# Supplementary material for: Global distribution patterns of marine nitrogen-fixers by imaging and molecular methods
Source: Nat Commun. 2021 Jul 6;12:4160. doi: 10.1038/s41467-021-24299-y (PMC8260585; doi:10.1038/s41467-021-24299-y)
Supplement: Supplementary file 4 — Supplementary Data 1 [file 41467_2021_24299_MOESM4_ESM.xlsx]

## Sheet: Information
Supplementary Data 1: Metagenomic read mapping against nifH and recA sequence catalogs
Sheet 1:	Total mapping: Percentage of diazotrophs among bacteriplankton in each sample
Sheet 2:	Taxonomic distribution: Results disaggregated by main taxa
Sheet 3:	“Other cyanobacteria” group: list of nifH sequences of “other” diazotrophic cyanobacteria with recluited reads and their corresponding morphologies based on the literature

## Sheet: Total mapping
station	size fraction (µm)	layer	rpkm_nifH	rpkm_recA	% diazotrops among bacterioplankton (nifH/recA*100%)
11	<0.2	Surface	0.000950643	0.514409	0.184803
18	<0.2	Surface	0.000490326	0.238556	0.205539
22	<0.2	Surface	0	0.336945	0
25	<0.2	Surface	0.00137133	0.427778	0.320571
31	<0.2	Surface	0.000235531	0.643173	0.0366202
32	<0.2	Surface	0	1.23597	0
33	<0.2	Surface	0	0.827182	0
34	<0.2	Surface	0.000267496	0.829943	0.0322306
36	<0.2	Surface	0	0.584287	0
38	<0.2	Surface	0.000321059	0.641146	0.0500757
39	<0.2	Surface	0.000191267	0.508868	0.0375867
41	<0.2	Surface	0	0.529511	0
42	<0.2	Surface	0.000285768	0.433119	0.0659791
45	<0.2	Surface	0.000878819	0.3277	0.268178
46	<0.2	Surface	0.000161713	0.49286	0.0328112
48	<0.2	Surface	0.000652477	0.371451	0.175656
52	<0.2	Surface	0	0.403051	0
56	<0.2	Surface	0	0.448775	0
62	<0.2	Surface	0.000339949	0.401178	0.0847379
64	<0.2	Surface	0.000540674	0.673498	0.0802786
65	<0.2	Surface	0.000309252	0.576124	0.053678
66	<0.2	Surface	0	0.728271	0
67	<0.2	Surface	0	0.396086	0
68	<0.2	Surface	0.00217025	0.62268	0.348534
70	<0.2	Surface	0.000277519	0.815186	0.0340437
72	<0.2	Surface	0.000426896	0.715004	0.0597053
76	<0.2	Surface	0.000640717	0.622795	0.102878
78	<0.2	Surface	0	0.474537	0
82	<0.2	Surface	0	0.120259	0
84	<0.2	Surface	0.000212256	0.167797	0.126496
85	<0.2	Surface	0	0.169584	0
100	<0.2	Surface	0	0.11707	0
102	<0.2	Surface	0	0.268049	0
109	<0.2	Surface	0.000586734	0.665797	0.088125
111	<0.2	Surface	0.000111744	0.0878856	0.127147
122	<0.2	Surface	9.1847e-05	0.360505	0.0254773
123	<0.2	Surface	0	0.441166	0
124	<0.2	Surface	7.81021e-05	0.335503	0.0232791
125	<0.2	Surface	0	0.483124	0
137	<0.2	Surface	0.000225876	0.692191	0.0326321
138	<0.2	Surface	0	0.406712	0
155	<0.2	Surface	0.000330693	0.00371736	8.89592
158	<0.2	Surface	6.90837e-05	0.242586	0.028478
163	<0.2	Surface	0.00543706	0.245686	2.21301
168	<0.2	Surface	4.2501e-05	0.225461	0.0188507
173	<0.2	Surface	0.00125486	0.173741	0.722261
175	<0.2	Surface	0.000355016	0.405469	0.0875567
178	<0.2	Surface	6.0013e-05	0.231845	0.025885
180	<0.2	Surface	0.00109735	0.178776	0.613812
188	<0.2	Surface	0.000171537	0.199135	0.0861408
189	<0.2	Surface	0	0.155281	0
191	<0.2	Surface	2.98578e-05	0.07888	0.0378522
193	<0.2	Surface	0.000319285	0.215892	0.147891
194	<0.2	Surface	0	0.148216	0
196	<0.2	Surface	2.24912e-05	0.101581	0.0221411
201	<0.2	Surface	0.00127606	0.261436	0.488094
205	<0.2	Surface	8.79846e-05	0.121698	0.0722977
206	<0.2	Surface	0.000416933	0.289437	0.14405
208	<0.2	Surface	7.93857e-05	0.109542	0.0724704
209	<0.2	Surface	0.00169588	0.342117	0.495702
210	<0.2	Surface	0.000863399	0.439271	0.196553
4	0.2-1.6	Surface	0.000110913	0.620452	0.0178761
7	0.2-1.6	Surface	0	0.974006	0
9	0.2-1.6	Surface	0	0.515069	0
18	0.2-1.6	Surface	2.99779e-05	0.669614	0.00447688
23	0.2-1.6	Surface	6.37139e-05	0.905494	0.00703637
25	0.2-1.6	Surface	0.000226272	0.524189	0.043166
30	0.2-1.6	Surface	0	0.601589	0
31	0.2-1.6	Surface	0.000150799	0.685639	0.0219939
32	0.2-1.6	Surface	0.000122495	0.524688	0.0233463
33	0.2-1.6	Surface	0	0.686486	0
34	0.2-1.6	Surface	5.29043e-05	0.630701	0.00838818
36	0.2-1.6	Surface	0	0.663467	0
38	0.2-1.6	Surface	0	0.632529	0
41	0.2-1.6	Surface	0.000241938	0.668707	0.03618
42	0.2-1.6	Surface	9.75396e-05	0.658655	0.0148089
45	0.2-1.6	Surface	2.60871e-05	0.669997	0.00389361
48	0.2-1.6	Surface	2.98391e-05	0.67139	0.00444438
52	0.2-1.6	Surface	0.000114861	0.64784	0.0177299
56	0.2-3	Surface	6.50228e-05	0.697032	0.00932852
57	0.2-3	Surface	0.000146442	0.721364	0.0203008
62	0.2-3	Surface	4.13773e-05	0.714543	0.00579073
64	0.2-3	Surface	1.63201e-05	0.60619	0.00269224
65	0.2-3	Surface	4.0561e-05	0.671447	0.00604084
66	0.2-3	Surface	3.9542e-05	0.612813	0.00645253
67	0.2-3	Surface	0	0.46805	0
68	0.2-3	Surface	4.44484e-05	0.498631	0.00891408
70	0.2-3	Surface	9.49538e-05	0.390165	0.0243368
72	0.2-3	Surface	0.000402269	0.518556	0.0775748
76	0.2-3	Surface	0.00128041	0.237976	0.538041
78	0.2-3	Surface	0.00484002	0.429856	1.12596
82	0.2-3	Surface	0	0.409889	0
84	0.2-3	Surface	0.000562688	0.341131	0.164947
85	0.2-3	Surface	0.000187952	0.44771	0.0419808
93	0.2-3	Surface	0.00062987	0.657488	0.0957995
94	0.2-3	Surface	0.000263563	0.683893	0.0385387
96	0.2-3	Surface	0.000537929	0.660306	0.0814666
98	0.2-3	Surface	0.0006187	0.687937	0.0899355
99	0.2-3	Surface	0.000244117	0.660333	0.0369687
100	0.2-3	Surface	0.000206161	0.654892	0.0314802
102	0.2-3	Surface	0.00035233	0.691899	0.0509222
109	0.2-3	Surface	0.000437054	0.684477	0.0638523
110	0.2-3	Surface	0.00192645	0.710598	0.271102
111	0.2-3	Surface	0.000386476	0.61347	0.0629983
112	0.2-3	Surface	0.000949601	0.641178	0.148102
122	0.2-3	Surface	0.00146303	0.662097	0.22097
123	0.2-3	Surface	0.00261019	0.49151	0.531054
124	0.2-3	Surface	0.00126298	1.24285	0.10162
125	0.2-3	Surface	0.000661674	0.717196	0.0922585
128	0.2-3	Surface	0.00168428	0.608447	0.276816
132	0.2-3	Surface	0.000851471	0.656983	0.129603
133	0.2-3	Surface	0.0001743	0.55243	0.0315514
137	0.2-3	Surface	0.000143208	0.761422	0.0188079
138	0.2-3	Surface	0.00148596	0.652809	0.227625
140	0.2-3	Surface	0.000474756	0.705458	0.0672976
141	0.2-3	Surface	0.00104156	0.665359	0.156541
142	0.2-3	Surface	0.000749369	0.665605	0.112585
145	0.2-3	Surface	0.00017285	0.503135	0.0343546
146	0.2-3	Surface	0.00126022	0.594127	0.212113
148	0.2-3	Surface	0.000452041	0.62332	0.0725215
149	0.2-3	Surface	0.000321536	0.610016	0.0527094
150	0.2-3	Surface	0.000271825	0.662682	0.0410188
151	0.2-3	Surface	0.000154003	0.666105	0.0231199
152	0.2-3	Surface	9.13035e-05	0.620603	0.0147121
155	0.2-3	Surface	0	0.471032	0
158	0.2-3	Surface	3.05962e-05	0.430618	0.00710518
163	0.2-3	Surface	0	0.343165	0
168	0.2-3	Surface	0	0.552577	0
173	0.2-3	Surface	0	0.433893	0
175	0.2-3	Surface	0	0.461355	0
178	0.2-3	Surface	3.03083e-05	0.330709	0.00916464
180	0.2-3	Surface	0	0.4335	0
188	0.2-3	Surface	0	0.393308	0
189	0.2-3	Surface	0.000100057	0.457835	0.0218544
191	0.2-3	Surface	0.000413917	0.306403	0.135089
193	0.2-3	Surface	0	0.33739	0
194	0.2-3	Surface	2.41801e-05	0.387334	0.0062427
196	0.2-3	Surface	2.91458e-05	0.41042	0.00710145
201	0.2-3	Surface	4.77932e-05	0.351405	0.0136006
205	0.2-3	Surface	0	0.38422	0
206	0.2-3	Surface	3.24985e-05	0.444818	0.00730602
208	0.2-3	Surface	0	0.498251	0
209	0.2-3	Surface	5.12588e-05	0.506667	0.0101169
210	0.2-3	Surface	0	0.525344	0
24	0.8-20	Surface	4.02054e-05	0.147206	0.0273123
26	0.8-20	Surface	0	0.099065	0
31	0.8-20	Surface	0.000188995	0.129268	0.146204
33	0.8-20	Surface	0.000140938	0.118499	0.118936
44	0.8-20	Surface	0.00466875	0.434211	1.07523
47	0.8-20	Surface	0.00187503	0.122775	1.52722
48	0.8-20	Surface	0.00360377	0.157517	2.28787
49	0.8-20	Surface	0.00448932	0.223627	2.0075
11	0.8-2000	Surface	0.000220914	0.129936	0.170018
67	0.8-2000	Surface	0	0.0687035	0
68	0.8-2000	Surface	0.00120573	0.176791	0.682009
70	0.8-2000	Surface	8.41577e-05	0.120093	0.0700772
71	0.8-2000	Surface	0.000317692	0.11302	0.281093
72	0.8-2000	Surface	0.00126049	0.15723	0.801687
76	0.8-2000	Surface	0.00133272	0.0765485	1.74101
78	0.8-2000	Surface	0.0029529	0.105306	2.80412
80	0.8-2000	Surface	0.0046507	0.14938	3.11333
82	0.8-2000	Surface	0	0.0553992	0
83	0.8-2000	Surface	0.000120815	0.107848	0.112023
84	0.8-2000	Surface	0.000107945	0.0358827	0.300826
85	0.8-2000	Surface	0.000113566	0.129473	0.0877144
86	0.8-2000	Surface	0.000115288	0.0402668	0.28631
87	0.8-2000	Surface	7.02359e-05	0.0307643	0.228303
88	0.8-2000	Surface	0	0.0516585	0
89	0.8-2000	Surface	8.15561e-05	0.0753902	0.108179
92	0.8-2000	Surface	7.74883e-05	0.148382	0.0522223
93	0.8-2000	Surface	0.000472309	0.167696	0.281647
94	0.8-2000	Surface	0.000142646	0.271257	0.0525871
95	0.8-2000	Surface	0.000780593	0.0952456	0.819558
96	0.8-2000	Surface	0.000797727	0.142555	0.559591
97	0.8-2000	Surface	0.00228101	0.216464	1.05376
99	0.8-2000	Surface	0.00105808	0.145987	0.724783
100	0.8-2000	Surface	0.00019105	0.0784467	0.243541
102	0.8-2000	Surface	4.09773e-05	0.121822	0.033637
106	0.8-2000	Surface	0.000178983	0.132515	0.135066
109	0.8-2000	Surface	0.000287531	0.145478	0.197646
110	0.8-2000	Surface	0.00110355	0.140081	0.787793
111	0.8-2000	Surface	0.00106505	0.119561	0.8908
113	0.8-2000	Surface	0.000319775	0.0935318	0.341889
114	0.8-2000	Surface	0.000682236	0.131538	0.518662
115	0.8-2000	Surface	0.00091349	0.133413	0.684708
116	0.8-2000	Surface	0.00214127	0.124497	1.71994
117	0.8-2000	Surface	0.000712973	0.11081	0.643421
118	0.8-2000	Surface	0.00060038	0.114029	0.526513
119	0.8-2000	Surface	0.00230712	0.158357	1.45691
120	0.8-2000	Surface	0.00193999	0.118287	1.64007
121	0.8-2000	Surface	0.000808673	0.0936785	0.863243
122	0.8-2000	Surface	0.000938454	0.103143	0.909854
123	0.8-2000	Surface	0.000355955	0.0534383	0.666105
124	0.8-2000	Surface	0.00114936	0.102566	1.12061
125	0.8-2000	Surface	0.000392591	0.0646699	0.60707
126	0.8-2000	Surface	0.0021637	0.111096	1.9476
127	0.8-2000	Surface	0.000843001	0.0768687	1.09668
128	0.8-2000	Surface	0.000719863	0.110142	0.653578
129	0.8-2000	Surface	0.000568007	0.081323	0.698458
130	0.8-2000	Surface	0.000558373	0.0891975	0.625996
131	0.8-2000	Surface	0.00394865	0.168512	2.34325
132	0.8-2000	Surface	0.00138073	0.0896301	1.54048
133	0.8-2000	Surface	0.000447777	0.148668	0.301194
134	0.8-2000	Surface	0.000344777	0.128885	0.267508
135	0.8-2000	Surface	0.000759011	0.141081	0.537996
136	0.8-2000	Surface	0.000512809	0.187142	0.274022
137	0.8-2000	Surface	0.000496107	0.163767	0.302935
138	0.8-2000	Surface	0.00336369	0.176644	1.90422
139	0.8-2000	Surface	0.000444076	0.123527	0.359498
140	0.8-2000	Surface	0.00162644	0.206646	0.787065
141	0.8-2000	Surface	0.0018019	0.236531	0.761804
142	0.8-2000	Surface	0.0016897	0.16699	1.01186
143	0.8-2000	Surface	0.000900518	0.399594	0.225358
144	0.8-2000	Surface	0.00233009	0.184543	1.26263
145	0.8-2000	Surface	0.00022574	0.0850735	0.265347
146	0.8-2000	Surface	0.00124098	0.340943	0.363986
147	0.8-2000	Surface	0.000833883	0.072897	1.14392
148	0.8-2000	Surface	0.00454239	0.144611	3.1411
149	0.8-2000	Surface	0.000407371	0.0894701	0.455315
150	0.8-2000	Surface	0.000631033	0.111502	0.565939
151	0.8-2000	Surface	0.000188709	0.116376	0.162154
152	0.8-2000	Surface	0.00037585	0.0941135	0.399358
155	0.8-2000	Surface	0	0.0977883	0
158	0.8-2000	Surface	0	0.0933844	0
163	0.8-2000	Surface	0	0.0385768	0
168	0.8-2000	Surface	0	0.103864	0
173	0.8-2000	Surface	0.000238709	0.127531	0.187176
175	0.8-2000	Surface	0	0.104015	0
178	0.8-2000	Surface	0	0.0722749	0
180	0.8-2000	Surface	6.48034e-05	0.0845269	0.076666
188	0.8-2000	Surface	0	0.141709	0
189	0.8-2000	Surface	0	0.0479667	0
191	0.8-2000	Surface	0.00015604	0.234377	0.0665764
193	0.8-2000	Surface	0	0.0583072	0
194	0.8-2000	Surface	0	0.0640071	0
196	0.8-2000	Surface	3.60861e-05	0.170886	0.0211171
201	0.8-2000	Surface	0	0.0265344	0
205	0.8-2000	Surface	0	0.0951882	0
206	0.8-2000	Surface	0	0.0887299	0
208	0.8-2000	Surface	0	0.0752274	0
209	0.8-2000	Surface	0	0.0730152	0
210	0.8-2000	Surface	0	0.0761404	0
4	0.8-5	Surface	0.00130147	0.129573	1.00443
5	0.8-5	Surface	0.000123156	0.126744	0.0971698
6	0.8-5	Surface	9.63805e-05	0.201737	0.0477752
7	0.8-5	Surface	1.3643e-05	0.0809876	0.0168458
8	0.8-5	Surface	3.13937e-05	0.166926	0.018807
9	0.8-5	Surface	0	0.136764	0
10	0.8-5	Surface	6.58461e-05	0.17267	0.0381341
16	0.8-5	Surface	0.000249691	0.108203	0.230762
18	0.8-5	Surface	0	0.120675	0
19	0.8-5	Surface	0	0.0808754	0
20	0.8-5	Surface	0	0.0996121	0
21	0.8-5	Surface	2.57557e-05	0.119062	0.0216322
22	0.8-5	Surface	0	0.206328	0
23	0.8-5	Surface	0	0.154681	0
25	0.8-5	Surface	0	0.135267	0
30	0.8-5	Surface	2.07914e-05	0.124705	0.0166725
32	0.8-5	Surface	0.000650525	0.109697	0.593018
36	0.8-5	Surface	0	0.217276	0
38	0.8-5	Surface	3.08067e-05	0.0898209	0.0342979
39	0.8-5	Surface	6.93962e-05	0.111616	0.0621741
41	0.8-5	Surface	0.00305456	0.118927	2.56843
42	0.8-5	Surface	0.00281525	0.12644	2.22654
43	0.8-5	Surface	0.000971809	0.17823	0.545256
45	0.8-5	Surface	0.000434956	0.170868	0.254557
46	0.8-5	Surface	0.00128044	0.223961	0.571726
50	0.8-5	Surface	0.0051761	0.11555	4.47952
51	0.8-5	Surface	0.00303468	0.0945838	3.20846
52	0.8-5	Surface	0.000749841	0.0995923	0.752911
53	0.8-5	Surface	0.00187019	0.166819	1.12109
54	0.8-5	Surface	0.00171855	0.158495	1.08429
57	0.8-5	Surface	0.000698687	0.14794	0.472277
58	0.8-5	Surface	0.00033249	0.0798186	0.416558
62	0.8-5	Surface	0.000548558	0.0962259	0.570072
64	0.8-5	Surface	0.000161514	0.109617	0.147344
65	0.8-5	Surface	0	0.105666	0
66	0.8-5	Surface	0.000187306	0.0715919	0.26163
67	0.8-5	Surface	0	0.0796267	0
68	0.8-5	Surface	0	0.107431	0
70	0.8-5	Surface	4.23299e-05	0.0803483	0.052683
71	0.8-5	Surface	6.81351e-05	0.130062	0.0523866
72	0.8-5	Surface	0.00042284	0.172608	0.244971
76	0.8-5	Surface	0.00289952	0.0831172	3.48847
78	0.8-5	Surface	0.00512686	0.155377	3.29962
80	0.8-5	Surface	0.00450402	0.203267	2.21582
81	0.8-5	Surface	3.4586e-05	0.0850702	0.0406558
82	0.8-5	Surface	6.2684e-05	0.112502	0.0557181
83	0.8-5	Surface	0	0.130499	0
84	0.8-5	Surface	4.03852e-05	0.0220604	0.183066
85	0.8-5	Surface	0.000201062	0.0826102	0.243386
86	0.8-5	Surface	0.000181784	0.0422344	0.430416
87	0.8-5	Surface	0	0.0621131	0
88	0.8-5	Surface	3.11822e-05	0.0637856	0.048886
89	0.8-5	Surface	6.58217e-05	0.0683951	0.0962374
90	0.8-5	Surface	0.000126128	0.129441	0.0974404
91	0.8-5	Surface	9.23992e-05	0.11664	0.0792174
92	0.8-5	Surface	6.79856e-05	0.263133	0.025837
93	0.8-5	Surface	0.000681494	0.206588	0.329881
94	0.8-5	Surface	0.000178917	0.21095	0.0848148
95	0.8-5	Surface	0.000147446	0.0853543	0.172745
96	0.8-5	Surface	0.000461314	0.0927067	0.497606
97	0.8-5	Surface	0.00148481	0.121503	1.22203
98	0.8-5	Surface	0.000327373	0.115145	0.284314
99	0.8-5	Surface	0.000534515	0.147041	0.363514
100	0.8-5	Surface	0.000152301	0.0513185	0.296776
102	0.8-5	Surface	0.000409957	0.106645	0.384414
106	0.8-5	Surface	0.000303491	0.113782	0.266729
109	0.8-5	Surface	0.0006069	0.19855	0.305666
110	0.8-5	Surface	0.000813895	0.108547	0.74981
111	0.8-5	Surface	0.000178294	0.111315	0.160171
112	0.8-5	Surface	0.000767922	0.147621	0.520198
113	0.8-5	Surface	0.000232332	0.0909161	0.255545
122	0.8-5	Surface	0.000330292	0.0379876	0.869475
123	0.8-5	Surface	0.000222273	0.0526507	0.422165
124	0.8-5	Surface	0.00133577	0.108336	1.23299
125	0.8-5	Surface	0.000367312	0.0884518	0.415267
126	0.8-5	Surface	0.00175575	0.125667	1.39715
127	0.8-5	Surface	0.00170313	0.1073	1.58726
128	0.8-5	Surface	0.000850093	0.14204	0.598488
129	0.8-5	Surface	0.00153461	0.171985	0.892292
130	0.8-5	Surface	0.00175596	0.157423	1.11544
131	0.8-5	Surface	0.00341937	0.128056	2.6702
132	0.8-5	Surface	0.000939335	0.119734	0.784521
133	0.8-5	Surface	0.000252627	0.133437	0.189323
134	0.8-5	Surface	0.000123368	0.106101	0.116274
135	0.8-5	Surface	7.15106e-05	0.0909021	0.0786677
136	0.8-5	Surface	0.000479493	0.122041	0.392894
137	0.8-5	Surface	0.000229944	0.16183	0.14209
138	0.8-5	Surface	0.00343554	0.162165	2.11855
139	0.8-5	Surface	0.000699996	0.129118	0.542138
140	0.8-5	Surface	0.00120317	0.15847	0.759241
141	0.8-5	Surface	0.00151769	0.247912	0.612188
142	0.8-5	Surface	0.00459784	0.176066	2.61143
143	0.8-5	Surface	0.000483503	0.337733	0.143162
144	0.8-5	Surface	0	0.00157892	0
145	0.8-5	Surface	3.17672e-05	0.0793959	0.0400112
146	0.8-5	Surface	0.000279162	0.079092	0.352958
147	0.8-5	Surface	0.000187046	0.133539	0.140069
148	0.8-5	Surface	0.000330552	0.1249	0.264652
149	0.8-5	Surface	0.00016911	0.125037	0.135248
150	0.8-5	Surface	0.000185315	0.113969	0.162601
151	0.8-5	Surface	0.00045456	0.137583	0.33039
152	0.8-5	Surface	0.000118383	0.0784155	0.150969
124	3-20	Surface	0.00115535	0.168195	0.68691
155	3-20	Surface	0.000159993	0.0409609	0.390601
158	3-20	Surface	0	0.0327258	0
163	3-20	Surface	0	0.0124197	0
168	3-20	Surface	0	0.058212	0
173	3-20	Surface	0	0.0397015	0
175	3-20	Surface	0	0.0484961	0
178	3-20	Surface	3.03291e-05	0.0235844	0.128598
180	3-20	Surface	0	0.0392718	0
188	3-20	Surface	5.40105e-05	0.0450356	0.119928
189	3-20	Surface	6.42296e-05	0.0147542	0.435332
191	3-20	Surface	0.000281775	0.233648	0.120598
193	3-20	Surface	0	0.0231413	0
194	3-20	Surface	0	0.025699	0
196	3-20	Surface	6.35138e-05	0.10053	0.0631792
201	3-20	Surface	0	0.0321103	0
205	3-20	Surface	0	0.058224	0
206	3-20	Surface	0	0.035321	0
208	3-20	Surface	0	0.0318829	0
209	3-20	Surface	2.78244e-05	0.0275633	0.100947
210	3-20	Surface	0	0.0297852	0
40	3-2000	Surface	0.000221221	0.0615732	0.359281
4	5-20	Surface	0.000224622	0.0263892	0.85119
5	5-20	Surface	0	0.00138173	0
6	5-20	Surface	0.000174366	0.0208969	0.834413
7	5-20	Surface	9.47492e-05	0.0684316	0.138458
8	5-20	Surface	0.000112264	0.0998954	0.112382
9	5-20	Surface	0	0.00152015	0
11	5-20	Surface	0	0.00309616	0
16	5-20	Surface	7.64926e-05	0.00242644	3.15246
18	5-20	Surface	0.000164186	0.010315	1.59172
19	5-20	Surface	0.000405573	0.0188497	2.15162
20	5-20	Surface	0	0.000675356	0
21	5-20	Surface	0	0.00117254	0
22	5-20	Surface	0	0.0104859	0
23	5-20	Surface	6.19835e-05	0.0234405	0.264429
25	5-20	Surface	0	0.0042617	0
30	5-20	Surface	0.000197872	0.030432	0.650212
32	5-20	Surface	0.000438005	0.00558954	7.83616
34	5-20	Surface	0	0.000211731	0
36	5-20	Surface	0	0.00163923	0
38	5-20	Surface	0	0.00140893	0
39	5-20	Surface	0	0.000141159	0
41	5-20	Surface	8.09612e-05	0.0013151	6.15626
43	5-20	Surface	0.000932166	0.0690035	1.3509
45	5-20	Surface	0.000705961	0.0422221	1.67202
46	5-20	Surface	0.00123495	0.0504772	2.44655
50	5-20	Surface	3.18926e-05	0.00116174	2.74524
51	5-20	Surface	0.0119437	0.0759017	15.7358
52	5-20	Surface	0	0.02069	0
53	5-20	Surface	0.00415991	0.0232419	17.8983
54	5-20	Surface	0.00503419	0.0267516	18.8183
57	5-20	Surface	0.000426046	0.00186021	22.9031
58	5-20	Surface	0.000826506	0.015966	5.17666
62	5-20	Surface	0.000466392	0.00383093	12.1744
64	5-20	Surface	0.000270932	0.0182083	1.48796
65	5-20	Surface	4.94568e-05	0.00486192	1.01723
66	5-20	Surface	0	0.00626423	0
67	5-20	Surface	0	0.0102885	0
68	5-20	Surface	0	3.56047e-05	0
70	5-20	Surface	0.000231744	0.0135414	1.71138
71	5-20	Surface	9.71441e-05	0.00960714	1.01117
72	5-20	Surface	0	0.00575314	0
76	5-20	Surface	0.000106387	0.0102406	1.03887
78	5-20	Surface	0.000231594	0.0139751	1.65719
81	5-20	Surface	8.90229e-05	0.0280361	0.31753
82	5-20	Surface	0	0.00144592	0
84	5-20	Surface	0	0.00145954	0
86	5-20	Surface	0.000184447	0.0306085	0.602598
87	5-20	Surface	0.000162381	0.0150219	1.08097
88	5-20	Surface	0	0.00874084	0
89	5-20	Surface	0	0.00122401	0
90	5-20	Surface	2.09179e-05	0.00472242	0.442948
91	5-20	Surface	3.08405e-05	0.00508602	0.606379
92	5-20	Surface	6.33622e-05	0.0182552	0.347091
93	5-20	Surface	0	0.00849086	0
94	5-20	Surface	3.65515e-05	0.00765417	0.477537
95	5-20	Surface	0	0.00509026	0
96	5-20	Surface	0	0.00483234	0
97	5-20	Surface	0	0.000806989	0
98	5-20	Surface	0.0371522	0.067194	55.291
99	5-20	Surface	0.000883301	0.00837693	10.5444
100	5-20	Surface	0	0.0101861	0
102	5-20	Surface	0.000229644	0.0229078	1.00247
106	5-20	Surface	3.59761e-05	0.0103173	0.348695
109	5-20	Surface	9.64645e-05	0.0226467	0.425954
110	5-20	Surface	3.55665e-05	0.0246032	0.144561
111	5-20	Surface	6.00076e-05	0.0239513	0.25054
112	5-20	Surface	6.82262e-05	0.013789	0.494788
113	5-20	Surface	0.000953952	0.0327132	2.91611
122	5-20	Surface	0	0.00994021	0
123	5-20	Surface	0	0.0103113	0
124	5-20	Surface	0.00014349	0.0161744	0.887143
125	5-20	Surface	3.63007e-05	0.0110881	0.327383
126	5-20	Surface	0	0.0110173	0
127	5-20	Surface	0	0.0138524	0
128	5-20	Surface	0.000176093	0.0715531	0.246101
129	5-20	Surface	0.000141352	0.0315744	0.447677
131	5-20	Surface	0.00505894	0.027713	18.2548
132	5-20	Surface	0.000434643	0.0101147	4.29714
133	5-20	Surface	0.00017799	0.0141193	1.26061
135	5-20	Surface	0	0.0157522	0
136	5-20	Surface	2.91298e-05	0.0108469	0.268553
137	5-20	Surface	0	0.0133245	0
138	5-20	Surface	0	0.00111967	0
139	5-20	Surface	0.000151576	0.0394707	0.384021
140	5-20	Surface	0.000376691	0.0666223	0.565412
141	5-20	Surface	4.03232e-05	0.00181273	2.22444
142	5-20	Surface	0	0.00148496	0
143	5-20	Surface	5.00044e-05	0.0026861	1.8616
144	5-20	Surface	5.08356e-05	0.00608622	0.835257
145	5-20	Surface	0	0.0117391	0
146	5-20	Surface	3.83264e-05	0.00883122	0.433988
147	5-20	Surface	0.000179646	0.0078417	2.29091
148	5-20	Surface	0.000120548	0.0149505	0.806312
149	5-20	Surface	0.000153611	0.0191762	0.80105
150	5-20	Surface	4.83937e-05	0.0108032	0.447957
151	5-20	Surface	0	0.0146579	0
152	5-20	Surface	5.5149e-05	0.0188763	0.292161
7	20-180	Surface	7.13849e-05	0.0221801	0.321842
8	20-180	Surface	0.00015564	0.0285662	0.54484
10	20-180	Surface	6.20855e-05	0.0110974	0.559462
11	20-180	Surface	5.48163e-05	0.00585918	0.935563
12	20-180	Surface	3.74444e-05	0.00480684	0.778982
14	20-180	Surface	4.18106e-05	0.00658009	0.635411
17	20-180	Surface	3.18406e-05	0.00448853	0.709377
18	20-180	Surface	9.86475e-05	0.00482954	2.04259
19	20-180	Surface	7.58773e-05	0.00510998	1.48488
20	20-180	Surface	0	0.00546604	0
21	20-180	Surface	6.48338e-05	0.00552922	1.17257
22	20-180	Surface	3.48331e-05	0.0125553	0.277437
23	20-180	Surface	4.7282e-05	0.00792443	0.596661
24	20-180	Surface	0.000106816	0.00938713	1.1379
25	20-180	Surface	0.000119525	0.00462296	2.58546
26	20-180	Surface	7.13415e-05	0.00600248	1.18853
30	20-180	Surface	0.000109689	0.00808251	1.35712
31	20-180	Surface	0.000221443	0.0150113	1.47517
32	20-180	Surface	0.000915969	0.011801	7.7618
33	20-180	Surface	0.000225826	0.0144802	1.55954
34	20-180	Surface	0.000148738	0.0284064	0.523607
36	20-180	Surface	0	0.0170728	0
38	20-180	Surface	3.24419e-05	0.0043565	0.744679
39	20-180	Surface	8.66496e-05	0.00834095	1.03885
41	20-180	Surface	0.00106194	0.0360957	2.94201
42	20-180	Surface	0.000511125	0.0165162	3.0947
43	20-180	Surface	0.001493	0.023067	6.47246
45	20-180	Surface	0.000628644	0.0156272	4.02276
46	20-180	Surface	0.000763672	0.0332355	2.29776
47	20-180	Surface	9.56001e-05	0.0405404	0.235814
49	20-180	Surface	0.00168606	0.0401484	4.19957
50	20-180	Surface	0.00191343	0.0219455	8.719
51	20-180	Surface	0.000963682	0.0137779	6.99438
52	20-180	Surface	3.12017e-05	0.0151824	0.205513
53	20-180	Surface	0.0118685	0.033752	35.1639
54	20-180	Surface	0.00680932	0.0310532	21.9279
57	20-180	Surface	0.00147577	0.0231357	6.37875
58	20-180	Surface	0.00262938	0.0141255	18.6144
62	20-180	Surface	0.00133097	0.0239356	5.56063
64	20-180	Surface	0.00025987	0.0101196	2.56799
65	20-180	Surface	0	0.0119847	0
66	20-180	Surface	0	0.00377719	0
67	20-180	Surface	0	0.0196391	0
68	20-180	Surface	0	0.00166836	0
70	20-180	Surface	0	0.00676124	0
71	20-180	Surface	0	0.00835494	0
72	20-180	Surface	3.54575e-05	0.00816987	0.434003
76	20-180	Surface	0.000322012	0.00959859	3.35479
78	20-180	Surface	0.000165331	0.0245808	0.672602
80	20-180	Surface	0.000381453	0.00637772	5.98103
81	20-180	Surface	0.000380378	0.0361426	1.05244
82	20-180	Surface	0	0.0043523	0
84	20-180	Surface	0	0.00257791	0
85	20-180	Surface	0	0.0040953	0
86	20-180	Surface	3.33541e-05	0.0289765	0.115107
88	20-180	Surface	2.82791e-05	0.0153659	0.184038
89	20-180	Surface	0	0.00232367	0
90	20-180	Surface	0	0.00307838	0
91	20-180	Surface	0	0.0151199	0
92	20-180	Surface	0	0.00881224	0
93	20-180	Surface	0	0.00463771	0
94	20-180	Surface	0	0.0046423	0
95	20-180	Surface	0	0.0138536	0
96	20-180	Surface	9.76254e-05	0.0143439	0.680606
97	20-180	Surface	0.000148428	0.00472879	3.13882
98	20-180	Surface	0.000776942	0.0061898	12.552
99	20-180	Surface	4.30747e-05	0.00601061	0.716644
100	20-180	Surface	0	0.0098349	0
102	20-180	Surface	7.24124e-05	0.0107762	0.671963
106	20-180	Surface	0.000135297	0.0141163	0.958451
109	20-180	Surface	0	0.0154727	0
110	20-180	Surface	0	0.00749454	0
111	20-180	Surface	0	0.00615831	0
112	20-180	Surface	0.000140245	0.018714	0.74941
113	20-180	Surface	0.000186801	0.0138556	1.34819
114	20-180	Surface	0.000418738	0.0148969	2.8109
115	20-180	Surface	0.000303165	0.030259	1.0019
116	20-180	Surface	0.000359879	0.0104309	3.45012
117	20-180	Surface	9.93494e-05	0.00773392	1.28459
118	20-180	Surface	0.000300008	0.0238621	1.25726
119	20-180	Surface	0.00321668	0.0398299	8.07605
120	20-180	Surface	0.00314356	0.0408392	7.6974
121	20-180	Surface	0.000262232	0.011902	2.20325
122	20-180	Surface	0	0.012502	0
123	20-180	Surface	6.44479e-05	0.0160356	0.401904
124	20-180	Surface	0	0.00572753	0
125	20-180	Surface	0	0.0131964	0
126	20-180	Surface	4.44677e-05	0.0141169	0.314996
127	20-180	Surface	2.68794e-05	0.0191349	0.140473
128	20-180	Surface	0	0.0100294	0
129	20-180	Surface	9.1571e-05	0.00803384	1.13982
130	20-180	Surface	0	0.0144905	0
131	20-180	Surface	0.0041107	0.0234289	17.5454
132	20-180	Surface	0.000423847	0.00971555	4.36256
133	20-180	Surface	0	0.00732539	0
135	20-180	Surface	3.20116e-05	0.0129537	0.247123
136	20-180	Surface	4.02482e-05	0.00895561	0.449419
137	20-180	Surface	0	0.0110269	0
138	20-180	Surface	9.33576e-05	0.013919	0.670718
139	20-180	Surface	3.35004e-05	0.00755491	0.443426
140	20-180	Surface	0.000402315	0.0167605	2.40038
141	20-180	Surface	0.00438603	0.0158852	27.6108
142	20-180	Surface	0.000135209	0.00791406	1.70847
143	20-180	Surface	0.000201338	0.00846215	2.37928
144	20-180	Surface	3.49238e-05	0.00760103	0.459461
145	20-180	Surface	0	0.00973356	0
146	20-180	Surface	3.48932e-05	0.00488501	0.714292
147	20-180	Surface	0	0.00275782	0
148	20-180	Surface	9.74545e-05	0.00847095	1.15046
149	20-180	Surface	2.54664e-05	0.0106877	0.238277
150	20-180	Surface	0	0.00330472	0
151	20-180	Surface	0	0.0114411	0
152	20-180	Surface	0	0.00615504	0
155	20-180	Surface	0	0.0136907	0
158	20-180	Surface	0	0.00482837	0
168	20-180	Surface	0	0.00503731	0
173	20-180	Surface	2.89449e-05	0.0400996	0.0721825
175	20-180	Surface	0	0.00901904	0
178	20-180	Surface	0	0.00905746	0
180	20-180	Surface	0	0.00952066	0
188	20-180	Surface	0	0.00636118	0
189	20-180	Surface	0	0.00967013	0
191	20-180	Surface	4.12398e-05	0.00890732	0.462988
193	20-180	Surface	3.42915e-05	0.0111415	0.307782
194	20-180	Surface	0	0.0292733	0
196	20-180	Surface	7.37036e-05	0.0167042	0.441227
201	20-180	Surface	0	0.0164703	0
205	20-180	Surface	3.56874e-05	0.0192547	0.185344
206	20-180	Surface	0	0.00248629	0
208	20-180	Surface	0	0.0174837	0
209	20-180	Surface	0	0.00979244	0
210	20-180	Surface	0	0.00784135	0
83	20-200	Surface	0	0.00176917	0
87	20-200	Surface	0	0.00368757	0
4	180-2000	Surface	7.15492e-05	0.00801018	0.893229
5	180-2000	Surface	0	0.0139586	0
6	180-2000	Surface	4.69995e-05	0.00938655	0.500711
7	180-2000	Surface	0	0.0110502	0
8	180-2000	Surface	0	0.0221944	0
9	180-2000	Surface	0.000100349	0.0246222	0.407557
10	180-2000	Surface	3.80809e-05	0.0163913	0.232324
11	180-2000	Surface	5.41251e-05	0.00786575	0.688112
18	180-2000	Surface	6.45398e-05	0.00923087	0.699174
19	180-2000	Surface	3.03174e-05	0.00622403	0.487102
20	180-2000	Surface	5.94109e-05	0.00366022	1.62315
21	180-2000	Surface	0	0.000567414	0
22	180-2000	Surface	0	0.00324844	0
23	180-2000	Surface	5.59079e-05	0.0175515	0.318536
24	180-2000	Surface	3.62562e-05	0.00481741	0.752608
25	180-2000	Surface	3.08707e-05	0.00139178	2.21807
26	180-2000	Surface	0	0.0049441	0
31	180-2000	Surface	7.2363e-05	0.00470958	1.53651
32	180-2000	Surface	0.000298626	0.00285577	10.4569
33	180-2000	Surface	0	0.00461121	0
34	180-2000	Surface	6.53516e-05	0.0094368	0.692519
36	180-2000	Surface	0	0.0266459	0
38	180-2000	Surface	0	0.0336135	0
39	180-2000	Surface	0	0.000659935	0
41	180-2000	Surface	0.00239191	0.0188877	12.6638
42	180-2000	Surface	0.000265247	0.0101758	2.60665
43	180-2000	Surface	0.000255615	0.00495217	5.16167
45	180-2000	Surface	3.4771e-05	0.00629352	0.552488
46	180-2000	Surface	0.000353492	0.0398903	0.886161
47	180-2000	Surface	0	0.00862879	0
48	180-2000	Surface	0	0.000724554	0
49	180-2000	Surface	0	0.00524608	0
51	180-2000	Surface	0.00144052	0.00405452	35.5288
52	180-2000	Surface	5.97284e-05	0.00466959	1.27909
53	180-2000	Surface	0.0101258	0.0360953	28.0529
54	180-2000	Surface	0.0017698	0.0100439	17.6208
58	180-2000	Surface	0.000846852	0.00490376	17.2694
62	180-2000	Surface	0.000267374	0.0037532	7.12391
64	180-2000	Surface	0.000149672	0.0100078	1.49556
65	180-2000	Surface	0	0.0033728	0
66	180-2000	Surface	0	0.00325579	0
67	180-2000	Surface	0	0.00119934	0
68	180-2000	Surface	3.37325e-05	0.00118791	2.83965
70	180-2000	Surface	0	0.00524782	0
71	180-2000	Surface	0	0.00381824	0
72	180-2000	Surface	8.01361e-05	0.0012054	6.64807
76	180-2000	Surface	0	0.00305438	0
78	180-2000	Surface	0.000377985	0.0122745	3.07942
80	180-2000	Surface	0.000343759	0.0203875	1.68613
81	180-2000	Surface	0	0.00220728	0
82	180-2000	Surface	0	0.00826545	0
83	180-2000	Surface	0	0.00419911	0
84	180-2000	Surface	0	0.000562942	0
85	180-2000	Surface	0	0.00418758	0
86	180-2000	Surface	0	0.0203115	0
87	180-2000	Surface	0	0.00215616	0
88	180-2000	Surface	0	0.0024549	0
89	180-2000	Surface	0	0.000810742	0
90	180-2000	Surface	0	0.00350658	0
91	180-2000	Surface	0	0.00276812	0
92	180-2000	Surface	0	0.0331849	0
93	180-2000	Surface	0	0.00628754	0
94	180-2000	Surface	3.39759e-05	0.0123844	0.274343
95	180-2000	Surface	0	0.0138209	0
96	180-2000	Surface	3.28587e-05	0.00711111	0.462075
97	180-2000	Surface	0	0.00246553	0
98	180-2000	Surface	0.0100815	0.0184439	54.6603
99	180-2000	Surface	0.000385336	0.00680084	5.66601
100	180-2000	Surface	0.000122168	0.0134599	0.907645
102	180-2000	Surface	0	0.00505083	0
106	180-2000	Surface	0	0.00521607	0
109	180-2000	Surface	8.37617e-05	0.0307336	0.272541
110	180-2000	Surface	0	0.0108071	0
111	180-2000	Surface	6.50975e-05	0.0090161	0.722014
112	180-2000	Surface	2.93069e-05	0.00781004	0.375246
113	180-2000	Surface	0	0.000998321	0
114	180-2000	Surface	0.00125234	0.15832	0.791022
115	180-2000	Surface	0	0.00403088	0
116	180-2000	Surface	0	0.000264375	0
117	180-2000	Surface	0	0.00030242	0
118	180-2000	Surface	0.000444258	0.00671043	6.62041
119	180-2000	Surface	2.78049e-05	0.00237768	1.16941
120	180-2000	Surface	0.000408532	0.006015	6.7919
121	180-2000	Surface	7.48904e-05	0.00453094	1.65287
122	180-2000	Surface	2.3297e-05	0.004689	0.496844
123	180-2000	Surface	0	0.00467028	0
124	180-2000	Surface	0	0.00216437	0
125	180-2000	Surface	0	0.00606696	0
126	180-2000	Surface	0.00162899	0.133487	1.22033
127	180-2000	Surface	3.99043e-05	0.0066256	0.602274
128	180-2000	Surface	0	0.00251699	0
129	180-2000	Surface	0	0.00526963	0
130	180-2000	Surface	0	0.0034949	0
131	180-2000	Surface	0.00440364	0.0153215	28.7416
132	180-2000	Surface	0.000115506	0.00428188	2.69756
133	180-2000	Surface	0.000112488	0.0035855	3.13732
134	180-2000	Surface	0	0.00425269	0
135	180-2000	Surface	6.01461e-05	0.00339356	1.77236
136	180-2000	Surface	0	0.00177512	0
137	180-2000	Surface	0	0.0046952	0
138	180-2000	Surface	0	0.00536113	0
139	180-2000	Surface	0	0.00464182	0
140	180-2000	Surface	0.0001658	0.0114525	1.44772
141	180-2000	Surface	0.0004015	0.00537238	7.47341
142	180-2000	Surface	0	0.00243558	0
143	180-2000	Surface	3.51367e-05	0.00200841	1.74948
144	180-2000	Surface	9.00191e-05	0.00316917	2.84046
145	180-2000	Surface	0	0.0333134	0
146	180-2000	Surface	9.44788e-05	0.00187069	5.05049
147	180-2000	Surface	0.000150676	0.00916567	1.64391
148	180-2000	Surface	0.000124607	0.00274553	4.53855
149	180-2000	Surface	0	0.00344271	0
150	180-2000	Surface	0	0.000846636	0
151	180-2000	Surface	3.22752e-05	0.00379074	0.851423
152	180-2000	Surface	0	0.0024376	0
155	180-2000	Surface	0	0.00580757	0
158	180-2000	Surface	0	0.000572741	0
163	180-2000	Surface	0	0.0464713	0
168	180-2000	Surface	0	0.00496955	0
173	180-2000	Surface	0	0.0664449	0
175	180-2000	Surface	0	0.00476348	0
178	180-2000	Surface	0	0.000769761	0
180	180-2000	Surface	0	0.0112845	0
188	180-2000	Surface	0	0.00702987	0
189	180-2000	Surface	0	0.00123146	0
191	180-2000	Surface	0	0.00144109	0
193	180-2000	Surface	0	0.00406964	0
194	180-2000	Surface	0	0.00569282	0
196	180-2000	Surface	0	0.00278284	0
201	180-2000	Surface	0	0.0066399	0
205	180-2000	Surface	0	0.00416618	0
206	180-2000	Surface	0	0.0149465	0
208	180-2000	Surface	0	0.00454244	0
209	180-2000	Surface	0	0.00202784	0
210	180-2000	Surface	0	0.00572529	0
18	<0.2	Deep chlorophyll maximum	0	0.355077	0
23	<0.2	Deep chlorophyll maximum	0	0.605965	0
25	<0.2	Deep chlorophyll maximum	0.00147546	0.560692	0.263149
30	<0.2	Deep chlorophyll maximum	0.000487434	0.584516	0.0833911
32	<0.2	Deep chlorophyll maximum	0	0.565057	0
34	<0.2	Deep chlorophyll maximum	0.000143458	1.56201	0.00918425
36	<0.2	Deep chlorophyll maximum	0	0.862979	0
38	<0.2	Deep chlorophyll maximum	0	0.589991	0
39	<0.2	Deep chlorophyll maximum	0	0.58979	0
41	<0.2	Deep chlorophyll maximum	0.000214913	0.507602	0.0423389
42	<0.2	Deep chlorophyll maximum	0	0.810918	0
52	<0.2	Deep chlorophyll maximum	0.000343631	0.828875	0.0414575
58	<0.2	Deep chlorophyll maximum	0.000360188	0.526939	0.0683547
64	<0.2	Deep chlorophyll maximum	0.000131541	0.854792	0.0153886
65	<0.2	Deep chlorophyll maximum	9.69077e-05	0.506177	0.019145
66	<0.2	Deep chlorophyll maximum	0.000676604	0.93258	0.0725518
68	<0.2	Deep chlorophyll maximum	0.000344918	0.760434	0.0453581
72	<0.2	Deep chlorophyll maximum	0	0.717023	0
76	<0.2	Deep chlorophyll maximum	0.000250499	0.646326	0.0387573
78	<0.2	Deep chlorophyll maximum	0	0.575577	0
82	<0.2	Deep chlorophyll maximum	8.81157e-05	0.0900089	0.0978967
85	<0.2	Deep chlorophyll maximum	0.000187368	0.428516	0.043725
100	<0.2	Deep chlorophyll maximum	0.000147785	0.42535	0.0347443
102	<0.2	Deep chlorophyll maximum	0.000169171	0.444761	0.0380364
109	<0.2	Deep chlorophyll maximum	0.000296175	0.419016	0.0706833
111	<0.2	Deep chlorophyll maximum	0	0.126838	0
122	<0.2	Deep chlorophyll maximum	0	0.737136	0
137	<0.2	Deep chlorophyll maximum	0	0.595518	0
138	<0.2	Deep chlorophyll maximum	0.000174871	0.356992	0.0489845
155	<0.2	Deep chlorophyll maximum	8.18535e-05	0.204999	0.0399287
158	<0.2	Deep chlorophyll maximum	0.0235876	0.24882	9.4798
168	<0.2	Deep chlorophyll maximum	0.000329386	0.250526	0.131478
173	<0.2	Deep chlorophyll maximum	0.000362852	0.220896	0.164264
188	<0.2	Deep chlorophyll maximum	3.90742e-05	0.301973	0.0129396
189	<0.2	Deep chlorophyll maximum	9.52268e-05	0.142009	0.0670571
194	<0.2	Deep chlorophyll maximum	9.90909e-05	0.153408	0.0645931
201	<0.2	Deep chlorophyll maximum	0.000536345	0.288047	0.186201
4	0.2-1.6	Deep chlorophyll maximum	9.5644e-05	0.584074	0.0163753
7	0.2-1.6	Deep chlorophyll maximum	0	0.899839	0
9	0.2-1.6	Deep chlorophyll maximum	0	0.603554	0
18	0.2-1.6	Deep chlorophyll maximum	0	0.633575	0
23	0.2-1.6	Deep chlorophyll maximum	0	0.835083	0
25	0.2-1.6	Deep chlorophyll maximum	0	0.584307	0
30	0.2-1.6	Deep chlorophyll maximum	0	0.787746	0
32	0.2-1.6	Deep chlorophyll maximum	3.00051e-05	0.445121	0.00674087
34	0.2-1.6	Deep chlorophyll maximum	0.000212418	0.423545	0.0501524
36	0.2-1.6	Deep chlorophyll maximum	3.81611e-05	0.619881	0.0061562
38	0.2-1.6	Deep chlorophyll maximum	3.0049e-05	0.59688	0.00503435
41	0.2-1.6	Deep chlorophyll maximum	0.000493839	0.723247	0.0682808
42	0.2-1.6	Deep chlorophyll maximum	0.000268219	0.651704	0.0411565
52	0.2-1.6	Deep chlorophyll maximum	0.000103332	0.764473	0.0135168
58	0.2-3	Deep chlorophyll maximum	0.000197525	0.702901	0.0281014
64	0.2-3	Deep chlorophyll maximum	0.000217641	0.524036	0.0415317
65	0.2-3	Deep chlorophyll maximum	0.000104146	0.63871	0.0163057
66	0.2-3	Deep chlorophyll maximum	7.37519e-05	0.731188	0.0100866
68	0.2-3	Deep chlorophyll maximum	0	0.476972	0
72	0.2-3	Deep chlorophyll maximum	0.000124532	0.647722	0.0192262
76	0.2-3	Deep chlorophyll maximum	0.000271261	0.368852	0.0735418
78	0.2-3	Deep chlorophyll maximum	0.000169883	0.41915	0.0405304
82	0.2-3	Deep chlorophyll maximum	5.09466e-05	0.432728	0.0117733
85	0.2-3	Deep chlorophyll maximum	0	0.370654	0
93	0.2-3	Deep chlorophyll maximum	0.000118554	0.568589	0.0208505
98	0.2-3	Deep chlorophyll maximum	0	0.655721	0
100	0.2-3	Deep chlorophyll maximum	0.00166704	0.639496	0.26068
102	0.2-3	Deep chlorophyll maximum	0.0013305	0.647139	0.205596
109	0.2-3	Deep chlorophyll maximum	0.000166289	0.676348	0.0245864
110	0.2-3	Deep chlorophyll maximum	0.000930018	0.655954	0.141781
111	0.2-3	Deep chlorophyll maximum	0.000192184	0.660145	0.0291124
112	0.2-3	Deep chlorophyll maximum	0.000107888	0.545838	0.0197655
122	0.2-3	Deep chlorophyll maximum	0.000248543	0.621831	0.0399695
128	0.2-3	Deep chlorophyll maximum	0.00121074	0.623151	0.194293
132	0.2-3	Deep chlorophyll maximum	0.000587954	0.391241	0.150279
133	0.2-3	Deep chlorophyll maximum	0.000746945	0.575204	0.129858
137	0.2-3	Deep chlorophyll maximum	0.000485141	0.391551	0.123903
138	0.2-3	Deep chlorophyll maximum	0.00061071	0.574584	0.106287
142	0.2-3	Deep chlorophyll maximum	0.000618624	0.619233	0.0999017
150	0.2-3	Deep chlorophyll maximum	0.000501763	0.716605	0.0700194
151	0.2-3	Deep chlorophyll maximum	3.45035e-05	0.565582	0.00610053
155	0.2-3	Deep chlorophyll maximum	0	0.478982	0
158	0.2-3	Deep chlorophyll maximum	0	0.419125	0
168	0.2-3	Deep chlorophyll maximum	0	0.332547	0
173	0.2-3	Deep chlorophyll maximum	0	0.461883	0
188	0.2-3	Deep chlorophyll maximum	0	0.395309	0
189	0.2-3	Deep chlorophyll maximum	0	0.428756	0
194	0.2-3	Deep chlorophyll maximum	0	0.446078	0
201	0.2-3	Deep chlorophyll maximum	0	0.338485	0
39	1.6-20	Deep chlorophyll maximum	0	0.25346	0
47	0.8-2000	Deep chlorophyll maximum	3.68133e-05	0.294342	0.012507
68	0.8-2000	Deep chlorophyll maximum	0	0.086075	0
72	0.8-2000	Deep chlorophyll maximum	0.00071548	0.144768	0.494225
76	0.8-2000	Deep chlorophyll maximum	0.000378494	0.0566908	0.667646
78	0.8-2000	Deep chlorophyll maximum	6.60137e-05	0.103754	0.063625
82	0.8-2000	Deep chlorophyll maximum	0	0.065177	0
85	0.8-2000	Deep chlorophyll maximum	0	0.0614427	0
86	0.8-2000	Deep chlorophyll maximum	5.48668e-05	0.0693367	0.0791309
96	0.8-2000	Deep chlorophyll maximum	0.000142103	0.0842467	0.168675
97	0.8-2000	Deep chlorophyll maximum	0.000161896	0.0810949	0.199638
100	0.8-2000	Deep chlorophyll maximum	0.000661059	0.120737	0.547518
102	0.8-2000	Deep chlorophyll maximum	0.00048295	0.132362	0.364871
106	0.8-2000	Deep chlorophyll maximum	0.00161144	0.149161	1.08033
109	0.8-2000	Deep chlorophyll maximum	0.00146579	0.101928	1.43806
110	0.8-2000	Deep chlorophyll maximum	0.000864601	0.0739717	1.16883
111	0.8-2000	Deep chlorophyll maximum	0.000314757	0.0931336	0.337963
122	0.8-2000	Deep chlorophyll maximum	0.000150981	0.0489633	0.308354
127	0.8-2000	Deep chlorophyll maximum	0.00135407	0.106231	1.27465
128	0.8-2000	Deep chlorophyll maximum	0.000882258	0.18394	0.479644
129	0.8-2000	Deep chlorophyll maximum	0.000773315	0.0838598	0.922152
131	0.8-2000	Deep chlorophyll maximum	0.000858946	0.0750038	1.1452
132	0.8-2000	Deep chlorophyll maximum	0.00072595	0.0955592	0.759686
133	0.8-2000	Deep chlorophyll maximum	0.000125264	0.0808301	0.154971
135	0.8-2000	Deep chlorophyll maximum	0.000141348	0.124158	0.113845
137	0.8-2000	Deep chlorophyll maximum	0.000521164	0.248467	0.209752
138	0.8-2000	Deep chlorophyll maximum	0.00295999	0.120453	2.45739
143	0.8-2000	Deep chlorophyll maximum	0.000837427	0.225926	0.370664
150	0.8-2000	Deep chlorophyll maximum	0.00144913	0.19308	0.750534
151	0.8-2000	Deep chlorophyll maximum	0.000253742	0.110048	0.230575
155	0.8-2000	Deep chlorophyll maximum	0	0.0599388	0
158	0.8-2000	Deep chlorophyll maximum	0	0.113043	0
168	0.8-2000	Deep chlorophyll maximum	0	0.0616477	0
173	0.8-2000	Deep chlorophyll maximum	2.84946e-05	0.139787	0.0203843
175	0.8-2000	Deep chlorophyll maximum	8.46899e-05	0.0694146	0.122006
180	0.8-2000	Deep chlorophyll maximum	0.000163529	0.094797	0.172505
188	0.8-2000	Deep chlorophyll maximum	0	0.124218	0
189	0.8-2000	Deep chlorophyll maximum	0	0.0712785	0
194	0.8-2000	Deep chlorophyll maximum	0	0.0746204	0
201	0.8-2000	Deep chlorophyll maximum	4.65918e-05	0.0499166	0.0933393
4	0.8-5	Deep chlorophyll maximum	0.0001234	0.176089	0.0700781
5	0.8-5	Deep chlorophyll maximum	0	0.13816	0
6	0.8-5	Deep chlorophyll maximum	9.30028e-05	0.149861	0.0620596
7	0.8-5	Deep chlorophyll maximum	3.27979e-05	0.215915	0.0151902
8	0.8-5	Deep chlorophyll maximum	0.00010504	0.154948	0.0677906
9	0.8-5	Deep chlorophyll maximum	0	0.185502	0
10	0.8-5	Deep chlorophyll maximum	0	0.180576	0
16	0.8-5	Deep chlorophyll maximum	0	0.168415	0
18	0.8-5	Deep chlorophyll maximum	4.41901e-05	0.0908492	0.0486411
22	0.8-5	Deep chlorophyll maximum	0	0.225384	0
23	0.8-5	Deep chlorophyll maximum	0	0.179041	0
25	0.8-5	Deep chlorophyll maximum	0	0.179496	0
30	0.8-5	Deep chlorophyll maximum	0.000205075	0.101966	0.201122
32	0.8-5	Deep chlorophyll maximum	0.000232682	0.132787	0.175229
34	0.8-5	Deep chlorophyll maximum	0.000252568	0.108572	0.232627
36	0.8-5	Deep chlorophyll maximum	0	0.0839865	0
38	0.8-5	Deep chlorophyll maximum	0	0.135187	0
39	0.8-5	Deep chlorophyll maximum	4.17932e-05	0.143167	0.0291918
41	0.8-5	Deep chlorophyll maximum	0.000977595	0.0970902	1.00689
42	0.8-5	Deep chlorophyll maximum	0.000706564	0.129404	0.546012
50	0.8-5	Deep chlorophyll maximum	0.00173638	0.295596	0.587415
51	0.8-5	Deep chlorophyll maximum	0.000642379	0.0954356	0.673103
52	0.8-5	Deep chlorophyll maximum	0.000313399	0.09089	0.344812
58	0.8-5	Deep chlorophyll maximum	0.000224957	0.126739	0.177496
64	0.8-5	Deep chlorophyll maximum	0.000273395	0.10484	0.260775
65	0.8-5	Deep chlorophyll maximum	0.000188097	0.124603	0.150957
66	0.8-5	Deep chlorophyll maximum	0.00112154	0.0520653	2.1541
68	0.8-5	Deep chlorophyll maximum	0	0.0743995	0
72	0.8-5	Deep chlorophyll maximum	0.000269159	0.0887952	0.303123
76	0.8-5	Deep chlorophyll maximum	0.000748345	0.0693673	1.07882
78	0.8-5	Deep chlorophyll maximum	0.00021816	0.11534	0.189145
80	0.8-5	Deep chlorophyll maximum	0.00127834	0.244011	0.523886
81	0.8-5	Deep chlorophyll maximum	0.000209677	0.12354	0.169723
82	0.8-5	Deep chlorophyll maximum	0	0.000837617	0
85	0.8-5	Deep chlorophyll maximum	7.06836e-05	0.0337416	0.209485
86	0.8-5	Deep chlorophyll maximum	2.71058e-05	0.0762598	0.0355441
93	0.8-5	Deep chlorophyll maximum	0.00133423	0.0799879	1.66804
96	0.8-5	Deep chlorophyll maximum	0.000467445	0.151566	0.308411
97	0.8-5	Deep chlorophyll maximum	0.00183939	0.112355	1.63712
100	0.8-5	Deep chlorophyll maximum	0.000454228	0.0837651	0.542264
102	0.8-5	Deep chlorophyll maximum	0.000302442	0.166211	0.181963
106	0.8-5	Deep chlorophyll maximum	0.000407435	0.124287	0.327819
109	0.8-5	Deep chlorophyll maximum	0.000359996	0.11414	0.315399
110	0.8-5	Deep chlorophyll maximum	0.000421205	0.1139	0.369804
111	0.8-5	Deep chlorophyll maximum	0.000620131	0.0989053	0.626995
112	0.8-5	Deep chlorophyll maximum	0.000690565	0.0778187	0.887402
122	0.8-5	Deep chlorophyll maximum	0.000326655	0.0581012	0.562217
127	0.8-5	Deep chlorophyll maximum	0.00180675	0.122281	1.47754
128	0.8-5	Deep chlorophyll maximum	0.000601451	0.180333	0.333521
129	0.8-5	Deep chlorophyll maximum	0.000709732	0.163096	0.435163
131	0.8-5	Deep chlorophyll maximum	0.00353572	0.124664	2.8362
132	0.8-5	Deep chlorophyll maximum	0.00100102	0.0810822	1.23458
133	0.8-5	Deep chlorophyll maximum	0.000133459	0.106827	0.124931
135	0.8-5	Deep chlorophyll maximum	0.000141875	0.114573	0.123829
137	0.8-5	Deep chlorophyll maximum	0.000281045	0.237722	0.118224
138	0.8-5	Deep chlorophyll maximum	0.00276313	0.10037	2.75294
142	0.8-5	Deep chlorophyll maximum	0.00122646	0.129598	0.946357
143	0.8-5	Deep chlorophyll maximum	0.00052357	0.20677	0.253214
150	0.8-5	Deep chlorophyll maximum	0.000810288	0.171417	0.4727
151	0.8-5	Deep chlorophyll maximum	0.000331734	0.120077	0.276268
155	3-20	Deep chlorophyll maximum	0.000140211	0.0630185	0.222492
158	3-20	Deep chlorophyll maximum	0	0.034189	0
168	3-20	Deep chlorophyll maximum	0	0.0297274	0
173	3-20	Deep chlorophyll maximum	0	0.0534735	0
175	3-20	Deep chlorophyll maximum	5.47142e-05	0.035796	0.15285
180	3-20	Deep chlorophyll maximum	3.44768e-05	0.0417833	0.0825133
188	3-20	Deep chlorophyll maximum	0	0.0611865	0
189	3-20	Deep chlorophyll maximum	0	0.0248352	0
194	3-20	Deep chlorophyll maximum	0	0.03329	0
201	3-20	Deep chlorophyll maximum	4.62182e-05	0.031697	0.145813
4	5-20	Deep chlorophyll maximum	0	0.00869685	0
5	5-20	Deep chlorophyll maximum	0	0.0054552	0
6	5-20	Deep chlorophyll maximum	0	0.0108311	0
7	5-20	Deep chlorophyll maximum	0.000607965	0.0610587	0.995706
9	5-20	Deep chlorophyll maximum	0	0.00358734	0
10	5-20	Deep chlorophyll maximum	0	0.0156659	0
16	5-20	Deep chlorophyll maximum	0	0.000354933	0
18	5-20	Deep chlorophyll maximum	4.08049e-05	0.00835594	0.488333
22	5-20	Deep chlorophyll maximum	0	0.0134998	0
23	5-20	Deep chlorophyll maximum	1.92719e-05	0.0253632	0.0759836
25	5-20	Deep chlorophyll maximum	0	0.0103212	0
30	5-20	Deep chlorophyll maximum	0.000873435	0.0300868	2.90305
32	5-20	Deep chlorophyll maximum	6.48551e-05	0.00449153	1.44394
34	5-20	Deep chlorophyll maximum	0.000119821	0.00777588	1.54093
36	5-20	Deep chlorophyll maximum	0	2.82577e-05	0
38	5-20	Deep chlorophyll maximum	0	3.5236e-05	0
41	5-20	Deep chlorophyll maximum	0	0.000178231	0
42	5-20	Deep chlorophyll maximum	0.000286588	0.0304008	0.942699
50	5-20	Deep chlorophyll maximum	0.00203544	0.133786	1.52141
51	5-20	Deep chlorophyll maximum	0.00129609	0.0443014	2.92563
52	5-20	Deep chlorophyll maximum	0	0.0021633	0
58	5-20	Deep chlorophyll maximum	7.76844e-05	0.00172665	4.49914
65	5-20	Deep chlorophyll maximum	0	3.50142e-05	0
66	5-20	Deep chlorophyll maximum	0	0.000177377	0
68	5-20	Deep chlorophyll maximum	0	0.000560636	0
72	5-20	Deep chlorophyll maximum	5.72054e-05	0.00777308	0.735943
76	5-20	Deep chlorophyll maximum	0.000156771	0.0057195	2.74099
80	5-20	Deep chlorophyll maximum	0.000284424	0.0126376	2.25061
81	5-20	Deep chlorophyll maximum	0	0.00521858	0
82	5-20	Deep chlorophyll maximum	0	0.0242116	0
85	5-20	Deep chlorophyll maximum	0	0.000507139	0
86	5-20	Deep chlorophyll maximum	0	0.00259265	0
93	5-20	Deep chlorophyll maximum	0	0.000209912	0
96	5-20	Deep chlorophyll maximum	0.000467203	0.15083	0.309755
97	5-20	Deep chlorophyll maximum	0	0.0045352	0
98	5-20	Deep chlorophyll maximum	0	0.00349201	0
100	5-20	Deep chlorophyll maximum	0	0.000187264	0
102	5-20	Deep chlorophyll maximum	0.0029648	0.0392458	7.55444
106	5-20	Deep chlorophyll maximum	0.000685563	0.0205427	3.33726
109	5-20	Deep chlorophyll maximum	0.000322868	0.0428024	0.754323
110	5-20	Deep chlorophyll maximum	0.000685445	0.0791191	0.866346
111	5-20	Deep chlorophyll maximum	0.00170185	0.126358	1.34685
112	5-20	Deep chlorophyll maximum	0	0.000321468	0
122	5-20	Deep chlorophyll maximum	0	0.00877993	0
127	5-20	Deep chlorophyll maximum	0	0.0168909	0
128	5-20	Deep chlorophyll maximum	2.74852e-05	0.0416673	0.0659636
129	5-20	Deep chlorophyll maximum	0	0.0216798	0
131	5-20	Deep chlorophyll maximum	0.000999414	0.0139113	7.18416
132	5-20	Deep chlorophyll maximum	0.000301203	0.0069866	4.31115
133	5-20	Deep chlorophyll maximum	0.000320155	0.0136525	2.34502
135	5-20	Deep chlorophyll maximum	3.71109e-05	0.0178124	0.208343
137	5-20	Deep chlorophyll maximum	5.89276e-05	0.0152119	0.387377
138	5-20	Deep chlorophyll maximum	3.21292e-05	0.0160928	0.199649
142	5-20	Deep chlorophyll maximum	0	0.00403447	0
143	5-20	Deep chlorophyll maximum	0.000202784	0.0108799	1.86384
150	5-20	Deep chlorophyll maximum	3.37796e-05	0.0135991	0.248396
7	20-180	Deep chlorophyll maximum	0.000163138	0.0264512	0.61675
8	20-180	Deep chlorophyll maximum	0.000106506	0.0321895	0.330873
10	20-180	Deep chlorophyll maximum	9.10593e-05	0.0158567	0.574265
12	20-180	Deep chlorophyll maximum	0	0.00642729	0
17	20-180	Deep chlorophyll maximum	6.42024e-05	0.00825522	0.777719
18	20-180	Deep chlorophyll maximum	4.71592e-05	0.00873048	0.540167
22	20-180	Deep chlorophyll maximum	0.000122871	0.0212856	0.57725
23	20-180	Deep chlorophyll maximum	6.80612e-05	0.0320002	0.21269
25	20-180	Deep chlorophyll maximum	0.000131087	0.01091	1.20153
32	20-180	Deep chlorophyll maximum	0.000310235	0.0113395	2.73587
34	20-180	Deep chlorophyll maximum	8.8911e-05	0.0219411	0.405225
36	20-180	Deep chlorophyll maximum	3.91195e-05	0.0149487	0.261692
38	20-180	Deep chlorophyll maximum	0	0.0124455	0
39	20-180	Deep chlorophyll maximum	0	0.00488584	0
41	20-180	Deep chlorophyll maximum	0.00026774	0.0271585	0.985843
42	20-180	Deep chlorophyll maximum	3.23836e-05	0.291593	0.0111057
52	20-180	Deep chlorophyll maximum	0	0.00576928	0
58	20-180	Deep chlorophyll maximum	0.00280394	0.0187284	14.9716
64	20-180	Deep chlorophyll maximum	0.000213215	0.0103126	2.06753
68	20-180	Deep chlorophyll maximum	0	0.0826281	0
72	20-180	Deep chlorophyll maximum	3.64156e-05	0.00502248	0.725053
76	20-180	Deep chlorophyll maximum	0.000203417	0.00825119	2.4653
78	20-180	Deep chlorophyll maximum	0	0.00605795	0
80	20-180	Deep chlorophyll maximum	0.000253212	0.00717848	3.52737
81	20-180	Deep chlorophyll maximum	0	0.0053164	0
85	20-180	Deep chlorophyll maximum	7.44873e-05	0.00566598	1.31464
98	20-180	Deep chlorophyll maximum	8.18108e-05	0.00477152	1.71456
100	20-180	Deep chlorophyll maximum	0	0.00788522	0
102	20-180	Deep chlorophyll maximum	3.45844e-05	0.00545471	0.634028
106	20-180	Deep chlorophyll maximum	3.32174e-05	0.00908835	0.365494
109	20-180	Deep chlorophyll maximum	0	0.0239226	0
111	20-180	Deep chlorophyll maximum	0	0.00492709	0
112	20-180	Deep chlorophyll maximum	3.42667e-05	0.00559123	0.612865
122	20-180	Deep chlorophyll maximum	2.50836e-05	0.00826987	0.303314
127	20-180	Deep chlorophyll maximum	0	0.00563866	0
128	20-180	Deep chlorophyll maximum	3.77072e-05	0.0117901	0.319822
129	20-180	Deep chlorophyll maximum	3.93112e-05	0.0128546	0.305815
131	20-180	Deep chlorophyll maximum	0.000446132	0.00447051	9.97946
132	20-180	Deep chlorophyll maximum	0.000134158	0.00640375	2.095
133	20-180	Deep chlorophyll maximum	0	0.00703131	0
135	20-180	Deep chlorophyll maximum	3.56545e-05	0.00809812	0.440281
137	20-180	Deep chlorophyll maximum	0	0.00603713	0
138	20-180	Deep chlorophyll maximum	2.72093e-05	0.0102843	0.264572
142	20-180	Deep chlorophyll maximum	9.19666e-05	0.011124	0.826741
143	20-180	Deep chlorophyll maximum	0.000147007	0.00825582	1.78065
150	20-180	Deep chlorophyll maximum	2.20274e-05	0.00364752	0.603901
151	20-180	Deep chlorophyll maximum	0	0.00743351	0
155	20-180	Deep chlorophyll maximum	0	0.00107448	0
158	20-180	Deep chlorophyll maximum	0	0.00570526	0
168	20-180	Deep chlorophyll maximum	0	0.0118045	0
180	20-180	Deep chlorophyll maximum	0	0.0193879	0
188	20-180	Deep chlorophyll maximum	0	0.0145972	0
189	20-180	Deep chlorophyll maximum	0	0.00705326	0
194	20-180	Deep chlorophyll maximum	3.17188e-05	0.0304295	0.104237
201	20-180	Deep chlorophyll maximum	0	0.0406625	0
51	20-200	Deep chlorophyll maximum	0.000569355	0.0411445	1.38379
82	20-200	Deep chlorophyll maximum	0	0.00464142	0
93	20-200	Deep chlorophyll maximum	0	0.00740066	0
4	180-2000	Deep chlorophyll maximum	0	0.0042473	0
5	180-2000	Deep chlorophyll maximum	0	0.0105894	0
6	180-2000	Deep chlorophyll maximum	0	0.00644689	0
7	180-2000	Deep chlorophyll maximum	4.87381e-05	0.0205536	0.237126
8	180-2000	Deep chlorophyll maximum	0	0.0116927	0
9	180-2000	Deep chlorophyll maximum	9.56752e-05	0.0131097	0.729804
10	180-2000	Deep chlorophyll maximum	0.000139593	0.0117033	1.19277
18	180-2000	Deep chlorophyll maximum	0	0.00368814	0
22	180-2000	Deep chlorophyll maximum	0	0.00391094	0
23	180-2000	Deep chlorophyll maximum	6.57847e-05	0.00905423	0.726563
25	180-2000	Deep chlorophyll maximum	3.48465e-05	0.000545115	6.3925
32	180-2000	Deep chlorophyll maximum	0.000101682	0.00167641	6.06545
34	180-2000	Deep chlorophyll maximum	0	0.0121211	0
36	180-2000	Deep chlorophyll maximum	0	0.0100477	0
38	180-2000	Deep chlorophyll maximum	0	0.011921	0
39	180-2000	Deep chlorophyll maximum	0	0.00874301	0
41	180-2000	Deep chlorophyll maximum	0.000161771	0.00502219	3.22111
42	180-2000	Deep chlorophyll maximum	0.000188425	0.00830345	2.26923
50	180-2000	Deep chlorophyll maximum	0.000199477	0.00236083	8.44946
51	180-2000	Deep chlorophyll maximum	0.000240144	0.00323442	7.42464
52	180-2000	Deep chlorophyll maximum	0	0.0024249	0
58	180-2000	Deep chlorophyll maximum	0.000487682	0.00323345	15.0824
64	180-2000	Deep chlorophyll maximum	0	0.00633471	0
68	180-2000	Deep chlorophyll maximum	0	0.00330329	0
72	180-2000	Deep chlorophyll maximum	0	0.000970769	0
76	180-2000	Deep chlorophyll maximum	0	0.0013335	0
78	180-2000	Deep chlorophyll maximum	3.69483e-05	0.000934398	3.95424
80	180-2000	Deep chlorophyll maximum	0.000104916	0.00446082	2.35194
81	180-2000	Deep chlorophyll maximum	2.8164e-05	0.0147578	0.190841
82	180-2000	Deep chlorophyll maximum	0	0.00720633	0
85	180-2000	Deep chlorophyll maximum	0	0.00023742	0
86	180-2000	Deep chlorophyll maximum	0	0.013796	0
93	180-2000	Deep chlorophyll maximum	0	0.00372958	0
96	180-2000	Deep chlorophyll maximum	0	0.00160013	0
97	180-2000	Deep chlorophyll maximum	0	0.001078	0
98	180-2000	Deep chlorophyll maximum	3.82671e-05	0.00555963	0.688303
100	180-2000	Deep chlorophyll maximum	0	0.00269663	0
102	180-2000	Deep chlorophyll maximum	0	0.00135556	0
106	180-2000	Deep chlorophyll maximum	3.57352e-05	0.00743638	0.480546
110	180-2000	Deep chlorophyll maximum	0	0.0022719	0
111	180-2000	Deep chlorophyll maximum	0	0.00255095	0
112	180-2000	Deep chlorophyll maximum	0	0.026629	0
122	180-2000	Deep chlorophyll maximum	0	0.000853885	0
127	180-2000	Deep chlorophyll maximum	0	0.0013021	0
128	180-2000	Deep chlorophyll maximum	0	0.00138464	0
129	180-2000	Deep chlorophyll maximum	0	0.00114495	0
131	180-2000	Deep chlorophyll maximum	0.000181598	0.00130638	13.9008
132	180-2000	Deep chlorophyll maximum	8.55918e-05	0.00168542	5.07837
133	180-2000	Deep chlorophyll maximum	0	0.0102091	0
135	180-2000	Deep chlorophyll maximum	0	0.00538393	0
137	180-2000	Deep chlorophyll maximum	0	0.00144975	0
138	180-2000	Deep chlorophyll maximum	0	0.00172678	0
142	180-2000	Deep chlorophyll maximum	0	0.00167268	0
143	180-2000	Deep chlorophyll maximum	0.000131759	0.00194095	6.78834
150	180-2000	Deep chlorophyll maximum	0	0.00182322	0
151	180-2000	Deep chlorophyll maximum	0	0.00287375	0
155	180-2000	Deep chlorophyll maximum	3.6558e-05	0.00261959	1.39556
158	180-2000	Deep chlorophyll maximum	0	0.00100036	0
168	180-2000	Deep chlorophyll maximum	0	0.00271393	0
173	180-2000	Deep chlorophyll maximum	0	0.00318036	0
180	180-2000	Deep chlorophyll maximum	0	0.00668304	0
188	180-2000	Deep chlorophyll maximum	0	0.00436916	0
189	180-2000	Deep chlorophyll maximum	0	0.000955616	0
194	180-2000	Deep chlorophyll maximum	0	0.00280719	0
201	180-2000	Deep chlorophyll maximum	0	0.0161279	0
123	<0.2	Mixed layer	9.79606e-05	0.426745	0.0229553
124	<0.2	Mixed layer	0	0.508021	0
125	<0.2	Mixed layer	0.000144489	0.319953	0.0451596
123	0.2-3	Mixed layer	0.000228932	0.530468	0.0431566
124	0.2-3	Mixed layer	0.000330072	0.605497	0.0545126
125	0.2-3	Mixed layer	0.000514303	0.509419	0.100959
123	0.8-2000	Mixed layer	0.00152728	0.342974	0.445305
124	0.8-2000	Mixed layer	0.000552138	0.061147	0.902969
125	0.8-2000	Mixed layer	0.000507777	0.0547592	0.927291
152	0.8-2000	Mixed layer	0.000713789	0.169213	0.421829
153	0.8-2000	Mixed layer	0.000371251	0.113166	0.32806
123	0.8-5	Mixed layer	0.000442985	0.0890316	0.49756
124	0.8-5	Mixed layer	0.00115555	0.0724481	1.595
125	0.8-5	Mixed layer	0.000974009	0.0932431	1.04459
152	0.8-5	Mixed layer	0.000312766	0.106656	0.293248
153	0.8-5	Mixed layer	0.000366506	0.125945	0.291004
123	5-20	Mixed layer	0.000210482	0.0160835	1.30868
125	5-20	Mixed layer	4.34273e-05	0.010757	0.403713
152	5-20	Mixed layer	5.32842e-05	0.00779163	0.683865
153	5-20	Mixed layer	3.53978e-05	0.0136096	0.260095
123	20-180	Mixed layer	1.81406e-05	0.00880284	0.206076
125	20-180	Mixed layer	2.9432e-05	0.00623849	0.471781
152	20-180	Mixed layer	0	0.00366431	0
153	20-180	Mixed layer	0	0.00818326	0
123	180-2000	Mixed layer	0	0.000472308	0
124	180-2000	Mixed layer	0	0.00163326	0
125	180-2000	Mixed layer	0	0.00186951	0
152	180-2000	Mixed layer	0	0.0019799	0
153	180-2000	Mixed layer	0	0.00349284	0
37	<0.2	Mesopelagic	8.35702e-05	0.278417	0.0300161
38	<0.2	Mesopelagic	0.00053725	0.283615	0.18943
39	<0.2	Mesopelagic	0.000334216	0.206013	0.16223
56	<0.2	Mesopelagic	0.000341865	0.265268	0.128875
64	<0.2	Mesopelagic	0.000147432	0.243988	0.0604258
68	<0.2	Mesopelagic	0.000308828	0.258665	0.119393
70	<0.2	Mesopelagic	0.000939817	0.333721	0.281618
72	<0.2	Mesopelagic	0.000931093	0.304023	0.306258
76	<0.2	Mesopelagic	0.000649544	0.246135	0.263898
78	<0.2	Mesopelagic	0.000132123	0.206007	0.0641355
85	<0.2	Mesopelagic	0.000163584	0.33595	0.0486928
100	<0.2	Mesopelagic	0.000301585	0.163896	0.18401
102	<0.2	Mesopelagic	0.000629195	0.414164	0.151919
111	<0.2	Mesopelagic	9.3264e-05	0.183386	0.0508567
122	<0.2	Mesopelagic	0.000592586	0.19225	0.308237
137	<0.2	Mesopelagic	0.000837161	0.320289	0.261377
138	<0.2	Mesopelagic	0.00126742	0.37697	0.336212
155	<0.2	Mesopelagic	6.06896e-05	0.294848	0.0205834
158	<0.2	Mesopelagic	0	0.269864	0
163	<0.2	Mesopelagic	0.000287683	0.2605	0.110435
189	<0.2	Mesopelagic	6.64381e-05	0.388252	0.0171121
201	<0.2	Mesopelagic	2.18406e-05	0.168623	0.0129523
205	<0.2	Mesopelagic	0	0.229754	0
206	<0.2	Mesopelagic	0.00587296	0.244114	2.40582
209	<0.2	Mesopelagic	0	0.272335	0
210	<0.2	Mesopelagic	0.0281685	0.52848	5.3301
37	0.2-1.6	Mesopelagic	0.000899358	0.334204	0.269105
38	0.2-1.6	Mesopelagic	0	0.613682	0
39	0.2-1.6	Mesopelagic	0.000761769	0.374705	0.203298
56	0.2-3	Mesopelagic	0.00033777	0.389906	0.0866285
64	0.2-3	Mesopelagic	0.000253423	0.366339	0.0691772
65	0.2-3	Mesopelagic	0.000246726	0.326333	0.0756058
68	0.2-3	Mesopelagic	3.3135e-05	0.367674	0.00901206
70	0.2-3	Mesopelagic	0.000296487	0.276156	0.107362
72	0.2-3	Mesopelagic	0.00127851	0.576436	0.221795
76	0.2-3	Mesopelagic	0.00060375	0.283834	0.212712
78	0.2-3	Mesopelagic	0.00122865	0.40576	0.302802
85	0.2-3	Mesopelagic	8.87379e-05	0.280507	0.0316349
98	0.2-3	Mesopelagic	0.000244146	0.312289	0.0781794
100	0.2-3	Mesopelagic	0.000319733	0.408923	0.0781889
102	0.2-3	Mesopelagic	0.00105415	0.381775	0.276117
109	0.2-3	Mesopelagic	0.000308414	0.349765	0.0881774
110	0.2-3	Mesopelagic	0.000214491	0.53512	0.0400828
111	0.2-3	Mesopelagic	0.000187866	0.344787	0.0544876
112	0.2-3	Mesopelagic	0.00018447	0.357366	0.0516195
122	0.2-3	Mesopelagic	0.000697431	0.423334	0.164747
132	0.2-3	Mesopelagic	0.00156169	0.349327	0.447056
133	0.2-3	Mesopelagic	0.00129549	0.342177	0.378604
137	0.2-3	Mesopelagic	0.000806082	0.374256	0.215383
138	0.2-3	Mesopelagic	0.00151933	0.362915	0.418646
142	0.2-3	Mesopelagic	0.000787565	0.338291	0.232807
145	0.2-3	Mesopelagic	0.000216709	0.3412	0.0635138
146	0.2-3	Mesopelagic	0.000261445	0.355585	0.0735252
148	0.2-3	Mesopelagic	0.000359757	0.418188	0.0860277
149	0.2-3	Mesopelagic	0.000611433	0.360782	0.169475
152	0.2-3	Mesopelagic	0.000405414	0.363814	0.111434
155	0.2-3	Mesopelagic	3.15257e-05	0.451352	0.00698473
158	0.2-3	Mesopelagic	0.00022171	0.388923	0.0570063
163	0.2-3	Mesopelagic	5.6734e-05	0.382118	0.0148473
189	0.2-3	Mesopelagic	5.69479e-05	0.400449	0.014221
201	0.2-3	Mesopelagic	4.17607e-05	0.378524	0.0110325
205	0.2-3	Mesopelagic	7.35261e-05	0.390698	0.0188192
206	0.2-3	Mesopelagic	0.000285576	0.387036	0.0737852
209	0.2-3	Mesopelagic	0.000269342	0.414868	0.0649222
210	0.2-3	Mesopelagic	0	0.434028	0
64	0.8-200	Mesopelagic	3.5918e-05	0.00540497	0.664536
65	0.8-200	Mesopelagic	0.000709317	0.252506	0.280911
155	0.8-2000	Mesopelagic	3.30931e-05	0.120055	0.0275651
158	0.8-2000	Mesopelagic	0	0.0747397	0
163	0.8-2000	Mesopelagic	3.24472e-05	0.067837	0.0478311
189	0.8-2000	Mesopelagic	4.04076e-05	0.0777393	0.0519784
201	0.8-2000	Mesopelagic	5.10343e-05	0.107959	0.0472722
205	0.8-2000	Mesopelagic	0.00011945	0.0903165	0.132257
206	0.8-2000	Mesopelagic	0.000128283	0.0848516	0.151185
209	0.8-2000	Mesopelagic	0.000101271	0.0836205	0.121108
210	0.8-2000	Mesopelagic	3.08045e-05	0.0552189	0.0557862
68	0.8-3	Mesopelagic	7.72613e-05	0.0828047	0.0933055
70	0.8-3	Mesopelagic	0	0.0145421	0
72	0.8-3	Mesopelagic	0	0.00501699	0
76	0.8-3	Mesopelagic	3.72892e-05	0.0338679	0.110102
78	0.8-3	Mesopelagic	0.00157428	0.132991	1.18375
85	0.8-3	Mesopelagic	0	0.00080872	0
97	0.8-3	Mesopelagic	0.000546805	0.241321	0.226588
98	0.8-3	Mesopelagic	0.000218918	0.0900198	0.243189
100	0.8-3	Mesopelagic	0.000109608	0.0942466	0.116299
102	0.8-3	Mesopelagic	0.00147735	0.117503	1.25728
106	0.8-3	Mesopelagic	0.000194233	0.062458	0.310982
109	0.8-3	Mesopelagic	0.000474537	0.08029	0.591028
110	0.8-3	Mesopelagic	0.00162317	0.111719	1.4529
111	0.8-3	Mesopelagic	0	0.00568835	0
112	0.8-3	Mesopelagic	0.000553431	0.163733	0.338009
122	0.8-3	Mesopelagic	2.60603e-05	0.00523841	0.497485
131	0.8-3	Mesopelagic	0.00504013	0.178068	2.83044
132	0.8-3	Mesopelagic	0.00478898	0.152018	3.15027
133	0.8-3	Mesopelagic	0.001885	0.194376	0.96977
135	0.8-3	Mesopelagic	0	0.00602175	0
137	0.8-3	Mesopelagic	0.00144553	0.2958	0.488684
138	0.8-3	Mesopelagic	0.0073164	0.18862	3.87891
142	0.8-3	Mesopelagic	0.00310239	0.154251	2.01126
143	0.8-3	Mesopelagic	0.00115457	0.0631825	1.82735
144	0.8-3	Mesopelagic	0.000792537	0.152992	0.518024
145	0.8-3	Mesopelagic	0.000597951	0.249594	0.239569
146	0.8-3	Mesopelagic	0.00141561	0.221153	0.640105
148	0.8-3	Mesopelagic	0.000591525	0.262872	0.225024
149	0.8-3	Mesopelagic	0.000688142	0.155342	0.442984
152	0.8-3	Mesopelagic	0.00108329	0.281195	0.385246
37	0.8-5	Mesopelagic	0	0.0731103	0
38	0.8-5	Mesopelagic	0.000629494	0.170498	0.369209
39	0.8-5	Mesopelagic	0.000569564	0.189059	0.301262
155	3-20	Mesopelagic	0.00032951	0.0921935	0.357411
158	3-20	Mesopelagic	5.4108e-05	0.036799	0.147036
163	3-20	Mesopelagic	4.09786e-05	0.125918	0.0325439
189	3-20	Mesopelagic	8.57616e-05	0.0946151	0.0906426
201	3-20	Mesopelagic	0	0.0318859	0
205	3-20	Mesopelagic	0.000107354	0.0379043	0.283225
206	3-20	Mesopelagic	6.69178e-05	0.0548402	0.122023
209	3-20	Mesopelagic	0.000155894	0.0653932	0.238395
210	3-20	Mesopelagic	0	0.0375971	0
40	3-2000	Mesopelagic	7.72916e-05	0.0480457	0.160871
68	3-2000	Mesopelagic	0.000156528	0.0518246	0.302035
70	3-2000	Mesopelagic	0	0.0033709	0
72	3-2000	Mesopelagic	8.40132e-05	0.0649496	0.129351
76	3-2000	Mesopelagic	0	0.00974457	0
78	3-2000	Mesopelagic	0.001472	0.0793225	1.85571
85	3-2000	Mesopelagic	0	0.00039878	0
97	3-2000	Mesopelagic	0.000218473	0.0747081	0.292436
98	3-2000	Mesopelagic	0.000904491	0.0402593	2.24666
100	3-2000	Mesopelagic	3.90577e-05	0.0421821	0.092593
102	3-2000	Mesopelagic	6.12356e-05	0.0382335	0.160162
106	3-2000	Mesopelagic	0.000797067	0.122634	0.649955
109	3-2000	Mesopelagic	0.000107556	0.0353295	0.304437
110	3-2000	Mesopelagic	0.00141401	0.0312683	4.52218
111	3-2000	Mesopelagic	0.000509338	0.0389974	1.30608
112	3-2000	Mesopelagic	0.000346959	0.0790859	0.438711
122	3-2000	Mesopelagic	0.000538227	0.0488913	1.10086
131	3-2000	Mesopelagic	0.00398884	0.119097	3.34922
132	3-2000	Mesopelagic	0.00175306	0.070075	2.5017
133	3-2000	Mesopelagic	0.00121093	0.0622835	1.94423
135	3-2000	Mesopelagic	0.000518632	0.0313763	1.65294
137	3-2000	Mesopelagic	0.000984625	0.194959	0.505042
138	3-2000	Mesopelagic	0.00331036	0.123482	2.68083
142	3-2000	Mesopelagic	3.94824e-05	0.00117569	3.35824
143	3-2000	Mesopelagic	0.00138928	0.0516828	2.68808
144	3-2000	Mesopelagic	0.00182578	0.0781105	2.33743
145	3-2000	Mesopelagic	0.000425377	0.0507606	0.838006
146	3-2000	Mesopelagic	0.000836627	0.0408862	2.04623
148	3-2000	Mesopelagic	0.00048361	0.0545922	0.885859
149	3-2000	Mesopelagic	0.000231888	0.0366482	0.63274
152	3-2000	Mesopelagic	0.000269223	0.0483692	0.5566
38	5-20	Mesopelagic	0	0.000380941	0
39	5-20	Mesopelagic	0	0.000675939	0
37	20-200	Mesopelagic	0	0.00206109	0
38	20-200	Mesopelagic	0	0.00168149	0
39	20-200	Mesopelagic	4.23991e-05	0.000547663	7.74182

## Sheet: Taxonomic distribution
station	layer	size fraction (µm)	taxon	lineage	rpkm_nifH	rpkm_recA	% diazotrops among bacterioplankton (nifH/recA*100%)
18	Deep chlorophyll maximum	<0.2	No nifH detection	-	0	0.355077	0
23	Deep chlorophyll maximum	<0.2	No nifH detection	-	0	0.605965	0
25	Deep chlorophyll maximum	<0.2	Proteobacteria	JCVI_READ_1095521777607	0.000106983	0.560692	0.0190805
25	Deep chlorophyll maximum	<0.2	Proteobacteria	OM-RGC.v2.008781354	0.000561442	0.560692	0.100134
25	Deep chlorophyll maximum	<0.2	Proteobacteria	OM-RGC.v2.008955342	0.000350342	0.560692	0.062484
25	Deep chlorophyll maximum	<0.2	Proteobacteria	OM-RGC.v2.011488497	0.000103805	0.560692	0.0185138
25	Deep chlorophyll maximum	<0.2	Proteobacteria	Other_proteobacteria	0.000352885	0.560692	0.0629374
30	Deep chlorophyll maximum	<0.2	Proteobacteria	OM-RGC.v2.008781354	0.000487434	0.584516	0.0833911
32	Deep chlorophyll maximum	<0.2	No nifH detection	-	0	0.565057	0
34	Deep chlorophyll maximum	<0.2	Proteobacteria	OM-RGC.v2.009101233	0.000143458	1.56201	0.00918425
36	Deep chlorophyll maximum	<0.2	No nifH detection	-	0	0.862979	0
38	Deep chlorophyll maximum	<0.2	No nifH detection	-	0	0.589991	0
39	Deep chlorophyll maximum	<0.2	No nifH detection	-	0	0.58979	0
41	Deep chlorophyll maximum	<0.2	Proteobacteria	JCVI_READ_1095521777607	6.85959e-05	0.507602	0.0135137
41	Deep chlorophyll maximum	<0.2	Proteobacteria	OM-RGC.v2.008863533	0.000146317	0.507602	0.0288251
42	Deep chlorophyll maximum	<0.2	No nifH detection	-	0	0.810918	0
52	Deep chlorophyll maximum	<0.2	Proteobacteria	Other_proteobacteria	0.000343631	0.828875	0.0414575
58	Deep chlorophyll maximum	<0.2	Proteobacteria	OM-RGC.v2.009101233	0.000116818	0.526939	0.0221691
58	Deep chlorophyll maximum	<0.2	Proteobacteria	Other_proteobacteria	0.00024337	0.526939	0.0461856
64	Deep chlorophyll maximum	<0.2	Proteobacteria	OM-RGC.v2.009101233	0.000131541	0.854792	0.0153886
65	Deep chlorophyll maximum	<0.2	Proteobacteria	OM-RGC.v2.008781354	9.69077e-05	0.506177	0.019145
66	Deep chlorophyll maximum	<0.2	Proteobacteria	OM-RGC.v2.008781354	0.000134133	0.93258	0.014383
66	Deep chlorophyll maximum	<0.2	Proteobacteria	OM-RGC.v2.011488497	0.000293416	0.93258	0.0314628
66	Deep chlorophyll maximum	<0.2	Proteobacteria	Other_proteobacteria	0.000249055	0.93258	0.026706
68	Deep chlorophyll maximum	<0.2	Proteobacteria	Other_proteobacteria	0.000344918	0.760434	0.0453581
72	Deep chlorophyll maximum	<0.2	No nifH detection	-	0	0.717023	0
76	Deep chlorophyll maximum	<0.2	Proteobacteria	OM-RGC.v2.008781354	0.000109985	0.646326	0.017017
76	Deep chlorophyll maximum	<0.2	Proteobacteria	OM-RGC.v2.009101233	0.000140513	0.646326	0.0217403
78	Deep chlorophyll maximum	<0.2	No nifH detection	-	0	0.575577	0
82	Deep chlorophyll maximum	<0.2	Proteobacteria	Other_proteobacteria	8.81157e-05	0.0900089	0.0978967
85	Deep chlorophyll maximum	<0.2	Proteobacteria	JCVI_READ_1095521777607	4.15485e-05	0.428516	0.00969591
85	Deep chlorophyll maximum	<0.2	Proteobacteria	OM-RGC.v2.009101233	0.000101392	0.428516	0.0236612
85	Deep chlorophyll maximum	<0.2	Proteobacteria	Other_proteobacteria	4.44281e-05	0.428516	0.0103679
100	Deep chlorophyll maximum	<0.2	Proteobacteria	OM-RGC.v2.009101233	0.000147785	0.42535	0.0347443
102	Deep chlorophyll maximum	<0.2	Proteobacteria	OM-RGC.v2.009101233	0.000169171	0.444761	0.0380364
109	Deep chlorophyll maximum	<0.2	Proteobacteria	OM-RGC.v2.008781354	0.000193278	0.419016	0.0461267
109	Deep chlorophyll maximum	<0.2	Proteobacteria	OM-RGC.v2.009101233	0.000102896	0.419016	0.0245566
111	Deep chlorophyll maximum	<0.2	No nifH detection	-	0	0.126838	0
122	Deep chlorophyll maximum	<0.2	No nifH detection	-	0	0.737136	0
137	Deep chlorophyll maximum	<0.2	No nifH detection	-	0	0.595518	0
138	Deep chlorophyll maximum	<0.2	Proteobacteria	OM-RGC.v2.009101233	0.000174871	0.356992	0.0489845
155	Deep chlorophyll maximum	<0.2	Proteobacteria	OM-RGC.v2.008173703	1.81879e-05	0.204999	0.00887215
155	Deep chlorophyll maximum	<0.2	Proteobacteria	Other_proteobacteria	6.36657e-05	0.204999	0.0310565
158	Deep chlorophyll maximum	<0.2	Other_or_unassigned	Other_or_unassigned	0.000681726	0.24882	0.273984
158	Deep chlorophyll maximum	<0.2	Proteobacteria	OM-RGC.v2.008173703	0.0225173	0.24882	9.04966
158	Deep chlorophyll maximum	<0.2	Proteobacteria	OM-RGC.v2.008955342	0.00023016	0.24882	0.0925009
158	Deep chlorophyll maximum	<0.2	Proteobacteria	OM-RGC.v2.009101233	2.73393e-05	0.24882	0.0109876
158	Deep chlorophyll maximum	<0.2	Proteobacteria	Other_proteobacteria	0.000131065	0.24882	0.0526747
168	Deep chlorophyll maximum	<0.2	Other_or_unassigned	Other_or_unassigned	6.63454e-05	0.250526	0.0264825
168	Deep chlorophyll maximum	<0.2	Proteobacteria	JCVI_READ_1095521777607	2.45454e-05	0.250526	0.00979754
168	Deep chlorophyll maximum	<0.2	Proteobacteria	OM-RGC.v2.008173703	2.3348e-05	0.250526	0.00931962
168	Deep chlorophyll maximum	<0.2	Proteobacteria	Other_proteobacteria	0.000215147	0.250526	0.0858784
173	Deep chlorophyll maximum	<0.2	Other_or_unassigned	Other_or_unassigned	8.60315e-05	0.220896	0.0389467
173	Deep chlorophyll maximum	<0.2	Proteobacteria	HBD05	2.17561e-05	0.220896	0.00984903
173	Deep chlorophyll maximum	<0.2	Proteobacteria	JCVI_READ_1095521777607	2.57117e-05	0.220896	0.0116398
173	Deep chlorophyll maximum	<0.2	Proteobacteria	Other_proteobacteria	0.000229353	0.220896	0.103829
188	Deep chlorophyll maximum	<0.2	Proteobacteria	Other_proteobacteria	3.90742e-05	0.301973	0.0129396
189	Deep chlorophyll maximum	<0.2	Proteobacteria	JCVI_READ_1095521777607	2.64095e-05	0.142009	0.0185971
189	Deep chlorophyll maximum	<0.2	Proteobacteria	OM-RGC.v2.009101233	6.88173e-05	0.142009	0.04846
194	Deep chlorophyll maximum	<0.2	Proteobacteria	JCVI_READ_1095521777607	3.63601e-05	0.153408	0.0237016
194	Deep chlorophyll maximum	<0.2	Proteobacteria	OM-RGC.v2.009101233	3.79985e-05	0.153408	0.0247696
194	Deep chlorophyll maximum	<0.2	Proteobacteria	Other_proteobacteria	2.47323e-05	0.153408	0.0161219
201	Deep chlorophyll maximum	<0.2	Proteobacteria	OM-RGC.v2.008955342	0.0001396	0.288047	0.0484642
201	Deep chlorophyll maximum	<0.2	Proteobacteria	Other_proteobacteria	0.000396746	0.288047	0.137737
37	Mesopelagic	<0.2	Proteobacteria	HBD03/4	2.97883e-05	0.278417	0.0106991
37	Mesopelagic	<0.2	Proteobacteria	Other_proteobacteria	5.37819e-05	0.278417	0.019317
38	Mesopelagic	<0.2	Proteobacteria	JCVI_READ_1095521777607	0.000237496	0.283615	0.083739
38	Mesopelagic	<0.2	Proteobacteria	OM-RGC.v2.008863533	0.000299754	0.283615	0.105691
39	Mesopelagic	<0.2	Proteobacteria	HBD03/4	2.8269e-05	0.206013	0.0137219
39	Mesopelagic	<0.2	Proteobacteria	JCVI_READ_1095521777607	2.20752e-05	0.206013	0.0107154
39	Mesopelagic	<0.2	Proteobacteria	Other_proteobacteria	0.000283872	0.206013	0.137793
56	Mesopelagic	<0.2	Proteobacteria	Other_proteobacteria	0.000341865	0.265268	0.128875
64	Mesopelagic	<0.2	Other_or_unassigned	Other_or_unassigned	3.16853e-05	0.243988	0.0129864
64	Mesopelagic	<0.2	Proteobacteria	OM-RGC.v2.008781354	4.21564e-05	0.243988	0.0172781
64	Mesopelagic	<0.2	Proteobacteria	Other_proteobacteria	7.35899e-05	0.243988	0.0301613
68	Mesopelagic	<0.2	Proteobacteria	JCVI_READ_1095521777607	1.17159e-05	0.258665	0.0045294
68	Mesopelagic	<0.2	Proteobacteria	OM-RGC.v2.008781354	3.60868e-05	0.258665	0.0139512
68	Mesopelagic	<0.2	Proteobacteria	OM-RGC.v2.011488497	1.94446e-05	0.258665	0.00751732
68	Mesopelagic	<0.2	Proteobacteria	Other_proteobacteria	0.000241581	0.258665	0.0933954
70	Mesopelagic	<0.2	Proteobacteria	JCVI_READ_1095521777607	4.67978e-05	0.333721	0.014023
70	Mesopelagic	<0.2	Proteobacteria	OM-RGC.v2.008781354	7.05779e-05	0.333721	0.0211488
70	Mesopelagic	<0.2	Proteobacteria	OM-RGC.v2.011488497	5.33772e-05	0.333721	0.0159946
70	Mesopelagic	<0.2	Proteobacteria	Other_proteobacteria	0.000769064	0.333721	0.230451
72	Mesopelagic	<0.2	Proteobacteria	OM-RGC.v2.008781354	0.0007032	0.304023	0.231298
72	Mesopelagic	<0.2	Proteobacteria	OM-RGC.v2.011488497	5.89748e-05	0.304023	0.0193982
72	Mesopelagic	<0.2	Proteobacteria	Other_proteobacteria	0.000168919	0.304023	0.0555612
76	Mesopelagic	<0.2	Proteobacteria	HBD03/4	5.80333e-05	0.246135	0.0235778
76	Mesopelagic	<0.2	Proteobacteria	OM-RGC.v2.008781354	7.6063e-05	0.246135	0.030903
76	Mesopelagic	<0.2	Proteobacteria	OM-RGC.v2.011488497	4.09647e-05	0.246135	0.0166432
76	Mesopelagic	<0.2	Proteobacteria	Other_proteobacteria	0.000474483	0.246135	0.192774
78	Mesopelagic	<0.2	Cyanobacteria	Other_cyanobacteria	1.23669e-05	0.206007	0.00600315
78	Mesopelagic	<0.2	Cyanobacteria	UCYN-A1	1.10206e-05	0.206007	0.00534964
78	Mesopelagic	<0.2	Proteobacteria	OM-RGC.v2.008781354	1.29558e-05	0.206007	0.00628901
78	Mesopelagic	<0.2	Proteobacteria	OM-RGC.v2.009101233	7.42299e-05	0.206007	0.0360328
78	Mesopelagic	<0.2	Proteobacteria	Other_proteobacteria	2.15502e-05	0.206007	0.0104609
85	Mesopelagic	<0.2	Proteobacteria	OM-RGC.v2.009101233	5.56666e-05	0.33595	0.0165699
85	Mesopelagic	<0.2	Proteobacteria	Other_proteobacteria	0.000107917	0.33595	0.0321229
100	Mesopelagic	<0.2	Proteobacteria	OM-RGC.v2.009101233	0.000155992	0.163896	0.0951774
100	Mesopelagic	<0.2	Proteobacteria	Other_proteobacteria	0.000145593	0.163896	0.0888323
102	Mesopelagic	<0.2	Proteobacteria	JCVI_READ_1095521777607	0.00021208	0.414164	0.0512067
102	Mesopelagic	<0.2	Proteobacteria	OM-RGC.v2.009101233	0.000417115	0.414164	0.100712
111	Mesopelagic	<0.2	Proteobacteria	JCVI_READ_1095521777607	2.30253e-05	0.183386	0.0125557
111	Mesopelagic	<0.2	Proteobacteria	OM-RGC.v2.008863533	1.2503e-05	0.183386	0.00681786
111	Mesopelagic	<0.2	Proteobacteria	Other_proteobacteria	5.77357e-05	0.183386	0.0314832
122	Mesopelagic	<0.2	Proteobacteria	JCVI_READ_1095521777607	7.03639e-05	0.19225	0.0366002
122	Mesopelagic	<0.2	Proteobacteria	OM-RGC.v2.008781354	2.23434e-05	0.19225	0.011622
122	Mesopelagic	<0.2	Proteobacteria	OM-RGC.v2.008863533	3.28657e-05	0.19225	0.0170953
122	Mesopelagic	<0.2	Proteobacteria	OM-RGC.v2.009101233	0.000200997	0.19225	0.104549
122	Mesopelagic	<0.2	Proteobacteria	OM-RGC.v2.011488497	1.92401e-05	0.19225	0.0100079
122	Mesopelagic	<0.2	Proteobacteria	Other_proteobacteria	0.000246777	0.19225	0.128362
137	Mesopelagic	<0.2	Cyanobacteria	Other_cyanobacteria	1.29979e-05	0.320289	0.00405819
137	Mesopelagic	<0.2	Proteobacteria	JCVI_READ_1095521777607	9.38352e-05	0.320289	0.0292971
137	Mesopelagic	<0.2	Proteobacteria	OM-RGC.v2.008781354	1.2228e-05	0.320289	0.00381781
137	Mesopelagic	<0.2	Proteobacteria	OM-RGC.v2.008863533	1.20599e-05	0.320289	0.00376533
137	Mesopelagic	<0.2	Proteobacteria	OM-RGC.v2.009101233	0.000613716	0.320289	0.191613
137	Mesopelagic	<0.2	Proteobacteria	Other_proteobacteria	9.23241e-05	0.320289	0.0288253
138	Mesopelagic	<0.2	Proteobacteria	JCVI_READ_1095521777607	0.000160355	0.37697	0.042538
138	Mesopelagic	<0.2	Proteobacteria	OM-RGC.v2.008781354	2.82531e-05	0.37697	0.00749479
138	Mesopelagic	<0.2	Proteobacteria	OM-RGC.v2.009008712	4.11208e-05	0.37697	0.0109083
138	Mesopelagic	<0.2	Proteobacteria	OM-RGC.v2.009101233	0.000796863	0.37697	0.211387
138	Mesopelagic	<0.2	Proteobacteria	OM-RGC.v2.011488497	2.11898e-05	0.37697	0.00562109
138	Mesopelagic	<0.2	Proteobacteria	Other_proteobacteria	0.000219636	0.37697	0.0582635
155	Mesopelagic	<0.2	Proteobacteria	JCVI_READ_1095521777607	1.85683e-05	0.294848	0.0062976
155	Mesopelagic	<0.2	Proteobacteria	Other_proteobacteria	4.21213e-05	0.294848	0.0142858
158	Mesopelagic	<0.2	No nifH detection	-	0	0.269864	0
163	Mesopelagic	<0.2	Proteobacteria	JCVI_READ_1095521777607	1.9709e-05	0.2605	0.00756582
163	Mesopelagic	<0.2	Proteobacteria	Other_proteobacteria	0.000267974	0.2605	0.102869
189	Mesopelagic	<0.2	Proteobacteria	OM-RGC.v2.009101233	2.13365e-05	0.388252	0.00549553
189	Mesopelagic	<0.2	Proteobacteria	Other_proteobacteria	4.51016e-05	0.388252	0.0116166
201	Mesopelagic	<0.2	Proteobacteria	Other_proteobacteria	2.18406e-05	0.168623	0.0129523
205	Mesopelagic	<0.2	No nifH detection	-	0	0.229754	0
206	Mesopelagic	<0.2	Proteobacteria	JCVI_READ_1095521777607	6.97781e-05	0.244114	0.0285842
206	Mesopelagic	<0.2	Proteobacteria	OM-RGC.v2.008955342	0.00483043	0.244114	1.97876
206	Mesopelagic	<0.2	Proteobacteria	OM-RGC.v2.009101233	0.000246291	0.244114	0.100892
206	Mesopelagic	<0.2	Proteobacteria	Other_proteobacteria	0.000726459	0.244114	0.297589
209	Mesopelagic	<0.2	No nifH detection	-	0	0.272335	0
210	Mesopelagic	<0.2	Proteobacteria	HBD03/4	0.000119957	0.52848	0.0226985
210	Mesopelagic	<0.2	Proteobacteria	JCVI_READ_1095521777607	0.000203249	0.52848	0.0384591
210	Mesopelagic	<0.2	Proteobacteria	OM-RGC.v2.008955342	0.0250423	0.52848	4.73854
210	Mesopelagic	<0.2	Proteobacteria	OM-RGC.v2.009008712	2.02227e-05	0.52848	0.00382657
210	Mesopelagic	<0.2	Proteobacteria	Other_proteobacteria	0.00278282	0.52848	0.52657
123	Mixed layer	<0.2	Proteobacteria	OM-RGC.v2.009101233	9.79606e-05	0.426745	0.0229553
124	Mixed layer	<0.2	No nifH detection	-	0	0.508021	0
125	Mixed layer	<0.2	Proteobacteria	OM-RGC.v2.009101233	0.000144489	0.319953	0.0451596
11	Surface	<0.2	Proteobacteria	OM-RGC.v2.008955342	0.000950643	0.514409	0.184803
18	Surface	<0.2	Proteobacteria	HBD07	0.000165574	0.238556	0.0694068
18	Surface	<0.2	Proteobacteria	Other_proteobacteria	0.000324752	0.238556	0.136133
22	Surface	<0.2	No nifH detection	-	0	0.336945	0
25	Surface	<0.2	Proteobacteria	JCVI_READ_1095521777607	0.000110699	0.427778	0.0258776
25	Surface	<0.2	Proteobacteria	OM-RGC.v2.008781354	0.00064668	0.427778	0.151172
25	Surface	<0.2	Proteobacteria	OM-RGC.v2.008955342	0.000283148	0.427778	0.0661904
25	Surface	<0.2	Proteobacteria	OM-RGC.v2.011488497	0.000109533	0.427778	0.0256052
25	Surface	<0.2	Proteobacteria	Other_proteobacteria	0.000221273	0.427778	0.0517261
31	Surface	<0.2	Proteobacteria	OM-RGC.v2.008781354	8.2056e-05	0.643173	0.012758
31	Surface	<0.2	Proteobacteria	Other_proteobacteria	0.000153475	0.643173	0.0238622
32	Surface	<0.2	No nifH detection	-	0	1.23597	0
33	Surface	<0.2	No nifH detection	-	0	0.827182	0
34	Surface	<0.2	Proteobacteria	OM-RGC.v2.008781354	8.88691e-05	0.829943	0.0107079
34	Surface	<0.2	Proteobacteria	Other_proteobacteria	0.000178627	0.829943	0.0215228
36	Surface	<0.2	No nifH detection	-	0	0.584287	0
38	Surface	<0.2	Proteobacteria	Other_proteobacteria	0.000321059	0.641146	0.0500757
39	Surface	<0.2	Proteobacteria	OM-RGC.v2.008863533	9.56334e-05	0.508868	0.0187933
39	Surface	<0.2	Proteobacteria	Other_proteobacteria	9.56334e-05	0.508868	0.0187933
41	Surface	<0.2	No nifH detection	-	0	0.529511	0
42	Surface	<0.2	Proteobacteria	Other_proteobacteria	0.000285768	0.433119	0.0659791
45	Surface	<0.2	Proteobacteria	Other_proteobacteria	0.000878819	0.3277	0.268178
46	Surface	<0.2	Proteobacteria	Other_proteobacteria	0.000161713	0.49286	0.0328112
48	Surface	<0.2	Proteobacteria	Other_proteobacteria	0.000652477	0.371451	0.175656
52	Surface	<0.2	No nifH detection	-	0	0.403051	0
56	Surface	<0.2	No nifH detection	-	0	0.448775	0
62	Surface	<0.2	Proteobacteria	OM-RGC.v2.008781354	0.000233188	0.401178	0.058126
62	Surface	<0.2	Proteobacteria	OM-RGC.v2.009101233	0.000106761	0.401178	0.0266119
64	Surface	<0.2	Proteobacteria	HBD06	0.000113446	0.673498	0.0168443
64	Surface	<0.2	Proteobacteria	OM-RGC.v2.009101233	0.000112323	0.673498	0.0166775
64	Surface	<0.2	Proteobacteria	Other_proteobacteria	0.000314905	0.673498	0.0467567
65	Surface	<0.2	Proteobacteria	OM-RGC.v2.008781354	9.32973e-05	0.576124	0.016194
65	Surface	<0.2	Proteobacteria	Other_proteobacteria	0.000215955	0.576124	0.0374841
66	Surface	<0.2	No nifH detection	-	0	0.728271	0
67	Surface	<0.2	No nifH detection	-	0	0.396086	0
68	Surface	<0.2	Proteobacteria	OM-RGC.v2.008781354	0.000206538	0.62268	0.0331692
68	Surface	<0.2	Proteobacteria	OM-RGC.v2.011488497	0.000123377	0.62268	0.0198139
68	Surface	<0.2	Proteobacteria	Other_proteobacteria	0.00184034	0.62268	0.295551
70	Surface	<0.2	Proteobacteria	OM-RGC.v2.008781354	0.000164718	0.815186	0.0202062
70	Surface	<0.2	Proteobacteria	Other_proteobacteria	0.000112802	0.815186	0.0138376
72	Surface	<0.2	Proteobacteria	JCVI_READ_1095521777607	0.00014506	0.715004	0.020288
72	Surface	<0.2	Proteobacteria	OM-RGC.v2.008781354	0.000142757	0.715004	0.019966
72	Surface	<0.2	Proteobacteria	Other_proteobacteria	0.000139078	0.715004	0.0194514
76	Surface	<0.2	Proteobacteria	OM-RGC.v2.008781354	0.000205529	0.622795	0.0330011
76	Surface	<0.2	Proteobacteria	OM-RGC.v2.008955342	0.000142803	0.622795	0.0229294
76	Surface	<0.2	Proteobacteria	OM-RGC.v2.011488497	0.000164526	0.622795	0.0264174
76	Surface	<0.2	Proteobacteria	Other_proteobacteria	0.000127858	0.622795	0.0205298
78	Surface	<0.2	No nifH detection	-	0	0.474537	0
82	Surface	<0.2	No nifH detection	-	0	0.120259	0
84	Surface	<0.2	Proteobacteria	JCVI_READ_1095521777607	7.48361e-05	0.167797	0.0445992
84	Surface	<0.2	Proteobacteria	OM-RGC.v2.009101233	2.24046e-05	0.167797	0.0133522
84	Surface	<0.2	Proteobacteria	Other_proteobacteria	0.000115015	0.167797	0.0685443
85	Surface	<0.2	No nifH detection	-	0	0.169584	0
100	Surface	<0.2	No nifH detection	-	0	0.11707	0
102	Surface	<0.2	No nifH detection	-	0	0.268049	0
109	Surface	<0.2	Proteobacteria	OM-RGC.v2.009101233	0.000586734	0.665797	0.088125
111	Surface	<0.2	Proteobacteria	Other_proteobacteria	0.000111744	0.0878856	0.127147
122	Surface	<0.2	Proteobacteria	OM-RGC.v2.009101233	9.1847e-05	0.360505	0.0254773
123	Surface	<0.2	No nifH detection	-	0	0.441166	0
124	Surface	<0.2	Proteobacteria	Other_proteobacteria	7.81021e-05	0.335503	0.0232791
125	Surface	<0.2	No nifH detection	-	0	0.483124	0
137	Surface	<0.2	Proteobacteria	OM-RGC.v2.009101233	0.000225876	0.692191	0.0326321
138	Surface	<0.2	No nifH detection	-	0	0.406712	0
155	Surface	<0.2	Proteobacteria	Other_proteobacteria	0.000330693	0.00371736	8.89592
158	Surface	<0.2	Proteobacteria	OM-RGC.v2.009101233	3.00763e-05	0.242586	0.0123982
158	Surface	<0.2	Proteobacteria	Other_proteobacteria	3.90074e-05	0.242586	0.0160798
163	Surface	<0.2	Proteobacteria	OM-RGC.v2.008173703	0.00540135	0.245686	2.19848
163	Surface	<0.2	Proteobacteria	OM-RGC.v2.008955342	3.57166e-05	0.245686	0.0145375
168	Surface	<0.2	Proteobacteria	JCVI_READ_1095521777607	2.03742e-05	0.225461	0.00903668
168	Surface	<0.2	Proteobacteria	Other_proteobacteria	2.21268e-05	0.225461	0.00981403
173	Surface	<0.2	Proteobacteria	JCVI_READ_1095521777607	0.00021341	0.173741	0.122833
173	Surface	<0.2	Proteobacteria	OM-RGC.v2.008955342	3.29076e-05	0.173741	0.0189406
173	Surface	<0.2	Proteobacteria	OM-RGC.v2.013227150	2.42185e-05	0.173741	0.0139395
173	Surface	<0.2	Proteobacteria	Other_proteobacteria	0.000984324	0.173741	0.566548
175	Surface	<0.2	Proteobacteria	JCVI_READ_1095521777607	0.000100211	0.405469	0.0247148
175	Surface	<0.2	Proteobacteria	Other_proteobacteria	0.000254805	0.405469	0.062842
178	Surface	<0.2	Proteobacteria	HBD07	2.06538e-05	0.231845	0.00890846
178	Surface	<0.2	Proteobacteria	Other_proteobacteria	3.93592e-05	0.231845	0.0169765
180	Surface	<0.2	Proteobacteria	OM-RGC.v2.008955342	0.000993115	0.178776	0.555507
180	Surface	<0.2	Proteobacteria	Other_proteobacteria	0.000104235	0.178776	0.058305
188	Surface	<0.2	Proteobacteria	OM-RGC.v2.008955342	3.57039e-05	0.199135	0.0179295
188	Surface	<0.2	Proteobacteria	OM-RGC.v2.009101233	0.000104329	0.199135	0.0523913
188	Surface	<0.2	Proteobacteria	Other_proteobacteria	3.15034e-05	0.199135	0.0158201
189	Surface	<0.2	No nifH detection	-	0	0.155281	0
191	Surface	<0.2	Proteobacteria	OM-RGC.v2.009101233	2.98578e-05	0.07888	0.0378522
193	Surface	<0.2	Proteobacteria	Other_proteobacteria	0.000319285	0.215892	0.147891
194	Surface	<0.2	No nifH detection	-	0	0.148216	0
196	Surface	<0.2	Cyanobacteria	Other_cyanobacteria	2.24912e-05	0.101581	0.0221411
201	Surface	<0.2	Proteobacteria	Other_proteobacteria	0.00127606	0.261436	0.488094
205	Surface	<0.2	Proteobacteria	OM-RGC.v2.008955342	2.21045e-05	0.121698	0.0181635
205	Surface	<0.2	Proteobacteria	Other_proteobacteria	6.58801e-05	0.121698	0.0541342
206	Surface	<0.2	Proteobacteria	Other_proteobacteria	0.000416933	0.289437	0.14405
208	Surface	<0.2	Proteobacteria	OM-RGC.v2.008955342	2.62022e-05	0.109542	0.0239197
208	Surface	<0.2	Proteobacteria	OM-RGC.v2.009101233	1.80051e-05	0.109542	0.0164367
208	Surface	<0.2	Proteobacteria	Other_proteobacteria	3.51784e-05	0.109542	0.032114
209	Surface	<0.2	Proteobacteria	HBD07	0.000128646	0.342117	0.0376029
209	Surface	<0.2	Proteobacteria	JCVI_READ_1095521777607	8.97923e-05	0.342117	0.0262461
209	Surface	<0.2	Proteobacteria	OM-RGC.v2.008955342	0.000128646	0.342117	0.0376029
209	Surface	<0.2	Proteobacteria	OM-RGC.v2.009101233	5.6813e-05	0.342117	0.0166063
209	Surface	<0.2	Proteobacteria	Other_proteobacteria	0.00129198	0.342117	0.377643
210	Surface	<0.2	Other_or_unassigned	Other_or_unassigned	1.79901e-05	0.439271	0.00409545
210	Surface	<0.2	Proteobacteria	HBD03/4	1.817e-05	0.439271	0.00413641
210	Surface	<0.2	Proteobacteria	JCVI_READ_1095521777607	1.817e-05	0.439271	0.00413641
210	Surface	<0.2	Proteobacteria	OM-RGC.v2.008863533	9.74528e-05	0.439271	0.0221851
210	Surface	<0.2	Proteobacteria	OM-RGC.v2.008955342	0.000235409	0.439271	0.0535909
210	Surface	<0.2	Proteobacteria	OM-RGC.v2.009101233	1.83536e-05	0.439271	0.00417819
210	Surface	<0.2	Proteobacteria	Other_proteobacteria	0.000457854	0.439271	0.10423
4	Deep chlorophyll maximum	0.2-1.6	Cyanobacteria	UCYN-A1	6.96584e-05	0.584074	0.0119263
4	Deep chlorophyll maximum	0.2-1.6	Proteobacteria	OM-RGC.v2.008781354	2.59856e-05	0.584074	0.00444902
7	Deep chlorophyll maximum	0.2-1.6	No nifH detection	-	0	0.899839	0
9	Deep chlorophyll maximum	0.2-1.6	No nifH detection	-	0	0.603554	0
18	Deep chlorophyll maximum	0.2-1.6	No nifH detection	-	0	0.633575	0
23	Deep chlorophyll maximum	0.2-1.6	No nifH detection	-	0	0.835083	0
25	Deep chlorophyll maximum	0.2-1.6	No nifH detection	-	0	0.584307	0
30	Deep chlorophyll maximum	0.2-1.6	No nifH detection	-	0	0.787746	0
32	Deep chlorophyll maximum	0.2-1.6	Cyanobacteria	Trichodesmium	3.00051e-05	0.445121	0.00674087
34	Deep chlorophyll maximum	0.2-1.6	Other_or_unassigned	Other_or_unassigned	0.000212418	0.423545	0.0501524
36	Deep chlorophyll maximum	0.2-1.6	Other_or_unassigned	Other_or_unassigned	3.81611e-05	0.619881	0.0061562
38	Deep chlorophyll maximum	0.2-1.6	Proteobacteria	HBD03/4	3.0049e-05	0.59688	0.00503435
41	Deep chlorophyll maximum	0.2-1.6	Proteobacteria	HBD03/4	0.000321605	0.723247	0.0444668
41	Deep chlorophyll maximum	0.2-1.6	Proteobacteria	JCVI_READ_1095521777607	2.32457e-05	0.723247	0.00321407
41	Deep chlorophyll maximum	0.2-1.6	Proteobacteria	OM-RGC.v2.009008712	3.21863e-05	0.723247	0.00445025
41	Deep chlorophyll maximum	0.2-1.6	Proteobacteria	Other_proteobacteria	0.000116802	0.723247	0.0161497
42	Deep chlorophyll maximum	0.2-1.6	Proteobacteria	OM-RGC.v2.013227150	2.6422e-05	0.651704	0.00405429
42	Deep chlorophyll maximum	0.2-1.6	Proteobacteria	Other_proteobacteria	0.000241797	0.651704	0.0371022
52	Deep chlorophyll maximum	0.2-1.6	Proteobacteria	HBD03/4	3.0381e-05	0.764473	0.00397411
52	Deep chlorophyll maximum	0.2-1.6	Proteobacteria	OM-RGC.v2.008781354	4.67814e-05	0.764473	0.00611943
52	Deep chlorophyll maximum	0.2-1.6	Proteobacteria	Other_proteobacteria	2.61698e-05	0.764473	0.00342324
37	Mesopelagic	0.2-1.6	Other_or_unassigned	Other_or_unassigned	0.000749255	0.334204	0.224191
37	Mesopelagic	0.2-1.6	Proteobacteria	HBD03/4	4.07543e-05	0.334204	0.0121944
37	Mesopelagic	0.2-1.6	Proteobacteria	Other_proteobacteria	0.000109349	0.334204	0.0327193
38	Mesopelagic	0.2-1.6	No nifH detection	-	0	0.613682	0
39	Mesopelagic	0.2-1.6	Other_or_unassigned	Other_or_unassigned	0.00061627	0.374705	0.164468
39	Mesopelagic	0.2-1.6	Proteobacteria	HBD03/4	8.85497e-05	0.374705	0.0236318
39	Mesopelagic	0.2-1.6	Proteobacteria	Other_proteobacteria	5.69496e-05	0.374705	0.0151985
4	Surface	0.2-1.6	Cyanobacteria	UCYN-A1	8.0237e-05	0.620452	0.012932
4	Surface	0.2-1.6	Proteobacteria	OM-RGC.v2.008781354	3.06758e-05	0.620452	0.00494411
7	Surface	0.2-1.6	No nifH detection	-	0	0.974006	0
9	Surface	0.2-1.6	No nifH detection	-	0	0.515069	0
18	Surface	0.2-1.6	Cyanobacteria	UCYN-A1	2.99779e-05	0.669614	0.00447688
23	Surface	0.2-1.6	Proteobacteria	Other_proteobacteria	6.37139e-05	0.905494	0.00703637
25	Surface	0.2-1.6	Other_or_unassigned	Other_or_unassigned	2.27939e-05	0.524189	0.00434841
25	Surface	0.2-1.6	Proteobacteria	Other_proteobacteria	0.000203478	0.524189	0.0388176
30	Surface	0.2-1.6	No nifH detection	-	0	0.601589	0
31	Surface	0.2-1.6	Cyanobacteria	UCYN-A1	8.64141e-05	0.685639	0.0126034
31	Surface	0.2-1.6	Other_or_unassigned	Other_or_unassigned	2.71682e-05	0.685639	0.00396247
31	Surface	0.2-1.6	Proteobacteria	Other_proteobacteria	3.72168e-05	0.685639	0.00542804
32	Surface	0.2-1.6	Cyanobacteria	UCYN-A1	3.07444e-05	0.524688	0.00585956
32	Surface	0.2-1.6	Proteobacteria	Other_proteobacteria	9.17505e-05	0.524688	0.0174867
33	Surface	0.2-1.6	No nifH detection	-	0	0.686486	0
34	Surface	0.2-1.6	Proteobacteria	Other_proteobacteria	5.29043e-05	0.630701	0.00838818
36	Surface	0.2-1.6	No nifH detection	-	0	0.663467	0
38	Surface	0.2-1.6	No nifH detection	-	0	0.632529	0
41	Surface	0.2-1.6	Cyanobacteria	Crocosphaera	2.33528e-05	0.668707	0.00349223
41	Surface	0.2-1.6	Proteobacteria	HBD03/4	8.10528e-05	0.668707	0.0121208
41	Surface	0.2-1.6	Proteobacteria	JCVI_READ_1095521777607	2.82471e-05	0.668707	0.00422414
41	Surface	0.2-1.6	Proteobacteria	OM-RGC.v2.009101233	2.82471e-05	0.668707	0.00422414
41	Surface	0.2-1.6	Proteobacteria	Other_proteobacteria	8.10383e-05	0.668707	0.0121186
42	Surface	0.2-1.6	Other_or_unassigned	Other_or_unassigned	3.12771e-05	0.658655	0.00474863
42	Surface	0.2-1.6	Proteobacteria	HBD03/4	3.34409e-05	0.658655	0.00507715
42	Surface	0.2-1.6	Proteobacteria	Other_proteobacteria	3.28216e-05	0.658655	0.00498313
45	Surface	0.2-1.6	Proteobacteria	Other_proteobacteria	2.60871e-05	0.669997	0.00389361
48	Surface	0.2-1.6	Proteobacteria	Other_proteobacteria	2.98391e-05	0.67139	0.00444438
52	Surface	0.2-1.6	Proteobacteria	HBD03/4	2.52358e-05	0.64784	0.00389538
52	Surface	0.2-1.6	Proteobacteria	OM-RGC.v2.008781354	3.12738e-05	0.64784	0.0048274
52	Surface	0.2-1.6	Proteobacteria	Other_proteobacteria	5.83515e-05	0.64784	0.00900709
58	Deep chlorophyll maximum	0.2-3	Proteobacteria	OM-RGC.v2.009101233	3.95547e-05	0.702901	0.00562735
58	Deep chlorophyll maximum	0.2-3	Proteobacteria	Other_proteobacteria	0.00015797	0.702901	0.022474
64	Deep chlorophyll maximum	0.2-3	Proteobacteria	JCVI_READ_1095521777607	3.36486e-05	0.524036	0.00642105
64	Deep chlorophyll maximum	0.2-3	Proteobacteria	OM-RGC.v2.009101233	3.20463e-05	0.524036	0.00611528
64	Deep chlorophyll maximum	0.2-3	Proteobacteria	Other_proteobacteria	0.000151946	0.524036	0.0289954
65	Deep chlorophyll maximum	0.2-3	Proteobacteria	OM-RGC.v2.009008712	4.33295e-05	0.63871	0.00678391
65	Deep chlorophyll maximum	0.2-3	Proteobacteria	OM-RGC.v2.013227150	3.45424e-05	0.63871	0.00540815
65	Deep chlorophyll maximum	0.2-3	Proteobacteria	Other_proteobacteria	2.62743e-05	0.63871	0.00411365
66	Deep chlorophyll maximum	0.2-3	Other_or_unassigned	Other_or_unassigned	7.37519e-05	0.731188	0.0100866
68	Deep chlorophyll maximum	0.2-3	No nifH detection	-	0	0.476972	0
72	Deep chlorophyll maximum	0.2-3	Proteobacteria	HBD03/4	6.03048e-05	0.647722	0.00931029
72	Deep chlorophyll maximum	0.2-3	Proteobacteria	OM-RGC.v2.013227150	3.2438e-05	0.647722	0.00500801
72	Deep chlorophyll maximum	0.2-3	Proteobacteria	Other_proteobacteria	3.17893e-05	0.647722	0.00490785
76	Deep chlorophyll maximum	0.2-3	Cyanobacteria	UCYN-A1	4.4023e-05	0.368852	0.0119351
76	Deep chlorophyll maximum	0.2-3	Proteobacteria	HBD03/4	5.70575e-05	0.368852	0.0154689
76	Deep chlorophyll maximum	0.2-3	Proteobacteria	OM-RGC.v2.009101233	3.07898e-05	0.368852	0.00834745
76	Deep chlorophyll maximum	0.2-3	Proteobacteria	OM-RGC.v2.013227150	2.7794e-05	0.368852	0.00753526
76	Deep chlorophyll maximum	0.2-3	Proteobacteria	Other_proteobacteria	0.000111596	0.368852	0.030255
78	Deep chlorophyll maximum	0.2-3	Cyanobacteria	UCYN-A1	2.79628e-05	0.41915	0.00667131
78	Deep chlorophyll maximum	0.2-3	Proteobacteria	HBD03/4	4.69775e-05	0.41915	0.0112078
78	Deep chlorophyll maximum	0.2-3	Proteobacteria	Other_proteobacteria	9.49428e-05	0.41915	0.0226513
82	Deep chlorophyll maximum	0.2-3	Proteobacteria	JCVI_READ_1095521777607	2.36489e-05	0.432728	0.00546508
82	Deep chlorophyll maximum	0.2-3	Proteobacteria	Other_proteobacteria	2.72976e-05	0.432728	0.00630826
85	Deep chlorophyll maximum	0.2-3	No nifH detection	-	0	0.370654	0
93	Deep chlorophyll maximum	0.2-3	Proteobacteria	OM-RGC.v2.009101233	3.8036e-05	0.568589	0.00668954
93	Deep chlorophyll maximum	0.2-3	Proteobacteria	Other_proteobacteria	8.05178e-05	0.568589	0.014161
98	Deep chlorophyll maximum	0.2-3	No nifH detection	-	0	0.655721	0
100	Deep chlorophyll maximum	0.2-3	Other_or_unassigned	Other_or_unassigned	0.000172847	0.639496	0.0270286
100	Deep chlorophyll maximum	0.2-3	Proteobacteria	HBD05	3.32165e-05	0.639496	0.00519418
100	Deep chlorophyll maximum	0.2-3	Proteobacteria	HBD06	0.000277394	0.639496	0.043377
100	Deep chlorophyll maximum	0.2-3	Proteobacteria	OM-RGC.v2.009101233	4.39678e-05	0.639496	0.00687538
100	Deep chlorophyll maximum	0.2-3	Proteobacteria	Other_proteobacteria	0.00113961	0.639496	0.178205
102	Deep chlorophyll maximum	0.2-3	Other_or_unassigned	Other_or_unassigned	5.08857e-05	0.647139	0.00786317
102	Deep chlorophyll maximum	0.2-3	Proteobacteria	HBD06	0.000485157	0.647139	0.0749694
102	Deep chlorophyll maximum	0.2-3	Proteobacteria	Other_proteobacteria	0.000794453	0.647139	0.122764
109	Deep chlorophyll maximum	0.2-3	Other_or_unassigned	Other_or_unassigned	3.3046e-05	0.676348	0.00488594
109	Deep chlorophyll maximum	0.2-3	Planctomycetes	HBD09	3.29565e-05	0.676348	0.0048727
109	Deep chlorophyll maximum	0.2-3	Proteobacteria	HBD06	3.11819e-05	0.676348	0.00461033
109	Deep chlorophyll maximum	0.2-3	Proteobacteria	OM-RGC.v2.009101233	3.49452e-05	0.676348	0.00516675
109	Deep chlorophyll maximum	0.2-3	Proteobacteria	Other_proteobacteria	3.41599e-05	0.676348	0.00505064
110	Deep chlorophyll maximum	0.2-3	Other_or_unassigned	Other_or_unassigned	2.7707e-05	0.655954	0.00422392
110	Deep chlorophyll maximum	0.2-3	Planctomycetes	HBD08	3.00579e-05	0.655954	0.00458231
110	Deep chlorophyll maximum	0.2-3	Planctomycetes	HBD09	5.90422e-05	0.655954	0.00900097
110	Deep chlorophyll maximum	0.2-3	Proteobacteria	HBD03/4	0.000210198	0.655954	0.0320447
110	Deep chlorophyll maximum	0.2-3	Proteobacteria	HBD05	0.000134561	0.655954	0.0205138
110	Deep chlorophyll maximum	0.2-3	Proteobacteria	HBD06	6.98528e-05	0.655954	0.010649
110	Deep chlorophyll maximum	0.2-3	Proteobacteria	OM-RGC.v2.009101233	3.42038e-05	0.655954	0.00521435
110	Deep chlorophyll maximum	0.2-3	Proteobacteria	Other_proteobacteria	0.000364394	0.655954	0.0555518
111	Deep chlorophyll maximum	0.2-3	Other_or_unassigned	Other_or_unassigned	3.12132e-05	0.660145	0.00472823
111	Deep chlorophyll maximum	0.2-3	Proteobacteria	HBD05	3.47468e-05	0.660145	0.00526351
111	Deep chlorophyll maximum	0.2-3	Proteobacteria	Other_proteobacteria	0.000126224	0.660145	0.0191207
112	Deep chlorophyll maximum	0.2-3	Proteobacteria	HBD05	2.87657e-05	0.545838	0.00527001
112	Deep chlorophyll maximum	0.2-3	Proteobacteria	OM-RGC.v2.011488497	2.6245e-05	0.545838	0.0048082
112	Deep chlorophyll maximum	0.2-3	Proteobacteria	Other_proteobacteria	5.2877e-05	0.545838	0.00968729
122	Deep chlorophyll maximum	0.2-3	Proteobacteria	HBD03/4	4.37025e-05	0.621831	0.00702804
122	Deep chlorophyll maximum	0.2-3	Proteobacteria	HBD05	9.06075e-05	0.621831	0.0145711
122	Deep chlorophyll maximum	0.2-3	Proteobacteria	Other_proteobacteria	0.000114233	0.621831	0.0183704
128	Deep chlorophyll maximum	0.2-3	Other_or_unassigned	Other_or_unassigned	0.000269422	0.623151	0.0432354
128	Deep chlorophyll maximum	0.2-3	Planctomycetes	HBD08	0.000180835	0.623151	0.0290195
128	Deep chlorophyll maximum	0.2-3	Planctomycetes	HBD09	0.000137849	0.623151	0.0221213
128	Deep chlorophyll maximum	0.2-3	Proteobacteria	HBD01	4.36162e-05	0.623151	0.0069993
128	Deep chlorophyll maximum	0.2-3	Proteobacteria	HBD02	0.000296062	0.623151	0.0475104
128	Deep chlorophyll maximum	0.2-3	Proteobacteria	HBD05	6.74261e-05	0.623151	0.0108202
128	Deep chlorophyll maximum	0.2-3	Proteobacteria	HBD06	0.000102758	0.623151	0.01649
128	Deep chlorophyll maximum	0.2-3	Proteobacteria	JCVI_READ_1095521777607	3.45475e-05	0.623151	0.005544
128	Deep chlorophyll maximum	0.2-3	Proteobacteria	OM-RGC.v2.009008712	3.98777e-05	0.623151	0.00639936
128	Deep chlorophyll maximum	0.2-3	Proteobacteria	Other_proteobacteria	3.83439e-05	0.623151	0.00615323
132	Deep chlorophyll maximum	0.2-3	Other_or_unassigned	Other_or_unassigned	2.2487e-05	0.391241	0.0057476
132	Deep chlorophyll maximum	0.2-3	Proteobacteria	HBD03/4	3.10675e-05	0.391241	0.00794077
132	Deep chlorophyll maximum	0.2-3	Proteobacteria	HBD05	2.40932e-05	0.391241	0.00615815
132	Deep chlorophyll maximum	0.2-3	Proteobacteria	OM-RGC.v2.008781354	2.35329e-05	0.391241	0.00601493
132	Deep chlorophyll maximum	0.2-3	Proteobacteria	OM-RGC.v2.009008712	0.000353477	0.391241	0.0903476
132	Deep chlorophyll maximum	0.2-3	Proteobacteria	OM-RGC.v2.011488497	2.00379e-05	0.391241	0.00512163
132	Deep chlorophyll maximum	0.2-3	Proteobacteria	Other_proteobacteria	0.000113259	0.391241	0.0289487
133	Deep chlorophyll maximum	0.2-3	Other_or_unassigned	Other_or_unassigned	0.000368439	0.575204	0.0640537
133	Deep chlorophyll maximum	0.2-3	Planctomycetes	HBD08	5.20493e-05	0.575204	0.00904884
133	Deep chlorophyll maximum	0.2-3	Proteobacteria	HBD06	6.35948e-05	0.575204	0.011056
133	Deep chlorophyll maximum	0.2-3	Proteobacteria	Other_proteobacteria	0.000262862	0.575204	0.0456989
137	Deep chlorophyll maximum	0.2-3	Other_or_unassigned	Other_or_unassigned	0.000229648	0.391551	0.058651
137	Deep chlorophyll maximum	0.2-3	Proteobacteria	HBD03/4	5.18261e-05	0.391551	0.0132361
137	Deep chlorophyll maximum	0.2-3	Proteobacteria	JCVI_READ_1095521777607	3.22313e-05	0.391551	0.0082317
137	Deep chlorophyll maximum	0.2-3	Proteobacteria	OM-RGC.v2.008863533	6.6477e-05	0.391551	0.0169779
137	Deep chlorophyll maximum	0.2-3	Proteobacteria	OM-RGC.v2.009008712	3.77174e-05	0.391551	0.00963284
137	Deep chlorophyll maximum	0.2-3	Proteobacteria	Other_proteobacteria	6.72411e-05	0.391551	0.017173
138	Deep chlorophyll maximum	0.2-3	Proteobacteria	HBD03/4	0.000316508	0.574584	0.0550847
138	Deep chlorophyll maximum	0.2-3	Proteobacteria	HBD05	6.48651e-05	0.574584	0.0112891
138	Deep chlorophyll maximum	0.2-3	Proteobacteria	HBD06	5.83181e-05	0.574584	0.0101496
138	Deep chlorophyll maximum	0.2-3	Proteobacteria	JCVI_READ_1095521777607	2.70973e-05	0.574584	0.00471599
138	Deep chlorophyll maximum	0.2-3	Proteobacteria	OM-RGC.v2.008781354	2.83877e-05	0.574584	0.00494056
138	Deep chlorophyll maximum	0.2-3	Proteobacteria	Other_proteobacteria	0.000115534	0.574584	0.0201074
142	Deep chlorophyll maximum	0.2-3	Other_or_unassigned	Other_or_unassigned	7.0266e-05	0.619233	0.0113473
142	Deep chlorophyll maximum	0.2-3	Proteobacteria	OM-RGC.v2.008781354	3.90829e-05	0.619233	0.0063115
142	Deep chlorophyll maximum	0.2-3	Proteobacteria	OM-RGC.v2.009008712	0.000263899	0.619233	0.042617
142	Deep chlorophyll maximum	0.2-3	Proteobacteria	OM-RGC.v2.011488497	3.84012e-05	0.619233	0.00620141
142	Deep chlorophyll maximum	0.2-3	Proteobacteria	Other_proteobacteria	0.000206975	0.619233	0.0334245
150	Deep chlorophyll maximum	0.2-3	Other_or_unassigned	Other_or_unassigned	3.28075e-05	0.716605	0.00457818
150	Deep chlorophyll maximum	0.2-3	Planctomycetes	HBD08	3.70682e-05	0.716605	0.00517275
150	Deep chlorophyll maximum	0.2-3	Planctomycetes	HBD09	3.75559e-05	0.716605	0.00524081
150	Deep chlorophyll maximum	0.2-3	Proteobacteria	HBD03/4	9.84224e-05	0.716605	0.0137345
150	Deep chlorophyll maximum	0.2-3	Proteobacteria	HBD06	3.262e-05	0.716605	0.00455202
150	Deep chlorophyll maximum	0.2-3	Proteobacteria	HBD07	0.000126174	0.716605	0.0176071
150	Deep chlorophyll maximum	0.2-3	Proteobacteria	Other_proteobacteria	0.000137115	0.716605	0.019134
151	Deep chlorophyll maximum	0.2-3	Proteobacteria	OM-RGC.v2.009008712	3.45035e-05	0.565582	0.00610053
155	Deep chlorophyll maximum	0.2-3	No nifH detection	-	0	0.478982	0
158	Deep chlorophyll maximum	0.2-3	No nifH detection	-	0	0.419125	0
168	Deep chlorophyll maximum	0.2-3	No nifH detection	-	0	0.332547	0
173	Deep chlorophyll maximum	0.2-3	No nifH detection	-	0	0.461883	0
188	Deep chlorophyll maximum	0.2-3	No nifH detection	-	0	0.395309	0
189	Deep chlorophyll maximum	0.2-3	No nifH detection	-	0	0.428756	0
194	Deep chlorophyll maximum	0.2-3	No nifH detection	-	0	0.446078	0
201	Deep chlorophyll maximum	0.2-3	No nifH detection	-	0	0.338485	0
56	Mesopelagic	0.2-3	Proteobacteria	OM-RGC.v2.009008712	0.000110152	0.389906	0.0282508
56	Mesopelagic	0.2-3	Proteobacteria	OM-RGC.v2.009101233	3.39137e-05	0.389906	0.00869791
56	Mesopelagic	0.2-3	Proteobacteria	Other_proteobacteria	0.000193704	0.389906	0.0496798
64	Mesopelagic	0.2-3	Proteobacteria	HBD03/4	6.55597e-05	0.366339	0.0178959
64	Mesopelagic	0.2-3	Proteobacteria	JCVI_READ_1095521777607	4.30033e-05	0.366339	0.0117387
64	Mesopelagic	0.2-3	Proteobacteria	OM-RGC.v2.009008712	4.88015e-05	0.366339	0.0133214
64	Mesopelagic	0.2-3	Proteobacteria	OM-RGC.v2.009101233	4.9356e-05	0.366339	0.0134728
64	Mesopelagic	0.2-3	Proteobacteria	Other_proteobacteria	4.67025e-05	0.366339	0.0127484
65	Mesopelagic	0.2-3	Proteobacteria	HBD03/4	3.81419e-05	0.326333	0.011688
65	Mesopelagic	0.2-3	Proteobacteria	OM-RGC.v2.009008712	5.09941e-05	0.326333	0.0156264
65	Mesopelagic	0.2-3	Proteobacteria	OM-RGC.v2.009101233	2.52229e-05	0.326333	0.00772919
65	Mesopelagic	0.2-3	Proteobacteria	Other_proteobacteria	0.000132367	0.326333	0.0405621
68	Mesopelagic	0.2-3	Proteobacteria	HBD03/4	3.3135e-05	0.367674	0.00901206
70	Mesopelagic	0.2-3	Proteobacteria	HBD03/4	5.8862e-05	0.276156	0.0213147
70	Mesopelagic	0.2-3	Proteobacteria	OM-RGC.v2.008781354	3.51561e-05	0.276156	0.0127305
70	Mesopelagic	0.2-3	Proteobacteria	Other_proteobacteria	0.000202469	0.276156	0.0733167
72	Mesopelagic	0.2-3	Other_or_unassigned	Other_or_unassigned	0.000121906	0.576436	0.0211482
72	Mesopelagic	0.2-3	Proteobacteria	HBD03/4	5.14717e-05	0.576436	0.0089293
72	Mesopelagic	0.2-3	Proteobacteria	HBD06	4.08323e-05	0.576436	0.00708357
72	Mesopelagic	0.2-3	Proteobacteria	HBD07	6.33726e-05	0.576436	0.0109939
72	Mesopelagic	0.2-3	Proteobacteria	JCVI_READ_1095521777607	3.61831e-05	0.576436	0.00627703
72	Mesopelagic	0.2-3	Proteobacteria	OM-RGC.v2.008173703	4.24941e-05	0.576436	0.00737186
72	Mesopelagic	0.2-3	Proteobacteria	OM-RGC.v2.008955342	4.2994e-05	0.576436	0.00745859
72	Mesopelagic	0.2-3	Proteobacteria	OM-RGC.v2.013227150	4.04556e-05	0.576436	0.00701823
72	Mesopelagic	0.2-3	Proteobacteria	Other_proteobacteria	0.0008388	0.576436	0.145515
76	Mesopelagic	0.2-3	Cyanobacteria	UCYN-A1	2.70922e-05	0.283834	0.00954509
76	Mesopelagic	0.2-3	Proteobacteria	HBD03/4	9.81785e-05	0.283834	0.0345901
76	Mesopelagic	0.2-3	Proteobacteria	JCVI_READ_1095521777607	3.64271e-05	0.283834	0.0128339
76	Mesopelagic	0.2-3	Proteobacteria	OM-RGC.v2.008781354	2.75703e-05	0.283834	0.00971353
76	Mesopelagic	0.2-3	Proteobacteria	OM-RGC.v2.009101233	2.86664e-05	0.283834	0.0100997
76	Mesopelagic	0.2-3	Proteobacteria	OM-RGC.v2.011488497	2.49306e-05	0.283834	0.00878351
76	Mesopelagic	0.2-3	Proteobacteria	OM-RGC.v2.013227150	2.58948e-05	0.283834	0.00912321
76	Mesopelagic	0.2-3	Proteobacteria	Other_proteobacteria	0.000334991	0.283834	0.118023
78	Mesopelagic	0.2-3	Cyanobacteria	UCYN-A1	0.000522875	0.40576	0.128863
78	Mesopelagic	0.2-3	Proteobacteria	HBD03/4	8.25712e-05	0.40576	0.0203498
78	Mesopelagic	0.2-3	Proteobacteria	Other_proteobacteria	0.000623204	0.40576	0.153589
85	Mesopelagic	0.2-3	Proteobacteria	OM-RGC.v2.009101233	3.12153e-05	0.280507	0.0111282
85	Mesopelagic	0.2-3	Proteobacteria	Other_proteobacteria	5.75226e-05	0.280507	0.0205067
98	Mesopelagic	0.2-3	Proteobacteria	HBD05	2.69296e-05	0.312289	0.0086233
98	Mesopelagic	0.2-3	Proteobacteria	OM-RGC.v2.008781354	3.20244e-05	0.312289	0.0102547
98	Mesopelagic	0.2-3	Proteobacteria	OM-RGC.v2.011488497	4.61651e-05	0.312289	0.0147828
98	Mesopelagic	0.2-3	Proteobacteria	OM-RGC.v2.013227150	2.89001e-05	0.312289	0.00925427
98	Mesopelagic	0.2-3	Proteobacteria	Other_proteobacteria	0.000110127	0.312289	0.0352643
100	Mesopelagic	0.2-3	Other_or_unassigned	Other_or_unassigned	6.6713e-05	0.408923	0.0163143
100	Mesopelagic	0.2-3	Proteobacteria	HBD05	4.07681e-05	0.408923	0.00996963
100	Mesopelagic	0.2-3	Proteobacteria	HBD06	3.37113e-05	0.408923	0.00824393
100	Mesopelagic	0.2-3	Proteobacteria	OM-RGC.v2.013227150	4.72488e-05	0.408923	0.0115544
100	Mesopelagic	0.2-3	Proteobacteria	Other_proteobacteria	0.000131291	0.408923	0.0321066
102	Mesopelagic	0.2-3	Proteobacteria	HBD05	0.000895255	0.381775	0.234498
102	Mesopelagic	0.2-3	Proteobacteria	HBD06	4.45782e-05	0.381775	0.0116766
102	Mesopelagic	0.2-3	Proteobacteria	OM-RGC.v2.009101233	2.92056e-05	0.381775	0.00764996
102	Mesopelagic	0.2-3	Proteobacteria	Other_proteobacteria	8.51093e-05	0.381775	0.022293
109	Mesopelagic	0.2-3	Planctomycetes	HBD09	2.69983e-05	0.349765	0.00771897
109	Mesopelagic	0.2-3	Proteobacteria	HBD03/4	5.62464e-05	0.349765	0.0160812
109	Mesopelagic	0.2-3	Proteobacteria	HBD05	5.0464e-05	0.349765	0.014428
109	Mesopelagic	0.2-3	Proteobacteria	OM-RGC.v2.011488497	2.91873e-05	0.349765	0.00834484
109	Mesopelagic	0.2-3	Proteobacteria	Other_proteobacteria	0.000145518	0.349765	0.0416044
110	Mesopelagic	0.2-3	Planctomycetes	HBD09	3.27563e-05	0.53512	0.00612129
110	Mesopelagic	0.2-3	Proteobacteria	HBD03/4	3.25589e-05	0.53512	0.00608442
110	Mesopelagic	0.2-3	Proteobacteria	HBD05	5.60496e-05	0.53512	0.0104742
110	Mesopelagic	0.2-3	Proteobacteria	OM-RGC.v2.011488497	3.35701e-05	0.53512	0.00627337
110	Mesopelagic	0.2-3	Proteobacteria	Other_proteobacteria	5.95564e-05	0.53512	0.0111295
111	Mesopelagic	0.2-3	Proteobacteria	HBD03/4	2.56684e-05	0.344787	0.00744472
111	Mesopelagic	0.2-3	Proteobacteria	HBD05	4.47485e-05	0.344787	0.0129786
111	Mesopelagic	0.2-3	Proteobacteria	OM-RGC.v2.009101233	2.95942e-05	0.344787	0.00858332
111	Mesopelagic	0.2-3	Proteobacteria	OM-RGC.v2.013227150	3.0491e-05	0.344787	0.00884342
111	Mesopelagic	0.2-3	Proteobacteria	Other_proteobacteria	5.73641e-05	0.344787	0.0166375
112	Mesopelagic	0.2-3	Proteobacteria	HBD03/4	3.81899e-05	0.357366	0.0106865
112	Mesopelagic	0.2-3	Proteobacteria	HBD05	4.32796e-05	0.357366	0.0121107
112	Mesopelagic	0.2-3	Proteobacteria	Other_proteobacteria	0.000103001	0.357366	0.0288223
122	Mesopelagic	0.2-3	Other_or_unassigned	Other_or_unassigned	2.56039e-05	0.423334	0.00604816
122	Mesopelagic	0.2-3	Proteobacteria	HBD03/4	8.25317e-05	0.423334	0.0194957
122	Mesopelagic	0.2-3	Proteobacteria	HBD05	2.70785e-05	0.423334	0.00639648
122	Mesopelagic	0.2-3	Proteobacteria	HBD07	4.01968e-05	0.423334	0.0094953
122	Mesopelagic	0.2-3	Proteobacteria	JCVI_READ_1095521777607	3.00697e-05	0.423334	0.00710307
122	Mesopelagic	0.2-3	Proteobacteria	OM-RGC.v2.008781354	2.56039e-05	0.423334	0.00604816
122	Mesopelagic	0.2-3	Proteobacteria	OM-RGC.v2.008863533	2.81086e-05	0.423334	0.00663983
122	Mesopelagic	0.2-3	Proteobacteria	OM-RGC.v2.009008712	4.65945e-05	0.423334	0.0110066
122	Mesopelagic	0.2-3	Proteobacteria	OM-RGC.v2.009101233	2.90561e-05	0.423334	0.00686364
122	Mesopelagic	0.2-3	Proteobacteria	OM-RGC.v2.011488497	2.78064e-05	0.423334	0.00656843
122	Mesopelagic	0.2-3	Proteobacteria	OM-RGC.v2.013227150	4.5689e-05	0.423334	0.0107927
122	Mesopelagic	0.2-3	Proteobacteria	Other_proteobacteria	0.000289092	0.423334	0.0682893
132	Mesopelagic	0.2-3	Proteobacteria	HBD03/4	5.52197e-05	0.349327	0.0158075
132	Mesopelagic	0.2-3	Proteobacteria	HBD05	0.000184809	0.349327	0.0529044
132	Mesopelagic	0.2-3	Proteobacteria	JCVI_READ_1095521777607	2.57647e-05	0.349327	0.00737552
132	Mesopelagic	0.2-3	Proteobacteria	OM-RGC.v2.009008712	0.000805028	0.349327	0.230451
132	Mesopelagic	0.2-3	Proteobacteria	OM-RGC.v2.011488497	2.97398e-05	0.349327	0.00851346
132	Mesopelagic	0.2-3	Proteobacteria	Other_proteobacteria	0.000461125	0.349327	0.132004
133	Mesopelagic	0.2-3	Proteobacteria	HBD03/4	5.4422e-05	0.342177	0.0159047
133	Mesopelagic	0.2-3	Proteobacteria	HBD06	8.62256e-05	0.342177	0.0251992
133	Mesopelagic	0.2-3	Proteobacteria	JCVI_READ_1095521777607	2.38037e-05	0.342177	0.00695655
133	Mesopelagic	0.2-3	Proteobacteria	OM-RGC.v2.008781354	2.93192e-05	0.342177	0.00856843
133	Mesopelagic	0.2-3	Proteobacteria	OM-RGC.v2.009008712	7.0711e-05	0.342177	0.020665
133	Mesopelagic	0.2-3	Proteobacteria	OM-RGC.v2.009101233	5.2839e-05	0.342177	0.015442
133	Mesopelagic	0.2-3	Proteobacteria	OM-RGC.v2.011488497	3.18434e-05	0.342177	0.00930611
133	Mesopelagic	0.2-3	Proteobacteria	Other_proteobacteria	0.000946331	0.342177	0.276562
137	Mesopelagic	0.2-3	Other_or_unassigned	Other_or_unassigned	0.000209552	0.374256	0.0559916
137	Mesopelagic	0.2-3	Proteobacteria	HBD03/4	0.000257291	0.374256	0.0687472
137	Mesopelagic	0.2-3	Proteobacteria	HBD05	2.52717e-05	0.374256	0.00675251
137	Mesopelagic	0.2-3	Proteobacteria	OM-RGC.v2.008781354	3.54505e-05	0.374256	0.00947228
137	Mesopelagic	0.2-3	Proteobacteria	OM-RGC.v2.008863533	3.37513e-05	0.374256	0.00901823
137	Mesopelagic	0.2-3	Proteobacteria	OM-RGC.v2.009008712	5.89308e-05	0.374256	0.0157461
137	Mesopelagic	0.2-3	Proteobacteria	OM-RGC.v2.011488497	4.03867e-05	0.374256	0.0107912
137	Mesopelagic	0.2-3	Proteobacteria	Other_proteobacteria	0.000145448	0.374256	0.0388634
138	Mesopelagic	0.2-3	Other_or_unassigned	Other_or_unassigned	0.00039991	0.362915	0.110194
138	Mesopelagic	0.2-3	Proteobacteria	HBD03/4	0.000279354	0.362915	0.0769751
138	Mesopelagic	0.2-3	Proteobacteria	HBD05	7.57295e-05	0.362915	0.020867
138	Mesopelagic	0.2-3	Proteobacteria	HBD06	0.00011133	0.362915	0.0306766
138	Mesopelagic	0.2-3	Proteobacteria	OM-RGC.v2.008781354	5.01958e-05	0.362915	0.0138313
138	Mesopelagic	0.2-3	Proteobacteria	OM-RGC.v2.009008712	3.76469e-05	0.362915	0.0103735
138	Mesopelagic	0.2-3	Proteobacteria	OM-RGC.v2.009101233	3.58326e-05	0.362915	0.00987354
138	Mesopelagic	0.2-3	Proteobacteria	OM-RGC.v2.011488497	3.69454e-05	0.362915	0.0101802
138	Mesopelagic	0.2-3	Proteobacteria	Other_proteobacteria	0.000492384	0.362915	0.135675
142	Mesopelagic	0.2-3	Proteobacteria	HBD03/4	3.72827e-05	0.338291	0.0110209
142	Mesopelagic	0.2-3	Proteobacteria	OM-RGC.v2.009008712	0.00025534	0.338291	0.0754792
142	Mesopelagic	0.2-3	Proteobacteria	OM-RGC.v2.011488497	3.70634e-05	0.338291	0.0109561
142	Mesopelagic	0.2-3	Proteobacteria	Other_proteobacteria	0.000457879	0.338291	0.135351
145	Mesopelagic	0.2-3	Proteobacteria	OM-RGC.v2.009008712	5.81999e-05	0.3412	0.0170574
145	Mesopelagic	0.2-3	Proteobacteria	OM-RGC.v2.011488497	3.43492e-05	0.3412	0.0100672
145	Mesopelagic	0.2-3	Proteobacteria	Other_proteobacteria	0.00012416	0.3412	0.0363892
146	Mesopelagic	0.2-3	Proteobacteria	JCVI_READ_1095521777607	3.49974e-05	0.355585	0.0098422
146	Mesopelagic	0.2-3	Proteobacteria	OM-RGC.v2.008781354	6.99948e-05	0.355585	0.0196844
146	Mesopelagic	0.2-3	Proteobacteria	OM-RGC.v2.009008712	4.27449e-05	0.355585	0.012021
146	Mesopelagic	0.2-3	Proteobacteria	OM-RGC.v2.011488497	4.03574e-05	0.355585	0.0113496
146	Mesopelagic	0.2-3	Proteobacteria	Other_proteobacteria	7.335e-05	0.355585	0.020628
148	Mesopelagic	0.2-3	Proteobacteria	OM-RGC.v2.008781354	5.97901e-05	0.418188	0.0142974
148	Mesopelagic	0.2-3	Proteobacteria	OM-RGC.v2.009008712	7.48285e-05	0.418188	0.0178935
148	Mesopelagic	0.2-3	Proteobacteria	OM-RGC.v2.011488497	3.45977e-05	0.418188	0.00827324
148	Mesopelagic	0.2-3	Proteobacteria	Other_proteobacteria	0.000190541	0.418188	0.0455635
149	Mesopelagic	0.2-3	Proteobacteria	OM-RGC.v2.008781354	3.15958e-05	0.360782	0.0087576
149	Mesopelagic	0.2-3	Proteobacteria	OM-RGC.v2.009008712	3.77394e-05	0.360782	0.0104605
149	Mesopelagic	0.2-3	Proteobacteria	OM-RGC.v2.011488497	3.95235e-05	0.360782	0.010955
149	Mesopelagic	0.2-3	Proteobacteria	Other_proteobacteria	0.000502574	0.360782	0.139301
152	Mesopelagic	0.2-3	Proteobacteria	HBD06	3.31729e-05	0.363814	0.0091181
152	Mesopelagic	0.2-3	Proteobacteria	OM-RGC.v2.009008712	3.48987e-05	0.363814	0.00959245
152	Mesopelagic	0.2-3	Proteobacteria	OM-RGC.v2.011488497	5.03123e-05	0.363814	0.0138291
152	Mesopelagic	0.2-3	Proteobacteria	Other_proteobacteria	0.00028703	0.363814	0.0788948
155	Mesopelagic	0.2-3	Proteobacteria	Other_proteobacteria	3.15257e-05	0.451352	0.00698473
158	Mesopelagic	0.2-3	Other_or_unassigned	Other_or_unassigned	3.78321e-05	0.388923	0.00972739
158	Mesopelagic	0.2-3	Proteobacteria	JCVI_READ_1095521777607	4.45365e-05	0.388923	0.0114512
158	Mesopelagic	0.2-3	Proteobacteria	Other_proteobacteria	0.000139342	0.388923	0.0358276
163	Mesopelagic	0.2-3	Other_or_unassigned	Other_or_unassigned	2.73355e-05	0.382118	0.00715369
163	Mesopelagic	0.2-3	Proteobacteria	Other_proteobacteria	2.93985e-05	0.382118	0.00769359
189	Mesopelagic	0.2-3	Other_or_unassigned	Other_or_unassigned	5.69479e-05	0.400449	0.014221
201	Mesopelagic	0.2-3	Other_or_unassigned	Other_or_unassigned	4.17607e-05	0.378524	0.0110325
205	Mesopelagic	0.2-3	Other_or_unassigned	Other_or_unassigned	4.01481e-05	0.390698	0.010276
205	Mesopelagic	0.2-3	Proteobacteria	OM-RGC.v2.008955342	3.3378e-05	0.390698	0.00854317
206	Mesopelagic	0.2-3	Other_or_unassigned	Other_or_unassigned	0.00025248	0.387036	0.0652341
206	Mesopelagic	0.2-3	Proteobacteria	OM-RGC.v2.008955342	3.30957e-05	0.387036	0.00855105
209	Mesopelagic	0.2-3	Other_or_unassigned	Other_or_unassigned	0.000113969	0.414868	0.0274711
209	Mesopelagic	0.2-3	Proteobacteria	OM-RGC.v2.008955342	4.85407e-05	0.414868	0.0117003
209	Mesopelagic	0.2-3	Proteobacteria	Other_proteobacteria	0.000106832	0.414868	0.0257508
210	Mesopelagic	0.2-3	No nifH detection	-	0	0.434028	0
123	Mixed layer	0.2-3	Proteobacteria	HBD03/4	4.21799e-05	0.530468	0.00795146
123	Mixed layer	0.2-3	Proteobacteria	HBD05	3.67609e-05	0.530468	0.0069299
123	Mixed layer	0.2-3	Proteobacteria	HBD06	3.3903e-05	0.530468	0.00639114
123	Mixed layer	0.2-3	Proteobacteria	OM-RGC.v2.008781354	3.0383e-05	0.530468	0.00572758
123	Mixed layer	0.2-3	Proteobacteria	OM-RGC.v2.009008712	5.1802e-05	0.530468	0.00976535
123	Mixed layer	0.2-3	Proteobacteria	Other_proteobacteria	3.3903e-05	0.530468	0.00639114
124	Mixed layer	0.2-3	Proteobacteria	HBD03/4	3.32325e-05	0.605497	0.00548847
124	Mixed layer	0.2-3	Proteobacteria	HBD05	8.2872e-05	0.605497	0.0136866
124	Mixed layer	0.2-3	Proteobacteria	HBD06	4.82407e-05	0.605497	0.00796713
124	Mixed layer	0.2-3	Proteobacteria	OM-RGC.v2.009008712	7.56728e-05	0.605497	0.0124976
124	Mixed layer	0.2-3	Proteobacteria	Other_proteobacteria	9.00544e-05	0.605497	0.0148728
125	Mixed layer	0.2-3	Proteobacteria	HBD03/4	7.99717e-05	0.509419	0.0156986
125	Mixed layer	0.2-3	Proteobacteria	HBD05	0.000110308	0.509419	0.0216538
125	Mixed layer	0.2-3	Proteobacteria	OM-RGC.v2.009008712	4.49577e-05	0.509419	0.00882528
125	Mixed layer	0.2-3	Proteobacteria	OM-RGC.v2.011488497	2.80429e-05	0.509419	0.00550488
125	Mixed layer	0.2-3	Proteobacteria	Other_proteobacteria	0.000251022	0.509419	0.0492761
56	Surface	0.2-3	Proteobacteria	Other_proteobacteria	6.50228e-05	0.697032	0.00932852
57	Surface	0.2-3	Cyanobacteria	Other_cyanobacteria	3.45439e-05	0.721364	0.0047887
57	Surface	0.2-3	Proteobacteria	Other_proteobacteria	0.000111899	0.721364	0.0155121
62	Surface	0.2-3	Planctomycetes	HBD08	4.13773e-05	0.714543	0.00579073
64	Surface	0.2-3	Proteobacteria	Other_proteobacteria	1.63201e-05	0.60619	0.00269224
65	Surface	0.2-3	Proteobacteria	Other_proteobacteria	4.0561e-05	0.671447	0.00604084
66	Surface	0.2-3	Proteobacteria	JCVI_READ_1095521777607	3.9542e-05	0.612813	0.00645253
67	Surface	0.2-3	No nifH detection	-	0	0.46805	0
68	Surface	0.2-3	Proteobacteria	HBD06	4.44484e-05	0.498631	0.00891408
70	Surface	0.2-3	Proteobacteria	HBD05	4.91316e-05	0.390165	0.0125925
70	Surface	0.2-3	Proteobacteria	Other_proteobacteria	4.58222e-05	0.390165	0.0117443
72	Surface	0.2-3	Proteobacteria	HBD03/4	2.66321e-05	0.518556	0.00513581
72	Surface	0.2-3	Proteobacteria	HBD05	2.7018e-05	0.518556	0.00521024
72	Surface	0.2-3	Proteobacteria	HBD06	2.75165e-05	0.518556	0.00530637
72	Surface	0.2-3	Proteobacteria	OM-RGC.v2.013227150	4.31538e-05	0.518556	0.00832191
72	Surface	0.2-3	Proteobacteria	Other_proteobacteria	0.000277949	0.518556	0.0536005
76	Surface	0.2-3	Cyanobacteria	UCYN-A1	0.000999041	0.237976	0.419807
76	Surface	0.2-3	Cyanobacteria	UCYN-A2	3.13062e-05	0.237976	0.0131552
76	Surface	0.2-3	Proteobacteria	OM-RGC.v2.013227150	2.68593e-05	0.237976	0.0112865
76	Surface	0.2-3	Proteobacteria	Other_proteobacteria	0.000223202	0.237976	0.093792
78	Surface	0.2-3	Cyanobacteria	UCYN-A1	0.00477019	0.429856	1.10972
78	Surface	0.2-3	Cyanobacteria	UCYN-A2	2.3115e-05	0.429856	0.0053774
78	Surface	0.2-3	Proteobacteria	Other_proteobacteria	4.67161e-05	0.429856	0.0108679
82	Surface	0.2-3	No nifH detection	-	0	0.409889	0
84	Surface	0.2-3	Cyanobacteria	Other_cyanobacteria	2.35791e-05	0.341131	0.00691203
84	Surface	0.2-3	Proteobacteria	HBD06	6.25841e-05	0.341131	0.018346
84	Surface	0.2-3	Proteobacteria	Other_proteobacteria	0.000476524	0.341131	0.139689
85	Surface	0.2-3	Proteobacteria	HBD06	2.96073e-05	0.44771	0.00661306
85	Surface	0.2-3	Proteobacteria	OM-RGC.v2.008955342	3.24097e-05	0.44771	0.00723898
85	Surface	0.2-3	Proteobacteria	Other_proteobacteria	0.000125935	0.44771	0.0281287
93	Surface	0.2-3	Proteobacteria	HBD06	0.000108531	0.657488	0.016507
93	Surface	0.2-3	Proteobacteria	OM-RGC.v2.008173703	5.10736e-05	0.657488	0.007768
93	Surface	0.2-3	Proteobacteria	OM-RGC.v2.008781354	4.48829e-05	0.657488	0.00682642
93	Surface	0.2-3	Proteobacteria	Other_proteobacteria	0.000425382	0.657488	0.0646981
94	Surface	0.2-3	Proteobacteria	HBD06	4.8214e-05	0.683893	0.00704993
94	Surface	0.2-3	Proteobacteria	JCVI_READ_1095521777607	4.42757e-05	0.683893	0.00647407
94	Surface	0.2-3	Proteobacteria	OM-RGC.v2.008781354	2.35361e-05	0.683893	0.00344148
94	Surface	0.2-3	Proteobacteria	OM-RGC.v2.009101233	3.26148e-05	0.683893	0.00476899
94	Surface	0.2-3	Proteobacteria	Other_proteobacteria	0.000114923	0.683893	0.0168042
96	Surface	0.2-3	Proteobacteria	HBD06	0.000128084	0.660306	0.0193977
96	Surface	0.2-3	Proteobacteria	OM-RGC.v2.008955342	3.80087e-05	0.660306	0.00575622
96	Surface	0.2-3	Proteobacteria	OM-RGC.v2.009101233	4.53584e-05	0.660306	0.0068693
96	Surface	0.2-3	Proteobacteria	Other_proteobacteria	0.000326478	0.660306	0.0494434
98	Surface	0.2-3	Other_or_unassigned	Other_or_unassigned	4.71373e-05	0.687937	0.00685198
98	Surface	0.2-3	Planctomycetes	HBD08	4.22777e-05	0.687937	0.00614559
98	Surface	0.2-3	Proteobacteria	HBD06	7.91687e-05	0.687937	0.0115081
98	Surface	0.2-3	Proteobacteria	OM-RGC.v2.009101233	4.68679e-05	0.687937	0.00681282
98	Surface	0.2-3	Proteobacteria	OM-RGC.v2.013227150	0.000112048	0.687937	0.0162875
98	Surface	0.2-3	Proteobacteria	Other_proteobacteria	0.0002912	0.687937	0.0423295
99	Surface	0.2-3	Other_or_unassigned	Other_or_unassigned	6.53862e-05	0.660333	0.009902
99	Surface	0.2-3	Proteobacteria	HBD05	3.89225e-05	0.660333	0.00589438
99	Surface	0.2-3	Proteobacteria	HBD06	4.81704e-05	0.660333	0.00729487
99	Surface	0.2-3	Proteobacteria	Other_proteobacteria	9.16375e-05	0.660333	0.0138775
100	Surface	0.2-3	Proteobacteria	HBD06	5.28747e-05	0.654892	0.00807381
100	Surface	0.2-3	Proteobacteria	OM-RGC.v2.013227150	3.41674e-05	0.654892	0.00521726
100	Surface	0.2-3	Proteobacteria	Other_proteobacteria	0.000119119	0.654892	0.0181891
102	Surface	0.2-3	Other_or_unassigned	Other_or_unassigned	3.34133e-05	0.691899	0.00482922
102	Surface	0.2-3	Proteobacteria	HBD05	3.10267e-05	0.691899	0.00448428
102	Surface	0.2-3	Proteobacteria	HBD06	0.00011842	0.691899	0.0171152
102	Surface	0.2-3	Proteobacteria	Other_proteobacteria	0.00016947	0.691899	0.0244934
109	Surface	0.2-3	Other_or_unassigned	Other_or_unassigned	0.000103572	0.684477	0.0151316
109	Surface	0.2-3	Planctomycetes	HBD09	0.000119321	0.684477	0.0174324
109	Surface	0.2-3	Proteobacteria	HBD05	3.49907e-05	0.684477	0.00511203
109	Surface	0.2-3	Proteobacteria	HBD06	3.3105e-05	0.684477	0.00483654
109	Surface	0.2-3	Proteobacteria	OM-RGC.v2.009101233	6.86165e-05	0.684477	0.0100247
109	Surface	0.2-3	Proteobacteria	OM-RGC.v2.013227150	2.76427e-05	0.684477	0.00403851
109	Surface	0.2-3	Proteobacteria	Other_proteobacteria	4.98066e-05	0.684477	0.00727659
110	Surface	0.2-3	Other_or_unassigned	Other_or_unassigned	8.1151e-05	0.710598	0.0114201
110	Surface	0.2-3	Planctomycetes	HBD09	6.74854e-05	0.710598	0.00949699
110	Surface	0.2-3	Proteobacteria	HBD03/4	3.84856e-05	0.710598	0.00541595
110	Surface	0.2-3	Proteobacteria	HBD05	0.0012587	0.710598	0.177132
110	Surface	0.2-3	Proteobacteria	HBD07	3.16268e-05	0.710598	0.00445073
110	Surface	0.2-3	Proteobacteria	OM-RGC.v2.009101233	3.60939e-05	0.710598	0.00507937
110	Surface	0.2-3	Proteobacteria	OM-RGC.v2.013227150	3.50061e-05	0.710598	0.00492629
110	Surface	0.2-3	Proteobacteria	Other_proteobacteria	0.000377901	0.710598	0.0531807
111	Surface	0.2-3	Other_or_unassigned	Other_or_unassigned	7.61052e-05	0.61347	0.0124057
111	Surface	0.2-3	Planctomycetes	HBD09	5.15727e-05	0.61347	0.00840672
111	Surface	0.2-3	Proteobacteria	HBD03/4	3.43818e-05	0.61347	0.00560448
111	Surface	0.2-3	Proteobacteria	HBD05	0.000163233	0.61347	0.0266081
111	Surface	0.2-3	Proteobacteria	HBD06	3.38496e-05	0.61347	0.00551772
111	Surface	0.2-3	Proteobacteria	JCVI_READ_1095521777607	2.73335e-05	0.61347	0.00445556
112	Surface	0.2-3	Other_or_unassigned	Other_or_unassigned	8.68701e-05	0.641178	0.0135485
112	Surface	0.2-3	Planctomycetes	HBD08	3.17927e-05	0.641178	0.00495847
112	Surface	0.2-3	Planctomycetes	HBD09	0.000154108	0.641178	0.0240352
112	Surface	0.2-3	Planctomycetes	Other_Planctomycetes	2.58119e-05	0.641178	0.00402569
112	Surface	0.2-3	Proteobacteria	HBD03/4	3.10357e-05	0.641178	0.00484042
112	Surface	0.2-3	Proteobacteria	HBD05	6.35038e-05	0.641178	0.00990423
112	Surface	0.2-3	Proteobacteria	HBD06	8.0982e-05	0.641178	0.0126302
112	Surface	0.2-3	Proteobacteria	JCVI_READ_1095521777607	2.86483e-05	0.641178	0.00446808
112	Surface	0.2-3	Proteobacteria	OM-RGC.v2.009101233	7.96583e-05	0.641178	0.0124237
112	Surface	0.2-3	Proteobacteria	Other_proteobacteria	0.00036719	0.641178	0.057268
122	Surface	0.2-3	Other_or_unassigned	Other_or_unassigned	0.000201587	0.662097	0.0304468
122	Surface	0.2-3	Planctomycetes	HBD08	3.93493e-05	0.662097	0.00594314
122	Surface	0.2-3	Planctomycetes	HBD09	0.000104825	0.662097	0.0158323
122	Surface	0.2-3	Planctomycetes	Other_Planctomycetes	3.66222e-05	0.662097	0.00553124
122	Surface	0.2-3	Proteobacteria	HBD01	4.24179e-05	0.662097	0.0064066
122	Surface	0.2-3	Proteobacteria	HBD05	0.000108789	0.662097	0.016431
122	Surface	0.2-3	Proteobacteria	HBD06	0.00024518	0.662097	0.0370309
122	Surface	0.2-3	Proteobacteria	OM-RGC.v2.013227150	4.59483e-05	0.662097	0.00693982
122	Surface	0.2-3	Proteobacteria	Other_proteobacteria	0.000638313	0.662097	0.0964078
123	Surface	0.2-3	Other_or_unassigned	Other_or_unassigned	0.000245507	0.49151	0.0499494
123	Surface	0.2-3	Planctomycetes	HBD08	3.58357e-05	0.49151	0.00729093
123	Surface	0.2-3	Planctomycetes	HBD09	0.00026023	0.49151	0.052945
123	Surface	0.2-3	Proteobacteria	HBD01	0.000324959	0.49151	0.0661143
123	Surface	0.2-3	Proteobacteria	HBD02	5.92667e-05	0.49151	0.0120581
123	Surface	0.2-3	Proteobacteria	HBD05	3.36816e-05	0.49151	0.00685267
123	Surface	0.2-3	Proteobacteria	HBD06	0.000436246	0.49151	0.0887562
123	Surface	0.2-3	Proteobacteria	JCVI_READ_1095521777607	3.17718e-05	0.49151	0.00646412
123	Surface	0.2-3	Proteobacteria	OM-RGC.v2.013227150	3.62573e-05	0.49151	0.0073767
123	Surface	0.2-3	Proteobacteria	Other_proteobacteria	0.00114643	0.49151	0.233247
124	Surface	0.2-3	Planctomycetes	HBD09	5.97178e-05	1.24285	0.00480491
124	Surface	0.2-3	Proteobacteria	HBD01	8.55865e-05	1.24285	0.00688631
124	Surface	0.2-3	Proteobacteria	HBD02	5.46453e-05	1.24285	0.00439677
124	Surface	0.2-3	Proteobacteria	HBD05	4.87793e-05	1.24285	0.00392479
124	Surface	0.2-3	Proteobacteria	HBD06	0.00043544	1.24285	0.0350356
124	Surface	0.2-3	Proteobacteria	OM-RGC.v2.011488497	3.00445e-05	1.24285	0.00241738
124	Surface	0.2-3	Proteobacteria	Other_proteobacteria	0.000548768	1.24285	0.044154
125	Surface	0.2-3	Planctomycetes	HBD09	0.000153228	0.717196	0.0213649
125	Surface	0.2-3	Proteobacteria	HBD01	6.72801e-05	0.717196	0.009381
125	Surface	0.2-3	Proteobacteria	HBD05	4.14894e-05	0.717196	0.00578495
125	Surface	0.2-3	Proteobacteria	HBD06	9.39229e-05	0.717196	0.0130959
125	Surface	0.2-3	Proteobacteria	Other_proteobacteria	0.000305753	0.717196	0.0426318
128	Surface	0.2-3	Other_or_unassigned	Other_or_unassigned	0.000551244	0.608447	0.0905986
128	Surface	0.2-3	Planctomycetes	HBD08	0.000252013	0.608447	0.041419
128	Surface	0.2-3	Planctomycetes	HBD09	8.4377e-05	0.608447	0.0138676
128	Surface	0.2-3	Planctomycetes	Other_Planctomycetes	4.14167e-05	0.608447	0.00680696
128	Surface	0.2-3	Proteobacteria	HBD01	4.23199e-05	0.608447	0.0069554
128	Surface	0.2-3	Proteobacteria	HBD02	5.88082e-05	0.608447	0.0096653
128	Surface	0.2-3	Proteobacteria	HBD05	4.62064e-05	0.608447	0.00759416
128	Surface	0.2-3	Proteobacteria	HBD06	0.000108678	0.608447	0.0178615
128	Surface	0.2-3	Proteobacteria	Other_proteobacteria	0.000499218	0.608447	0.0820479
132	Surface	0.2-3	Cyanobacteria	UCYN-A1	3.9312e-05	0.656983	0.00598371
132	Surface	0.2-3	Cyanobacteria	UCYN-A2	3.76543e-05	0.656983	0.00573139
132	Surface	0.2-3	Other_or_unassigned	Other_or_unassigned	0.000126354	0.656983	0.0192324
132	Surface	0.2-3	Planctomycetes	HBD08	6.8688e-05	0.656983	0.0104551
132	Surface	0.2-3	Proteobacteria	HBD01	3.63407e-05	0.656983	0.00553146
132	Surface	0.2-3	Proteobacteria	HBD05	3.09436e-05	0.656983	0.00470995
132	Surface	0.2-3	Proteobacteria	HBD06	0.000114732	0.656983	0.0174635
132	Surface	0.2-3	Proteobacteria	HBD07	3.53142e-05	0.656983	0.0053752
132	Surface	0.2-3	Proteobacteria	Other_proteobacteria	0.000362132	0.656983	0.0551205
133	Surface	0.2-3	Planctomycetes	HBD08	2.12391e-05	0.55243	0.00384467
133	Surface	0.2-3	Proteobacteria	HBD06	4.63784e-05	0.55243	0.00839534
133	Surface	0.2-3	Proteobacteria	Other_proteobacteria	0.000106682	0.55243	0.0193114
137	Surface	0.2-3	Planctomycetes	HBD08	3.48887e-05	0.761422	0.00458205
137	Surface	0.2-3	Proteobacteria	HBD01	4.21281e-05	0.761422	0.00553282
137	Surface	0.2-3	Proteobacteria	HBD06	3.53276e-05	0.761422	0.00463968
137	Surface	0.2-3	Proteobacteria	Other_proteobacteria	3.08631e-05	0.761422	0.00405335
138	Surface	0.2-3	Other_or_unassigned	Other_or_unassigned	0.000198402	0.652809	0.030392
138	Surface	0.2-3	Planctomycetes	HBD08	9.78111e-05	0.652809	0.0149831
138	Surface	0.2-3	Proteobacteria	HBD03/4	3.95002e-05	0.652809	0.00605081
138	Surface	0.2-3	Proteobacteria	HBD06	0.00012915	0.652809	0.0197838
138	Surface	0.2-3	Proteobacteria	HBD07	6.79321e-05	0.652809	0.0104061
138	Surface	0.2-3	Proteobacteria	JCVI_READ_1095521777607	0.000127834	0.652809	0.0195822
138	Surface	0.2-3	Proteobacteria	OM-RGC.v2.009008712	4.42635e-05	0.652809	0.00678046
138	Surface	0.2-3	Proteobacteria	OM-RGC.v2.013227150	3.69315e-05	0.652809	0.00565732
138	Surface	0.2-3	Proteobacteria	Other_proteobacteria	0.000744132	0.652809	0.113989
140	Surface	0.2-3	Other_or_unassigned	Other_or_unassigned	5.96727e-05	0.705458	0.00845872
140	Surface	0.2-3	Planctomycetes	HBD08	2.92082e-05	0.705458	0.00414032
140	Surface	0.2-3	Proteobacteria	HBD03/4	6.44548e-05	0.705458	0.00913659
140	Surface	0.2-3	Proteobacteria	HBD06	6.03985e-05	0.705458	0.00856161
140	Surface	0.2-3	Proteobacteria	HBD07	5.46755e-05	0.705458	0.00775035
140	Surface	0.2-3	Proteobacteria	Other_proteobacteria	0.000206347	0.705458	0.02925
141	Surface	0.2-3	Cyanobacteria	Trichodesmium	6.33496e-05	0.665359	0.00952111
141	Surface	0.2-3	Other_or_unassigned	Other_or_unassigned	0.000131426	0.665359	0.0197526
141	Surface	0.2-3	Planctomycetes	HBD08	3.21637e-05	0.665359	0.00483403
141	Surface	0.2-3	Proteobacteria	HBD01	4.4635e-05	0.665359	0.0067084
141	Surface	0.2-3	Proteobacteria	HBD06	3.14098e-05	0.665359	0.00472073
141	Surface	0.2-3	Proteobacteria	HBD07	5.70278e-05	0.665359	0.00857097
141	Surface	0.2-3	Proteobacteria	OM-RGC.v2.008173703	3.3691e-05	0.665359	0.00506358
141	Surface	0.2-3	Proteobacteria	OM-RGC.v2.008781354	3.31356e-05	0.665359	0.00498011
141	Surface	0.2-3	Proteobacteria	OM-RGC.v2.013227150	3.50621e-05	0.665359	0.00526965
141	Surface	0.2-3	Proteobacteria	Other_proteobacteria	0.000579658	0.665359	0.0871195
142	Surface	0.2-3	Planctomycetes	HBD08	9.14711e-05	0.665605	0.0137425
142	Surface	0.2-3	Proteobacteria	HBD01	3.68594e-05	0.665605	0.00553772
142	Surface	0.2-3	Proteobacteria	HBD06	3.77067e-05	0.665605	0.00566503
142	Surface	0.2-3	Proteobacteria	HBD07	3.95921e-05	0.665605	0.00594828
142	Surface	0.2-3	Proteobacteria	JCVI_READ_1095521777607	3.48988e-05	0.665605	0.00524316
142	Surface	0.2-3	Proteobacteria	OM-RGC.v2.009008712	3.56574e-05	0.665605	0.00535715
142	Surface	0.2-3	Proteobacteria	Other_proteobacteria	0.000473183	0.665605	0.0710907
145	Surface	0.2-3	Planctomycetes	HBD08	3.28312e-05	0.503135	0.00652532
145	Surface	0.2-3	Proteobacteria	HBD07	4.51978e-05	0.503135	0.00898323
145	Surface	0.2-3	Proteobacteria	OM-RGC.v2.009008712	3.39633e-05	0.503135	0.00675033
145	Surface	0.2-3	Proteobacteria	Other_proteobacteria	6.08577e-05	0.503135	0.0120957
146	Surface	0.2-3	Other_or_unassigned	Other_or_unassigned	3.17254e-05	0.594127	0.00533984
146	Surface	0.2-3	Planctomycetes	HBD08	0.000103242	0.594127	0.0173771
146	Surface	0.2-3	Proteobacteria	HBD01	3.38404e-05	0.594127	0.00569583
146	Surface	0.2-3	Proteobacteria	HBD06	0.00024477	0.594127	0.0411983
146	Surface	0.2-3	Proteobacteria	HBD07	8.7587e-05	0.594127	0.0147421
146	Surface	0.2-3	Proteobacteria	Other_proteobacteria	0.000759057	0.594127	0.12776
148	Surface	0.2-3	Planctomycetes	HBD08	4.16035e-05	0.62332	0.0066745
148	Surface	0.2-3	Proteobacteria	HBD06	6.61336e-05	0.62332	0.0106099
148	Surface	0.2-3	Proteobacteria	HBD07	0.000126106	0.62332	0.0202314
148	Surface	0.2-3	Proteobacteria	OM-RGC.v2.008781354	3.89366e-05	0.62332	0.00624665
148	Surface	0.2-3	Proteobacteria	Other_proteobacteria	0.000179262	0.62332	0.0287591
149	Surface	0.2-3	Planctomycetes	HBD08	4.3871e-05	0.610016	0.00719179
149	Surface	0.2-3	Planctomycetes	HBD09	3.54767e-05	0.610016	0.0058157
149	Surface	0.2-3	Proteobacteria	HBD06	3.72844e-05	0.610016	0.00611204
149	Surface	0.2-3	Proteobacteria	HBD07	6.43258e-05	0.610016	0.0105449
149	Surface	0.2-3	Proteobacteria	Other_proteobacteria	0.000140578	0.610016	0.023045
150	Surface	0.2-3	Other_or_unassigned	Other_or_unassigned	2.70268e-05	0.662682	0.0040784
150	Surface	0.2-3	Planctomycetes	HBD08	3.31618e-05	0.662682	0.00500417
150	Surface	0.2-3	Proteobacteria	HBD06	5.66007e-05	0.662682	0.00854115
150	Surface	0.2-3	Proteobacteria	HBD07	4.88731e-05	0.662682	0.00737505
150	Surface	0.2-3	Proteobacteria	OM-RGC.v2.008781354	3.50998e-05	0.662682	0.00529662
150	Surface	0.2-3	Proteobacteria	OM-RGC.v2.009008712	3.88876e-05	0.662682	0.0058682
150	Surface	0.2-3	Proteobacteria	Other_proteobacteria	3.21748e-05	0.662682	0.00485524
151	Surface	0.2-3	Proteobacteria	HBD06	2.96314e-05	0.666105	0.00444845
151	Surface	0.2-3	Proteobacteria	HBD07	3.0665e-05	0.666105	0.00460363
151	Surface	0.2-3	Proteobacteria	Other_proteobacteria	9.37062e-05	0.666105	0.0140678
152	Surface	0.2-3	Proteobacteria	HBD07	6.00609e-05	0.620603	0.00967783
152	Surface	0.2-3	Proteobacteria	Other_proteobacteria	3.12426e-05	0.620603	0.00503424
155	Surface	0.2-3	No nifH detection	-	0	0.471032	0
158	Surface	0.2-3	Proteobacteria	Other_proteobacteria	3.05962e-05	0.430618	0.00710518
163	Surface	0.2-3	No nifH detection	-	0	0.343165	0
168	Surface	0.2-3	No nifH detection	-	0	0.552577	0
173	Surface	0.2-3	No nifH detection	-	0	0.433893	0
175	Surface	0.2-3	No nifH detection	-	0	0.461355	0
178	Surface	0.2-3	Proteobacteria	Other_proteobacteria	3.03083e-05	0.330709	0.00916464
180	Surface	0.2-3	No nifH detection	-	0	0.4335	0
188	Surface	0.2-3	No nifH detection	-	0	0.393308	0
189	Surface	0.2-3	Proteobacteria	Other_proteobacteria	0.000100057	0.457835	0.0218544
191	Surface	0.2-3	Other_or_unassigned	Other_or_unassigned	3.33331e-05	0.306403	0.0108788
191	Surface	0.2-3	Proteobacteria	OM-RGC.v2.008173703	3.35204e-05	0.306403	0.01094
191	Surface	0.2-3	Proteobacteria	OM-RGC.v2.008863533	3.55156e-05	0.306403	0.0115912
191	Surface	0.2-3	Proteobacteria	Other_proteobacteria	0.000311548	0.306403	0.101679
193	Surface	0.2-3	No nifH detection	-	0	0.33739	0
194	Surface	0.2-3	Proteobacteria	Other_proteobacteria	2.41801e-05	0.387334	0.0062427
196	Surface	0.2-3	Proteobacteria	Other_proteobacteria	2.91458e-05	0.41042	0.00710145
201	Surface	0.2-3	Proteobacteria	Other_proteobacteria	4.77932e-05	0.351405	0.0136006
205	Surface	0.2-3	No nifH detection	-	0	0.38422	0
206	Surface	0.2-3	Other_or_unassigned	Other_or_unassigned	3.24985e-05	0.444818	0.00730602
208	Surface	0.2-3	No nifH detection	-	0	0.498251	0
209	Surface	0.2-3	Other_or_unassigned	Other_or_unassigned	5.12588e-05	0.506667	0.0101169
210	Surface	0.2-3	No nifH detection	-	0	0.525344	0
39	Deep chlorophyll maximum	1.6-20	No nifH detection	-	0	0.25346	0
24	Surface	0.8-20	Proteobacteria	Other_proteobacteria	4.02054e-05	0.147206	0.0273123
26	Surface	0.8-20	No nifH detection	-	0	0.099065	0
31	Surface	0.8-20	Cyanobacteria	Richelia	4.01194e-05	0.129268	0.0310358
31	Surface	0.8-20	Cyanobacteria	Trichodesmium	0.000148875	0.129268	0.115168
33	Surface	0.8-20	Cyanobacteria	Trichodesmium	0.000140938	0.118499	0.118936
44	Surface	0.8-20	Proteobacteria	HBD03/4	0.000827153	0.434211	0.190496
44	Surface	0.8-20	Proteobacteria	HBD05	4.9527e-05	0.434211	0.0114062
44	Surface	0.8-20	Proteobacteria	JCVI_READ_1095521777607	0.000575841	0.434211	0.132618
44	Surface	0.8-20	Proteobacteria	OM-RGC.v2.008781354	3.30998e-05	0.434211	0.00762297
44	Surface	0.8-20	Proteobacteria	OM-RGC.v2.008955342	4.12725e-05	0.434211	0.00950519
44	Surface	0.8-20	Proteobacteria	OM-RGC.v2.009008712	3.8873e-05	0.434211	0.00895256
44	Surface	0.8-20	Proteobacteria	OM-RGC.v2.009101233	0.000302523	0.434211	0.0696721
44	Surface	0.8-20	Proteobacteria	Other_proteobacteria	0.00280046	0.434211	0.644955
47	Surface	0.8-20	Cyanobacteria	Trichodesmium	3.61862e-05	0.122775	0.0294737
47	Surface	0.8-20	Proteobacteria	HBD03/4	7.5991e-05	0.122775	0.0618947
47	Surface	0.8-20	Proteobacteria	JCVI_READ_1095521777607	0.000123437	0.122775	0.10054
47	Surface	0.8-20	Proteobacteria	OM-RGC.v2.009008712	3.37738e-05	0.122775	0.0275088
47	Surface	0.8-20	Proteobacteria	OM-RGC.v2.009101233	4.29462e-05	0.122775	0.0349798
47	Surface	0.8-20	Proteobacteria	OM-RGC.v2.011488497	3.53446e-05	0.122775	0.0287883
47	Surface	0.8-20	Proteobacteria	Other_proteobacteria	0.00152736	0.122775	1.24403
48	Surface	0.8-20	Other_or_unassigned	Other_or_unassigned	3.25508e-05	0.157517	0.020665
48	Surface	0.8-20	Proteobacteria	HBD03/4	0.000248326	0.157517	0.15765
48	Surface	0.8-20	Proteobacteria	HBD05	5.70233e-05	0.157517	0.0362014
48	Surface	0.8-20	Proteobacteria	HBD07	6.30016e-05	0.157517	0.0399968
48	Surface	0.8-20	Proteobacteria	JCVI_READ_1095521777607	0.000206101	0.157517	0.130844
48	Surface	0.8-20	Proteobacteria	OM-RGC.v2.008955342	8.52683e-05	0.157517	0.0541328
48	Surface	0.8-20	Proteobacteria	OM-RGC.v2.009008712	7.1453e-05	0.157517	0.0453622
48	Surface	0.8-20	Proteobacteria	OM-RGC.v2.009101233	0.000156516	0.157517	0.0993648
48	Surface	0.8-20	Proteobacteria	OM-RGC.v2.013227150	3.61676e-05	0.157517	0.0229611
48	Surface	0.8-20	Proteobacteria	Other_proteobacteria	0.00264737	0.157517	1.68069
49	Surface	0.8-20	Cyanobacteria	Crocosphaera	0.000109652	0.223627	0.0490337
49	Surface	0.8-20	Cyanobacteria	Other_cyanobacteria	0.000300239	0.223627	0.134259
49	Surface	0.8-20	Cyanobacteria	UCYN-C	2.90344e-05	0.223627	0.0129834
49	Surface	0.8-20	Other_or_unassigned	Other_or_unassigned	7.73671e-05	0.223627	0.0345965
49	Surface	0.8-20	Proteobacteria	HBD01	4.14777e-05	0.223627	0.0185477
49	Surface	0.8-20	Proteobacteria	HBD03/4	0.000385795	0.223627	0.172517
49	Surface	0.8-20	Proteobacteria	HBD05	4.57234e-05	0.223627	0.0204463
49	Surface	0.8-20	Proteobacteria	JCVI_READ_1095521777607	0.000176635	0.223627	0.0789865
49	Surface	0.8-20	Proteobacteria	OM-RGC.v2.008173703	3.43602e-05	0.223627	0.015365
49	Surface	0.8-20	Proteobacteria	OM-RGC.v2.008781354	8.62407e-05	0.223627	0.0385646
49	Surface	0.8-20	Proteobacteria	OM-RGC.v2.008955342	6.13834e-05	0.223627	0.0274491
49	Surface	0.8-20	Proteobacteria	OM-RGC.v2.009008712	3.37609e-05	0.223627	0.015097
49	Surface	0.8-20	Proteobacteria	OM-RGC.v2.009101233	0.000748308	0.223627	0.334624
49	Surface	0.8-20	Proteobacteria	OM-RGC.v2.011488497	4.28552e-05	0.223627	0.0191637
49	Surface	0.8-20	Proteobacteria	OM-RGC.v2.013227150	3.54078e-05	0.223627	0.0158334
49	Surface	0.8-20	Proteobacteria	Other_proteobacteria	0.00228108	0.223627	1.02004
64	Mesopelagic	0.8-200	Proteobacteria	OM-RGC.v2.009101233	3.5918e-05	0.00540497	0.664536
65	Mesopelagic	0.8-200	Proteobacteria	HBD03/4	0.000223822	0.252506	0.0886402
65	Mesopelagic	0.8-200	Proteobacteria	JCVI_READ_1095521777607	7.79784e-05	0.252506	0.0308818
65	Mesopelagic	0.8-200	Proteobacteria	OM-RGC.v2.009008712	0.000114561	0.252506	0.0453696
65	Mesopelagic	0.8-200	Proteobacteria	OM-RGC.v2.009101233	0.000112251	0.252506	0.0444549
65	Mesopelagic	0.8-200	Proteobacteria	Other_proteobacteria	0.000180705	0.252506	0.0715648
47	Deep chlorophyll maximum	0.8-2000	Proteobacteria	Other_proteobacteria	3.68133e-05	0.294342	0.012507
68	Deep chlorophyll maximum	0.8-2000	No nifH detection	-	0	0.086075	0
72	Deep chlorophyll maximum	0.8-2000	Proteobacteria	HBD05	4.55749e-05	0.144768	0.0314814
72	Deep chlorophyll maximum	0.8-2000	Proteobacteria	HBD06	4.04206e-05	0.144768	0.027921
72	Deep chlorophyll maximum	0.8-2000	Proteobacteria	OM-RGC.v2.008955342	3.36171e-05	0.144768	0.0232214
72	Deep chlorophyll maximum	0.8-2000	Proteobacteria	OM-RGC.v2.009008712	4.11555e-05	0.144768	0.0284286
72	Deep chlorophyll maximum	0.8-2000	Proteobacteria	OM-RGC.v2.013227150	0.000206631	0.144768	0.142733
72	Deep chlorophyll maximum	0.8-2000	Proteobacteria	Other_proteobacteria	0.00034808	0.144768	0.24044
76	Deep chlorophyll maximum	0.8-2000	Proteobacteria	HBD01	4.1923e-05	0.0566908	0.0739502
76	Deep chlorophyll maximum	0.8-2000	Proteobacteria	HBD03/4	4.09862e-05	0.0566908	0.0722977
76	Deep chlorophyll maximum	0.8-2000	Proteobacteria	OM-RGC.v2.009008712	4.00903e-05	0.0566908	0.0707174
76	Deep chlorophyll maximum	0.8-2000	Proteobacteria	Other_proteobacteria	0.000255494	0.0566908	0.45068
78	Deep chlorophyll maximum	0.8-2000	Proteobacteria	HBD03/4	3.00396e-05	0.103754	0.0289526
78	Deep chlorophyll maximum	0.8-2000	Proteobacteria	OM-RGC.v2.009101233	3.59741e-05	0.103754	0.0346724
82	Deep chlorophyll maximum	0.8-2000	No nifH detection	-	0	0.065177	0
85	Deep chlorophyll maximum	0.8-2000	No nifH detection	-	0	0.0614427	0
86	Deep chlorophyll maximum	0.8-2000	Proteobacteria	OM-RGC.v2.008863533	2.60046e-05	0.0693367	0.0375047
86	Deep chlorophyll maximum	0.8-2000	Proteobacteria	Other_proteobacteria	2.88622e-05	0.0693367	0.0416261
96	Deep chlorophyll maximum	0.8-2000	Proteobacteria	HBD06	3.79821e-05	0.0842467	0.0450844
96	Deep chlorophyll maximum	0.8-2000	Proteobacteria	OM-RGC.v2.008173703	3.29436e-05	0.0842467	0.0391038
96	Deep chlorophyll maximum	0.8-2000	Proteobacteria	OM-RGC.v2.011488497	3.49025e-05	0.0842467	0.0414289
96	Deep chlorophyll maximum	0.8-2000	Proteobacteria	Other_proteobacteria	3.6275e-05	0.0842467	0.0430581
97	Deep chlorophyll maximum	0.8-2000	Proteobacteria	JCVI_READ_1095521777607	4.90843e-05	0.0810949	0.060527
97	Deep chlorophyll maximum	0.8-2000	Proteobacteria	OM-RGC.v2.011488497	4.79428e-05	0.0810949	0.0591194
97	Deep chlorophyll maximum	0.8-2000	Proteobacteria	Other_proteobacteria	6.48687e-05	0.0810949	0.0799912
100	Deep chlorophyll maximum	0.8-2000	Proteobacteria	HBD06	6.37916e-05	0.120737	0.052835
100	Deep chlorophyll maximum	0.8-2000	Proteobacteria	JCVI_READ_1095521777607	3.30107e-05	0.120737	0.027341
100	Deep chlorophyll maximum	0.8-2000	Proteobacteria	OM-RGC.v2.008781354	3.22852e-05	0.120737	0.0267401
100	Deep chlorophyll maximum	0.8-2000	Proteobacteria	OM-RGC.v2.009101233	3.07639e-05	0.120737	0.0254801
100	Deep chlorophyll maximum	0.8-2000	Proteobacteria	OM-RGC.v2.013227150	3.17617e-05	0.120737	0.0263064
100	Deep chlorophyll maximum	0.8-2000	Proteobacteria	Other_proteobacteria	0.000469445	0.120737	0.388816
102	Deep chlorophyll maximum	0.8-2000	Other_or_unassigned	Other_or_unassigned	6.2354e-05	0.132362	0.0471087
102	Deep chlorophyll maximum	0.8-2000	Proteobacteria	HBD03/4	3.18547e-05	0.132362	0.0240664
102	Deep chlorophyll maximum	0.8-2000	Proteobacteria	HBD06	3.68965e-05	0.132362	0.0278755
102	Deep chlorophyll maximum	0.8-2000	Proteobacteria	OM-RGC.v2.009008712	3.42098e-05	0.132362	0.0258456
102	Deep chlorophyll maximum	0.8-2000	Proteobacteria	OM-RGC.v2.013227150	8.70486e-05	0.132362	0.0657656
102	Deep chlorophyll maximum	0.8-2000	Proteobacteria	Other_proteobacteria	0.000230586	0.132362	0.174209
106	Deep chlorophyll maximum	0.8-2000	Other_or_unassigned	Other_or_unassigned	0.000111279	0.149161	0.0746031
106	Deep chlorophyll maximum	0.8-2000	Planctomycetes	HBD09	0.000326698	0.149161	0.219024
106	Deep chlorophyll maximum	0.8-2000	Proteobacteria	HBD06	0.000113852	0.149161	0.0763281
106	Deep chlorophyll maximum	0.8-2000	Proteobacteria	JCVI_READ_1095521777607	8.52656e-05	0.149161	0.0571634
106	Deep chlorophyll maximum	0.8-2000	Proteobacteria	OM-RGC.v2.009008712	0.000100585	0.149161	0.0674337
106	Deep chlorophyll maximum	0.8-2000	Proteobacteria	OM-RGC.v2.009101233	5.22727e-05	0.149161	0.0350445
106	Deep chlorophyll maximum	0.8-2000	Proteobacteria	OM-RGC.v2.013227150	3.90801e-05	0.149161	0.0261999
106	Deep chlorophyll maximum	0.8-2000	Proteobacteria	Other_proteobacteria	0.000838043	0.149161	0.561838
109	Deep chlorophyll maximum	0.8-2000	Planctomycetes	HBD09	0.00103079	0.101928	1.01128
109	Deep chlorophyll maximum	0.8-2000	Proteobacteria	JCVI_READ_1095521777607	4.86241e-05	0.101928	0.0477042
109	Deep chlorophyll maximum	0.8-2000	Proteobacteria	OM-RGC.v2.008781354	3.12928e-05	0.101928	0.0307007
109	Deep chlorophyll maximum	0.8-2000	Proteobacteria	OM-RGC.v2.009101233	5.62713e-05	0.101928	0.0552066
109	Deep chlorophyll maximum	0.8-2000	Proteobacteria	Other_proteobacteria	0.000298814	0.101928	0.29316
110	Deep chlorophyll maximum	0.8-2000	Planctomycetes	HBD09	0.000360022	0.0739717	0.486703
110	Deep chlorophyll maximum	0.8-2000	Proteobacteria	HBD03/4	4.63306e-05	0.0739717	0.0626328
110	Deep chlorophyll maximum	0.8-2000	Proteobacteria	HBD05	9.61187e-05	0.0739717	0.12994
110	Deep chlorophyll maximum	0.8-2000	Proteobacteria	HBD06	5.68231e-05	0.0739717	0.0768173
110	Deep chlorophyll maximum	0.8-2000	Proteobacteria	OM-RGC.v2.009008712	4.97294e-05	0.0739717	0.0672275
110	Deep chlorophyll maximum	0.8-2000	Proteobacteria	Other_proteobacteria	0.000255577	0.0739717	0.345506
111	Deep chlorophyll maximum	0.8-2000	Proteobacteria	HBD03/4	3.07625e-05	0.0931336	0.0330306
111	Deep chlorophyll maximum	0.8-2000	Proteobacteria	OM-RGC.v2.008781354	6.87393e-05	0.0931336	0.0738072
111	Deep chlorophyll maximum	0.8-2000	Proteobacteria	OM-RGC.v2.009101233	3.36804e-05	0.0931336	0.0361635
111	Deep chlorophyll maximum	0.8-2000	Proteobacteria	OM-RGC.v2.011488497	5.64912e-05	0.0931336	0.0606561
111	Deep chlorophyll maximum	0.8-2000	Proteobacteria	Other_proteobacteria	0.000125083	0.0931336	0.134305
122	Deep chlorophyll maximum	0.8-2000	Proteobacteria	JCVI_READ_1095521777607	1.84893e-05	0.0489633	0.0377615
122	Deep chlorophyll maximum	0.8-2000	Proteobacteria	OM-RGC.v2.009008712	2.03225e-05	0.0489633	0.0415056
122	Deep chlorophyll maximum	0.8-2000	Proteobacteria	OM-RGC.v2.011488497	2.20057e-05	0.0489633	0.0449432
122	Deep chlorophyll maximum	0.8-2000	Proteobacteria	Other_proteobacteria	9.0163e-05	0.0489633	0.184144
127	Deep chlorophyll maximum	0.8-2000	Planctomycetes	HBD08	4.71845e-05	0.106231	0.0444169
127	Deep chlorophyll maximum	0.8-2000	Proteobacteria	HBD03/4	0.000110503	0.106231	0.104021
127	Deep chlorophyll maximum	0.8-2000	Proteobacteria	HBD05	0.000365802	0.106231	0.344346
127	Deep chlorophyll maximum	0.8-2000	Proteobacteria	HBD06	4.85622e-05	0.106231	0.0457138
127	Deep chlorophyll maximum	0.8-2000	Proteobacteria	OM-RGC.v2.008781354	4.43535e-05	0.106231	0.0417519
127	Deep chlorophyll maximum	0.8-2000	Proteobacteria	OM-RGC.v2.008955342	3.29357e-05	0.106231	0.0310039
127	Deep chlorophyll maximum	0.8-2000	Proteobacteria	OM-RGC.v2.009008712	0.000362331	0.106231	0.341079
127	Deep chlorophyll maximum	0.8-2000	Proteobacteria	OM-RGC.v2.009101233	4.03213e-05	0.106231	0.0379563
127	Deep chlorophyll maximum	0.8-2000	Proteobacteria	OM-RGC.v2.011488497	5.58139e-05	0.106231	0.0525402
127	Deep chlorophyll maximum	0.8-2000	Proteobacteria	Other_proteobacteria	0.000246267	0.106231	0.231822
128	Deep chlorophyll maximum	0.8-2000	Other_or_unassigned	Other_or_unassigned	3.07646e-05	0.18394	0.0167253
128	Deep chlorophyll maximum	0.8-2000	Planctomycetes	HBD08	0.000100908	0.18394	0.054859
128	Deep chlorophyll maximum	0.8-2000	Planctomycetes	HBD09	4.49678e-05	0.18394	0.024447
128	Deep chlorophyll maximum	0.8-2000	Proteobacteria	HBD01	4.23982e-05	0.18394	0.02305
128	Deep chlorophyll maximum	0.8-2000	Proteobacteria	HBD02	0.000103966	0.18394	0.0565214
128	Deep chlorophyll maximum	0.8-2000	Proteobacteria	HBD05	4.28693e-05	0.18394	0.0233061
128	Deep chlorophyll maximum	0.8-2000	Proteobacteria	HBD06	6.00641e-05	0.18394	0.0326542
128	Deep chlorophyll maximum	0.8-2000	Proteobacteria	OM-RGC.v2.009008712	0.000113872	0.18394	0.0619069
128	Deep chlorophyll maximum	0.8-2000	Proteobacteria	OM-RGC.v2.009101233	3.15337e-05	0.18394	0.0171434
128	Deep chlorophyll maximum	0.8-2000	Proteobacteria	Other_proteobacteria	0.000310915	0.18394	0.169031
129	Deep chlorophyll maximum	0.8-2000	Proteobacteria	HBD03/4	6.44614e-05	0.0838598	0.076868
129	Deep chlorophyll maximum	0.8-2000	Proteobacteria	OM-RGC.v2.008781354	5.2403e-05	0.0838598	0.0624889
129	Deep chlorophyll maximum	0.8-2000	Proteobacteria	OM-RGC.v2.009008712	8.28789e-05	0.0838598	0.0988303
129	Deep chlorophyll maximum	0.8-2000	Proteobacteria	OM-RGC.v2.011488497	0.000107277	0.0838598	0.127925
129	Deep chlorophyll maximum	0.8-2000	Proteobacteria	Other_proteobacteria	0.000466295	0.0838598	0.55604
131	Deep chlorophyll maximum	0.8-2000	Cyanobacteria	Crocosphaera	4.43924e-05	0.0750038	0.0591869
131	Deep chlorophyll maximum	0.8-2000	Proteobacteria	HBD03/4	6.90549e-05	0.0750038	0.0920685
131	Deep chlorophyll maximum	0.8-2000	Proteobacteria	HBD05	0.000119316	0.0750038	0.159079
131	Deep chlorophyll maximum	0.8-2000	Proteobacteria	JCVI_READ_1095521777607	0.000104192	0.0750038	0.138915
131	Deep chlorophyll maximum	0.8-2000	Proteobacteria	OM-RGC.v2.008781354	4.29396e-05	0.0750038	0.0572499
131	Deep chlorophyll maximum	0.8-2000	Proteobacteria	OM-RGC.v2.008863533	0.000170699	0.0750038	0.227588
131	Deep chlorophyll maximum	0.8-2000	Proteobacteria	OM-RGC.v2.009008712	0.000150862	0.0750038	0.201139
131	Deep chlorophyll maximum	0.8-2000	Proteobacteria	OM-RGC.v2.011488497	3.38026e-05	0.0750038	0.0450679
131	Deep chlorophyll maximum	0.8-2000	Proteobacteria	Other_proteobacteria	0.000123687	0.0750038	0.164908
132	Deep chlorophyll maximum	0.8-2000	Proteobacteria	HBD03/4	8.93767e-05	0.0955592	0.0935303
132	Deep chlorophyll maximum	0.8-2000	Proteobacteria	HBD05	6.0599e-05	0.0955592	0.0634151
132	Deep chlorophyll maximum	0.8-2000	Proteobacteria	OM-RGC.v2.008863533	4.17676e-05	0.0955592	0.0437086
132	Deep chlorophyll maximum	0.8-2000	Proteobacteria	OM-RGC.v2.009008712	0.000444996	0.0955592	0.465676
132	Deep chlorophyll maximum	0.8-2000	Proteobacteria	OM-RGC.v2.011488497	5.31061e-05	0.0955592	0.0555741
132	Deep chlorophyll maximum	0.8-2000	Proteobacteria	Other_proteobacteria	3.61042e-05	0.0955592	0.037782
133	Deep chlorophyll maximum	0.8-2000	Other_or_unassigned	Other_or_unassigned	5.26747e-05	0.0808301	0.0651672
133	Deep chlorophyll maximum	0.8-2000	Proteobacteria	HBD02	4.10751e-05	0.0808301	0.0508166
133	Deep chlorophyll maximum	0.8-2000	Proteobacteria	HBD06	3.15139e-05	0.0808301	0.0389878
135	Deep chlorophyll maximum	0.8-2000	Planctomycetes	HBD08	4.97319e-05	0.124158	0.0400554
135	Deep chlorophyll maximum	0.8-2000	Proteobacteria	HBD03/4	3.33474e-05	0.124158	0.0268589
135	Deep chlorophyll maximum	0.8-2000	Proteobacteria	OM-RGC.v2.008955342	2.83948e-05	0.124158	0.0228699
135	Deep chlorophyll maximum	0.8-2000	Proteobacteria	Other_proteobacteria	2.98737e-05	0.124158	0.0240611
137	Deep chlorophyll maximum	0.8-2000	Other_or_unassigned	Other_or_unassigned	6.16601e-05	0.248467	0.0248162
137	Deep chlorophyll maximum	0.8-2000	Proteobacteria	HBD02	2.69071e-05	0.248467	0.0108292
137	Deep chlorophyll maximum	0.8-2000	Proteobacteria	HBD03/4	4.54975e-05	0.248467	0.0183113
137	Deep chlorophyll maximum	0.8-2000	Proteobacteria	HBD06	2.71996e-05	0.248467	0.010947
137	Deep chlorophyll maximum	0.8-2000	Proteobacteria	JCVI_READ_1095521777607	3.08934e-05	0.248467	0.0124336
137	Deep chlorophyll maximum	0.8-2000	Proteobacteria	OM-RGC.v2.008863533	7.33591e-05	0.248467	0.0295247
137	Deep chlorophyll maximum	0.8-2000	Proteobacteria	OM-RGC.v2.009101233	5.1773e-05	0.248467	0.020837
137	Deep chlorophyll maximum	0.8-2000	Proteobacteria	Other_proteobacteria	0.000203875	0.248467	0.0820529
138	Deep chlorophyll maximum	0.8-2000	Other_or_unassigned	Other_or_unassigned	4.15767e-05	0.120453	0.0345171
138	Deep chlorophyll maximum	0.8-2000	Proteobacteria	HBD03/4	0.000338329	0.120453	0.280881
138	Deep chlorophyll maximum	0.8-2000	Proteobacteria	HBD05	7.24871e-05	0.120453	0.060179
138	Deep chlorophyll maximum	0.8-2000	Proteobacteria	HBD06	0.00101853	0.120453	0.84559
138	Deep chlorophyll maximum	0.8-2000	Proteobacteria	HBD07	8.27587e-05	0.120453	0.0687065
138	Deep chlorophyll maximum	0.8-2000	Proteobacteria	OM-RGC.v2.008781354	0.000121636	0.120453	0.100983
138	Deep chlorophyll maximum	0.8-2000	Proteobacteria	OM-RGC.v2.008863533	3.59845e-05	0.120453	0.0298744
138	Deep chlorophyll maximum	0.8-2000	Proteobacteria	OM-RGC.v2.009008712	4.24369e-05	0.120453	0.0352312
138	Deep chlorophyll maximum	0.8-2000	Proteobacteria	OM-RGC.v2.009101233	3.70684e-05	0.120453	0.0307743
138	Deep chlorophyll maximum	0.8-2000	Proteobacteria	OM-RGC.v2.011488497	0.000107954	0.120453	0.0896233
138	Deep chlorophyll maximum	0.8-2000	Proteobacteria	OM-RGC.v2.013227150	5.54356e-05	0.120453	0.0460228
138	Deep chlorophyll maximum	0.8-2000	Proteobacteria	Other_proteobacteria	0.00100579	0.120453	0.835009
143	Deep chlorophyll maximum	0.8-2000	Planctomycetes	HBD08	9.82519e-05	0.225926	0.0434885
143	Deep chlorophyll maximum	0.8-2000	Proteobacteria	HBD03/4	7.08369e-05	0.225926	0.031354
143	Deep chlorophyll maximum	0.8-2000	Proteobacteria	HBD06	3.69743e-05	0.225926	0.0163656
143	Deep chlorophyll maximum	0.8-2000	Proteobacteria	HBD07	0.000146534	0.225926	0.0648592
143	Deep chlorophyll maximum	0.8-2000	Proteobacteria	JCVI_READ_1095521777607	4.85464e-05	0.225926	0.0214877
143	Deep chlorophyll maximum	0.8-2000	Proteobacteria	OM-RGC.v2.008781354	3.74093e-05	0.225926	0.0165582
143	Deep chlorophyll maximum	0.8-2000	Proteobacteria	OM-RGC.v2.008863533	3.1483e-05	0.225926	0.0139351
143	Deep chlorophyll maximum	0.8-2000	Proteobacteria	Other_proteobacteria	0.000367391	0.225926	0.162615
150	Deep chlorophyll maximum	0.8-2000	Cyanobacteria	Other_cyanobacteria	2.70575e-05	0.19308	0.0140136
150	Deep chlorophyll maximum	0.8-2000	Other_or_unassigned	Other_or_unassigned	8.11518e-05	0.19308	0.0420301
150	Deep chlorophyll maximum	0.8-2000	Planctomycetes	HBD08	0.000114732	0.19308	0.0594218
150	Deep chlorophyll maximum	0.8-2000	Planctomycetes	HBD09	3.9921e-05	0.19308	0.0206759
150	Deep chlorophyll maximum	0.8-2000	Proteobacteria	HBD01	2.41107e-05	0.19308	0.0124874
150	Deep chlorophyll maximum	0.8-2000	Proteobacteria	HBD03/4	7.63067e-05	0.19308	0.0395208
150	Deep chlorophyll maximum	0.8-2000	Proteobacteria	HBD06	5.63699e-05	0.19308	0.0291951
150	Deep chlorophyll maximum	0.8-2000	Proteobacteria	HBD07	0.000126102	0.19308	0.065311
150	Deep chlorophyll maximum	0.8-2000	Proteobacteria	JCVI_READ_1095521777607	6.95765e-05	0.19308	0.0360351
150	Deep chlorophyll maximum	0.8-2000	Proteobacteria	OM-RGC.v2.008781354	2.89902e-05	0.19308	0.0150146
150	Deep chlorophyll maximum	0.8-2000	Proteobacteria	OM-RGC.v2.009008712	2.84816e-05	0.19308	0.0147512
150	Deep chlorophyll maximum	0.8-2000	Proteobacteria	OM-RGC.v2.011488497	5.23694e-05	0.19308	0.0271232
150	Deep chlorophyll maximum	0.8-2000	Proteobacteria	Other_proteobacteria	0.000749867	0.19308	0.388371
151	Deep chlorophyll maximum	0.8-2000	Proteobacteria	OM-RGC.v2.009008712	9.75129e-05	0.110048	0.0886097
151	Deep chlorophyll maximum	0.8-2000	Proteobacteria	OM-RGC.v2.011488497	3.36537e-05	0.110048	0.030581
151	Deep chlorophyll maximum	0.8-2000	Proteobacteria	Other_proteobacteria	0.000122576	0.110048	0.111384
155	Deep chlorophyll maximum	0.8-2000	No nifH detection	-	0	0.0599388	0
158	Deep chlorophyll maximum	0.8-2000	No nifH detection	-	0	0.113043	0
168	Deep chlorophyll maximum	0.8-2000	No nifH detection	-	0	0.0616477	0
173	Deep chlorophyll maximum	0.8-2000	Proteobacteria	OM-RGC.v2.008955342	2.84946e-05	0.139787	0.0203843
175	Deep chlorophyll maximum	0.8-2000	Proteobacteria	JCVI_READ_1095521777607	5.9195e-05	0.0694146	0.0852774
175	Deep chlorophyll maximum	0.8-2000	Proteobacteria	OM-RGC.v2.008955342	2.54949e-05	0.0694146	0.0367284
180	Deep chlorophyll maximum	0.8-2000	Other_or_unassigned	Other_or_unassigned	2.78206e-05	0.094797	0.0293476
180	Deep chlorophyll maximum	0.8-2000	Proteobacteria	OM-RGC.v2.008955342	0.000135709	0.094797	0.143157
188	Deep chlorophyll maximum	0.8-2000	No nifH detection	-	0	0.124218	0
189	Deep chlorophyll maximum	0.8-2000	No nifH detection	-	0	0.0712785	0
194	Deep chlorophyll maximum	0.8-2000	No nifH detection	-	0	0.0746204	0
201	Deep chlorophyll maximum	0.8-2000	Proteobacteria	Other_proteobacteria	4.65918e-05	0.0499166	0.0933393
155	Mesopelagic	0.8-2000	Other_or_unassigned	Other_or_unassigned	3.30931e-05	0.120055	0.0275651
158	Mesopelagic	0.8-2000	No nifH detection	-	0	0.0747397	0
163	Mesopelagic	0.8-2000	Proteobacteria	Other_proteobacteria	3.24472e-05	0.067837	0.0478311
189	Mesopelagic	0.8-2000	Other_or_unassigned	Other_or_unassigned	4.04076e-05	0.0777393	0.0519784
201	Mesopelagic	0.8-2000	Other_or_unassigned	Other_or_unassigned	5.10343e-05	0.107959	0.0472722
205	Mesopelagic	0.8-2000	Cyanobacteria	Other_cyanobacteria	3.74288e-05	0.0903165	0.0414418
205	Mesopelagic	0.8-2000	Other_or_unassigned	Other_or_unassigned	3.88966e-05	0.0903165	0.043067
205	Mesopelagic	0.8-2000	Proteobacteria	OM-RGC.v2.008955342	4.31245e-05	0.0903165	0.0477482
206	Mesopelagic	0.8-2000	Other_or_unassigned	Other_or_unassigned	0.000128283	0.0848516	0.151185
209	Mesopelagic	0.8-2000	Other_or_unassigned	Other_or_unassigned	7.72571e-05	0.0836205	0.0923902
209	Mesopelagic	0.8-2000	Proteobacteria	Other_proteobacteria	2.40141e-05	0.0836205	0.0287179
210	Mesopelagic	0.8-2000	Proteobacteria	OM-RGC.v2.008955342	3.08045e-05	0.0552189	0.0557862
123	Mixed layer	0.8-2000	Proteobacteria	HBD01	2.86753e-05	0.342974	0.00836076
123	Mixed layer	0.8-2000	Proteobacteria	HBD03/4	0.000156753	0.342974	0.045704
123	Mixed layer	0.8-2000	Proteobacteria	HBD05	0.000158203	0.342974	0.0461267
123	Mixed layer	0.8-2000	Proteobacteria	HBD06	9.71079e-05	0.342974	0.0283135
123	Mixed layer	0.8-2000	Proteobacteria	JCVI_READ_1095521777607	2.28647e-05	0.342974	0.0066666
123	Mixed layer	0.8-2000	Proteobacteria	OM-RGC.v2.008781354	3.30114e-05	0.342974	0.00962504
123	Mixed layer	0.8-2000	Proteobacteria	OM-RGC.v2.009008712	4.16129e-05	0.342974	0.0121329
123	Mixed layer	0.8-2000	Proteobacteria	OM-RGC.v2.009101233	2.8222e-05	0.342974	0.00822862
123	Mixed layer	0.8-2000	Proteobacteria	OM-RGC.v2.011488497	7.76975e-05	0.342974	0.022654
123	Mixed layer	0.8-2000	Proteobacteria	OM-RGC.v2.013227150	9.15747e-05	0.342974	0.0267001
123	Mixed layer	0.8-2000	Proteobacteria	Other_proteobacteria	0.00079156	0.342974	0.230793
124	Mixed layer	0.8-2000	Proteobacteria	HBD03/4	1.85172e-05	0.061147	0.030283
124	Mixed layer	0.8-2000	Proteobacteria	HBD05	2.85104e-05	0.061147	0.0466261
124	Mixed layer	0.8-2000	Proteobacteria	HBD06	2.79224e-05	0.061147	0.0456645
124	Mixed layer	0.8-2000	Proteobacteria	HBD07	1.73903e-05	0.061147	0.0284402
124	Mixed layer	0.8-2000	Proteobacteria	OM-RGC.v2.008781354	1.80063e-05	0.061147	0.0294476
124	Mixed layer	0.8-2000	Proteobacteria	OM-RGC.v2.009008712	7.24832e-05	0.061147	0.118539
124	Mixed layer	0.8-2000	Proteobacteria	OM-RGC.v2.011488497	2.06972e-05	0.061147	0.0338482
124	Mixed layer	0.8-2000	Proteobacteria	OM-RGC.v2.013227150	2.51745e-05	0.061147	0.0411705
124	Mixed layer	0.8-2000	Proteobacteria	Other_proteobacteria	0.000323437	0.061147	0.52895
125	Mixed layer	0.8-2000	Other_or_unassigned	Other_or_unassigned	1.83582e-05	0.0547592	0.0335254
125	Mixed layer	0.8-2000	Planctomycetes	HBD09	1.91153e-05	0.0547592	0.0349079
125	Mixed layer	0.8-2000	Proteobacteria	HBD03/4	2.05449e-05	0.0547592	0.0375187
125	Mixed layer	0.8-2000	Proteobacteria	HBD05	4.23208e-05	0.0547592	0.0772853
125	Mixed layer	0.8-2000	Proteobacteria	HBD06	6.55188e-05	0.0547592	0.119649
125	Mixed layer	0.8-2000	Proteobacteria	OM-RGC.v2.008781354	3.24157e-05	0.0547592	0.0591969
125	Mixed layer	0.8-2000	Proteobacteria	OM-RGC.v2.009008712	8.21473e-05	0.0547592	0.150015
125	Mixed layer	0.8-2000	Proteobacteria	OM-RGC.v2.011488497	3.53177e-05	0.0547592	0.0644964
125	Mixed layer	0.8-2000	Proteobacteria	Other_proteobacteria	0.000192039	0.0547592	0.350697
152	Mixed layer	0.8-2000	Cyanobacteria	Other_cyanobacteria	8.8937e-05	0.169213	0.0525593
152	Mixed layer	0.8-2000	Planctomycetes	HBD08	2.96326e-05	0.169213	0.017512
152	Mixed layer	0.8-2000	Planctomycetes	HBD09	2.77779e-05	0.169213	0.0164159
152	Mixed layer	0.8-2000	Proteobacteria	HBD03/4	3.90889e-05	0.169213	0.0231005
152	Mixed layer	0.8-2000	Proteobacteria	HBD06	3.93535e-05	0.169213	0.0232568
152	Mixed layer	0.8-2000	Proteobacteria	HBD07	5.05034e-05	0.169213	0.0298461
152	Mixed layer	0.8-2000	Proteobacteria	OM-RGC.v2.008781354	2.83167e-05	0.169213	0.0167344
152	Mixed layer	0.8-2000	Proteobacteria	OM-RGC.v2.009008712	3.85719e-05	0.169213	0.0227949
152	Mixed layer	0.8-2000	Proteobacteria	OM-RGC.v2.009101233	2.82794e-05	0.169213	0.0167123
152	Mixed layer	0.8-2000	Proteobacteria	Other_proteobacteria	0.000343327	0.169213	0.202897
153	Mixed layer	0.8-2000	Proteobacteria	HBD03/4	3.37086e-05	0.113166	0.029787
153	Mixed layer	0.8-2000	Proteobacteria	HBD06	2.55789e-05	0.113166	0.0226031
153	Mixed layer	0.8-2000	Proteobacteria	JCVI_READ_1095521777607	2.71776e-05	0.113166	0.0240157
153	Mixed layer	0.8-2000	Proteobacteria	OM-RGC.v2.008781354	2.56159e-05	0.113166	0.0226358
153	Mixed layer	0.8-2000	Proteobacteria	OM-RGC.v2.009008712	3.28935e-05	0.113166	0.0290667
153	Mixed layer	0.8-2000	Proteobacteria	OM-RGC.v2.009101233	2.42928e-05	0.113166	0.0214666
153	Mixed layer	0.8-2000	Proteobacteria	OM-RGC.v2.011488497	2.7861e-05	0.113166	0.0246197
153	Mixed layer	0.8-2000	Proteobacteria	Other_proteobacteria	0.000174123	0.113166	0.153866
11	Surface	0.8-2000	Other_or_unassigned	Other_or_unassigned	4.37214e-05	0.129936	0.0336485
11	Surface	0.8-2000	Proteobacteria	HBD03/4	3.31291e-05	0.129936	0.0254966
11	Surface	0.8-2000	Proteobacteria	HBD05	3.27911e-05	0.129936	0.0252364
11	Surface	0.8-2000	Proteobacteria	OM-RGC.v2.008173703	3.18171e-05	0.129936	0.0244868
11	Surface	0.8-2000	Proteobacteria	Other_proteobacteria	7.94553e-05	0.129936	0.0611497
67	Surface	0.8-2000	No nifH detection	-	0	0.0687035	0
68	Surface	0.8-2000	Proteobacteria	HBD03/4	3.7138e-05	0.176791	0.0210067
68	Surface	0.8-2000	Proteobacteria	HBD05	8.67321e-05	0.176791	0.0490591
68	Surface	0.8-2000	Proteobacteria	HBD07	4.20599e-05	0.176791	0.0237907
68	Surface	0.8-2000	Proteobacteria	OM-RGC.v2.008781354	3.69415e-05	0.176791	0.0208955
68	Surface	0.8-2000	Proteobacteria	OM-RGC.v2.008955342	0.000140576	0.176791	0.0795152
68	Surface	0.8-2000	Proteobacteria	OM-RGC.v2.009008712	0.00017282	0.176791	0.0977539
68	Surface	0.8-2000	Proteobacteria	Other_proteobacteria	0.000689464	0.176791	0.389988
70	Surface	0.8-2000	Proteobacteria	HBD06	4.30352e-05	0.120093	0.0358349
70	Surface	0.8-2000	Proteobacteria	Other_proteobacteria	4.11225e-05	0.120093	0.0342423
71	Surface	0.8-2000	Proteobacteria	HBD03/4	6.67539e-05	0.11302	0.0590637
71	Surface	0.8-2000	Proteobacteria	OM-RGC.v2.008955342	3.17791e-05	0.11302	0.0281181
71	Surface	0.8-2000	Proteobacteria	OM-RGC.v2.009008712	3.78131e-05	0.11302	0.0334569
71	Surface	0.8-2000	Proteobacteria	OM-RGC.v2.013227150	3.47353e-05	0.11302	0.0307337
71	Surface	0.8-2000	Proteobacteria	Other_proteobacteria	0.00014661	0.11302	0.12972
72	Surface	0.8-2000	Proteobacteria	HBD03/4	4.07746e-05	0.15723	0.0259331
72	Surface	0.8-2000	Proteobacteria	HBD05	6.31477e-05	0.15723	0.0401626
72	Surface	0.8-2000	Proteobacteria	HBD06	3.74317e-05	0.15723	0.0238069
72	Surface	0.8-2000	Proteobacteria	HBD07	3.90552e-05	0.15723	0.0248395
72	Surface	0.8-2000	Proteobacteria	OM-RGC.v2.008955342	3.41219e-05	0.15723	0.0217019
72	Surface	0.8-2000	Proteobacteria	OM-RGC.v2.009008712	3.20949e-05	0.15723	0.0204127
72	Surface	0.8-2000	Proteobacteria	OM-RGC.v2.013227150	0.000555827	0.15723	0.353512
72	Surface	0.8-2000	Proteobacteria	Other_proteobacteria	0.00045804	0.15723	0.291319
76	Surface	0.8-2000	Cyanobacteria	UCYN-A1	0.000565738	0.0765485	0.739058
76	Surface	0.8-2000	Cyanobacteria	UCYN-A2	4.9452e-05	0.0765485	0.0646022
76	Surface	0.8-2000	Proteobacteria	HBD03/4	4.44059e-05	0.0765485	0.0580101
76	Surface	0.8-2000	Proteobacteria	HBD05	8.87432e-05	0.0765485	0.115931
76	Surface	0.8-2000	Proteobacteria	HBD06	5.18069e-05	0.0765485	0.0676785
76	Surface	0.8-2000	Proteobacteria	OM-RGC.v2.008955342	3.97504e-05	0.0765485	0.0519284
76	Surface	0.8-2000	Proteobacteria	OM-RGC.v2.009008712	8.54044e-05	0.0765485	0.111569
76	Surface	0.8-2000	Proteobacteria	OM-RGC.v2.009101233	7.30441e-05	0.0765485	0.0954219
76	Surface	0.8-2000	Proteobacteria	OM-RGC.v2.013227150	2.84681e-05	0.0765485	0.0371896
76	Surface	0.8-2000	Proteobacteria	Other_proteobacteria	0.000305908	0.0765485	0.399626
78	Surface	0.8-2000	Cyanobacteria	UCYN-A1	0.00244732	0.105306	2.32401
78	Surface	0.8-2000	Cyanobacteria	UCYN-A2	0.000358926	0.105306	0.340842
78	Surface	0.8-2000	Proteobacteria	OM-RGC.v2.009008712	3.64903e-05	0.105306	0.0346517
78	Surface	0.8-2000	Proteobacteria	OM-RGC.v2.009101233	4.06001e-05	0.105306	0.0385545
78	Surface	0.8-2000	Proteobacteria	Other_proteobacteria	6.95686e-05	0.105306	0.0660634
80	Surface	0.8-2000	Cyanobacteria	Richelia	3.05171e-05	0.14938	0.0204291
80	Surface	0.8-2000	Cyanobacteria	UCYN-A1	0.00355821	0.14938	2.38198
80	Surface	0.8-2000	Cyanobacteria	UCYN-A2	0.000792656	0.14938	0.530629
80	Surface	0.8-2000	Proteobacteria	HBD03/4	2.83022e-05	0.14938	0.0189464
80	Surface	0.8-2000	Proteobacteria	HBD06	2.60604e-05	0.14938	0.0174457
80	Surface	0.8-2000	Proteobacteria	OM-RGC.v2.008863533	3.13345e-05	0.14938	0.0209763
80	Surface	0.8-2000	Proteobacteria	Other_proteobacteria	0.000183618	0.14938	0.12292
82	Surface	0.8-2000	No nifH detection	-	0	0.0553992	0
83	Surface	0.8-2000	Proteobacteria	HBD05	3.00094e-05	0.107848	0.0278256
83	Surface	0.8-2000	Proteobacteria	HBD06	3.15527e-05	0.107848	0.0292566
83	Surface	0.8-2000	Proteobacteria	OM-RGC.v2.008955342	3.19175e-05	0.107848	0.0295949
83	Surface	0.8-2000	Proteobacteria	Other_proteobacteria	2.73353e-05	0.107848	0.0253461
84	Surface	0.8-2000	Proteobacteria	Other_proteobacteria	0.000107945	0.0358827	0.300826
85	Surface	0.8-2000	Proteobacteria	OM-RGC.v2.009101233	7.13092e-05	0.129473	0.0550765
85	Surface	0.8-2000	Proteobacteria	Other_proteobacteria	4.22573e-05	0.129473	0.0326379
86	Surface	0.8-2000	Proteobacteria	OM-RGC.v2.008781354	3.71439e-05	0.0402668	0.0922443
86	Surface	0.8-2000	Proteobacteria	OM-RGC.v2.013227150	4.10004e-05	0.0402668	0.101822
86	Surface	0.8-2000	Proteobacteria	Other_proteobacteria	3.71439e-05	0.0402668	0.0922443
87	Surface	0.8-2000	Proteobacteria	Other_proteobacteria	7.02359e-05	0.0307643	0.228303
88	Surface	0.8-2000	No nifH detection	-	0	0.0516585	0
89	Surface	0.8-2000	Proteobacteria	HBD06	4.83511e-05	0.0753902	0.0641345
89	Surface	0.8-2000	Proteobacteria	Other_proteobacteria	3.3205e-05	0.0753902	0.0440442
92	Surface	0.8-2000	Proteobacteria	HBD06	4.18736e-05	0.148382	0.0282202
92	Surface	0.8-2000	Proteobacteria	Other_proteobacteria	3.56147e-05	0.148382	0.0240021
93	Surface	0.8-2000	Proteobacteria	HBD03/4	3.4121e-05	0.167696	0.020347
93	Surface	0.8-2000	Proteobacteria	HBD06	8.54213e-05	0.167696	0.0509383
93	Surface	0.8-2000	Proteobacteria	OM-RGC.v2.009008712	8.32954e-05	0.167696	0.0496706
93	Surface	0.8-2000	Proteobacteria	Other_proteobacteria	0.000269472	0.167696	0.160691
94	Surface	0.8-2000	Proteobacteria	OM-RGC.v2.008781354	3.59542e-05	0.271257	0.0132547
94	Surface	0.8-2000	Proteobacteria	Other_proteobacteria	0.000106692	0.271257	0.0393324
95	Surface	0.8-2000	Proteobacteria	HBD05	5.08327e-05	0.0952456	0.0533701
95	Surface	0.8-2000	Proteobacteria	HBD06	9.11213e-05	0.0952456	0.0956698
95	Surface	0.8-2000	Proteobacteria	OM-RGC.v2.009101233	5.13215e-05	0.0952456	0.0538833
95	Surface	0.8-2000	Proteobacteria	OM-RGC.v2.013227150	5.83326e-05	0.0952456	0.0612444
95	Surface	0.8-2000	Proteobacteria	Other_proteobacteria	0.000528985	0.0952456	0.55539
96	Surface	0.8-2000	Proteobacteria	HBD01	3.29042e-05	0.142555	0.0230817
96	Surface	0.8-2000	Proteobacteria	HBD02	2.80174e-05	0.142555	0.0196537
96	Surface	0.8-2000	Proteobacteria	HBD05	2.9631e-05	0.142555	0.0207856
96	Surface	0.8-2000	Proteobacteria	HBD06	8.10516e-05	0.142555	0.0568563
96	Surface	0.8-2000	Proteobacteria	JCVI_READ_1095521777607	2.80174e-05	0.142555	0.0196537
96	Surface	0.8-2000	Proteobacteria	OM-RGC.v2.008173703	5.60348e-05	0.142555	0.0393074
96	Surface	0.8-2000	Proteobacteria	OM-RGC.v2.008781354	3.12681e-05	0.142555	0.021934
96	Surface	0.8-2000	Proteobacteria	OM-RGC.v2.009101233	4.05216e-05	0.142555	0.0284252
96	Surface	0.8-2000	Proteobacteria	OM-RGC.v2.011488497	9.86604e-05	0.142555	0.0692085
96	Surface	0.8-2000	Proteobacteria	Other_proteobacteria	0.00037162	0.142555	0.260685
97	Surface	0.8-2000	Cyanobacteria	Other_cyanobacteria	2.43596e-05	0.216464	0.0112535
97	Surface	0.8-2000	Cyanobacteria	Richelia	3.25893e-05	0.216464	0.0150553
97	Surface	0.8-2000	Cyanobacteria	UCYN-A1	0.000689429	0.216464	0.318496
97	Surface	0.8-2000	Cyanobacteria	UCYN-A2	8.755e-05	0.216464	0.0404456
97	Surface	0.8-2000	Other_or_unassigned	Other_or_unassigned	2.4116e-05	0.216464	0.0111409
97	Surface	0.8-2000	Proteobacteria	HBD03/4	2.88815e-05	0.216464	0.0133424
97	Surface	0.8-2000	Proteobacteria	HBD05	3.38867e-05	0.216464	0.0156547
97	Surface	0.8-2000	Proteobacteria	HBD06	0.000275297	0.216464	0.12718
97	Surface	0.8-2000	Proteobacteria	JCVI_READ_1095521777607	6.6989e-05	0.216464	0.030947
97	Surface	0.8-2000	Proteobacteria	OM-RGC.v2.008781354	2.38773e-05	0.216464	0.0110306
97	Surface	0.8-2000	Proteobacteria	OM-RGC.v2.008955342	2.7327e-05	0.216464	0.0126243
97	Surface	0.8-2000	Proteobacteria	OM-RGC.v2.009008712	3.19418e-05	0.216464	0.0147562
97	Surface	0.8-2000	Proteobacteria	OM-RGC.v2.009101233	2.38773e-05	0.216464	0.0110306
97	Surface	0.8-2000	Proteobacteria	OM-RGC.v2.011488497	6.9425e-05	0.216464	0.0320724
97	Surface	0.8-2000	Proteobacteria	OM-RGC.v2.013227150	4.14603e-05	0.216464	0.0191535
97	Surface	0.8-2000	Proteobacteria	Other_proteobacteria	0.0008	0.216464	0.369577
99	Surface	0.8-2000	Proteobacteria	HBD05	4.20788e-05	0.145987	0.0288237
99	Surface	0.8-2000	Proteobacteria	HBD06	3.8097e-05	0.145987	0.0260963
99	Surface	0.8-2000	Proteobacteria	JCVI_READ_1095521777607	3.54468e-05	0.145987	0.0242809
99	Surface	0.8-2000	Proteobacteria	OM-RGC.v2.008781354	0.000178691	0.145987	0.122402
99	Surface	0.8-2000	Proteobacteria	OM-RGC.v2.009101233	6.09552e-05	0.145987	0.041754
99	Surface	0.8-2000	Proteobacteria	OM-RGC.v2.013227150	9.13324e-05	0.145987	0.0625622
99	Surface	0.8-2000	Proteobacteria	Other_proteobacteria	0.000611484	0.145987	0.418863
100	Surface	0.8-2000	Proteobacteria	HBD06	5.80229e-05	0.0784467	0.0739647
100	Surface	0.8-2000	Proteobacteria	Other_proteobacteria	0.000133027	0.0784467	0.169576
102	Surface	0.8-2000	Proteobacteria	HBD06	4.09773e-05	0.121822	0.033637
106	Surface	0.8-2000	Planctomycetes	HBD09	4.44879e-05	0.132515	0.0335719
106	Surface	0.8-2000	Proteobacteria	OM-RGC.v2.009101233	3.94863e-05	0.132515	0.0297975
106	Surface	0.8-2000	Proteobacteria	OM-RGC.v2.013227150	4.11925e-05	0.132515	0.0310851
106	Surface	0.8-2000	Proteobacteria	Other_proteobacteria	5.3816e-05	0.132515	0.0406112
109	Surface	0.8-2000	Planctomycetes	HBD09	4.34292e-05	0.145478	0.0298528
109	Surface	0.8-2000	Proteobacteria	HBD06	3.26361e-05	0.145478	0.0224337
109	Surface	0.8-2000	Proteobacteria	JCVI_READ_1095521777607	3.62862e-05	0.145478	0.0249428
109	Surface	0.8-2000	Proteobacteria	OM-RGC.v2.009101233	0.000142152	0.145478	0.0977139
109	Surface	0.8-2000	Proteobacteria	OM-RGC.v2.013227150	3.3027e-05	0.145478	0.0227024
110	Surface	0.8-2000	Planctomycetes	HBD09	0.000123016	0.140081	0.0878173
110	Surface	0.8-2000	Proteobacteria	HBD05	0.000370639	0.140081	0.264588
110	Surface	0.8-2000	Proteobacteria	HBD06	4.39854e-05	0.140081	0.0313999
110	Surface	0.8-2000	Proteobacteria	JCVI_READ_1095521777607	2.94152e-05	0.140081	0.0209987
110	Surface	0.8-2000	Proteobacteria	OM-RGC.v2.009008712	4.59613e-05	0.140081	0.0328104
110	Surface	0.8-2000	Proteobacteria	OM-RGC.v2.009101233	3.2503e-05	0.140081	0.023203
110	Surface	0.8-2000	Proteobacteria	OM-RGC.v2.013227150	7.84406e-05	0.140081	0.0559965
110	Surface	0.8-2000	Proteobacteria	Other_proteobacteria	0.000379591	0.140081	0.270979
111	Surface	0.8-2000	Planctomycetes	HBD08	3.0003e-05	0.119561	0.0250942
111	Surface	0.8-2000	Planctomycetes	HBD09	0.000293123	0.119561	0.245165
111	Surface	0.8-2000	Proteobacteria	HBD03/4	3.70737e-05	0.119561	0.0310081
111	Surface	0.8-2000	Proteobacteria	HBD05	0.000310031	0.119561	0.259307
111	Surface	0.8-2000	Proteobacteria	HBD06	4.65646e-05	0.119561	0.0389462
111	Surface	0.8-2000	Proteobacteria	OM-RGC.v2.009008712	3.19812e-05	0.119561	0.0267488
111	Surface	0.8-2000	Proteobacteria	OM-RGC.v2.009101233	3.75521e-05	0.119561	0.0314082
111	Surface	0.8-2000	Proteobacteria	OM-RGC.v2.013227150	3.88039e-05	0.119561	0.0324552
111	Surface	0.8-2000	Proteobacteria	Other_proteobacteria	0.000239921	0.119561	0.200668
113	Surface	0.8-2000	Cyanobacteria	Trichodesmium	3.90704e-05	0.0935318	0.0417723
113	Surface	0.8-2000	Planctomycetes	HBD09	4.15123e-05	0.0935318	0.0443831
113	Surface	0.8-2000	Proteobacteria	HBD03/4	3.47747e-05	0.0935318	0.0371796
113	Surface	0.8-2000	Proteobacteria	HBD05	4.00119e-05	0.0935318	0.0427789
113	Surface	0.8-2000	Proteobacteria	OM-RGC.v2.008781354	6.57621e-05	0.0935318	0.0703099
113	Surface	0.8-2000	Proteobacteria	Other_proteobacteria	9.86432e-05	0.0935318	0.105465
114	Surface	0.8-2000	Other_or_unassigned	Other_or_unassigned	3.41927e-05	0.131538	0.0259946
114	Surface	0.8-2000	Planctomycetes	HBD09	0.000240932	0.131538	0.183166
114	Surface	0.8-2000	Proteobacteria	HBD06	3.79209e-05	0.131538	0.028829
114	Surface	0.8-2000	Proteobacteria	JCVI_READ_1095521777607	3.58018e-05	0.131538	0.0272179
114	Surface	0.8-2000	Proteobacteria	OM-RGC.v2.009008712	3.92665e-05	0.131538	0.0298519
114	Surface	0.8-2000	Proteobacteria	OM-RGC.v2.009101233	3.85209e-05	0.131538	0.0292851
114	Surface	0.8-2000	Proteobacteria	OM-RGC.v2.013227150	0.000113331	0.131538	0.0861588
114	Surface	0.8-2000	Proteobacteria	Other_proteobacteria	0.00014227	0.131538	0.108159
115	Surface	0.8-2000	Cyanobacteria	Other_cyanobacteria	4.73647e-05	0.133413	0.0355022
115	Surface	0.8-2000	Cyanobacteria	UCYN-A1	3.77356e-05	0.133413	0.0282848
115	Surface	0.8-2000	Other_or_unassigned	Other_or_unassigned	0.000122942	0.133413	0.0921512
115	Surface	0.8-2000	Planctomycetes	HBD09	0.000337629	0.133413	0.253071
115	Surface	0.8-2000	Proteobacteria	HBD01	3.99295e-05	0.133413	0.0299292
115	Surface	0.8-2000	Proteobacteria	HBD05	3.9022e-05	0.133413	0.029249
115	Surface	0.8-2000	Proteobacteria	HBD06	4.56337e-05	0.133413	0.0342048
115	Surface	0.8-2000	Proteobacteria	OM-RGC.v2.009101233	4.0163e-05	0.133413	0.0301042
115	Surface	0.8-2000	Proteobacteria	OM-RGC.v2.013227150	5.18548e-05	0.133413	0.0388678
115	Surface	0.8-2000	Proteobacteria	Other_proteobacteria	0.000185215	0.133413	0.138828
116	Surface	0.8-2000	Cyanobacteria	Other_cyanobacteria	2.95189e-05	0.124497	0.0237106
116	Surface	0.8-2000	Other_or_unassigned	Other_or_unassigned	2.89343e-05	0.124497	0.023241
116	Surface	0.8-2000	Planctomycetes	HBD08	2.89343e-05	0.124497	0.023241
116	Surface	0.8-2000	Planctomycetes	HBD09	0.000599191	0.124497	0.48129
116	Surface	0.8-2000	Proteobacteria	HBD06	3.30211e-05	0.124497	0.0265237
116	Surface	0.8-2000	Proteobacteria	JCVI_READ_1095521777607	4.36175e-05	0.124497	0.035035
116	Surface	0.8-2000	Proteobacteria	OM-RGC.v2.008781354	8.25528e-05	0.124497	0.0663092
116	Surface	0.8-2000	Proteobacteria	OM-RGC.v2.008955342	2.98201e-05	0.124497	0.0239525
116	Surface	0.8-2000	Proteobacteria	OM-RGC.v2.009101233	3.21139e-05	0.124497	0.025795
116	Surface	0.8-2000	Proteobacteria	OM-RGC.v2.013227150	0.000604065	0.124497	0.485205
116	Surface	0.8-2000	Proteobacteria	Other_proteobacteria	0.000629501	0.124497	0.505636
117	Surface	0.8-2000	Cyanobacteria	UCYN-A1	4.08553e-05	0.11081	0.0368698
117	Surface	0.8-2000	Other_or_unassigned	Other_or_unassigned	4.25938e-05	0.11081	0.0384387
117	Surface	0.8-2000	Planctomycetes	HBD09	0.000316849	0.11081	0.28594
117	Surface	0.8-2000	Proteobacteria	HBD06	5.17735e-05	0.11081	0.0467229
117	Surface	0.8-2000	Proteobacteria	OM-RGC.v2.013227150	0.000150358	0.11081	0.13569
117	Surface	0.8-2000	Proteobacteria	Other_proteobacteria	0.000110543	0.11081	0.0997595
118	Surface	0.8-2000	Cyanobacteria	UCYN-A1	3.55153e-05	0.114029	0.0311457
118	Surface	0.8-2000	Planctomycetes	HBD09	0.000128641	0.114029	0.112814
118	Surface	0.8-2000	Proteobacteria	HBD05	2.85755e-05	0.114029	0.0250598
118	Surface	0.8-2000	Proteobacteria	HBD06	4.92988e-05	0.114029	0.0432334
118	Surface	0.8-2000	Proteobacteria	JCVI_READ_1095521777607	2.89078e-05	0.114029	0.0253512
118	Surface	0.8-2000	Proteobacteria	OM-RGC.v2.008173703	2.70225e-05	0.114029	0.0236978
118	Surface	0.8-2000	Proteobacteria	OM-RGC.v2.009101233	3.18727e-05	0.114029	0.0279513
118	Surface	0.8-2000	Proteobacteria	OM-RGC.v2.011488497	2.51118e-05	0.114029	0.0220222
118	Surface	0.8-2000	Proteobacteria	OM-RGC.v2.013227150	0.000115948	0.114029	0.101683
118	Surface	0.8-2000	Proteobacteria	Other_proteobacteria	0.000129486	0.114029	0.113555
119	Surface	0.8-2000	Cyanobacteria	Crocosphaera	4.87667e-05	0.158357	0.0307954
119	Surface	0.8-2000	Cyanobacteria	Other_cyanobacteria	0.000326411	0.158357	0.206123
119	Surface	0.8-2000	Other_or_unassigned	Other_or_unassigned	4.05585e-05	0.158357	0.025612
119	Surface	0.8-2000	Planctomycetes	HBD09	0.000466617	0.158357	0.294661
119	Surface	0.8-2000	Proteobacteria	HBD01	6.64282e-05	0.158357	0.0419483
119	Surface	0.8-2000	Proteobacteria	HBD03/4	5.05729e-05	0.158357	0.0319359
119	Surface	0.8-2000	Proteobacteria	HBD05	0.000109725	0.158357	0.0692895
119	Surface	0.8-2000	Proteobacteria	HBD06	4.45261e-05	0.158357	0.0281175
119	Surface	0.8-2000	Proteobacteria	JCVI_READ_1095521777607	0.000100897	0.158357	0.0637145
119	Surface	0.8-2000	Proteobacteria	OM-RGC.v2.008173703	5.15271e-05	0.158357	0.0325385
119	Surface	0.8-2000	Proteobacteria	OM-RGC.v2.008863533	4.05585e-05	0.158357	0.025612
119	Surface	0.8-2000	Proteobacteria	OM-RGC.v2.009101233	5.0887e-05	0.158357	0.0321343
119	Surface	0.8-2000	Proteobacteria	OM-RGC.v2.013227150	0.000216215	0.158357	0.136536
119	Surface	0.8-2000	Proteobacteria	Other_proteobacteria	0.000693428	0.158357	0.437888
120	Surface	0.8-2000	Cyanobacteria	Calothrix_rhizosoleniae_SC01	2.42187e-05	0.118287	0.0204745
120	Surface	0.8-2000	Cyanobacteria	Crocosphaera	9.43741e-05	0.118287	0.0797839
120	Surface	0.8-2000	Cyanobacteria	Other_cyanobacteria	0.000336278	0.118287	0.284289
120	Surface	0.8-2000	Cyanobacteria	Richelia	2.86073e-05	0.118287	0.0241846
120	Surface	0.8-2000	Cyanobacteria	Trichodesmium	4.33019e-05	0.118287	0.0366074
120	Surface	0.8-2000	Other_or_unassigned	Other_or_unassigned	0.000155577	0.118287	0.131525
120	Surface	0.8-2000	Planctomycetes	HBD08	2.39465e-05	0.118287	0.0202444
120	Surface	0.8-2000	Planctomycetes	HBD09	0.000245323	0.118287	0.207396
120	Surface	0.8-2000	Proteobacteria	HBD01	2.11014e-05	0.118287	0.0178391
120	Surface	0.8-2000	Proteobacteria	HBD02	2.34202e-05	0.118287	0.0197995
120	Surface	0.8-2000	Proteobacteria	HBD05	3.94675e-05	0.118287	0.0333658
120	Surface	0.8-2000	Proteobacteria	HBD06	9.56165e-05	0.118287	0.0808342
120	Surface	0.8-2000	Proteobacteria	JCVI_READ_1095521777607	3.38292e-05	0.118287	0.0285992
120	Surface	0.8-2000	Proteobacteria	OM-RGC.v2.008173703	2.39465e-05	0.118287	0.0202444
120	Surface	0.8-2000	Proteobacteria	OM-RGC.v2.008863533	2.82284e-05	0.118287	0.0238643
120	Surface	0.8-2000	Proteobacteria	OM-RGC.v2.011488497	7.83545e-05	0.118287	0.0662409
120	Surface	0.8-2000	Proteobacteria	OM-RGC.v2.013227150	7.01323e-05	0.118287	0.0592898
120	Surface	0.8-2000	Proteobacteria	Other_proteobacteria	0.000622707	0.118287	0.526436
121	Surface	0.8-2000	Other_or_unassigned	Other_or_unassigned	6.74402e-05	0.0936785	0.0719911
121	Surface	0.8-2000	Planctomycetes	HBD09	0.000268707	0.0936785	0.28684
121	Surface	0.8-2000	Proteobacteria	HBD01	3.67463e-05	0.0936785	0.0392259
121	Surface	0.8-2000	Proteobacteria	HBD03/4	3.77133e-05	0.0936785	0.0402582
121	Surface	0.8-2000	Proteobacteria	HBD05	8.16003e-05	0.0936785	0.0871067
121	Surface	0.8-2000	Proteobacteria	HBD06	5.39099e-05	0.0936785	0.0575478
121	Surface	0.8-2000	Proteobacteria	OM-RGC.v2.008781354	3.41215e-05	0.0936785	0.0364241
121	Surface	0.8-2000	Proteobacteria	OM-RGC.v2.008955342	2.89516e-05	0.0936785	0.0309053
121	Surface	0.8-2000	Proteobacteria	OM-RGC.v2.013227150	0.000109006	0.0936785	0.116362
121	Surface	0.8-2000	Proteobacteria	Other_proteobacteria	9.04767e-05	0.0936785	0.0965822
122	Surface	0.8-2000	Cyanobacteria	Other_cyanobacteria	4.95606e-05	0.103143	0.0480502
122	Surface	0.8-2000	Other_or_unassigned	Other_or_unassigned	5.34113e-05	0.103143	0.0517835
122	Surface	0.8-2000	Planctomycetes	HBD09	0.000110265	0.103143	0.106905
122	Surface	0.8-2000	Proteobacteria	HBD01	0.000328051	0.103143	0.318054
122	Surface	0.8-2000	Proteobacteria	HBD02	2.36101e-05	0.103143	0.0228905
122	Surface	0.8-2000	Proteobacteria	HBD05	2.91293e-05	0.103143	0.0282415
122	Surface	0.8-2000	Proteobacteria	HBD06	5.43904e-05	0.103143	0.0527328
122	Surface	0.8-2000	Proteobacteria	OM-RGC.v2.009008712	2.43799e-05	0.103143	0.0236369
122	Surface	0.8-2000	Proteobacteria	Other_proteobacteria	0.000265656	0.103143	0.25756
123	Surface	0.8-2000	Cyanobacteria	Other_cyanobacteria	1.97797e-05	0.0534383	0.0370141
123	Surface	0.8-2000	Planctomycetes	HBD09	5.18575e-05	0.0534383	0.0970418
123	Surface	0.8-2000	Proteobacteria	HBD01	4.56191e-05	0.0534383	0.0853678
123	Surface	0.8-2000	Proteobacteria	HBD02	2.33425e-05	0.0534383	0.0436812
123	Surface	0.8-2000	Proteobacteria	HBD05	3.287e-05	0.0534383	0.0615103
123	Surface	0.8-2000	Proteobacteria	HBD06	5.2635e-05	0.0534383	0.0984969
123	Surface	0.8-2000	Proteobacteria	OM-RGC.v2.008955342	1.95737e-05	0.0534383	0.0366285
123	Surface	0.8-2000	Proteobacteria	OM-RGC.v2.009101233	2.01329e-05	0.0534383	0.0376751
123	Surface	0.8-2000	Proteobacteria	Other_proteobacteria	9.01444e-05	0.0534383	0.168689
124	Surface	0.8-2000	Other_or_unassigned	Other_or_unassigned	6.9719e-05	0.102566	0.0679751
124	Surface	0.8-2000	Planctomycetes	HBD08	1.81649e-05	0.102566	0.0177105
124	Surface	0.8-2000	Planctomycetes	HBD09	0.000392156	0.102566	0.382347
124	Surface	0.8-2000	Proteobacteria	HBD01	5.51093e-05	0.102566	0.0537308
124	Surface	0.8-2000	Proteobacteria	HBD02	2.56677e-05	0.102566	0.0250257
124	Surface	0.8-2000	Proteobacteria	HBD03/4	1.21723e-05	0.102566	0.0118679
124	Surface	0.8-2000	Proteobacteria	HBD05	4.02517e-05	0.102566	0.0392448
124	Surface	0.8-2000	Proteobacteria	HBD06	6.54438e-05	0.102566	0.0638068
124	Surface	0.8-2000	Proteobacteria	JCVI_READ_1095521777607	1.4399e-05	0.102566	0.0140388
124	Surface	0.8-2000	Proteobacteria	OM-RGC.v2.008781354	1.34172e-05	0.102566	0.0130816
124	Surface	0.8-2000	Proteobacteria	OM-RGC.v2.008863533	2.13382e-05	0.102566	0.0208045
124	Surface	0.8-2000	Proteobacteria	OM-RGC.v2.009008712	2.02872e-05	0.102566	0.0197798
124	Surface	0.8-2000	Proteobacteria	OM-RGC.v2.009101233	3.72074e-05	0.102566	0.0362767
124	Surface	0.8-2000	Proteobacteria	OM-RGC.v2.013227150	2.01487e-05	0.102566	0.0196447
124	Surface	0.8-2000	Proteobacteria	Other_proteobacteria	0.000357602	0.102566	0.348657
125	Surface	0.8-2000	Other_or_unassigned	Other_or_unassigned	1.4318e-05	0.0646699	0.0221402
125	Surface	0.8-2000	Planctomycetes	HBD09	3.57683e-05	0.0646699	0.055309
125	Surface	0.8-2000	Proteobacteria	HBD01	1.63904e-05	0.0646699	0.0253447
125	Surface	0.8-2000	Proteobacteria	HBD02	1.44845e-05	0.0646699	0.0223976
125	Surface	0.8-2000	Proteobacteria	HBD03/4	1.4963e-05	0.0646699	0.0231375
125	Surface	0.8-2000	Proteobacteria	HBD05	2.76093e-05	0.0646699	0.0426927
125	Surface	0.8-2000	Proteobacteria	HBD06	8.10538e-05	0.0646699	0.125335
125	Surface	0.8-2000	Proteobacteria	HBD07	1.23334e-05	0.0646699	0.0190712
125	Surface	0.8-2000	Proteobacteria	OM-RGC.v2.008781354	1.45692e-05	0.0646699	0.0225286
125	Surface	0.8-2000	Proteobacteria	OM-RGC.v2.011488497	2.0533e-05	0.0646699	0.0317505
125	Surface	0.8-2000	Proteobacteria	Other_proteobacteria	0.000140569	0.0646699	0.217363
126	Surface	0.8-2000	Cyanobacteria	Other_cyanobacteria	4.50692e-05	0.111096	0.0405679
126	Surface	0.8-2000	Other_or_unassigned	Other_or_unassigned	4.56122e-05	0.111096	0.0410567
126	Surface	0.8-2000	Planctomycetes	HBD08	8.35579e-05	0.111096	0.0752125
126	Surface	0.8-2000	Planctomycetes	HBD09	5.44722e-05	0.111096	0.0490317
126	Surface	0.8-2000	Proteobacteria	HBD01	5.01433e-05	0.111096	0.0451352
126	Surface	0.8-2000	Proteobacteria	HBD02	9.2164e-05	0.111096	0.0829591
126	Surface	0.8-2000	Proteobacteria	HBD03/4	7.14305e-05	0.111096	0.0642963
126	Surface	0.8-2000	Proteobacteria	HBD05	0.000151433	0.111096	0.136308
126	Surface	0.8-2000	Proteobacteria	HBD06	0.000170022	0.111096	0.153041
126	Surface	0.8-2000	Proteobacteria	HBD07	8.57628e-05	0.111096	0.0771972
126	Surface	0.8-2000	Proteobacteria	JCVI_READ_1095521777607	4.18322e-05	0.111096	0.0376542
126	Surface	0.8-2000	Proteobacteria	OM-RGC.v2.008781354	4.27776e-05	0.111096	0.0385051
126	Surface	0.8-2000	Proteobacteria	OM-RGC.v2.008955342	0.000124125	0.111096	0.111728
126	Surface	0.8-2000	Proteobacteria	OM-RGC.v2.009008712	9.19631e-05	0.111096	0.0827782
126	Surface	0.8-2000	Proteobacteria	OM-RGC.v2.013227150	4.1375e-05	0.111096	0.0372427
126	Surface	0.8-2000	Proteobacteria	Other_proteobacteria	0.00097196	0.111096	0.874885
127	Surface	0.8-2000	Planctomycetes	HBD08	0.00014184	0.0768687	0.184522
127	Surface	0.8-2000	Proteobacteria	HBD01	4.36865e-05	0.0768687	0.0568326
127	Surface	0.8-2000	Proteobacteria	HBD02	3.96908e-05	0.0768687	0.0516345
127	Surface	0.8-2000	Proteobacteria	HBD03/4	4.68295e-05	0.0768687	0.0609213
127	Surface	0.8-2000	Proteobacteria	HBD05	7.15307e-05	0.0768687	0.0930556
127	Surface	0.8-2000	Proteobacteria	HBD06	9.32436e-05	0.0768687	0.121302
127	Surface	0.8-2000	Proteobacteria	OM-RGC.v2.009008712	4.62308e-05	0.0768687	0.0601425
127	Surface	0.8-2000	Proteobacteria	OM-RGC.v2.009101233	3.60293e-05	0.0768687	0.0468712
127	Surface	0.8-2000	Proteobacteria	OM-RGC.v2.011488497	4.33953e-05	0.0768687	0.0564538
127	Surface	0.8-2000	Proteobacteria	Other_proteobacteria	0.000280524	0.0768687	0.364939
128	Surface	0.8-2000	Other_or_unassigned	Other_or_unassigned	6.09037e-05	0.110142	0.0552957
128	Surface	0.8-2000	Planctomycetes	HBD08	0.000116365	0.110142	0.10565
128	Surface	0.8-2000	Planctomycetes	HBD09	2.95964e-05	0.110142	0.0268712
128	Surface	0.8-2000	Proteobacteria	HBD03/4	3.33428e-05	0.110142	0.0302726
128	Surface	0.8-2000	Proteobacteria	HBD05	5.40577e-05	0.110142	0.0490801
128	Surface	0.8-2000	Proteobacteria	HBD06	8.15311e-05	0.110142	0.0740238
128	Surface	0.8-2000	Proteobacteria	OM-RGC.v2.008781354	3.60833e-05	0.110142	0.0327608
128	Surface	0.8-2000	Proteobacteria	OM-RGC.v2.009008712	9.32904e-05	0.110142	0.0847003
128	Surface	0.8-2000	Proteobacteria	OM-RGC.v2.009101233	4.24852e-05	0.110142	0.0385732
128	Surface	0.8-2000	Proteobacteria	OM-RGC.v2.011488497	4.81844e-05	0.110142	0.0437477
128	Surface	0.8-2000	Proteobacteria	Other_proteobacteria	0.000154474	0.110142	0.14025
129	Surface	0.8-2000	Other_or_unassigned	Other_or_unassigned	2.71921e-05	0.081323	0.0334372
129	Surface	0.8-2000	Planctomycetes	HBD08	8.25475e-05	0.081323	0.101506
129	Surface	0.8-2000	Proteobacteria	HBD05	3.26632e-05	0.081323	0.0401648
129	Surface	0.8-2000	Proteobacteria	HBD06	9.66831e-05	0.081323	0.118888
129	Surface	0.8-2000	Proteobacteria	OM-RGC.v2.008781354	2.89278e-05	0.081323	0.0355715
129	Surface	0.8-2000	Proteobacteria	OM-RGC.v2.009008712	9.41405e-05	0.081323	0.115761
129	Surface	0.8-2000	Proteobacteria	OM-RGC.v2.009101233	4.02846e-05	0.081323	0.0495365
129	Surface	0.8-2000	Proteobacteria	OM-RGC.v2.011488497	3.72495e-05	0.081323	0.0458043
129	Surface	0.8-2000	Proteobacteria	Other_proteobacteria	0.000128319	0.081323	0.157789
130	Surface	0.8-2000	Planctomycetes	HBD08	6.06597e-05	0.0891975	0.0680061
130	Surface	0.8-2000	Proteobacteria	HBD01	2.88349e-05	0.0891975	0.032327
130	Surface	0.8-2000	Proteobacteria	HBD03/4	4.16294e-05	0.0891975	0.046671
130	Surface	0.8-2000	Proteobacteria	HBD05	4.0511e-05	0.0891975	0.0454172
130	Surface	0.8-2000	Proteobacteria	HBD06	5.82661e-05	0.0891975	0.0653225
130	Surface	0.8-2000	Proteobacteria	OM-RGC.v2.008781354	3.01884e-05	0.0891975	0.0338444
130	Surface	0.8-2000	Proteobacteria	OM-RGC.v2.008863533	2.56811e-05	0.0891975	0.0287913
130	Surface	0.8-2000	Proteobacteria	OM-RGC.v2.009008712	6.28123e-05	0.0891975	0.0704194
130	Surface	0.8-2000	Proteobacteria	OM-RGC.v2.009101233	3.00657e-05	0.0891975	0.0337068
130	Surface	0.8-2000	Proteobacteria	OM-RGC.v2.011488497	2.44097e-05	0.0891975	0.0273659
130	Surface	0.8-2000	Proteobacteria	OM-RGC.v2.013227150	2.46538e-05	0.0891975	0.0276396
130	Surface	0.8-2000	Proteobacteria	Other_proteobacteria	0.000130661	0.0891975	0.146485
131	Surface	0.8-2000	Cyanobacteria	Calothrix_rhizosoleniae_SC01	3.52031e-05	0.168512	0.0208906
131	Surface	0.8-2000	Cyanobacteria	Crocosphaera	0.00132432	0.168512	0.785893
131	Surface	0.8-2000	Cyanobacteria	Other_cyanobacteria	6.36436e-05	0.168512	0.0377681
131	Surface	0.8-2000	Cyanobacteria	Richelia	8.48371e-05	0.168512	0.050345
131	Surface	0.8-2000	Cyanobacteria	Trichodesmium	0.000794194	0.168512	0.471299
131	Surface	0.8-2000	Cyanobacteria	UCYN-A1	3.23333e-05	0.168512	0.0191876
131	Surface	0.8-2000	Planctomycetes	HBD08	5.1846e-05	0.168512	0.030767
131	Surface	0.8-2000	Proteobacteria	HBD02	3.43892e-05	0.168512	0.0204076
131	Surface	0.8-2000	Proteobacteria	HBD03/4	6.24929e-05	0.168512	0.0370852
131	Surface	0.8-2000	Proteobacteria	HBD05	0.000306666	0.168512	0.181985
131	Surface	0.8-2000	Proteobacteria	HBD06	3.15335e-05	0.168512	0.018713
131	Surface	0.8-2000	Proteobacteria	JCVI_READ_1095521777607	0.000245937	0.168512	0.145946
131	Surface	0.8-2000	Proteobacteria	OM-RGC.v2.008863533	0.000708253	0.168512	0.420299
131	Surface	0.8-2000	Proteobacteria	OM-RGC.v2.009008712	4.01207e-05	0.168512	0.0238089
131	Surface	0.8-2000	Proteobacteria	OM-RGC.v2.011488497	3.81367e-05	0.168512	0.0226315
131	Surface	0.8-2000	Proteobacteria	Other_proteobacteria	9.47435e-05	0.168512	0.0562238
132	Surface	0.8-2000	Cyanobacteria	Richelia	0.000625994	0.0896301	0.698419
132	Surface	0.8-2000	Cyanobacteria	Trichodesmium	6.14535e-05	0.0896301	0.0685634
132	Surface	0.8-2000	Cyanobacteria	UCYN-A1	7.57911e-05	0.0896301	0.0845598
132	Surface	0.8-2000	Cyanobacteria	UCYN-A2	4.6016e-05	0.0896301	0.0513399
132	Surface	0.8-2000	Proteobacteria	HBD03/4	0.000112554	0.0896301	0.125576
132	Surface	0.8-2000	Proteobacteria	HBD05	0.000115782	0.0896301	0.129178
132	Surface	0.8-2000	Proteobacteria	HBD06	3.95576e-05	0.0896301	0.0441343
132	Surface	0.8-2000	Proteobacteria	HBD07	2.75604e-05	0.0896301	0.030749
132	Surface	0.8-2000	Proteobacteria	OM-RGC.v2.008781354	3.53e-05	0.0896301	0.039384
132	Surface	0.8-2000	Proteobacteria	OM-RGC.v2.009008712	4.04585e-05	0.0896301	0.0451394
132	Surface	0.8-2000	Proteobacteria	OM-RGC.v2.009101233	2.80097e-05	0.0896301	0.0312504
132	Surface	0.8-2000	Proteobacteria	OM-RGC.v2.013227150	2.77086e-05	0.0896301	0.0309144
132	Surface	0.8-2000	Proteobacteria	Other_proteobacteria	0.000144549	0.0896301	0.161273
133	Surface	0.8-2000	Planctomycetes	HBD08	2.54083e-05	0.148668	0.0170907
133	Surface	0.8-2000	Proteobacteria	HBD02	2.81358e-05	0.148668	0.0189253
133	Surface	0.8-2000	Proteobacteria	HBD03/4	2.46536e-05	0.148668	0.016583
133	Surface	0.8-2000	Proteobacteria	HBD05	2.46536e-05	0.148668	0.016583
133	Surface	0.8-2000	Proteobacteria	HBD06	3.20603e-05	0.148668	0.0215651
133	Surface	0.8-2000	Proteobacteria	JCVI_READ_1095521777607	3.30533e-05	0.148668	0.022233
133	Surface	0.8-2000	Proteobacteria	OM-RGC.v2.009101233	4.5735e-05	0.148668	0.0307632
133	Surface	0.8-2000	Proteobacteria	OM-RGC.v2.011488497	2.72133e-05	0.148668	0.0183048
133	Surface	0.8-2000	Proteobacteria	Other_proteobacteria	0.000206864	0.148668	0.139146
134	Surface	0.8-2000	Planctomycetes	HBD08	5.15973e-05	0.128885	0.0400337
134	Surface	0.8-2000	Proteobacteria	HBD02	3.22412e-05	0.128885	0.0250155
134	Surface	0.8-2000	Proteobacteria	HBD06	3.93518e-05	0.128885	0.0305325
134	Surface	0.8-2000	Proteobacteria	JCVI_READ_1095521777607	4.40049e-05	0.128885	0.0341428
134	Surface	0.8-2000	Proteobacteria	Other_proteobacteria	0.000177581	0.128885	0.137783
135	Surface	0.8-2000	Other_or_unassigned	Other_or_unassigned	3.55794e-05	0.141081	0.0252191
135	Surface	0.8-2000	Planctomycetes	HBD08	0.00011886	0.141081	0.0842492
135	Surface	0.8-2000	Planctomycetes	HBD09	3.33039e-05	0.141081	0.0236062
135	Surface	0.8-2000	Proteobacteria	HBD02	3.40969e-05	0.141081	0.0241683
135	Surface	0.8-2000	Proteobacteria	HBD05	5.23928e-05	0.141081	0.0371366
135	Surface	0.8-2000	Proteobacteria	HBD06	5.79345e-05	0.141081	0.0410646
135	Surface	0.8-2000	Proteobacteria	HBD07	5.67156e-05	0.141081	0.0402007
135	Surface	0.8-2000	Proteobacteria	OM-RGC.v2.009101233	4.78496e-05	0.141081	0.0339163
135	Surface	0.8-2000	Proteobacteria	Other_proteobacteria	0.000322279	0.141081	0.228435
136	Surface	0.8-2000	Cyanobacteria	Other_cyanobacteria	2.59063e-05	0.187142	0.0138432
136	Surface	0.8-2000	Planctomycetes	HBD08	5.33988e-05	0.187142	0.0285339
136	Surface	0.8-2000	Proteobacteria	HBD01	3.00752e-05	0.187142	0.0160708
136	Surface	0.8-2000	Proteobacteria	HBD06	5.00221e-05	0.187142	0.0267295
136	Surface	0.8-2000	Proteobacteria	HBD07	2.59063e-05	0.187142	0.0138432
136	Surface	0.8-2000	Proteobacteria	JCVI_READ_1095521777607	4.98389e-05	0.187142	0.0266316
136	Surface	0.8-2000	Proteobacteria	OM-RGC.v2.008781354	3.45798e-05	0.187142	0.0184779
136	Surface	0.8-2000	Proteobacteria	OM-RGC.v2.009101233	2.9666e-05	0.187142	0.0158522
136	Surface	0.8-2000	Proteobacteria	Other_proteobacteria	0.000213415	0.187142	0.114039
137	Surface	0.8-2000	Planctomycetes	HBD08	5.10307e-05	0.163767	0.0311606
137	Surface	0.8-2000	Proteobacteria	HBD01	3.15759e-05	0.163767	0.019281
137	Surface	0.8-2000	Proteobacteria	HBD03/4	2.61048e-05	0.163767	0.0159402
137	Surface	0.8-2000	Proteobacteria	HBD06	5.28638e-05	0.163767	0.03228
137	Surface	0.8-2000	Proteobacteria	JCVI_READ_1095521777607	2.61048e-05	0.163767	0.0159402
137	Surface	0.8-2000	Proteobacteria	OM-RGC.v2.008781354	6.09615e-05	0.163767	0.0372246
137	Surface	0.8-2000	Proteobacteria	OM-RGC.v2.008863533	3.23507e-05	0.163767	0.0197541
137	Surface	0.8-2000	Proteobacteria	OM-RGC.v2.009101233	3.51544e-05	0.163767	0.0214662
137	Surface	0.8-2000	Proteobacteria	OM-RGC.v2.011488497	3.40204e-05	0.163767	0.0207737
137	Surface	0.8-2000	Proteobacteria	Other_proteobacteria	0.00014594	0.163767	0.0891144
138	Surface	0.8-2000	Planctomycetes	HBD08	0.000135738	0.176644	0.0768424
138	Surface	0.8-2000	Proteobacteria	HBD03/4	0.00195555	0.176644	1.10705
138	Surface	0.8-2000	Proteobacteria	HBD05	0.000343009	0.176644	0.194181
138	Surface	0.8-2000	Proteobacteria	HBD06	0.000119827	0.176644	0.0678351
138	Surface	0.8-2000	Proteobacteria	HBD07	4.05727e-05	0.176644	0.0229686
138	Surface	0.8-2000	Proteobacteria	JCVI_READ_1095521777607	0.00010756	0.176644	0.0608908
138	Surface	0.8-2000	Proteobacteria	OM-RGC.v2.008781354	5.00279e-05	0.176644	0.0283213
138	Surface	0.8-2000	Proteobacteria	OM-RGC.v2.009101233	7.42479e-05	0.176644	0.0420325
138	Surface	0.8-2000	Proteobacteria	OM-RGC.v2.013227150	3.86733e-05	0.176644	0.0218933
138	Surface	0.8-2000	Proteobacteria	Other_proteobacteria	0.000498486	0.176644	0.282198
139	Surface	0.8-2000	Planctomycetes	HBD08	3.78148e-05	0.123527	0.0306126
139	Surface	0.8-2000	Proteobacteria	HBD03/4	0.000108475	0.123527	0.0878151
139	Surface	0.8-2000	Proteobacteria	HBD05	3.61229e-05	0.123527	0.029243
139	Surface	0.8-2000	Proteobacteria	HBD06	3.87151e-05	0.123527	0.0313414
139	Surface	0.8-2000	Proteobacteria	HBD07	3.25388e-05	0.123527	0.0263414
139	Surface	0.8-2000	Proteobacteria	JCVI_READ_1095521777607	2.77362e-05	0.123527	0.0224536
139	Surface	0.8-2000	Proteobacteria	OM-RGC.v2.008863533	3.2794e-05	0.123527	0.026548
139	Surface	0.8-2000	Proteobacteria	OM-RGC.v2.009101233	3.44134e-05	0.123527	0.0278591
139	Surface	0.8-2000	Proteobacteria	OM-RGC.v2.011488497	3.2794e-05	0.123527	0.026548
139	Surface	0.8-2000	Proteobacteria	Other_proteobacteria	6.26718e-05	0.123527	0.0507354
140	Surface	0.8-2000	Cyanobacteria	Richelia	9.17441e-05	0.206646	0.0443968
140	Surface	0.8-2000	Cyanobacteria	Trichodesmium	5.98867e-05	0.206646	0.0289804
140	Surface	0.8-2000	Planctomycetes	HBD08	6.07552e-05	0.206646	0.0294006
140	Surface	0.8-2000	Proteobacteria	HBD03/4	0.000166468	0.206646	0.0805571
140	Surface	0.8-2000	Proteobacteria	HBD05	0.000525014	0.206646	0.254065
140	Surface	0.8-2000	Proteobacteria	HBD06	7.58902e-05	0.206646	0.0367248
140	Surface	0.8-2000	Proteobacteria	HBD07	0.000137556	0.206646	0.0665661
140	Surface	0.8-2000	Proteobacteria	OM-RGC.v2.008781354	3.68421e-05	0.206646	0.0178286
140	Surface	0.8-2000	Proteobacteria	OM-RGC.v2.009008712	3.14016e-05	0.206646	0.0151958
140	Surface	0.8-2000	Proteobacteria	OM-RGC.v2.013227150	2.76707e-05	0.206646	0.0133904
140	Surface	0.8-2000	Proteobacteria	Other_proteobacteria	0.000413208	0.206646	0.19996
141	Surface	0.8-2000	Cyanobacteria	Richelia	5.4645e-05	0.236531	0.0231027
141	Surface	0.8-2000	Cyanobacteria	Trichodesmium	0.00096742	0.236531	0.409004
141	Surface	0.8-2000	Proteobacteria	HBD03/4	4.55784e-05	0.236531	0.0192695
141	Surface	0.8-2000	Proteobacteria	HBD06	3.84999e-05	0.236531	0.0162769
141	Surface	0.8-2000	Proteobacteria	HBD07	3.74364e-05	0.236531	0.0158273
141	Surface	0.8-2000	Proteobacteria	JCVI_READ_1095521777607	4.45788e-05	0.236531	0.0188469
141	Surface	0.8-2000	Proteobacteria	OM-RGC.v2.008863533	5.42079e-05	0.236531	0.0229179
141	Surface	0.8-2000	Proteobacteria	OM-RGC.v2.009101233	3.89424e-05	0.236531	0.016464
141	Surface	0.8-2000	Proteobacteria	Other_proteobacteria	0.000520592	0.236531	0.220095
142	Surface	0.8-2000	Other_or_unassigned	Other_or_unassigned	0.000103314	0.16699	0.0618683
142	Surface	0.8-2000	Planctomycetes	HBD08	4.74281e-05	0.16699	0.0284018
142	Surface	0.8-2000	Proteobacteria	HBD03/4	4.60519e-05	0.16699	0.0275777
142	Surface	0.8-2000	Proteobacteria	HBD06	0.000118043	0.16699	0.0706889
142	Surface	0.8-2000	Proteobacteria	HBD07	6.44058e-05	0.16699	0.0385687
142	Surface	0.8-2000	Proteobacteria	JCVI_READ_1095521777607	8.09043e-05	0.16699	0.0484487
142	Surface	0.8-2000	Proteobacteria	OM-RGC.v2.008781354	5.34247e-05	0.16699	0.0319928
142	Surface	0.8-2000	Proteobacteria	OM-RGC.v2.008863533	4.0242e-05	0.16699	0.0240985
142	Surface	0.8-2000	Proteobacteria	OM-RGC.v2.009008712	4.97107e-05	0.16699	0.0297687
142	Surface	0.8-2000	Proteobacteria	OM-RGC.v2.009101233	4.53182e-05	0.16699	0.0271384
142	Surface	0.8-2000	Proteobacteria	OM-RGC.v2.011488497	5.95891e-05	0.16699	0.0356843
142	Surface	0.8-2000	Proteobacteria	Other_proteobacteria	0.00101532	0.16699	0.608012
143	Surface	0.8-2000	Cyanobacteria	Other_cyanobacteria	3.11734e-05	0.399594	0.00780126
143	Surface	0.8-2000	Cyanobacteria	Trichodesmium	0.000110471	0.399594	0.0276457
143	Surface	0.8-2000	Planctomycetes	HBD08	8.65927e-05	0.399594	0.0216702
143	Surface	0.8-2000	Proteobacteria	HBD03/4	3.88453e-05	0.399594	0.0097212
143	Surface	0.8-2000	Proteobacteria	HBD07	5.34123e-05	0.399594	0.0133666
143	Surface	0.8-2000	Proteobacteria	JCVI_READ_1095521777607	3.24723e-05	0.399594	0.00812631
143	Surface	0.8-2000	Proteobacteria	OM-RGC.v2.008781354	3.97113e-05	0.399594	0.00993791
143	Surface	0.8-2000	Proteobacteria	OM-RGC.v2.009008712	3.75583e-05	0.399594	0.00939911
143	Surface	0.8-2000	Proteobacteria	OM-RGC.v2.013227150	3.31632e-05	0.399594	0.00829921
143	Surface	0.8-2000	Proteobacteria	Other_proteobacteria	0.000437119	0.399594	0.109391
144	Surface	0.8-2000	Cyanobacteria	Other_cyanobacteria	2.8009e-05	0.184543	0.0151775
144	Surface	0.8-2000	Cyanobacteria	Richelia	3.6739e-05	0.184543	0.0199081
144	Surface	0.8-2000	Cyanobacteria	Trichodesmium	0.000108559	0.184543	0.0588261
144	Surface	0.8-2000	Other_or_unassigned	Other_or_unassigned	0.000112036	0.184543	0.06071
144	Surface	0.8-2000	Planctomycetes	HBD08	0.000426502	0.184543	0.231113
144	Surface	0.8-2000	Planctomycetes	HBD09	2.8009e-05	0.184543	0.0151775
144	Surface	0.8-2000	Proteobacteria	HBD01	3.14323e-05	0.184543	0.0170325
144	Surface	0.8-2000	Proteobacteria	HBD06	4.34608e-05	0.184543	0.0235506
144	Surface	0.8-2000	Proteobacteria	HBD07	0.000222388	0.184543	0.120508
144	Surface	0.8-2000	Proteobacteria	JCVI_READ_1095521777607	0.000105207	0.184543	0.0570097
144	Surface	0.8-2000	Proteobacteria	OM-RGC.v2.008781354	6.09186e-05	0.184543	0.0330105
144	Surface	0.8-2000	Proteobacteria	OM-RGC.v2.009008712	7.01382e-05	0.184543	0.0380065
144	Surface	0.8-2000	Proteobacteria	OM-RGC.v2.009101233	5.80714e-05	0.184543	0.0314677
144	Surface	0.8-2000	Proteobacteria	OM-RGC.v2.011488497	3.69792e-05	0.184543	0.0200383
144	Surface	0.8-2000	Proteobacteria	Other_proteobacteria	0.00101766	0.184543	0.551448
145	Surface	0.8-2000	Proteobacteria	HBD03/4	4.1496e-05	0.0850735	0.0487767
145	Surface	0.8-2000	Proteobacteria	OM-RGC.v2.008781354	3.7748e-05	0.0850735	0.044371
145	Surface	0.8-2000	Proteobacteria	OM-RGC.v2.009101233	3.81169e-05	0.0850735	0.0448046
145	Surface	0.8-2000	Proteobacteria	Other_proteobacteria	0.000108379	0.0850735	0.127394
146	Surface	0.8-2000	Planctomycetes	HBD08	6.39843e-05	0.340943	0.0187669
146	Surface	0.8-2000	Proteobacteria	HBD01	3.37695e-05	0.340943	0.00990473
146	Surface	0.8-2000	Proteobacteria	HBD06	0.000201744	0.340943	0.0591723
146	Surface	0.8-2000	Proteobacteria	HBD07	5.03472e-05	0.340943	0.0147671
146	Surface	0.8-2000	Proteobacteria	JCVI_READ_1095521777607	4.13298e-05	0.340943	0.0121222
146	Surface	0.8-2000	Proteobacteria	OM-RGC.v2.008781354	3.33626e-05	0.340943	0.0097854
146	Surface	0.8-2000	Proteobacteria	OM-RGC.v2.009101233	2.74168e-05	0.340943	0.00804147
146	Surface	0.8-2000	Proteobacteria	OM-RGC.v2.011488497	3.04296e-05	0.340943	0.00892514
146	Surface	0.8-2000	Proteobacteria	Other_proteobacteria	0.0007586	0.340943	0.222501
147	Surface	0.8-2000	Cyanobacteria	Trichodesmium	3.75358e-05	0.072897	0.0514916
147	Surface	0.8-2000	Proteobacteria	HBD06	0.000117204	0.072897	0.16078
147	Surface	0.8-2000	Proteobacteria	HBD07	4.09044e-05	0.072897	0.0561126
147	Surface	0.8-2000	Proteobacteria	JCVI_READ_1095521777607	3.37822e-05	0.072897	0.0463424
147	Surface	0.8-2000	Proteobacteria	OM-RGC.v2.008781354	3.45963e-05	0.072897	0.0474591
147	Surface	0.8-2000	Proteobacteria	OM-RGC.v2.008863533	3.56707e-05	0.072897	0.048933
147	Surface	0.8-2000	Proteobacteria	OM-RGC.v2.009101233	3.16942e-05	0.072897	0.043478
147	Surface	0.8-2000	Proteobacteria	OM-RGC.v2.011488497	2.87149e-05	0.072897	0.0393911
147	Surface	0.8-2000	Proteobacteria	Other_proteobacteria	0.000473781	0.072897	0.649932
148	Surface	0.8-2000	Cyanobacteria	Other_cyanobacteria	6.23538e-05	0.144611	0.0431182
148	Surface	0.8-2000	Other_or_unassigned	Other_or_unassigned	0.000294665	0.144611	0.203764
148	Surface	0.8-2000	Planctomycetes	HBD08	0.000310814	0.144611	0.214931
148	Surface	0.8-2000	Planctomycetes	HBD09	3.701e-05	0.144611	0.0255927
148	Surface	0.8-2000	Proteobacteria	HBD01	7.03008e-05	0.144611	0.0486137
148	Surface	0.8-2000	Proteobacteria	HBD05	3.2594e-05	0.144611	0.0225391
148	Surface	0.8-2000	Proteobacteria	HBD06	0.000173537	0.144611	0.120003
148	Surface	0.8-2000	Proteobacteria	HBD07	0.00060072	0.144611	0.415404
148	Surface	0.8-2000	Proteobacteria	JCVI_READ_1095521777607	0.000270065	0.144611	0.186752
148	Surface	0.8-2000	Proteobacteria	OM-RGC.v2.008781354	5.10888e-05	0.144611	0.0353284
148	Surface	0.8-2000	Proteobacteria	OM-RGC.v2.008863533	3.39441e-05	0.144611	0.0234726
148	Surface	0.8-2000	Proteobacteria	OM-RGC.v2.008955342	5.91396e-05	0.144611	0.0408956
148	Surface	0.8-2000	Proteobacteria	OM-RGC.v2.009008712	0.000116281	0.144611	0.0804096
148	Surface	0.8-2000	Proteobacteria	OM-RGC.v2.009101233	8.87095e-05	0.144611	0.0613434
148	Surface	0.8-2000	Proteobacteria	OM-RGC.v2.011488497	4.70209e-05	0.144611	0.0325154
148	Surface	0.8-2000	Proteobacteria	OM-RGC.v2.013227150	7.82256e-05	0.144611	0.0540938
148	Surface	0.8-2000	Proteobacteria	Other_proteobacteria	0.00230555	0.144611	1.59431
149	Surface	0.8-2000	Planctomycetes	HBD08	5.3799e-05	0.0894701	0.0601307
149	Surface	0.8-2000	Proteobacteria	HBD06	4.01065e-05	0.0894701	0.0448267
149	Surface	0.8-2000	Proteobacteria	HBD07	5.8142e-05	0.0894701	0.0649849
149	Surface	0.8-2000	Proteobacteria	JCVI_READ_1095521777607	2.51493e-05	0.0894701	0.0281092
149	Surface	0.8-2000	Proteobacteria	OM-RGC.v2.008781354	2.73127e-05	0.0894701	0.0305272
149	Surface	0.8-2000	Proteobacteria	OM-RGC.v2.009101233	3.09766e-05	0.0894701	0.0346223
149	Surface	0.8-2000	Proteobacteria	Other_proteobacteria	0.000171885	0.0894701	0.192114
150	Surface	0.8-2000	Cyanobacteria	Trichodesmium	2.77296e-05	0.111502	0.0248691
150	Surface	0.8-2000	Planctomycetes	HBD08	2.89797e-05	0.111502	0.0259903
150	Surface	0.8-2000	Planctomycetes	HBD09	2.6189e-05	0.111502	0.0234875
150	Surface	0.8-2000	Proteobacteria	HBD06	0.000145295	0.111502	0.130307
150	Surface	0.8-2000	Proteobacteria	HBD07	0.000148171	0.111502	0.132886
150	Surface	0.8-2000	Proteobacteria	OM-RGC.v2.008781354	3.6685e-05	0.111502	0.0329008
150	Surface	0.8-2000	Proteobacteria	OM-RGC.v2.009008712	2.75138e-05	0.111502	0.0246756
150	Surface	0.8-2000	Proteobacteria	Other_proteobacteria	0.00019047	0.111502	0.170822
151	Surface	0.8-2000	Planctomycetes	HBD08	2.51812e-05	0.116376	0.0216378
151	Surface	0.8-2000	Proteobacteria	HBD07	2.58692e-05	0.116376	0.022229
151	Surface	0.8-2000	Proteobacteria	OM-RGC.v2.008781354	2.64473e-05	0.116376	0.0227257
151	Surface	0.8-2000	Proteobacteria	Other_proteobacteria	0.000111211	0.116376	0.0955618
152	Surface	0.8-2000	Other_or_unassigned	Other_or_unassigned	2.78535e-05	0.0941135	0.0295957
152	Surface	0.8-2000	Planctomycetes	HBD08	5.13803e-05	0.0941135	0.054594
152	Surface	0.8-2000	Proteobacteria	HBD06	3.11304e-05	0.0941135	0.0330775
152	Surface	0.8-2000	Proteobacteria	HBD07	4.87437e-05	0.0941135	0.0517924
152	Surface	0.8-2000	Proteobacteria	OM-RGC.v2.009101233	2.84525e-05	0.0941135	0.0302321
152	Surface	0.8-2000	Proteobacteria	OM-RGC.v2.011488497	3.05906e-05	0.0941135	0.0325039
152	Surface	0.8-2000	Proteobacteria	Other_proteobacteria	0.000157699	0.0941135	0.167562
155	Surface	0.8-2000	No nifH detection	-	0	0.0977883	0
158	Surface	0.8-2000	No nifH detection	-	0	0.0933844	0
163	Surface	0.8-2000	No nifH detection	-	0	0.0385768	0
168	Surface	0.8-2000	No nifH detection	-	0	0.103864	0
173	Surface	0.8-2000	Proteobacteria	JCVI_READ_1095521777607	4.35034e-05	0.127531	0.034112
173	Surface	0.8-2000	Proteobacteria	OM-RGC.v2.008173703	5.45584e-05	0.127531	0.0427804
173	Surface	0.8-2000	Proteobacteria	Other_proteobacteria	0.000140647	0.127531	0.110284
175	Surface	0.8-2000	No nifH detection	-	0	0.104015	0
178	Surface	0.8-2000	No nifH detection	-	0	0.0722749	0
180	Surface	0.8-2000	Proteobacteria	OM-RGC.v2.008955342	2.96854e-05	0.0845269	0.0351195
180	Surface	0.8-2000	Proteobacteria	Other_proteobacteria	3.5118e-05	0.0845269	0.0415466
188	Surface	0.8-2000	No nifH detection	-	0	0.141709	0
189	Surface	0.8-2000	No nifH detection	-	0	0.0479667	0
191	Surface	0.8-2000	Other_or_unassigned	Other_or_unassigned	3.13927e-05	0.234377	0.0133941
191	Surface	0.8-2000	Proteobacteria	HBD02	2.87766e-05	0.234377	0.0122779
191	Surface	0.8-2000	Proteobacteria	OM-RGC.v2.008173703	3.32838e-05	0.234377	0.014201
191	Surface	0.8-2000	Proteobacteria	Other_proteobacteria	6.25866e-05	0.234377	0.0267034
193	Surface	0.8-2000	No nifH detection	-	0	0.0583072	0
194	Surface	0.8-2000	No nifH detection	-	0	0.0640071	0
196	Surface	0.8-2000	Proteobacteria	HBD01	3.60861e-05	0.170886	0.0211171
201	Surface	0.8-2000	No nifH detection	-	0	0.0265344	0
205	Surface	0.8-2000	No nifH detection	-	0	0.0951882	0
206	Surface	0.8-2000	No nifH detection	-	0	0.0887299	0
208	Surface	0.8-2000	No nifH detection	-	0	0.0752274	0
209	Surface	0.8-2000	No nifH detection	-	0	0.0730152	0
210	Surface	0.8-2000	No nifH detection	-	0	0.0761404	0
68	Mesopelagic	0.8-3	Proteobacteria	HBD06	4.02237e-05	0.0828047	0.0485766
68	Mesopelagic	0.8-3	Proteobacteria	JCVI_READ_1095521777607	3.70376e-05	0.0828047	0.0447289
70	Mesopelagic	0.8-3	No nifH detection	-	0	0.0145421	0
72	Mesopelagic	0.8-3	No nifH detection	-	0	0.00501699	0
76	Mesopelagic	0.8-3	Proteobacteria	HBD03/4	3.72892e-05	0.0338679	0.110102
78	Mesopelagic	0.8-3	Cyanobacteria	UCYN-A1	5.15307e-05	0.132991	0.0387474
78	Mesopelagic	0.8-3	Other_or_unassigned	Other_or_unassigned	3.46569e-05	0.132991	0.0260595
78	Mesopelagic	0.8-3	Proteobacteria	HBD03/4	0.000458917	0.132991	0.345072
78	Mesopelagic	0.8-3	Proteobacteria	HBD05	3.95415e-05	0.132991	0.0297324
78	Mesopelagic	0.8-3	Proteobacteria	JCVI_READ_1095521777607	0.000120238	0.132991	0.0904106
78	Mesopelagic	0.8-3	Proteobacteria	OM-RGC.v2.009008712	3.36667e-05	0.132991	0.025315
78	Mesopelagic	0.8-3	Proteobacteria	OM-RGC.v2.009101233	0.000161971	0.132991	0.12179
78	Mesopelagic	0.8-3	Proteobacteria	Other_proteobacteria	0.000673761	0.132991	0.50662
85	Mesopelagic	0.8-3	No nifH detection	-	0	0.00080872	0
97	Mesopelagic	0.8-3	Cyanobacteria	UCYN-A1	4.55212e-05	0.241321	0.0188634
97	Mesopelagic	0.8-3	Cyanobacteria	UCYN-A2	3.06548e-05	0.241321	0.0127029
97	Mesopelagic	0.8-3	Other_or_unassigned	Other_or_unassigned	2.39775e-05	0.241321	0.00993595
97	Mesopelagic	0.8-3	Planctomycetes	HBD09	2.93543e-05	0.241321	0.012164
97	Mesopelagic	0.8-3	Proteobacteria	HBD02	4.42325e-05	0.241321	0.0183293
97	Mesopelagic	0.8-3	Proteobacteria	HBD06	3.34361e-05	0.241321	0.0138555
97	Mesopelagic	0.8-3	Proteobacteria	JCVI_READ_1095521777607	4.7955e-05	0.241321	0.0198719
97	Mesopelagic	0.8-3	Proteobacteria	OM-RGC.v2.008173703	4.35041e-05	0.241321	0.0180275
97	Mesopelagic	0.8-3	Proteobacteria	OM-RGC.v2.009101233	2.72871e-05	0.241321	0.0113074
97	Mesopelagic	0.8-3	Proteobacteria	OM-RGC.v2.011488497	8.93391e-05	0.241321	0.0370209
97	Mesopelagic	0.8-3	Proteobacteria	Other_proteobacteria	0.000131543	0.241321	0.0545097
98	Mesopelagic	0.8-3	Proteobacteria	HBD06	3.19261e-05	0.0900198	0.0354656
98	Mesopelagic	0.8-3	Proteobacteria	JCVI_READ_1095521777607	3.64869e-05	0.0900198	0.0405321
98	Mesopelagic	0.8-3	Proteobacteria	OM-RGC.v2.008173703	3.29559e-05	0.0900198	0.0366096
98	Mesopelagic	0.8-3	Proteobacteria	OM-RGC.v2.011488497	3.66323e-05	0.0900198	0.0406936
98	Mesopelagic	0.8-3	Proteobacteria	Other_proteobacteria	8.09172e-05	0.0900198	0.0898882
100	Mesopelagic	0.8-3	Proteobacteria	HBD05	4.17787e-05	0.0942466	0.0443291
100	Mesopelagic	0.8-3	Proteobacteria	HBD06	3.54509e-05	0.0942466	0.0376151
100	Mesopelagic	0.8-3	Proteobacteria	Other_proteobacteria	3.23785e-05	0.0942466	0.0343551
102	Mesopelagic	0.8-3	Proteobacteria	HBD05	0.000916482	0.117503	0.779964
102	Mesopelagic	0.8-3	Proteobacteria	HBD06	4.03332e-05	0.117503	0.0343252
102	Mesopelagic	0.8-3	Proteobacteria	OM-RGC.v2.009101233	3.96172e-05	0.117503	0.0337158
102	Mesopelagic	0.8-3	Proteobacteria	OM-RGC.v2.011488497	0.000112212	0.117503	0.0954968
102	Mesopelagic	0.8-3	Proteobacteria	Other_proteobacteria	0.000368705	0.117503	0.313783
106	Mesopelagic	0.8-3	Proteobacteria	HBD05	3.71989e-05	0.062458	0.0595583
106	Mesopelagic	0.8-3	Proteobacteria	OM-RGC.v2.009101233	3.57194e-05	0.062458	0.0571895
106	Mesopelagic	0.8-3	Proteobacteria	OM-RGC.v2.011488497	3.85682e-05	0.062458	0.0617506
106	Mesopelagic	0.8-3	Proteobacteria	Other_proteobacteria	8.27466e-05	0.062458	0.132484
109	Mesopelagic	0.8-3	Proteobacteria	HBD05	3.40984e-05	0.08029	0.0424691
109	Mesopelagic	0.8-3	Proteobacteria	HBD06	3.41551e-05	0.08029	0.0425397
109	Mesopelagic	0.8-3	Proteobacteria	HBD07	3.94135e-05	0.08029	0.049089
109	Mesopelagic	0.8-3	Proteobacteria	OM-RGC.v2.008955342	4.32512e-05	0.08029	0.0538687
109	Mesopelagic	0.8-3	Proteobacteria	OM-RGC.v2.009101233	3.01015e-05	0.08029	0.037491
109	Mesopelagic	0.8-3	Proteobacteria	OM-RGC.v2.011488497	4.21422e-05	0.08029	0.0524874
109	Mesopelagic	0.8-3	Proteobacteria	Other_proteobacteria	0.000251375	0.08029	0.313084
110	Mesopelagic	0.8-3	Other_or_unassigned	Other_or_unassigned	3.34944e-05	0.111719	0.0299809
110	Mesopelagic	0.8-3	Proteobacteria	HBD03/4	3.48655e-05	0.111719	0.0312082
110	Mesopelagic	0.8-3	Proteobacteria	HBD05	0.000225368	0.111719	0.201727
110	Mesopelagic	0.8-3	Proteobacteria	HBD06	0.000139073	0.111719	0.124485
110	Mesopelagic	0.8-3	Proteobacteria	HBD07	2.95148e-05	0.111719	0.0264188
110	Mesopelagic	0.8-3	Proteobacteria	OM-RGC.v2.008955342	0.000175353	0.111719	0.156959
110	Mesopelagic	0.8-3	Proteobacteria	OM-RGC.v2.009008712	0.000119744	0.111719	0.107183
110	Mesopelagic	0.8-3	Proteobacteria	OM-RGC.v2.011488497	4.99609e-05	0.111719	0.0447201
110	Mesopelagic	0.8-3	Proteobacteria	OM-RGC.v2.013227150	0.000148124	0.111719	0.132586
110	Mesopelagic	0.8-3	Proteobacteria	Other_proteobacteria	0.000667672	0.111719	0.597635
111	Mesopelagic	0.8-3	No nifH detection	-	0	0.00568835	0
112	Mesopelagic	0.8-3	Proteobacteria	HBD03/4	3.31551e-05	0.163733	0.0202495
112	Mesopelagic	0.8-3	Proteobacteria	HBD05	4.92541e-05	0.163733	0.030082
112	Mesopelagic	0.8-3	Proteobacteria	HBD06	4.77149e-05	0.163733	0.029142
112	Mesopelagic	0.8-3	Proteobacteria	OM-RGC.v2.008781354	6.23886e-05	0.163733	0.0381039
112	Mesopelagic	0.8-3	Proteobacteria	OM-RGC.v2.011488497	9.44973e-05	0.163733	0.0577144
112	Mesopelagic	0.8-3	Proteobacteria	Other_proteobacteria	0.000266421	0.163733	0.162717
122	Mesopelagic	0.8-3	Proteobacteria	OM-RGC.v2.009008712	2.60603e-05	0.00523841	0.497485
131	Mesopelagic	0.8-3	Proteobacteria	HBD03/4	8.7116e-05	0.178068	0.0489228
131	Mesopelagic	0.8-3	Proteobacteria	HBD05	0.000452136	0.178068	0.253911
131	Mesopelagic	0.8-3	Proteobacteria	JCVI_READ_1095521777607	0.000398885	0.178068	0.224006
131	Mesopelagic	0.8-3	Proteobacteria	OM-RGC.v2.008781354	8.60496e-05	0.178068	0.0483239
131	Mesopelagic	0.8-3	Proteobacteria	OM-RGC.v2.008863533	0.000863079	0.178068	0.484689
131	Mesopelagic	0.8-3	Proteobacteria	OM-RGC.v2.009008712	0.00175085	0.178068	0.983248
131	Mesopelagic	0.8-3	Proteobacteria	OM-RGC.v2.009101233	5.4219e-05	0.178068	0.0304484
131	Mesopelagic	0.8-3	Proteobacteria	OM-RGC.v2.011488497	0.000164143	0.178068	0.0921795
131	Mesopelagic	0.8-3	Proteobacteria	Other_proteobacteria	0.00118364	0.178068	0.664713
132	Mesopelagic	0.8-3	Proteobacteria	HBD03/4	0.000855177	0.152018	0.56255
132	Mesopelagic	0.8-3	Proteobacteria	HBD05	0.000756638	0.152018	0.497729
132	Mesopelagic	0.8-3	Proteobacteria	JCVI_READ_1095521777607	3.26841e-05	0.152018	0.0215001
132	Mesopelagic	0.8-3	Proteobacteria	OM-RGC.v2.008781354	9.82263e-05	0.152018	0.064615
132	Mesopelagic	0.8-3	Proteobacteria	OM-RGC.v2.008863533	3.49125e-05	0.152018	0.0229661
132	Mesopelagic	0.8-3	Proteobacteria	OM-RGC.v2.008955342	3.21707e-05	0.152018	0.0211624
132	Mesopelagic	0.8-3	Proteobacteria	OM-RGC.v2.009008712	0.0017045	0.152018	1.12125
132	Mesopelagic	0.8-3	Proteobacteria	OM-RGC.v2.009101233	3.53138e-05	0.152018	0.02323
132	Mesopelagic	0.8-3	Proteobacteria	OM-RGC.v2.011488497	0.000232047	0.152018	0.152644
132	Mesopelagic	0.8-3	Proteobacteria	Other_proteobacteria	0.00100731	0.152018	0.662627
133	Mesopelagic	0.8-3	Proteobacteria	HBD03/4	0.000136348	0.194376	0.0701465
133	Mesopelagic	0.8-3	Proteobacteria	HBD05	5.72583e-05	0.194376	0.0294575
133	Mesopelagic	0.8-3	Proteobacteria	JCVI_READ_1095521777607	4.07086e-05	0.194376	0.0209432
133	Mesopelagic	0.8-3	Proteobacteria	OM-RGC.v2.008781354	7.3318e-05	0.194376	0.0377196
133	Mesopelagic	0.8-3	Proteobacteria	OM-RGC.v2.009008712	8.28079e-05	0.194376	0.0426019
133	Mesopelagic	0.8-3	Proteobacteria	OM-RGC.v2.009101233	9.75062e-05	0.194376	0.0501636
133	Mesopelagic	0.8-3	Proteobacteria	OM-RGC.v2.011488497	6.78695e-05	0.194376	0.0349166
133	Mesopelagic	0.8-3	Proteobacteria	OM-RGC.v2.013227150	5.34494e-05	0.194376	0.0274979
133	Mesopelagic	0.8-3	Proteobacteria	Other_proteobacteria	0.00127574	0.194376	0.656323
135	Mesopelagic	0.8-3	No nifH detection	-	0	0.00602175	0
137	Mesopelagic	0.8-3	Proteobacteria	HBD03/4	0.000189232	0.2958	0.063973
137	Mesopelagic	0.8-3	Proteobacteria	HBD05	3.45381e-05	0.2958	0.0116762
137	Mesopelagic	0.8-3	Proteobacteria	JCVI_READ_1095521777607	0.000128292	0.2958	0.0433712
137	Mesopelagic	0.8-3	Proteobacteria	OM-RGC.v2.008781354	4.54397e-05	0.2958	0.0153617
137	Mesopelagic	0.8-3	Proteobacteria	OM-RGC.v2.008863533	0.000276657	0.2958	0.0935285
137	Mesopelagic	0.8-3	Proteobacteria	OM-RGC.v2.009008712	0.000201176	0.2958	0.068011
137	Mesopelagic	0.8-3	Proteobacteria	OM-RGC.v2.009101233	7.49158e-05	0.2958	0.0253265
137	Mesopelagic	0.8-3	Proteobacteria	OM-RGC.v2.011488497	0.000114706	0.2958	0.0387783
137	Mesopelagic	0.8-3	Proteobacteria	Other_proteobacteria	0.000380569	0.2958	0.128658
138	Mesopelagic	0.8-3	Other_or_unassigned	Other_or_unassigned	3.08266e-05	0.18862	0.0163432
138	Mesopelagic	0.8-3	Proteobacteria	HBD03/4	0.00517186	0.18862	2.74195
138	Mesopelagic	0.8-3	Proteobacteria	HBD05	0.000401993	0.18862	0.213123
138	Mesopelagic	0.8-3	Proteobacteria	HBD06	6.20858e-05	0.18862	0.0329158
138	Mesopelagic	0.8-3	Proteobacteria	JCVI_READ_1095521777607	5.36196e-05	0.18862	0.0284273
138	Mesopelagic	0.8-3	Proteobacteria	OM-RGC.v2.008781354	2.91988e-05	0.18862	0.0154802
138	Mesopelagic	0.8-3	Proteobacteria	OM-RGC.v2.008863533	3.13732e-05	0.18862	0.016633
138	Mesopelagic	0.8-3	Proteobacteria	OM-RGC.v2.009008712	0.000132422	0.18862	0.0702058
138	Mesopelagic	0.8-3	Proteobacteria	OM-RGC.v2.009101233	9.57937e-05	0.18862	0.0507866
138	Mesopelagic	0.8-3	Proteobacteria	OM-RGC.v2.011488497	6.76837e-05	0.18862	0.0358836
138	Mesopelagic	0.8-3	Proteobacteria	OM-RGC.v2.013227150	0.000141496	0.18862	0.0750165
138	Mesopelagic	0.8-3	Proteobacteria	Other_proteobacteria	0.00109805	0.18862	0.582148
142	Mesopelagic	0.8-3	Planctomycetes	HBD08	4.28067e-05	0.154251	0.0277513
142	Mesopelagic	0.8-3	Proteobacteria	HBD03/4	0.000162572	0.154251	0.105394
142	Mesopelagic	0.8-3	Proteobacteria	HBD05	3.73049e-05	0.154251	0.0241845
142	Mesopelagic	0.8-3	Proteobacteria	HBD06	3.58442e-05	0.154251	0.0232375
142	Mesopelagic	0.8-3	Proteobacteria	HBD07	2.94561e-05	0.154251	0.0190962
142	Mesopelagic	0.8-3	Proteobacteria	JCVI_READ_1095521777607	0.000177756	0.154251	0.115238
142	Mesopelagic	0.8-3	Proteobacteria	OM-RGC.v2.008781354	0.000168083	0.154251	0.108967
142	Mesopelagic	0.8-3	Proteobacteria	OM-RGC.v2.008863533	0.00011786	0.154251	0.0764077
142	Mesopelagic	0.8-3	Proteobacteria	OM-RGC.v2.009008712	0.0006249	0.154251	0.405118
142	Mesopelagic	0.8-3	Proteobacteria	OM-RGC.v2.009101233	0.000180617	0.154251	0.117093
142	Mesopelagic	0.8-3	Proteobacteria	OM-RGC.v2.011488497	0.000263179	0.154251	0.170617
142	Mesopelagic	0.8-3	Proteobacteria	Other_proteobacteria	0.00126201	0.154251	0.818154
143	Mesopelagic	0.8-3	Cyanobacteria	Other_cyanobacteria	9.51689e-05	0.0631825	0.150625
143	Mesopelagic	0.8-3	Proteobacteria	JCVI_READ_1095521777607	6.08639e-05	0.0631825	0.0963303
143	Mesopelagic	0.8-3	Proteobacteria	OM-RGC.v2.008781354	3.04179e-05	0.0631825	0.048143
143	Mesopelagic	0.8-3	Proteobacteria	OM-RGC.v2.009008712	9.41669e-05	0.0631825	0.14904
143	Mesopelagic	0.8-3	Proteobacteria	OM-RGC.v2.011488497	7.13767e-05	0.0631825	0.112969
143	Mesopelagic	0.8-3	Proteobacteria	Other_proteobacteria	0.000802572	0.0631825	1.27024
144	Mesopelagic	0.8-3	Proteobacteria	OM-RGC.v2.008781354	3.61844e-05	0.152992	0.0236511
144	Mesopelagic	0.8-3	Proteobacteria	OM-RGC.v2.009008712	0.000305846	0.152992	0.19991
144	Mesopelagic	0.8-3	Proteobacteria	OM-RGC.v2.011488497	5.96132e-05	0.152992	0.0389648
144	Mesopelagic	0.8-3	Proteobacteria	Other_proteobacteria	0.000390893	0.152992	0.255498
145	Mesopelagic	0.8-3	Proteobacteria	OM-RGC.v2.008781354	3.5193e-05	0.249594	0.0141001
145	Mesopelagic	0.8-3	Proteobacteria	OM-RGC.v2.009008712	0.000130889	0.249594	0.0524407
145	Mesopelagic	0.8-3	Proteobacteria	OM-RGC.v2.011488497	4.66092e-05	0.249594	0.018674
145	Mesopelagic	0.8-3	Proteobacteria	Other_proteobacteria	0.00038526	0.249594	0.154355
146	Mesopelagic	0.8-3	Proteobacteria	HBD03/4	3.36384e-05	0.221153	0.0152105
146	Mesopelagic	0.8-3	Proteobacteria	HBD06	2.91888e-05	0.221153	0.0131985
146	Mesopelagic	0.8-3	Proteobacteria	JCVI_READ_1095521777607	0.00010609	0.221153	0.0479715
146	Mesopelagic	0.8-3	Proteobacteria	OM-RGC.v2.008781354	0.000100915	0.221153	0.0456314
146	Mesopelagic	0.8-3	Proteobacteria	OM-RGC.v2.008863533	3.12266e-05	0.221153	0.0141199
146	Mesopelagic	0.8-3	Proteobacteria	OM-RGC.v2.009008712	0.000207821	0.221153	0.0939715
146	Mesopelagic	0.8-3	Proteobacteria	OM-RGC.v2.011488497	0.000118162	0.221153	0.05343
146	Mesopelagic	0.8-3	Proteobacteria	Other_proteobacteria	0.000788569	0.221153	0.356572
148	Mesopelagic	0.8-3	Other_or_unassigned	Other_or_unassigned	2.83629e-05	0.262872	0.0107896
148	Mesopelagic	0.8-3	Proteobacteria	OM-RGC.v2.008781354	5.41522e-05	0.262872	0.0206002
148	Mesopelagic	0.8-3	Proteobacteria	OM-RGC.v2.009008712	0.000164446	0.262872	0.0625575
148	Mesopelagic	0.8-3	Proteobacteria	OM-RGC.v2.011488497	3.14797e-05	0.262872	0.0119753
148	Mesopelagic	0.8-3	Proteobacteria	Other_proteobacteria	0.000313084	0.262872	0.119101
149	Mesopelagic	0.8-3	Proteobacteria	OM-RGC.v2.008781354	3.84897e-05	0.155342	0.0247773
149	Mesopelagic	0.8-3	Proteobacteria	OM-RGC.v2.009008712	0.000104547	0.155342	0.067301
149	Mesopelagic	0.8-3	Proteobacteria	OM-RGC.v2.011488497	6.1782e-05	0.155342	0.0397715
149	Mesopelagic	0.8-3	Proteobacteria	Other_proteobacteria	0.000483323	0.155342	0.311134
152	Mesopelagic	0.8-3	Proteobacteria	OM-RGC.v2.008781354	6.31415e-05	0.281195	0.0224547
152	Mesopelagic	0.8-3	Proteobacteria	OM-RGC.v2.009008712	0.000151152	0.281195	0.0537533
152	Mesopelagic	0.8-3	Proteobacteria	OM-RGC.v2.011488497	0.000166179	0.281195	0.0590974
152	Mesopelagic	0.8-3	Proteobacteria	Other_proteobacteria	0.000702821	0.281195	0.249941
4	Deep chlorophyll maximum	0.8-5	Cyanobacteria	UCYN-A1	3.30316e-05	0.176089	0.0187585
4	Deep chlorophyll maximum	0.8-5	Planctomycetes	HBD09	2.73742e-05	0.176089	0.0155457
4	Deep chlorophyll maximum	0.8-5	Proteobacteria	OM-RGC.v2.008781354	3.03972e-05	0.176089	0.0172624
4	Deep chlorophyll maximum	0.8-5	Proteobacteria	OM-RGC.v2.011488497	3.25969e-05	0.176089	0.0185116
5	Deep chlorophyll maximum	0.8-5	No nifH detection	-	0	0.13816	0
6	Deep chlorophyll maximum	0.8-5	Cyanobacteria	UCYN-A1	3.38825e-05	0.149861	0.0226093
6	Deep chlorophyll maximum	0.8-5	Cyanobacteria	UCYN-A2	2.88254e-05	0.149861	0.0192348
6	Deep chlorophyll maximum	0.8-5	Proteobacteria	OM-RGC.v2.008173703	3.02949e-05	0.149861	0.0202154
7	Deep chlorophyll maximum	0.8-5	Cyanobacteria	UCYN-A1	3.27979e-05	0.215915	0.0151902
8	Deep chlorophyll maximum	0.8-5	Cyanobacteria	UCYN-A1	3.99789e-05	0.154948	0.0258014
8	Deep chlorophyll maximum	0.8-5	Proteobacteria	HBD06	2.98359e-05	0.154948	0.0192554
8	Deep chlorophyll maximum	0.8-5	Proteobacteria	OM-RGC.v2.009101233	3.52256e-05	0.154948	0.0227338
9	Deep chlorophyll maximum	0.8-5	No nifH detection	-	0	0.185502	0
10	Deep chlorophyll maximum	0.8-5	No nifH detection	-	0	0.180576	0
16	Deep chlorophyll maximum	0.8-5	No nifH detection	-	0	0.168415	0
18	Deep chlorophyll maximum	0.8-5	Cyanobacteria	UCYN-A1	4.41901e-05	0.0908492	0.0486411
22	Deep chlorophyll maximum	0.8-5	No nifH detection	-	0	0.225384	0
23	Deep chlorophyll maximum	0.8-5	No nifH detection	-	0	0.179041	0
25	Deep chlorophyll maximum	0.8-5	No nifH detection	-	0	0.179496	0
30	Deep chlorophyll maximum	0.8-5	Proteobacteria	JCVI_READ_1095521777607	2.1135e-05	0.101966	0.0207275
30	Deep chlorophyll maximum	0.8-5	Proteobacteria	OM-RGC.v2.009101233	2.13672e-05	0.101966	0.0209553
30	Deep chlorophyll maximum	0.8-5	Proteobacteria	Other_proteobacteria	0.000162573	0.101966	0.159439
32	Deep chlorophyll maximum	0.8-5	Cyanobacteria	Trichodesmium	0.000127514	0.132787	0.0960287
32	Deep chlorophyll maximum	0.8-5	Cyanobacteria	UCYN-A1	6.26774e-05	0.132787	0.0472014
32	Deep chlorophyll maximum	0.8-5	Cyanobacteria	UCYN-A2	4.24904e-05	0.132787	0.0319989
34	Deep chlorophyll maximum	0.8-5	Other_or_unassigned	Other_or_unassigned	2.01865e-05	0.108572	0.0185927
34	Deep chlorophyll maximum	0.8-5	Proteobacteria	JCVI_READ_1095521777607	3.01348e-05	0.108572	0.0277556
34	Deep chlorophyll maximum	0.8-5	Proteobacteria	OM-RGC.v2.009101233	1.55896e-05	0.108572	0.0143587
34	Deep chlorophyll maximum	0.8-5	Proteobacteria	Other_proteobacteria	0.000186657	0.108572	0.17192
36	Deep chlorophyll maximum	0.8-5	No nifH detection	-	0	0.0839865	0
38	Deep chlorophyll maximum	0.8-5	No nifH detection	-	0	0.135187	0
39	Deep chlorophyll maximum	0.8-5	Proteobacteria	HBD03/4	4.17932e-05	0.143167	0.0291918
41	Deep chlorophyll maximum	0.8-5	Other_or_unassigned	Other_or_unassigned	2.9521e-05	0.0970902	0.0304057
41	Deep chlorophyll maximum	0.8-5	Proteobacteria	HBD03/4	0.00014003	0.0970902	0.144227
41	Deep chlorophyll maximum	0.8-5	Proteobacteria	JCVI_READ_1095521777607	4.55209e-05	0.0970902	0.0468851
41	Deep chlorophyll maximum	0.8-5	Proteobacteria	OM-RGC.v2.008781354	5.90419e-05	0.0970902	0.0608114
41	Deep chlorophyll maximum	0.8-5	Proteobacteria	OM-RGC.v2.009101233	4.74109e-05	0.0970902	0.0488318
41	Deep chlorophyll maximum	0.8-5	Proteobacteria	OM-RGC.v2.011488497	3.31291e-05	0.0970902	0.0341219
41	Deep chlorophyll maximum	0.8-5	Proteobacteria	Other_proteobacteria	0.000622941	0.0970902	0.64161
42	Deep chlorophyll maximum	0.8-5	Cyanobacteria	Spheroid_bodies	2.99903e-05	0.129404	0.0231757
42	Deep chlorophyll maximum	0.8-5	Proteobacteria	HBD03/4	0.000173483	0.129404	0.134063
42	Deep chlorophyll maximum	0.8-5	Proteobacteria	HBD05	3.56355e-05	0.129404	0.0275381
42	Deep chlorophyll maximum	0.8-5	Proteobacteria	JCVI_READ_1095521777607	3.69393e-05	0.129404	0.0285456
42	Deep chlorophyll maximum	0.8-5	Proteobacteria	OM-RGC.v2.009101233	5.11227e-05	0.129404	0.0395062
42	Deep chlorophyll maximum	0.8-5	Proteobacteria	Other_proteobacteria	0.000379392	0.129404	0.293184
50	Deep chlorophyll maximum	0.8-5	Cyanobacteria	UCYN-A1	4.24883e-05	0.295596	0.0143738
50	Deep chlorophyll maximum	0.8-5	Proteobacteria	HBD03/4	0.000284491	0.295596	0.0962434
50	Deep chlorophyll maximum	0.8-5	Proteobacteria	JCVI_READ_1095521777607	0.000135628	0.295596	0.0458829
50	Deep chlorophyll maximum	0.8-5	Proteobacteria	OM-RGC.v2.008781354	7.39236e-05	0.295596	0.0250083
50	Deep chlorophyll maximum	0.8-5	Proteobacteria	OM-RGC.v2.009008712	7.46541e-05	0.295596	0.0252555
50	Deep chlorophyll maximum	0.8-5	Proteobacteria	OM-RGC.v2.009101233	8.12509e-05	0.295596	0.0274872
50	Deep chlorophyll maximum	0.8-5	Proteobacteria	OM-RGC.v2.011488497	0.00010891	0.295596	0.0368442
50	Deep chlorophyll maximum	0.8-5	Proteobacteria	OM-RGC.v2.013227150	0.000133283	0.295596	0.0450896
50	Deep chlorophyll maximum	0.8-5	Proteobacteria	Other_proteobacteria	0.000801746	0.295596	0.271231
51	Deep chlorophyll maximum	0.8-5	Cyanobacteria	Crocosphaera	4.59843e-05	0.0954356	0.0481836
51	Deep chlorophyll maximum	0.8-5	Cyanobacteria	Trichodesmium	0.00012036	0.0954356	0.126117
51	Deep chlorophyll maximum	0.8-5	Cyanobacteria	UCYN-A1	3.141e-05	0.0954356	0.0329123
51	Deep chlorophyll maximum	0.8-5	Proteobacteria	HBD03/4	4.05505e-05	0.0954356	0.0424899
51	Deep chlorophyll maximum	0.8-5	Proteobacteria	JCVI_READ_1095521777607	2.84556e-05	0.0954356	0.0298166
51	Deep chlorophyll maximum	0.8-5	Proteobacteria	OM-RGC.v2.009008712	3.68464e-05	0.0954356	0.0386086
51	Deep chlorophyll maximum	0.8-5	Proteobacteria	OM-RGC.v2.013227150	3.30347e-05	0.0954356	0.0346146
51	Deep chlorophyll maximum	0.8-5	Proteobacteria	Other_proteobacteria	0.000305738	0.0954356	0.32036
52	Deep chlorophyll maximum	0.8-5	Proteobacteria	HBD03/4	7.73704e-05	0.09089	0.0851253
52	Deep chlorophyll maximum	0.8-5	Proteobacteria	OM-RGC.v2.009008712	4.01817e-05	0.09089	0.0442091
52	Deep chlorophyll maximum	0.8-5	Proteobacteria	OM-RGC.v2.009101233	5.29835e-05	0.09089	0.0582941
52	Deep chlorophyll maximum	0.8-5	Proteobacteria	Other_proteobacteria	0.000142864	0.09089	0.157183
58	Deep chlorophyll maximum	0.8-5	Cyanobacteria	Trichodesmium	3.78192e-05	0.126739	0.0298401
58	Deep chlorophyll maximum	0.8-5	Cyanobacteria	UCYN-A1	3.71518e-05	0.126739	0.0293135
58	Deep chlorophyll maximum	0.8-5	Proteobacteria	OM-RGC.v2.009101233	3.62977e-05	0.126739	0.0286397
58	Deep chlorophyll maximum	0.8-5	Proteobacteria	Other_proteobacteria	0.000113688	0.126739	0.0897022
64	Deep chlorophyll maximum	0.8-5	Proteobacteria	OM-RGC.v2.008863533	7.97087e-05	0.10484	0.0760292
64	Deep chlorophyll maximum	0.8-5	Proteobacteria	OM-RGC.v2.009008712	5.89512e-05	0.10484	0.0562299
64	Deep chlorophyll maximum	0.8-5	Proteobacteria	OM-RGC.v2.009101233	9.50206e-05	0.10484	0.0906343
64	Deep chlorophyll maximum	0.8-5	Proteobacteria	Other_proteobacteria	3.97145e-05	0.10484	0.0378812
65	Deep chlorophyll maximum	0.8-5	Proteobacteria	HBD03/4	8.95985e-05	0.124603	0.0719072
65	Deep chlorophyll maximum	0.8-5	Proteobacteria	OM-RGC.v2.009101233	5.24122e-05	0.124603	0.0420634
65	Deep chlorophyll maximum	0.8-5	Proteobacteria	Other_proteobacteria	4.60866e-05	0.124603	0.0369868
66	Deep chlorophyll maximum	0.8-5	Cyanobacteria	Other_cyanobacteria	0.000136735	0.0520653	0.262623
66	Deep chlorophyll maximum	0.8-5	Cyanobacteria	Spheroid_bodies	4.18829e-05	0.0520653	0.0804431
66	Deep chlorophyll maximum	0.8-5	Proteobacteria	HBD03/4	6.72307e-05	0.0520653	0.129128
66	Deep chlorophyll maximum	0.8-5	Proteobacteria	HBD07	4.50485e-05	0.0520653	0.0865232
66	Deep chlorophyll maximum	0.8-5	Proteobacteria	JCVI_READ_1095521777607	0.000107616	0.0520653	0.206694
66	Deep chlorophyll maximum	0.8-5	Proteobacteria	OM-RGC.v2.009008712	9.09681e-05	0.0520653	0.174719
66	Deep chlorophyll maximum	0.8-5	Proteobacteria	OM-RGC.v2.009101233	0.000394961	0.0520653	0.758589
66	Deep chlorophyll maximum	0.8-5	Proteobacteria	OM-RGC.v2.011488497	7.67163e-05	0.0520653	0.147346
66	Deep chlorophyll maximum	0.8-5	Proteobacteria	Other_proteobacteria	0.000160379	0.0520653	0.308035
68	Deep chlorophyll maximum	0.8-5	No nifH detection	-	0	0.0743995	0
72	Deep chlorophyll maximum	0.8-5	Proteobacteria	HBD03/4	3.76357e-05	0.0887952	0.0423849
72	Deep chlorophyll maximum	0.8-5	Proteobacteria	OM-RGC.v2.008955342	3.22947e-05	0.0887952	0.0363699
72	Deep chlorophyll maximum	0.8-5	Proteobacteria	OM-RGC.v2.013227150	4.51455e-05	0.0887952	0.0508423
72	Deep chlorophyll maximum	0.8-5	Proteobacteria	Other_proteobacteria	0.000154083	0.0887952	0.173526
76	Deep chlorophyll maximum	0.8-5	Cyanobacteria	Richelia	2.99948e-05	0.0693673	0.0432406
76	Deep chlorophyll maximum	0.8-5	Cyanobacteria	UCYN-A1	3.67284e-05	0.0693673	0.0529477
76	Deep chlorophyll maximum	0.8-5	Proteobacteria	HBD03/4	5.60651e-05	0.0693673	0.0808236
76	Deep chlorophyll maximum	0.8-5	Proteobacteria	HBD05	3.4085e-05	0.0693673	0.0491371
76	Deep chlorophyll maximum	0.8-5	Proteobacteria	OM-RGC.v2.009101233	3.29614e-05	0.0693673	0.0475172
76	Deep chlorophyll maximum	0.8-5	Proteobacteria	OM-RGC.v2.013227150	4.41101e-05	0.0693673	0.0635892
76	Deep chlorophyll maximum	0.8-5	Proteobacteria	Other_proteobacteria	0.0005144	0.0693673	0.741561
78	Deep chlorophyll maximum	0.8-5	Cyanobacteria	UCYN-A1	4.94255e-05	0.11534	0.0428521
78	Deep chlorophyll maximum	0.8-5	Cyanobacteria	UCYN-A2	5.774e-05	0.11534	0.0500608
78	Deep chlorophyll maximum	0.8-5	Proteobacteria	OM-RGC.v2.009101233	4.9824e-05	0.11534	0.0431977
78	Deep chlorophyll maximum	0.8-5	Proteobacteria	Other_proteobacteria	6.11701e-05	0.11534	0.0530348
80	Deep chlorophyll maximum	0.8-5	Cyanobacteria	Trichodesmium	3.26842e-05	0.244011	0.0133946
80	Deep chlorophyll maximum	0.8-5	Cyanobacteria	UCYN-A1	0.000569641	0.244011	0.233449
80	Deep chlorophyll maximum	0.8-5	Cyanobacteria	UCYN-A2	0.000255064	0.244011	0.10453
80	Deep chlorophyll maximum	0.8-5	Other_or_unassigned	Other_or_unassigned	2.49896e-05	0.244011	0.0102412
80	Deep chlorophyll maximum	0.8-5	Proteobacteria	HBD03/4	4.42798e-05	0.244011	0.0181466
80	Deep chlorophyll maximum	0.8-5	Proteobacteria	HBD06	4.27788e-05	0.244011	0.0175315
80	Deep chlorophyll maximum	0.8-5	Proteobacteria	HBD07	2.86812e-05	0.244011	0.0117541
80	Deep chlorophyll maximum	0.8-5	Proteobacteria	JCVI_READ_1095521777607	2.49896e-05	0.244011	0.0102412
80	Deep chlorophyll maximum	0.8-5	Proteobacteria	OM-RGC.v2.008955342	3.07799e-05	0.244011	0.0126141
80	Deep chlorophyll maximum	0.8-5	Proteobacteria	Other_proteobacteria	0.000224453	0.244011	0.0919845
81	Deep chlorophyll maximum	0.8-5	Proteobacteria	OM-RGC.v2.008781354	4.16349e-05	0.12354	0.0337014
81	Deep chlorophyll maximum	0.8-5	Proteobacteria	OM-RGC.v2.013227150	3.65809e-05	0.12354	0.0296105
81	Deep chlorophyll maximum	0.8-5	Proteobacteria	Other_proteobacteria	0.000131461	0.12354	0.106411
82	Deep chlorophyll maximum	0.8-5	No nifH detection	-	0	0.000837617	0
85	Deep chlorophyll maximum	0.8-5	Planctomycetes	HBD09	3.36203e-05	0.0337416	0.0996403
85	Deep chlorophyll maximum	0.8-5	Proteobacteria	Other_proteobacteria	3.70633e-05	0.0337416	0.109844
86	Deep chlorophyll maximum	0.8-5	Proteobacteria	HBD06	2.71058e-05	0.0762598	0.0355441
93	Deep chlorophyll maximum	0.8-5	Proteobacteria	HBD02	2.32793e-05	0.0799879	0.0291035
93	Deep chlorophyll maximum	0.8-5	Proteobacteria	JCVI_READ_1095521777607	6.65122e-05	0.0799879	0.0831528
93	Deep chlorophyll maximum	0.8-5	Proteobacteria	OM-RGC.v2.008173703	2.70689e-05	0.0799879	0.0338412
93	Deep chlorophyll maximum	0.8-5	Proteobacteria	OM-RGC.v2.011488497	0.000743146	0.0799879	0.929072
93	Deep chlorophyll maximum	0.8-5	Proteobacteria	Other_proteobacteria	0.000474221	0.0799879	0.592865
96	Deep chlorophyll maximum	0.8-5	Proteobacteria	HBD06	3.07518e-05	0.151566	0.0202894
96	Deep chlorophyll maximum	0.8-5	Proteobacteria	JCVI_READ_1095521777607	4.39311e-05	0.151566	0.0289849
96	Deep chlorophyll maximum	0.8-5	Proteobacteria	OM-RGC.v2.008781354	3.00448e-05	0.151566	0.019823
96	Deep chlorophyll maximum	0.8-5	Proteobacteria	OM-RGC.v2.009101233	4.95057e-05	0.151566	0.0326629
96	Deep chlorophyll maximum	0.8-5	Proteobacteria	Other_proteobacteria	0.000313212	0.151566	0.206651
97	Deep chlorophyll maximum	0.8-5	Cyanobacteria	UCYN-A1	4.23486e-05	0.112355	0.0376918
97	Deep chlorophyll maximum	0.8-5	Proteobacteria	HBD06	4.24314e-05	0.112355	0.0377654
97	Deep chlorophyll maximum	0.8-5	Proteobacteria	JCVI_READ_1095521777607	0.000214038	0.112355	0.190501
97	Deep chlorophyll maximum	0.8-5	Proteobacteria	OM-RGC.v2.008781354	4.52601e-05	0.112355	0.0402831
97	Deep chlorophyll maximum	0.8-5	Proteobacteria	OM-RGC.v2.008955342	4.86015e-05	0.112355	0.043257
97	Deep chlorophyll maximum	0.8-5	Proteobacteria	OM-RGC.v2.011488497	0.000111409	0.112355	0.0991583
97	Deep chlorophyll maximum	0.8-5	Proteobacteria	OM-RGC.v2.013227150	5.79329e-05	0.112355	0.0515623
97	Deep chlorophyll maximum	0.8-5	Proteobacteria	Other_proteobacteria	0.00127736	0.112355	1.1369
100	Deep chlorophyll maximum	0.8-5	Other_or_unassigned	Other_or_unassigned	2.99779e-05	0.0837651	0.0357881
100	Deep chlorophyll maximum	0.8-5	Proteobacteria	HBD06	0.000149993	0.0837651	0.179064
100	Deep chlorophyll maximum	0.8-5	Proteobacteria	JCVI_READ_1095521777607	3.64792e-05	0.0837651	0.0435493
100	Deep chlorophyll maximum	0.8-5	Proteobacteria	OM-RGC.v2.009101233	9.11979e-05	0.0837651	0.108873
100	Deep chlorophyll maximum	0.8-5	Proteobacteria	Other_proteobacteria	0.00014658	0.0837651	0.174989
102	Deep chlorophyll maximum	0.8-5	Proteobacteria	HBD06	0.000154825	0.166211	0.0931501
102	Deep chlorophyll maximum	0.8-5	Proteobacteria	OM-RGC.v2.009101233	3.31282e-05	0.166211	0.0199315
102	Deep chlorophyll maximum	0.8-5	Proteobacteria	Other_proteobacteria	0.000114489	0.166211	0.0688817
106	Deep chlorophyll maximum	0.8-5	Planctomycetes	HBD09	3.43912e-05	0.124287	0.0276709
106	Deep chlorophyll maximum	0.8-5	Proteobacteria	HBD06	7.69044e-05	0.124287	0.0618767
106	Deep chlorophyll maximum	0.8-5	Proteobacteria	JCVI_READ_1095521777607	4.89228e-05	0.124287	0.0393629
106	Deep chlorophyll maximum	0.8-5	Proteobacteria	OM-RGC.v2.009008712	4.08649e-05	0.124287	0.0328796
106	Deep chlorophyll maximum	0.8-5	Proteobacteria	OM-RGC.v2.009101233	6.18263e-05	0.124287	0.049745
106	Deep chlorophyll maximum	0.8-5	Proteobacteria	OM-RGC.v2.013227150	3.43912e-05	0.124287	0.0276709
106	Deep chlorophyll maximum	0.8-5	Proteobacteria	Other_proteobacteria	0.000110134	0.124287	0.0886128
109	Deep chlorophyll maximum	0.8-5	Other_or_unassigned	Other_or_unassigned	3.8209e-05	0.11414	0.0334756
109	Deep chlorophyll maximum	0.8-5	Planctomycetes	HBD09	3.86387e-05	0.11414	0.033852
109	Deep chlorophyll maximum	0.8-5	Proteobacteria	HBD06	5.01118e-05	0.11414	0.0439038
109	Deep chlorophyll maximum	0.8-5	Proteobacteria	JCVI_READ_1095521777607	3.19045e-05	0.11414	0.0279521
109	Deep chlorophyll maximum	0.8-5	Proteobacteria	OM-RGC.v2.008955342	4.14344e-05	0.11414	0.0363014
[truncated: 2,206 more rows]

## Sheet: "Other cyanobacteria" group
nifH id (IMG database)	Species	Morphology
2022832730	Oscillatoriales_sp_JSC-1	non-heterocystous & filamentous
2501547408	Fremyella_diplosiphon_UTEX_481	Heterocysous & filamentous
2503636510	Halothece_sp_PCC_7418	unicellular
2504093218	Calothrix_sp_PCC_6303	Heterocysous & filamentous
2504131751	Anabaena_cylindrica_PCC_7122	Heterocysous & filamentous
2504133119	Anabaena_cylindrica_PCC_7122	Heterocysous & filamentous
2505785337	Chroococcidiopsis_sp_PCC_6712	unicellular
2507085908	Pseudanabaena_sp_PCC_6802	non-heterocystous & filamentous
2507336069	Scytonema_hofmanni_UTEX_2349	Heterocysous & filamentous
2508648322	Xenococcus_sp_PCC_7305	Pleurocapsales
2509433127	Microcoleus_sp_PCC_7113	non-heterocystous & filamentous
2509509609	Oscillatoria_sp_PCC_10802	non-heterocystous & filamentous
2509575412	Pleurocapsa_sp_PCC_7327	unicellular
2509746633	Leptolyngbya_sp_2LT21S03	non-heterocystous & filamentous
2509775993	Nodosilinea_nodulosa_PCC_7104	unicellular
2509808799	Nostoc_sp_PCC_7524	Heterocysous & filamentous
2509828926	Chlorogloeopsis_fritschii_PCC_6912	Heterocysous & filamentous
2509842133	Leptolyngbya_sp_PCC_7375	non-heterocystous & filamentous
2510091501	Rivularia_sp_PCC_7116	Heterocysous & filamentous
2512979838	Fischerella_sp_PCC_9431	Heterocysous & filamentous
2513241534	Dolichospermum_circinale_ACBU02	Heterocysous & filamentous
2516149990	Fischerella_sp_PCC_9605	Heterocysous, filamentous, branching
2517239414	Mastigocladopsis_repens_PCC_10914	Heterocysous & filamentous
2517647691	Cyanobacterium_sp_ESFC-1	non-heterocystous & filamentous
2517693975	Leptolyngbya_sp_PCC_6406	non-heterocystous & filamentous
2522374954	Cylindrospermopsis_raciborskii_509	Heterocysous & filamentous
2551957424	Scytonema_hofmanni_PCC_7110	Heterocysous & filamentous
2562230999	Anabaena_sp_90	Heterocysous & filamentous
2563162461	Nodularia_spumigena_CCY9414	Heterocysous & filamentous
2578016225	Lyngbya_aestuarii_BL_J	non-heterocystous & filamentous
2579006069	Leptolyngbya_sp_Heron_Island_J	non-heterocystous & filamentous
2587699395	AP_Phormidesmis_priestleyi_str_ANA	non-heterocystous & filamentous
2598895478	Myxosarcina_sp_GI1	unicellular
2619250546	Tolypothrix_bouteillei_Iicb1	Heterocysous & filamentous
2619437837	Leptolyngbya_sp_KIOST-1	non-heterocystous & filamentous
2629542210	Aphanocapsa_montana_BDHKU210001	unicellular
2631163842	Nostoc_sp_Pleu-09-321	Heterocysous & filamentous
2631177033	Nostoc_sp_Hyl-09-2-6	Heterocysous & filamentous
2634163034	Nostoc_sp_996	Heterocysous & filamentous
2637006495	Synechococcus_sp_CAUP_A_1101	unicellular
2673877691	Nostoc_sp_NIES-3756	Heterocysous & filamentous
2673877892	Nostoc_sp_NIES-3756	Heterocysous & filamentous
2677278984	Anabaena_sp_4-3	Heterocysous & filamentous
2724440255	Oscillatoria_sp_01	non-heterocystous & filamentous
2724445169	Oscillatoria_sp_08	non-heterocystous & filamentous
2724943698	Mastigocoleus_testarum_BC008	Heterocysous, filamentous, branching
2725877448	Anabaena_sp_ATCC_33047	Heterocysous & filamentous
2745211130	Leptolyngbya_valderiana_BDU_20041	non-heterocystous & filamentous
2752813173	Desertifilum_sp_IPPAS_B-1220	non-heterocystous & filamentous
2775927092	Aulosira_laxa_NIES-50	Heterocysous & filamentous
2775963776	Anabaenopsis_circularis_NIES-21	Heterocysous & filamentous
2776068681	Sphaerospermopsis_kisseleviana_NIES-73	Heterocysous & filamentous
2776130030	Tolypothrix_sp_NIES-4075	Heterocysous & filamentous
2776147902	Calothrix_sp_NIES-2100	Heterocysous & filamentous
2776160436	Calothrix_sp_NIES-4071	Heterocysous & filamentous
2776169395	Calothrix_sp_NIES-4101	Heterocysous & filamentous
2776186410	Calothrix_sp_NIES-2098	Heterocysous & filamentous
2776192790	Calothrix_sp_NIES-2098	Heterocysous & filamentous
2776197526	Calothrix_sp_NIES-3974	Heterocysous & filamentous
2776204593	Calothrix_parasitica_NIES-267	Heterocysous & filamentous
2776204595	Calothrix_parasitica_NIES-267	Heterocysous & filamentous
2776209658	Calothrix_brevissima_NIES-22	Heterocysous & filamentous
2776212221	Calothrix_brevissima_NIES-22	Heterocysous & filamentous
2776212415	Calothrix_brevissima_NIES-22	Heterocysous & filamentous
2787457413	Elainella_saxicola_E1	unicellular
2788404781	Euhalothece_sp_PCC_7418	unicellular
2791296369	Nostoc_sp_CENA543	Heterocysous & filamentous
2792367979	Planktothrix_tepida_PCC_9214	non-heterocystous & filamentous
2804829445	Trichormus_variabilis_NIES-23	Heterocysous & filamentous
2805963960	Fischerella_thermalis_CCMEE_5196	Heterocysous, filamentous, branching
640016144	Lyngbya_sp_PCC_8106	non-heterocystous & filamentous
643474853	Cyanothece_sp_PCC_8801	unicellular
647576434	Synechococcus_sp_PCC_7335	unicellular
648051303	Nostoc_azollae_0708	Heterocysous & filamentous
648049582	Nostoc_azollae_0708	Heterocysous & filamentous
648188591	Cyanothece_sp_PCC_7822	unicellular
2501541416	Fremyella diplosiphon UTEX 481	Filamentous
2529411798	Westiella intricata UH HT-29-1
2628367305	Hassallia byssoidea VB512170	filamentous, heterocystous
2631722711	Mastigocladus laminosus UU774	filamentous, heterocystous
2677278981	Anabaena sp. 4-3
2770889447	Hapalosiphon sp. MRB220	filamentous, heterocystous
2776188784	Calothrix sp. NIES-2098	filamentous, heterocystous
2776277546	Fischerella sp. NIES-4106	filamentous, heterocystous
2776635361	Nostoc sp. KVJ20	filamentous, heterocystous
2776645376	Nostoc sp. NIES-2111	Filamentous
2776645610	Nostoc sp. NIES-2111	Filamentous
2776649389	Nostoc carneum NIES-2107	Filamentous
2776652666	Nostoc carneum NIES-2107	Filamentous
2789931878	Cyanosarcina cf. burmensis CCALA 770	unicellular
2804887930	Scytonema sp. NIES-2130	Filamentous
2805779772	Fischerella thermalis CCMEE 5268	filamentous, heterocystous
2805905247	Fischerella thermalis CCMEE 5201	filamentous, heterocystous
2805910228	Fischerella thermalis CCMEE 5205	filamentous, heterocystous
644979800	Cyanothece sp. PCC 8802	unicellular
