# Supplementary material for: Global distribution patterns of marine nitrogen-fixers by imaging and molecular methods
Source: Nat Commun. 2021 Jul 6;12:4160. doi: 10.1038/s41467-021-24299-y (PMC8260585; doi:10.1038/s41467-021-24299-y)
Supplement: Supplementary file 5 — Supplementary Data 2 [file 41467_2021_24299_MOESM5_ESM.xlsx]

## Sheet: Information
Supplementary Data 2: Polyploidy estimations in Trichodesmium and Richelia/Calothrix.
Estimations for ploidy levels of Trichodesmium and Richelia/Calothrix by combining imaging and genetic methods from the same samples (20-180 µm size fraction).
It is important to note that the metagenomic sampling from Tara Oceans was not specifically designed to quantify metagenomic signals per seawater volume due to the lack of ‘spike‐ins’ or DNA internal standards, and thus we have made assumptions in order to approximate estimates using the reported sampled seawater volumes and the quantity of extracted DNA.
Sheet 1: Compilation of sampled DNA and seawater volumes for metagenomic samples
Sheet 2: Polyploidy calculations

## Sheet: sampled seawater volumes and DNA
	SEAWATER SAMPLED VOLUME = vol.concentrated.with.net * cod.ends * vol.processed.for.DNA / vol.resuspension.cod.end
	vol.concentrated.with.net = (flowmeter.end - flowmeter.start) * 0.3 * 0.19
	0.19 -> area (m2) of the net
	0.3 -> hydrobios flowmeters records 0.3 m per revolution
	cod.ends = 2
	double nets: Two nets towed side by side and the 2 cod end of the net were mixed together prior to fractionation in various samples
	vol.processed.for.DNA
	1 L in total accoding to the wet logsheets; but I divided by the number of barcodes
	vol.resuspension.cod.end = 3 L
	See more information in Tara2009_PROTOCOLS_Protists_20110208a.pdf in https://store.pangaea.de/Projects/TARA-OCEANS/Protocols/Tara_SCIENCE_BRIEFING_PACKAGE_20130625.zip
station	layer	size.fraction (µm)	deph.m	sampleid	otherref	Event.device.label	townb	towtype	nettype	netsurf.m2	flowmeter.start	flowmeter.end	volume.concentrated.by.net.m3	volume.of.dilution.of.the.code.end.m3	cod.end.numbers	link.to.event.logsheet	link.to.wetlab.logsheet	vol.processed.for.DNA .m3	barcode(not.sure.about.this)	CB.Tara	Volume.m3	DNA-extracted_mass_ng	DNA-input (ng)	Sample	Accession	Meta	Sample	Run	ENA_site
39	Surface	20-180	3	tara_oceans_2010_039_d_double_20_20	tara_20100318t0505z_039_event_net	plankton net [NET-DOUBLE-20]+[SIEVE-180]	1	2	double_20	0.19	4072	4236	9.348	0.003	2	http://store.pangaea.de/Projects/TARA-OCEANS/Logsheets_Event/TARA_20100318T0505Z_039_EVENT_NET.pdf	http://store.pangaea.de/Projects/TARA-OCEANS/Logsheets_Wetlab/TARA_20100318Z_039_WETLAB_GENO.pdf	0.001	p100000051	N000000018	6.232	4612.5	250	TARA_N000000011	SAMEA2657110	Metagenome	ERS488896	ERR1726587,ERR1726979	http://www.ebi.ac.uk/ena/data/view/ERS488896
45	Surface	20-180	3	tara_oceans_2010_045_d_double_20_20	tara_20100413t0246z_045_event_net	plankton net [NET-DOUBLE-20]+[SIEVE-180]	1	2	double_20	0.19	4963	5659	39.672	0.003	2	http://store.pangaea.de/Projects/TARA-OCEANS/Logsheets_Event/TARA_20100413T0246Z_045_EVENT_NET.pdf	http://store.pangaea.de/Projects/TARA-OCEANS/Logsheets_Wetlab/TARA_20100413Z_045_WETLAB_GENO.pdf	0.001	p100000488	N000000251	26.448	4803.75	250	TARA_N000000259	SAMEA2657054	Metagenome	ERS489234	ERR562412, ERR1718753, ERR1726646	http://www.ebi.ac.uk/ena/browser/view/ERS489234
46	Surface	20-180	3	tara_oceans_2010_046_d_double_20_20	tara_20100415t0215z_046_event_net	plankton net [NET-DOUBLE-20]+[SIEVE-180]	1	2	double_20	0.19	5687	5715	1.596	0.003	2	http://store.pangaea.de/Projects/TARA-OCEANS/Logsheets_Event/TARA_20100415T0215Z_046_EVENT_NET.pdf	http://store.pangaea.de/Projects/TARA-OCEANS/Logsheets_Wetlab/TARA_20100415Z_046_WETLAB_GENO.pdf	0.001	p100000480	N000000265	1.064	5343.8	250	TARA_N000000269	SAMEA2730898	Metagenome	ERS489289	ERR1726729	http://www.ebi.ac.uk/ena/data/view/ERS489289
47	Surface	20-180	3	tara_oceans_2010_047_d_double_20_20	tara_20100416t0443z_047_event_net	plankton net [NET-DOUBLE-20]+[SIEVE-180]	1	2	double_20	0.19	5733	5926	11.001	0.003	2	http://store.pangaea.de/Projects/TARA-OCEANS/Logsheets_Event/TARA_20100416T0443Z_047_EVENT_NET.pdf	http://store.pangaea.de/Projects/TARA-OCEANS/Logsheets_Wetlab/TARA_20100416Z_047_WETLAB_GENO.pdf	0.001	p100000093	N000000274	7.334	5295	250	TARA_N000000282	SAMEA2730847	Metagenome	ERS489311	ERR1718775, ERR1726611, ERR1756070	http://www.ebi.ac.uk/ena/browser/view/ERS489311
50	Surface	20-180	3	tara_oceans_2010_050_d_double_20_20	tara_20100509t0805z_050_event_net	plankton net [NET-DOUBLE-20]+[SIEVE-180]	1	2	double_20	0.19	6009	6653	36.708	0.003	2	http://store.pangaea.de/Projects/TARA-OCEANS/Logsheets_Event/TARA_20100509T0805Z_050_EVENT_NET.pdf	http://store.pangaea.de/Projects/TARA-OCEANS/Logsheets_Wetlab/TARA_20100509Z_050_WETLAB_GENO.pdf	0.00025	p100000085	N000000128 / N000000129 /N000000130 / N000000131	6.118	6185.4	100	TARA_N000000164	SAMEA2730982	Metagenome	ERS489403	ERR1718468, ERR1756048	http://www.ebi.ac.uk/ena/browser/view/ERS489403
53	Surface	20-180	3	tara_oceans_2010_053_d_double_20_20	tara_20100525t0550z_053_event_net	plankton net [NET-DOUBLE-20]+[SIEVE-180]	1	2	double_20	0.19	8632	9127	28.215	0.003	2	http://store.pangaea.de/Projects/TARA-OCEANS/Logsheets_Event/TARA_20100525T0550Z_053_EVENT_NET.pdf	http://store.pangaea.de/Projects/TARA-OCEANS/Logsheets_Wetlab/TARA_20100525Z_053_WETLAB_GENO.pdf	0.00025	p100000665	N000000558 / N000000559 / N000000560 / N000000561	4.7025	6719.6	100	TARA_N000000371	SAMEA2731110	Metagenome	ERS489646	ERR1718480, ERR1756014, ERR1756347, ERR4691753	http://www.ebi.ac.uk/ena/browser/view/ERS489646
54	Surface	20-180	3	tara_oceans_2010_054_d_double_20_20	tara_20100525t1055z_054_event_net	plankton net [NET-DOUBLE-20]+[SIEVE-180]	1	2	double_20	0.19	9127	9401	15.618	0.003	2	http://store.pangaea.de/Projects/TARA-OCEANS/Logsheets_Event/TARA_20100525T1055Z_054_EVENT_NET.pdf	http://store.pangaea.de/Projects/TARA-OCEANS/Logsheets_Wetlab/TARA_20100526Z_054_WETLAB_GENO.pdf	0.0001	p100000663	N000000554 / N000000555 / N000000556 / N000000557	1.0412	682.69	100	TARA_N000000375	SAMEA2731202	Metagenome	ERS489668	ERR1718484, ERR1756311, ERR1756354, ERR4691756	http://www.ebi.ac.uk/ena/browser/view/ERS489668
58	Deep chlorophyll maximum	20-180	68	tara_oceans_2010_058_d_double_20_20	tara_20100629t1344z_058_event_net	plankton net [NET-DOUBLE-20]+[SIEVE-180]	1	3	double_20	0.19	9773	10200	24.339	0.003	2	http://store.pangaea.de/Projects/TARA-OCEANS/Logsheets_Event/TARA_20100629T1344Z_058_EVENT_NET.pdf	http://store.pangaea.de/Projects/TARA-OCEANS/Logsheets_Wetlab/TARA_20100629Z_058_WETLAB_GENO.pdf	0.00025	p100000143\p100000682\	N000000401 / N000000402 / N000000403 / N000000404	4.0565	3947.25	100	TARA_N000000429	SAMEA2731419	Metagenome	ERS489842	ERR1718493, ERR1726590, ERR1756282, ERR1756360	http://www.ebi.ac.uk/ena/browser/view/ERS489842
58	Surface	20-180	3	tara_oceans_2010_058_d_double_20_20	tara_20100629t0603z_058_event_net	plankton net [NET-DOUBLE-20]+[SIEVE-180]	1	2	double_20	0.19	9558	9766	11.856	0.003	2	http://store.pangaea.de/Projects/TARA-OCEANS/Logsheets_Event/TARA_20100629T0603Z_058_EVENT_NET.pdf	http://store.pangaea.de/Projects/TARA-OCEANS/Logsheets_Wetlab/TARA_20100629Z_058_WETLAB_GENO.pdf	0.00025	p100000681	N000000405 / N000000406 / N000000407 / N000000408	1.976	4780.4	250	TARA_N000000425	SAMEA2731380	Metagenome	ERS489813	ERR1718497, ERR1726728, ERR1756331
62	Surface	20-180	3	tara_oceans_2010_062_d_double_20_20	tara_20100703t0834z_062_event_net	plankton net [NET-DOUBLE-20]+[SIEVE-180]	1	2	double_20	0.19	10206	10242	2.052	0.003	2	http://store.pangaea.de/Projects/TARA-OCEANS/Logsheets_Event/TARA_20100703T0834Z_062_EVENT_NET.pdf	http://store.pangaea.de/Projects/TARA-OCEANS/Logsheets_Wetlab/TARA_20100703Z_062_WETLAB_GENO.pdf	0.00025	p100000839\p100000144\	N000000475 / N000000476 / N000000477 / N000000478	0.342	4128.3	100	TARA_N000000487	SAMEA2731434	Metagenome	ERS489911	ERR1718508, ERR1756143, ERR1756316, ERR4691759	http://www.ebi.ac.uk/ena/browser/view/ERS489911
64	Surface	20-180	3	tara_oceans_2010_064_d_double_20_20	tara_20100707t0753z_064_event_net	plankton net [NET-DOUBLE-20]+[SIEVE-180]	1	2	double_20	0.19	10257	10729	26.904	0.003	2	http://store.pangaea.de/Projects/TARA-OCEANS/Logsheets_Event/TARA_20100707T0753Z_064_EVENT_NET.pdf	http://store.pangaea.de/Projects/TARA-OCEANS/Logsheets_Wetlab/TARA_20100707Z_064_WETLAB_GENO.pdf	0.00025	p100000832	N000000505 / N000000506 / N000000507 / N000000508	4.484	666.8	30	TARA_N000000526	SAMEA2656968	Metagenome	ERS489963	ERR599321	http://www.ebi.ac.uk/ena/data/view/ERS489963
76	Deep chlorophyll maximum	20-180	148	tara_oceans_2010_076_d_double_20_20	tara_20101016t1854z_076_event_net	plankton net [NET-DOUBLE-20]+[SIEVE-180]	1	2	double_20	0.19	20292	21335	59.451	0.003	2	http://store.pangaea.de/Projects/TARA-OCEANS/Logsheets_Event/TARA_20101016T1854Z_076_EVENT_NET.pdf	http://store.pangaea.de/Projects/TARA-OCEANS/Logsheets_Wetlab/TARA_20101016Z_076_WETLAB_GENO.pdf	0.00025	p100000291	N000000903 / N000000908 / N000000905 / N000000906	9.9085	15795	100	TARA_N000000876	SAMEA2656998	Metagenome	ERS490618	ERR1726950,ERR599333,ERR1726607	http://www.ebi.ac.uk/ena/data/view/ERS490618
76	Surface	20-180	3	tara_oceans_2010_076_d_double_20_20	tara_20101016t1118z_076_event_net	plankton net [NET-DOUBLE-20]+[SIEVE-180]	1	2	double_20	0.19	19699	20287	33.516	0.003	2	http://store.pangaea.de/Projects/TARA-OCEANS/Logsheets_Event/TARA_20101016T1118Z_076_EVENT_NET.pdf	http://store.pangaea.de/Projects/TARA-OCEANS/Logsheets_Wetlab/TARA_20101016Z_076_WETLAB_GENO.pdf	0.00025	p100000282	N000000907 / N000000904 / N000000909 / N000000910	5.586	14385	100	TARA_N000000871	SAMEA2657030	Metagenome	ERS490572	ERR1726937,ERR599326,ERR1726731	http://www.ebi.ac.uk/ena/data/view/ERS490572
80	Surface	20-180	3	tara_oceans_2010_080_d_double_20_20	tara_20101129t1430z_080_event_net	plankton net [NET-DOUBLE-20]+[SIEVE-180]	1	2	double_20	0.19	22869	23089	12.54	0.003	2	http://store.pangaea.de/Projects/TARA-OCEANS/Logsheets_Event/TARA_20101129T1430Z_080_EVENT_NET.pdf	http://store.pangaea.de/Projects/TARA-OCEANS/Logsheets_Wetlab/TARA_20101129Z_080_WETLAB_GENO.pdf	0.0005	p100000897	N000001498 / N000001499	4.18	14829.6	250	TARA_N000001499	SAMEA2732299	Metagenome	ERS490768	ERR1726636	http://www.ebi.ac.uk/ena/data/view/ERS490768
96	Surface	20-180	3	tara_oceans_2011_096_d_double_20_20	tara_20110324t1427z_096_event_net	plankton net [NET-DOUBLE-20]+[SIEVE-180]	1	2	double_20	0.19	27382	27910	30.096	0.003	2	http://store.pangaea.de/Projects/TARA-OCEANS/Logsheets_Event/TARA_20110324T1427Z_096_EVENT_NET.pdf	http://store.pangaea.de/Projects/TARA-OCEANS/Logsheets_Wetlab/TARA_20110324Z_096_WETLAB_GENO.pdf	0.0005	p100001935	N000001260 / N000001261	10.032	14105.6	250	TARA_N000001260	SAMEA2732363	Metagenome	ERS491547	ERR1718619, ERR1726558, ERR1756194	http://www.ebi.ac.uk/ena/browser/view/ERS491547
97	Surface	20-180	3	tara_oceans_2011_097_d_double_20_20	tara_20110329t1512z_097_event_net	plankton net [NET-DOUBLE-20]+[SIEVE-180]	1	2	double_20	0.19	27941	29852	108.927	0.003	2	http://store.pangaea.de/Projects/TARA-OCEANS/Logsheets_Event/TARA_20110329T1512Z_097_EVENT_NET.pdf	http://store.pangaea.de/Projects/TARA-OCEANS/Logsheets_Wetlab/TARA_20110327Z_097_WETLAB_GENO.pdf	0.0005	p100001952	N000001534 / N000001535	36.309	11490	100	TARA_N000001534	SAMEA2732195	Metagenome	ERS491693	ERR1718632, ERR1726598, ERR1756000, ERR1756045	http://www.ebi.ac.uk/ena/browser/view/ERS491693
98	Deep chlorophyll maximum	20-180	178	tara_oceans_2011_098_d_double_20_20	tara_20110404t1707z_098_event_net	plankton net [NET-DOUBLE-20]+[SIEVE-180]	1	1	double_20	0.19	30338	31627	73.473	0.003	2	http://store.pangaea.de/Projects/TARA-OCEANS/Logsheets_Event/TARA_20110404T1707Z_098_EVENT_NET.pdf	http://store.pangaea.de/Projects/TARA-OCEANS/Logsheets_Wetlab/TARA_20110403Z_098_WETLAB_GENO.pdf	0.0005	p100001851	N000001568 / N000001569	24.491	26640	250	TARA_N000001584	SAMEA2657023	Metagenome	ERS491799	ERR1726710,ERR1726603	http://www.ebi.ac.uk/ena/data/view/ERS491799
112	Surface	20-180	3	tara_oceans_2011_112_d_double_20_20	tara_20110615t2034z_112_event_net	plankton net [NET-DOUBLE-20]+[SIEVE-180]	1	2	double_20	0.19	36220	36791	32.547	0.003	2	http://store.pangaea.de/Projects/TARA-OCEANS/Logsheets_Event/TARA_20110615T2034Z_112_EVENT_NET.pdf	http://store.pangaea.de/Projects/TARA-OCEANS/Logsheets_Wetlab/TARA_20110614Z_112_WETLAB_GENO.pdf	0.0005	p100001601	N000001862 / N000001863	10.849	10936.6	250	TARA_N000001878	SAMEA2731613	Metagenome	ERS492494	ERR1718290, ERR1726834, ERR1756112, ERR1756147	http://www.ebi.ac.uk/ena/browser/view/ERS492494
129	Deep chlorophyll maximum	20-180	78	tara_oceans_2011_129_d_double_20_20	tara_20110911t1824z_129_event_net	plankton net [NET-DOUBLE-20]+[SIEVE-180]	1	1	double_20	0.19	46960	47724	43.548	0.003	2	http://store.pangaea.de/Projects/TARA-OCEANS/Logsheets_Event/TARA_20110911T1824Z_129_EVENT_NET.pdf	http://store.pangaea.de/Projects/TARA-OCEANS/Logsheets_Wetlab/TARA_20110910Z_129_WETLAB_GENO.pdf	0.0005	p000000785	N000002319 / N000002320	14.516	15631.2	100	TARA_N000002320	SAMEA2732208	Metagenome	ERS493184	ERR1718354, ERR1726647, ERR1756098, ERR1756213
129	Surface	20-180	3	tara_oceans_2011_129_d_double_20_20	tara_20110911t0026z_129_event_net	plankton net [NET-DOUBLE-20]+[SIEVE-180]	1	2	double_20	0.19	45811	46954	65.151	0.003	2	http://store.pangaea.de/Projects/TARA-OCEANS/Logsheets_Event/TARA_20110911T0026Z_129_EVENT_NET.pdf	http://store.pangaea.de/Projects/TARA-OCEANS/Logsheets_Wetlab/TARA_20110910Z_129_WETLAB_GENO.pdf	0.0005	p000000790	N000002317 / N000002318	21.717	15100.8	250	TARA_N000002318	SAMEA2732648	Metagenome	ERS493157	ERR1718359, ERR1726894, ERR1755964, ERR1756157	http://www.ebi.ac.uk/ena/browser/view/ERS493157
131	Deep chlorophyll maximum	20-180	108	tara_oceans_2011_131_d_double_20_20	tara_20110930t2137z_131_event_net	plankton net [NET-DOUBLE-20]+[SIEVE-180]	1	1	double_20	0.19	49181	49849	38.076	0.003	2	http://store.pangaea.de/Projects/TARA-OCEANS/Logsheets_Event/TARA_20110930T2137Z_131_EVENT_NET.pdf	http://store.pangaea.de/Projects/TARA-OCEANS/Logsheets_Wetlab/TARA_20110929Z_131_WETLAB_GENO.pdf	0.0005	p100001077	N000002374 / N000002375	12.692	10579.2	250	TARA_N000002362	SAMEA2732785	Metagenome	ERS493274	ERR1726767	http://www.ebi.ac.uk/ena/data/view/ERS493274
131	Surface	20-180	3	tara_oceans_2011_131_d_double_20_20	tara_20110930t0225z_131_event_net	plankton net [NET-DOUBLE-20]+[SIEVE-180]	1	2	double_20	0.19	48917	49179	14.934	0.003	2	http://store.pangaea.de/Projects/TARA-OCEANS/Logsheets_Event/TARA_20110930T0225Z_131_EVENT_NET.pdf	http://store.pangaea.de/Projects/TARA-OCEANS/Logsheets_Wetlab/TARA_20110929Z_131_WETLAB_GENO.pdf	0.0005	p100001065	N000002372 / N000002373	4.978	5170.3	250	TARA_N000002360	SAMEA2732135	Metagenome	ERS493237	ERR1726621	http://www.ebi.ac.uk/ena/data/view/ERS493237
135	Surface	20-180	3	tara_oceans_2011_135_d_double_20_20	tara_20111023t1803z_135_event_net	plankton net [NET-DOUBLE-20]+[SIEVE-180]	1	2	double_20	0.19	50733	50890	8.949	0.003	2	http://store.pangaea.de/Projects/TARA-OCEANS/Logsheets_Event/TARA_20111023T1803Z_135_EVENT_NET.pdf	http://store.pangaea.de/Projects/TARA-OCEANS/Logsheets_Wetlab/TARA_20111023Z_135_WETLAB_GENO.pdf	0.0005	p100001401	N000002193 / N000002194	2.983	11499.6	250	TARA_N000002193	SAMEA2732980	Metagenome	ERS493530	ERR1726750	http://www.ebi.ac.uk/ena/data/view/ERS493530
136	Surface	20-180	3	tara_oceans_2011_136_d_double_20_20	tara_20111130t1915z_136_event_net	plankton net [NET-DOUBLE-20]+[SIEVE-180]	1	2	double_20	0.19	51155	51399	13.908	0.003	2	http://store.pangaea.de/Projects/TARA-OCEANS/Logsheets_Event/TARA_20111130T1915Z_136_EVENT_NET.pdf	http://store.pangaea.de/Projects/TARA-OCEANS/Logsheets_Wetlab/TARA_20111130Z_136_WETLAB_GENO.pdf	0.0005	p100001178	N000002965 / N000002966	4.636	20353.4	250	TARA_N000002965	SAMEA2732598	Metagenome	ERS493621	ERR1726873	http://www.ebi.ac.uk/ena/data/view/ERS493621
140	Surface	20-180	3	tara_oceans_2011_140_d_double_20_20	tara_20111221t1853z_140_event_net	plankton net [NET-DOUBLE-20]+[SIEVE-180]	1	2	double_20	0.19	53324	53383	3.363	0.003	2	http://store.pangaea.de/Projects/TARA-OCEANS/Logsheets_Event/TARA_20111221T1853Z_140_EVENT_NET.pdf	http://store.pangaea.de/Projects/TARA-OCEANS/Logsheets_Wetlab/TARA_20111221Z_140_WETLAB_GENO.pdf	0.0005	p100001230	N000003061 / N000003062	1.121	19440	250	TARA_N000003061	SAMEA2730909	Metagenome	ERS493903	ERR1718426, ERR1756123, ERR4691844	http://www.ebi.ac.uk/ena/browser/view/ERS493903
142	Surface	20-180	3	tara_oceans_2012_142_d_double_20_20	tara_20120109t1613z_142_event_net	plankton net [NET-DOUBLE-20]+[SIEVE-180]	1	2	double_20	0.19	NA	NA	44	0.003	2	http://store.pangaea.de/Projects/TARA-OCEANS/Logsheets_Event/TARA_20120109T1613Z_142_EVENT_NET.pdf	http://store.pangaea.de/Projects/TARA-OCEANS/Logsheets_Wetlab/TARA_20120109Z_142_WETLAB_GENO.pdf	0.0005	k100000746	N000003077 / N000003078	14.6667	8464.5	250	TARA_N000003087	SAMEA2730804	Metagenome	ERS493971	ERR1726768	http://www.ebi.ac.uk/ena/data/view/ERS493971
143	Deep chlorophyll maximum	20-180	38	tara_oceans_2012_143_d_double_20_20	tara_20120116t1944z_143_event_net	plankton net [NET-DOUBLE-20]+[SIEVE-180]	1	2	double_20	0.19	56911	57500	33.573	0.003	2	http://store.pangaea.de/Projects/TARA-OCEANS/Logsheets_Event/TARA_20120116T1944Z_143_EVENT_NET.pdf	http://store.pangaea.de/Projects/TARA-OCEANS/Logsheets_Wetlab/TARA_20120116Z_143_WETLAB_GENO.pdf	0.0005	k100000800	N000003157 / N000003158	11.191	25989.5	250	TARA_N000003156	SAMEA2730834	Metagenome	ERS494060	ERR1726893	http://www.ebi.ac.uk/ena/data/view/ERS494060

## Sheet: polyploidy calculations
#Estimations for ploidy levels of Trichodesmium and Richelia/Calothrix by combining imaging and genetic methods from the same samples (20-180 µm size fraction). It is important to note that the metagenomic sampling from Tara Oceans was not specifically designed to quantify metagenomic signals per seawater volume due to the lack of ‘spike‐ins’ or DNA internal standards, and thus we have made assum…
station	layer	size fraction (µm)	taxon	cells/L	nifH/L	nifH/cell	nifH_reads	total_sequencing_reads	DNA.extracted_ng	DNA.input_ng	volume.L	length_nifH_pb
39	Surface	20-180	Richelia & Calothrix	2.37639	2.49716	1.05082	1	366123698	4612.5	250	6232	750
45	Surface	20-180	Richelia & Calothrix	1.40873	0.753829	0.535114	1	297632840	4803.75	250	26448	750
46	Surface	20-180	Richelia & Calothrix	21.2097	244.425	11.5242	13	329967944	5343.8	250	1064	750
47	Surface	20-180	Richelia & Calothrix	1.34621	5.06677	3.76373	2	352038676	5295	250	7334	750
50	Surface	20-180	Richelia & Calothrix	1.46249	84.2708	57.6216	27	400139050	6185.4	100	6118	750
53	Surface	20-180	Richelia & Calothrix	207.33	119.213	0.574995	21.5	318341902	6719.6	100	4702.5	750
54	Surface	20-180	Richelia & Calothrix	55.2351	36.4515	0.659933	11	244417934	682.69	100	1041.2	750
58	Deep chlorophyll maximum	20-180	Richelia & Calothrix	18.9844	35.2379	1.85615	9	307002040	3947.25	100	4056.5	750
58	Surface	20-180	Richelia & Calothrix	43.1841	147.594	3.4178	22	445447000	4780.4	250	1976	750
62	Surface	20-180	Richelia & Calothrix	137.126	299.289	2.18258	6	298931638	4128.3	100	342	750
64	Surface	20-180	Richelia & Calothrix	2.01836	2.84252	1.40833	5	323119520	666.8	30	4484	750
76	Deep chlorophyll maximum	20-180	Richelia & Calothrix	1.57768	14.6841	9.30746	3	402300242	15795	100	9908.5	750
80	Surface	20-180	Richelia & Calothrix	5.31447	306.316	57.6382	27	386289714	14829.6	250	4180	750
97	Surface	20-180	Richelia & Calothrix	1.22363	4.25524	3.47754	4	367458118	11490	100	36309	750
98	Deep chlorophyll maximum	20-180	Richelia & Calothrix	0.873452	24.2638	27.7793	6	332265664	26640	250	24491	750
112	Surface	20-180	Richelia & Calothrix	1.13756	12.1013	10.638	4	411610900	10936.6	250	10849	750
131	Deep chlorophyll maximum	20-180	Richelia & Calothrix	92.3755	83.9859	0.909179	38	465871648	10579.2	250	12692	750
131	Surface	20-180	Richelia & Calothrix	168.089	163.402	0.972117	56.5	443627822	5170.3	250	4978	750
135	Surface	20-180	Richelia & Calothrix	9.10191	25.0344	2.75045	2	380442070	11499.6	250	2983	750
140	Surface	20-180	Richelia & Calothrix	100.184	116.2	1.15986	1.5	276530958	19440	250	1121	750
142	Surface	20-180	Richelia & Calothrix	7.97396	12.874	1.61451	5	276880204	8464.5	250	14666.7	750
143	Deep chlorophyll maximum	20-180	Richelia & Calothrix	63.0798	41.1452	0.652272	5	348615012	25989.5	250	11191	750
45	Surface	20-180	Trichodesmium	14.4454	30.1532	2.08738	40	297632840	4803.75	250	26448	750
46	Surface	20-180	Trichodesmium	36.2823	244.425	6.73676	13	329967944	5343.8	250	1064	750
47	Surface	20-180	Trichodesmium	19.2161	7.60015	0.39551	3	352038676	5295	250	7334	750
50	Surface	20-180	Trichodesmium	66.1286	1033.1	15.6225	331	400139050	6185.4	100	6118	750
53	Surface	20-180	Trichodesmium	1758.83	14987.6	8.52138	2703	318341902	6719.6	100	4702.5	750
54	Surface	20-180	Trichodesmium	1232.1	4231.69	3.43453	1277	244417934	682.69	100	1041.2	750
58	Deep chlorophyll maximum	20-180	Trichodesmium	495.324	2294.38	4.63208	586	307002040	3947.25	100	4056.5	750
58	Surface	20-180	Trichodesmium	318.733	5306.69	16.6493	791	445447000	4780.4	250	1976	750
62	Surface	20-180	Trichodesmium	708.95	11971.6	16.8863	240	298931638	4128.3	100	342	750
129	Deep chlorophyll maximum	20-180	Trichodesmium	30.5846	8.36262	0.273426	2	318125786	15631.2	100	14516	750
131	Deep chlorophyll maximum	20-180	Trichodesmium	183.814	216.595	1.17834	98	465871648	10579.2	250	12692	750
131	Surface	20-180	Trichodesmium	480.861	3039.56	6.32108	1051	443627822	5170.3	250	4978	750
136	Surface	20-180	Trichodesmium	37.1373	57.4059	1.54577	4	377888080	20353.4	250	4636	750
140	Surface	20-180	Trichodesmium	127.982	619.731	4.84232	8	276530958	19440	250	1121	750
143	Deep chlorophyll maximum	20-180	Trichodesmium	50.9521	24.6871	0.484516	3	348615012	25989.5	250	11191	750
