# Supplementary material for: Global distribution patterns of marine nitrogen-fixers by imaging and molecular methods
Source: Nat Commun. 2021 Jul 6;12:4160. doi: 10.1038/s41467-021-24299-y (PMC8260585; doi:10.1038/s41467-021-24299-y)
Supplement: Supplementary file 6 — Supplementary Data 3 [file 41467_2021_24299_MOESM6_ESM.xlsx]

## Sheet: information
Supplementary Data 3: catalog of nifH sequences and homologous
	Sheet 1:	nifH sequence catalog used in the current work as well as homologous used as outgroups
	Sheet 2:	information about the nifH clones generated in the current work

## Sheet: nifH database
Compilation of nifH sequences as well as homologous used as outgroups. The final catalog used for metagenomic read reclucluitment was generated after running CDHIT-EST (Fu et al 2021 Bioinformatics 28, 3150–3152) with 100% identity cutoff over the current list of sequences.
Identifier	Database	KEGG_entry	KEGG_definition	Sequence_description	Sequence
MW590317	this study	K02588	nifH; nitrogenase iron protein NifH	clonal nifH sequence generated from Tara Oceans samples that were non-redundant with sequences from Zehr Lab database | pool of samples from 0.22-3 µm size fraction from the Southern Ocean (stations TARA_084 and TARA_085)	TCCACACGTCTGATTCTGCACGCAAAGGCTCAGGACACCATCCTGTCGCTGGCTGCGGAAGCAGGCTCCGTGGAGGATCTGGAACTGGAGGACGTGCTCAAGGCCGGCTATGGCGGCATCAAGTGCGTCGAGTCCGGCGGCCCCGAGCCGGGCGTCGGTTGCGCCGGTCGCGGGGTGATCACCGCGATCAACTTCCTCGAAGAGGAAGGCGCCTATGAGGACGATCTGGACTTCGTCTTCTACGACGTGCTCGGTGACGTGGTGTGCGGCGGTTTCGCCATGCCCATCCGCGAGAACTAGGCCCAGGAAATCTACATCGTCTGCTCC
MW590318	this study	K02588	nifH; nitrogenase iron protein NifH	clonal nifH sequence generated from Tara Oceans samples that were non-redundant with sequences from Zehr Lab database | pool of samples from 0.22-3 µm size fraction from the Southern Ocean (stations TARA_084 and TARA_085)	TCCACCCGTCTGATGCTTCATGCCAAAGCCCAGGACACCATCCTGAGCCTCGCCGCGGAAGCCGGCAGCGTCGAAGATCTCGAACTCGAAGACGTGCTCAAGATTGGCTACAAGGACATCAAATGCGTCGAATCCGGCGGTCCGGAGCCGGGCGTCGGCTGCGCCGGCCGGGGCGTGATCACTTCGATCAACTTCCTCGAAGAAAACGGCGCCTATGACGATCTCGACTATGTCTCCTACGACGTGCTGGGCGACGTGGTGTGCGGCGGCTTCGCCATGCCGATCCGCGAGAACAAGGCGCAGGAAATCTACATCGTGATGTCT
MW590319	this study	K02588	nifH; nitrogenase iron protein NifH	clonal nifH sequence generated from Tara Oceans samples that were non-redundant with sequences from Zehr Lab database | pool of samples from 0.22-1.6 µm or 0.22-3 µm size fractions from the Indian Ocean (stations TARA_036, TARA_037, TARA_038, TARA_039, TARA_041, TARA_042, TARA_045, TARA_048, TARA_052, TARA_064 and TARA_065)	TCCACTCGCCTGATGCTCCACGCCAAGGCCCAGGACACCATCCTGAGCCTCGCGGCTGAAGCCGGCAGCGTCGAGGACCTCGAACTCGAAGACGTCCTCAAGCTTGGCTACAAGGACATCAAGTGCGTTGAATCCGGCGGTCCGGAACCGGGCGTCGGCTGCGCTGGTCGCGGCGTCATCACCTCGATCAACTTCCTCGAGGAAGAGGGCGCCTATGAAGACCTCGACTACGTCTCCTACGACGTGCTCGGCGACGTCGTGTGCGGCGGTTTCGCCATGCCCATCCGCGAGAACAAGGCGCAGGAAATCTACATCGTCATGTCC
MW590320	this study	K02588	nifH; nitrogenase iron protein NifH	clonal nifH sequence generated from Tara Oceans samples that were non-redundant with sequences from Zehr Lab database | pool of samples from 0.22-1.6 µm size fraction from the Mediterranean Sea (stations TARA_004, TARA_011, TARA_018, TARA_025 and TARA_030)	TCCACTCGTCTGATCCTTCATGCTAAAGCCCAGAACACCATCATGCAGATGGCTGCTGATGCTGGTTCTGTAGAAGACCTGGAACTGGAAGATGTTCTGAAAGTCGGCTACGGCGATGTTAAGTGTACCGAGTCTGGTGGTCCTGAGCCAGGGGTTGGTTGTGCTGGTCGTGGTGTTATCACCGCCATCAACTTCCTCGAAGAGGAAGGCGCCTATGAAGAAGATCTGGACTTCGTATTCTACGACGTTCTGGGCGACGTTGTTTGCGGTGGTTTCGCTATGCCGATCCGTGAAAACAAAGCTCAAGAGATCTACATCGTATGTTTC
MW590321	this study	K02588	nifH; nitrogenase iron protein NifH	clonal nifH sequence generated from Tara Oceans samples that were non-redundant with sequences from Zehr Lab database | pool of samples from 0.22-1.6 µm size fraction from the Mediterranean Sea (stations TARA_004, TARA_011, TARA_018, TARA_025 and TARA_030)	TCAACTAGATTAATCTTAAATGGTTTAGCACAGCAAACGGTACTAGATACCCTACGTGAAGAAGGGGAAGACATTGAATTAGAAAACATCTTAAAAGAAGGTTACGGCGGTATCCGTTGTGTTGAGTCCGGTGGACCAGAGCCAGGTGTTGGATGTGCAGGACGTGGTATTATCACTTCTATTAATATGTTAGAACAACTTGGTGCATACACAGATGAACTTGATTACGTATTCTATGATGTACTTGGAGACGTTGTATGTGGTGGTTTCGCAATGCCGATCCGTGAAGGTAAAGCAGAAGAGATCTACATTGTAGCATCA
MW590322	this study	K02588	nifH; nitrogenase iron protein NifH	clonal nifH sequence generated from Tara Oceans samples that were non-redundant with sequences from Zehr Lab database | pool of samples from 0.22-1.6 µm size fraction from the Mediterranean Sea (stations TARA_004, TARA_011, TARA_018, TARA_025 and TARA_030)	TCCACACGATTGATCCTACATGCGAAGGCTCAAAACACAATTATGGAAATGGCCGCTGAAGCCGGTTCCGTTGAAGACTTAGAACTGGAAGACGTACTTAGAGTGGGTTATGGCGGCATTCGCTGCGTTGAATCTGGTGGTCCAGAGCCAGGTGTCGGCTGTGCAGGTCGAGGTGTCATTACAGCCATTAACTTTTTAGAAGAAGAAGGTGCTTACGAAGAAGATTTGGACTTCGTATTTTATGACGTACTGGGTGATGTTGTGTGTGGTGGTTTCGCGATGCCTATTCGTGAAAACAAAGCGCAGGAAATTTATATCGTTGTCTCT
MW590323	this study	K02588	nifH; nitrogenase iron protein NifH	clonal nifH sequence generated from Tara Oceans samples that were non-redundant with sequences from Zehr Lab database | pool of samples from 0.22-1.6 µm size fraction from the Mediterranean Sea (stations TARA_004, TARA_011, TARA_018, TARA_025 and TARA_030)	TCGACTCGACTGCTACTCGGCGGTCTCGCACAACGCTCCGTGCTCGACACACTCCGCGAGGAAGGTGAAGACGTCGAACTCGAAGATATCCGTTCCGAGGGTTACTGCGACAGCCTCTGCGTTGAGTCCGGTGGTCCCGAGCCAGGTGTTGGTTGTGCGGGTCGCGGTATCATCACTTCGATTAACATGCTCGAGCAACTCGGCGCTTACGAAGAAGAGAACGAGCTCGACTACGTCTTCTACGATGTGCTCGGTGACGTTGTCTGCGGCGGGTTCGCGATGCCGATCCGTGAAGGTAAGGCCGAAGAAATCTACATCGTTTGCTCC
MW590324	this study	K02588	nifH; nitrogenase iron protein NifH	clonal nifH sequence generated from Tara Oceans samples that were non-redundant with sequences from Zehr Lab database | pool of samples from 0.22-1.6 µm size fraction from the Mediterranean Sea (stations TARA_004, TARA_011, TARA_018, TARA_025 and TARA_030)	TCGACCCGCCTGATCCTGCACGCAAAGGCTCAAGACACCATTCTGTCGCTGGCTGCTGAAGCCGGCTTGGTGGAAGACCTCGAGCTCGAAGACGTGATGAAGATTGGCTACAAGGACATCCGTTGCGTTGAATCGGGTGGCCCGGAGCCTGGCGTTGGTTGCGCTGGTCGCGGTGTGATCACCTCGATCAACTTCCTGGAAGAAAACGGCGCTTACGACGGCGTGGACTATGTGTCCTACGACGTGCTGGGTGACGTGGTTTGCGGTGGCTTCGCGATGCCCATCCGCGAAAACAAGGCTCAAGAAATCTACATCGTGATGTCC
MW590325	this study	K02588	nifH; nitrogenase iron protein NifH	clonal nifH sequence generated from Tara Oceans samples that were non-redundant with sequences from Zehr Lab database | pool of samples from 0.22-1.6 µm size fraction from the Mediterranean Sea (stations TARA_004, TARA_011, TARA_018, TARA_025 and TARA_030)	TCGACTCGACTTCTCATGGGAGGGATGGCACAGAAAACAGTACTGGATACACTTCGTGAAGAAGGCGAAGATGTTGAACTCGAAGACGTTCGCTGTGGTGGATATGGCGAATCACTATGCGTCGAATCAGGCGGGCCGGAACCGGGAGTCGGATGTGCAGGTCGTGGTATTATCACGTCGATTAATCTCCTTGAACAACTTGGAGCCTATCACGAGAACGAAGAACTCGACTATGTCTTTTATGACGTGTTGGGCGATGTTGTCTGCGGTGGTTTTGCCATGCCGATCCGAGAAGGAAAGGCACAGGAAATTTATATCGTCTGCTCG
MW590326	this study	K02588	nifH; nitrogenase iron protein NifH	clonal nifH sequence generated from Tara Oceans samples that were non-redundant with sequences from Zehr Lab database | pool of samples from 0.22-3 µm size fraction from South Pacific Ocean (stations TARA_098, TARA_100, TARA_102 and TARA_109)	TCGACTCGCCTCCTGCTCGGCGGTCTCGCCCAGCGCTCGGTTCTCGACACCCTTCGCGAAGAAGGTGAGGACGTCGAACTCGAAGACATCCGCAGCGGTGGCTTCTGCAACAGCCTCTGCGTGGAGTCCGGCGGTCCCGAGCCCGGCGTTGGTTGTGCCGGTCGCGGTATCATCACTTCCATTAACATGCTCGAGCAGCTCGGCGCTTATGAAGAAGAGCAGGAGCTCGACTACGTCTTCTACGACGTGCTCGGTGACGTGGTCTGCGGCGGCTTCGCCATGCCGATCCGCGAAGGCAAGGCCGAAGAAATCTACATCGTCTGCTCT
AP018341.1:2410198-2411070	NCBI	K02588	nifH; nitrogenase iron protein NifH	Cyanobacterium endosymbiont of Rhopalodia gibberula, isolate: RgSB	ATGCGTCAAATTGCATTTTACGGAAAAGGCGGTATCGGTAAGTCTACTACTTCTCAAAACACCCTTGCTGCACTCGGCGAAAACAACCGTATTATGATTGTTGGTTGTGATCCCAAAGCAGATTCCACCCGTTTGATGCTACACACCAAAGCACAAACCACCATTCTTCACTTAGCAGCAGAACGGGGAACCGTTGAAGATATCGAGCTCAGTGAAGTATTACTCGAAGGATACCAAGGAATCAAATGTGTTGAGTCCGGTGGTCCTGAGCCTGGAGTTGGATGTGCTGGTCGTGGGATCATCACTGCTATTAACTTTCTTGAAGAAGAAGGTGCTTATGAAAATCTAGACTTCGTATCCTATGATGTATTAGGAGACGTTGTTTGTGGTGGTTTCGCT…
NZ_AP012549.1:c2115508-2114636	NCBI	K02588	nifH; nitrogenase iron protein NifH	Cyanobacterium endosymbiont of Epithemia turgida isolate EtSB Lake Yunoko	ATGCGTCAAATTGCATTTTACGGAAAAGGCGGTATCGGTAAGTCTACTACTTCTCAAAATACCCTAGCTGCACTCGGCGAAAACAACCGTATTATGATTGTTGGTTGTGACCCCAAAGCAGATTCTACCCGTTTGATGTTACACACCAAAGCACAAACCACTATTCTTCACTTAGCAGCAGAACGGGGAACCGTTGAAGATATCGAACTTGAAGAAGTATTGCTTGAAGGATACAAAGGAATCAAATGTGTTGAGTCTGGTGGTCCTGAGCCTGGAGTTGGATGTGCTGGTCGTGGGATCATCACTGCTATCAACTTTCTTGAAGAAGAAGGTGCTTATGAAAATCTAGACTTCGTATCCTATGACGTATTAGGAGACGTTGTTTGTGGTGGTTTCGCT…
OM-RGC.v1.008759637	OM-RGC.v1	K02588	nifH; nitrogenase iron protein NifH	Proteobacteria	ATGCGCAAGATCGCTATTTACGGAAAGGGCGGCATCGGCAAGTCCACCACCACCCAGAATACGGTCGCCGGTCTGGCGGAAATGGGCAAGAAGGTCATGGTGGTCGGTTGCGACCCCAAGGCCGACTCCACCCGTCTCCTCCTGCACGGGCTGGCCCAGAAGACCGTTCTCGACACCCTGCGCGAGGAAGGCGAGGACGTCGATCTCGACGACATCTTGAAGGAAGGCTACGGCGGCATCATGTGCACCGAGTCCGGCGGCCCCGAGCCCGGCGTCGGCTGCGCCGGCCGCGGCATCATCACCTCCATCAACCTGCTCGAGCAGCTCGGCGCCTACGAGGAAGAAAAGCACCTGGACTACGTCTTCTACGACGTCCTCGGCGACGTCGTGTGCGGCGGT…
OM-RGC.v1.038254821	OM-RGC.v1	K02588	nifH; nitrogenase iron protein NifH	Proteobacteria; Alphaproteobacteria; Rhodobacterales; Rhodobacteraceae	ATGAGCGAACTTCGTCAGATCGCCTTTCACGGCAAGGGGGGGATCGGCAAGTTGACCACCTCGCAGAACACGCTCGCCGCTCTCGTCGAGCTTGGCCAGAAGATCCTGATCGTCGGCTACGCCCCAAGGCCGACTCCACCCGTCTGA
OM-RGC.v2.008173703	OM-RGC.v2	K02588	nifH; nitrogenase iron protein NifH	Proteobacteria;Epsilonproteobacteria;Campylobacterales;Campylobacteraceae;Arcobacter;Arcobacter nitrofigilis DSM 7299	ATGTCAGATTTAAGACAAATAGCGTTTTACGGAAAAGGTGGGATTGGTAAATCAACTACATCTCAAAACACATTAGCAGCAATGTGTCATTACTATGGAAAGAAAATTTTAATCGTTGGTTGTGATCCAAAAGCGGATTCAACAAGATTAATCTTACACGAAAAAGCACAATGTACAATTATGCAATTAGCTAGTGAAGCTGGAACTGTTGAAGATCTAGAATTAGAAGATGTATGTAAACCAGGTGCTGGTGAATTTCACCCAGAAAATAATGACATAACTGAAGGTTATATTAACTGTACTGAATCAGGTGGTCCTGAGCCAGGTGTTGGTTGTGCGGGTAGAGGGGTTATTACTGCAATTAATTTCCTAGAAGAAGAAGGTGCTTATACTGATGAA…
OM-RGC.v2.008437089	OM-RGC.v2	K02588	nifH; nitrogenase iron protein NifH	Proteobacteria	ATGGCAAAACTTCGTCAAGCCGCCATCTACGGTAAGGGTGGCATCGGCAAATCCACCACCACACAAAACCTCGTCGCCGCACTTGCCGAAGCCGGCAAGAAGGTGATGATCGTCGGCTGCGATCCCAAGGCGGACTCGACCCGCCTGATCCTGCACTCGAAGGCACAGAACTCGGTGATGGAACTCGCCGCCGAAGCCGGCAGCGTGGAGGATCTCGAACTCGAGGACGTCATGTCCGTCGGTTTCGGTGACGTCAAGTGCGTCGAGTCCGGTGGCCCTGAGCCCGGCGTCGGTTGTGCCGGCCGTGGCGTGATCACCGCCATCAACTTCCTCGAAGAAGAGGGCGCCTACGACGAAGATCTCGACTTCGTTTTCTACGACGTGCTGGGTGACGTGGTC…
OM-RGC.v2.008693316	OM-RGC.v2	K02588	nifH; nitrogenase iron protein NifH	Proteobacteria	ATGGCTATTCGTCAATGTGCAATTTATGGTAAAGGTGGTATCGGTAAATCAACTACAACACAAAACCTTGTAGCAGCATTAGCTGAATTAAAACAAAAAGTAATGATTATCGGTTGTGATCCTAAAGCCGATTCTACCCGTCTTATTTTACATTCAAAAATGCAAAATACTATTATGGAGATGGCTGCTGAAGCCGGTTCTGTTGAAGATCTTGAATTAGAAGATGTATTACTAACAGGTTACGGTGACGTTAAATGTGTTGAATCTGGTGGTCCTGAGCCAGGTGTGGGTTGTGCTGGTCGTGGTGTTATTACAGCGATTAACTTCTTAGAAGAAGAAGGTGCTTACACCGATGATTTAGATTTTGTTTTCTATGACGTATTGGGTGATGTGGTATGT…
OM-RGC.v2.008781354	OM-RGC.v2	K02588	nifH; nitrogenase iron protein NifH	Proteobacteria;Alphaproteobacteria;Rhodobacterales;Rhodobacteraceae;Rhodovulum	ATGAGCGAACTCCGGCAGATCGCCTTTTATGGCAAGGGGGGGATCGGGAAATCGACCACCTCTCAGAACACGCTCGCGGCACTTGTCGAGATGGGTCAGAAGATCCTGATCGTCGGCTGCGACCCCAAGGCAGACTCCACCCGCCTGATCCTGAACGCCAAGGCGCAGGATACGGTGCTTCACCTGGCCGCGGAAATGGGCTCGGTCGAGGATCTGGAACTCGAGGATGTGCTGAAAATCGGCTACCGGGATATCAAATGCGTTGAATCCGGTGGCCCCGAGCCGGGGGTCGGCTGCGCTGGCCGCGGCGTGATCACCTCGATCAACTTCCTGGAAGAAAACGGCGCCTATGACGATGTGGATTACGTGTCCTACGACGTTCTGGGCGACGTTGTCTGC…
OM-RGC.v2.008817394	OM-RGC.v2	K02588	nifH; nitrogenase iron protein NifH	Proteobacteria	ATGGCATTACGTCAATGTGCAATCTACGGCAAAGGTGGTATCGGCAAGTCTACCACCACCCAAAACCTGGTAGCGGCGCTAGCCGAAGCCGGTAAAAAAGTAATGATCGTCGGCTGTGACCCCAAGGCCGACTCCACCCGTCTGATCCTGCACTCCAAGGCTCAAACCTCGGTGATGGAGATGGCTGCTGAGTTGGGTACCGTTGAAGACCTCGAATTGGAAGATGTGCTTCAAGTCGGATACAAGGATATCAAATGTGTTGAGTCTGGCGGCCCTGAGCCAGGTGTGGGTTGTGCTGGCCGAGGTGTAATCACCGCGATCAACTTCCTTGAAGAGGAAGGCGCCTACACCGACGATTTGGACTTCGTGTTCTACGACGTTCTAGGGGATGTGGTCTGT…
OM-RGC.v2.008863533	OM-RGC.v2	K02588	nifH; nitrogenase iron protein NifH	Proteobacteria;Gammaproteobacteria;Pseudomonadales;Pseudomonadaceae;Pseudomonas	ATGGCAATGCGTCAATGCGCTATTTACGGGAAGGGTGGAATCGGCAAGTCCACCACCACCCAGAACCTCGTGGCGGCCCTGGCCGAACTCGGCAAGAAGGTCATGATCGTCGGCTGCGACCCCAAGGCCGACTCCACTCGCCTGATCCTGCACTCCAAGGCGCAGAACACCATCATGGAAATGGCCGCCGAGGCCGGCACCGTGGAAGACCTGGAGCTCGAGGACGTGCTCAAGACCGGCTACGGCGACATCAAGTGCGTCGAGTCGGGCGGTCCGGAGCCGGGCGTGGGCTGTGCCGGTCGCGGCGTGATCACCGCGATCAACTTCCTCGAAGAGGAAGGCGCCTACGAGGATGACCTGGACTTCGTCTTCTACGACGTGCTCGGCGACGTGGTCTGT…
OM-RGC.v2.008864361	OM-RGC.v2	K02588	nifH; nitrogenase iron protein NifH	HBD01 (Proteobacteria;Deltaproteobacteria;Desulfovibrionales;Desulfovibrionaceae;Desulfovibrio)	CTTGCCAATAGGAGAAACAACTACGCCACAAATAACCATGGAGGAGAAATCATGAGAAAAGTAGCAATTTACGGAAAAGGCGGCATTGGAAAGTCCACCACCACTCAGAACACTGTCGCCGGTTTGGCGGAAATGGGCCGCAAGGTCATGGTCGTCGGCTGTGATCCCAAAGCCGACTCCACCCGCCTGTTGCTCGGTGGTCTGGCTCAGAAGTCCGTTCTCGATACCCTTCGTGAAGAGGGCGAGGATGTGGAACTCGAAGATATCCGTAAGCCCGGATTCGGTGGAACCTGGTGTGTTGAGTCCGGTGGCCCGGAACCCGGTGTCGGTTGTGCCGGTCGCGGAATCATCACTTCCATCAACATGCTCGAATCCCTCGGCGCCTACGAAGAGTCCGAA…
OM-RGC.v2.008955342	OM-RGC.v2	K02588	nifH; nitrogenase iron protein NifH	Proteobacteria;Gammaproteobacteria	ATGCGTCAATGCGCCATTTATGGCAAAGGCGGTATCGGTAAGTCCACTACCACTCAGAACCTGGTGGCTGCTCTGGCAGAAGCTGGCAAAAAAGTAATGATTGTTGGCTGCGATCCAAAAGCAGACTCCACTCGTTTGATCCTTCACTCCAAAGCTCAGAACACCATCATGGAGATGGCTGCTGAAGCGGGCACTGTGGAAGATCTGGAACTGGAAGACGTACTGAAAAGTGGTTACGGAGACATCCGTTGCGTTGAGTCCGGTGGTCCAGAGCCCGGTGTTGGTTGTGCCGGTCGCGGTGTCATCACAGCGATCAACTTCCTCGAAGAAGAAGGTGCTTACGAAGACGATCTGGACTTCGTGTTCTACGACGTACTGGGTGATGTTGTGTGTGGTGGT…
OM-RGC.v2.008994097	OM-RGC.v2	K02588	nifH; nitrogenase iron protein NifH	HBD06 (Proteobacteria;Gammaproteobacteria;Pseudomonadales)	ATGGCAATGCGTCAATGTGCAATTTACGGAAAAGGCGGCATCGGTAAGTCAACGACTACTCAGAACCTGGTTGCTGCCCTGGCAGAAGCGGGTAAGAAAGTAATGATCGTGGGCTGTGATCCTAAAGCAGACTCCACTCGTCTGATTCTTCACTCCAAAGCACAGAACACCATCATGGAAATGGCTGCTGAAGCCGGCACCGTGGAAGATCTGGAACTGGAAGATGTATTAAAAGCCGGTTACGGCGACATCCGCTGTGTTGAATCCGGTGGCCCGGAGCCAGGTGTTGGATGTGCCGGTCGCGGTGTAATCACTGCAATCAACTTCCTGGAAGAGGAAGGTGCATATGAAGATGACCTGGACTTCGTATTCTACGATGTACTGGGTGATGTTGTATGC…
OM-RGC.v2.009008712	OM-RGC.v2	K02588	nifH; nitrogenase iron protein NifH	Not annotated	ATGGCTATGCGTCAATGCGCCATTTACGGCAAAGGCGGTATCGGTAAATCAACTACTACCCAGAACCTGGTAGCAGCTCTGGCCGAAGCCGGCAAAAAAGTAATGATCGTGGGTTGTGACCCTAAAGCAGACTCAACTCGTCTGATTCTGCACTCAAAAGCTCAGAACACCATCATGGAAATGGCTGCTGAAGCCGGCACCGTTGAAGATCTCGAACTGGAAGATGTACTGAAATCCGGTTACGGCGATGTTCGCTGTGTTGAATCAGGCGGTCCGGAGCCCGGTGTTGGCTGTGCAGGTCGCGGTGTTATCACTGCAATTAACTTCCTCGAAGAGGAAGGTGCATACGAAGACGACCTCGACTTCGTTTTCTATGACGTACTGGGTGACGTTGTTTGC…
OM-RGC.v2.009033127	OM-RGC.v2	K02588	nifH; nitrogenase iron protein NifH	Proteobacteria	ATGGCTATGCGTCAATGCGCCATTTATGGCAAAGGCGGTATCGGTAAGTCGACCACTACCCAAAACCTCGTTGCTGCTTTGGCAGAACTGGGCAACAAAGTAATGATTGTTGGCTGTGACCCTAAGGCTGACTCTACTCGCCTGATTCTGCACTCAAAAGCTCAGAACACCATTATGGAAATGGCGGCAGAAGCCGGCACCGTAGAAGACCTTGAACTTGAAGATGTACTTAAGGCTGGTTACGGCGACATCCGCTGTGTTGAATCTGGTGGTCCAGAGCCCGGTGTTGGCTGTGCCGGTCGCGGTGTTATTACCGCCATTAACTTCCTCGAAGAAGAAGGTGCGTACGAAGACGACCTCGACTTTGTTTTTTACGACGTACTCGGTGACGTTGTGTGC…
OM-RGC.v2.009046111	OM-RGC.v2	K02588	nifH; nitrogenase iron protein NifH	HBD03/HBD04 (Proteobacteria;Gammaproteobacteria;Oceanospirillales;Oceanospirillaceae)	ATGGCTATGCGTCAATGCGCCATTTATGGCAAAGGCGGTATCGGTAAGTCCACTACCACCCAGAACCTGGTTGCTGCTCTGGCAGAATCCGGTAAAAAAGTAATGATCGTGGGTTGTGACCCAAAAGCAGACTCAACCCGTCTGATCCTGCACTCAAAAGCTCAGAACACCATCATGGAAATGGCTGCTGAAGCCGGCACCGTGGAAGATCTGGAACTGGAAGATGTACTGAAAGCCGGTTACGGCGATATCCGTTGTGTTGAATCCGGTGGTCCAGAGCCAGGCGTAGGTTGCGCTGGTCGTGGTGTTATCACCGCCATTAACTTCCTGGAAGAAGAAGGCGCATACGAAGACGATCTGGATTTCGTATTCTACGACGTACTGGGTGACGTTGTGTGT…
OM-RGC.v2.009066319	OM-RGC.v2	K02588	nifH; nitrogenase iron protein NifH	HBD05 (Proteobacteria;Gammaproteobacteria;Oceanospirillales;Oceanospirillaceae)	ATGCGTCAATGCGCCATTTATGGCAAAGGCGGTATCGGTAAGTCTACCACCACTCAGAACCTGGTGGCTGCTCTGGCAGAAGCCGGTAAAAAAGTAATGATCGTGGGTTGTGACCCGAAAGCAGACTCAACCCGTCTGATCCTGCACTCAAAAGCTCAGAACACCATCATGGAAATGGCTGCAGAAGCCGGCACCGTGGAAGATCTGGAACTGGAAGATGTACTGAAAACCGGTTACGGCGATATCCGTTGTGTTGAATCCGGTGGTCCTGAGCCAGGTGTTGGTTGTGCAGGTCGTGGTGTAATCACTGCGATCAACTTCCTCGAAGAGGAAGGTGCCTACGAAGACGATATCGATTTCGTTTTCTACGACGTACTGGGTGACGTTGTGTGTGGTGGT…
OM-RGC.v2.009101233	OM-RGC.v2	K02588	nifH; nitrogenase iron protein NifH	Proteobacteria	ATGTCACTTCGTCAAATCGCCTTCTACGGCAAGGGCGGCATCGGCAAGTCCACCACCTCGCAGAATACCCTCGCCGCGCTCGCCGACCTCGGCCAGCGCATCCTCATCGTCGGCTGCGATCCCAAGGCCGACTCCACCCGCCTGATGCTGCACGCCAAGGCCCAGGACACCATCCTTTCGCTCGCCGCCGAAGCCGGCTCGGTCGAGGACCTCGAGCTCGAGGACGTGATGAAGATCGGCTACAAGGACATCCGCTGCGTTGAATCGGGCGGTCCCGAGCCGGGCGTCGGCTGCGCCGGTCGCGGTGTTATCACCTCGATCAACTTCCTGGAGGAAGAAGGCGCCTACGACGACATTGACTACGTCTCCTACGACGTGCTCGGCGACGTCGTCTGCGGC…
OM-RGC.v2.009102977	OM-RGC.v2	K02588	nifH; nitrogenase iron protein NifH	Proteobacteria	ATGGCTATGCGTCAATGTGCCATTTATGGTAAAGGCGGTATCGGTAAGTCAACGACTACTCAGAACCTAGTTGCTGCACTTGCAGAATCAGGTAAAAAAGTAATGATCGTGGGCTGCGATCCAAAAGCGGATTCTACTCGCTTAATTCTTCACTCAAAAGCTCAGAATACCATTATGGAAATGGCGGCTGAAGCTGGAACAGTGGAAGATCTAGAATTAGAAGACGTATTAAAATCAGGTTATGGCGACATTCGTTGCGTTGAGTCAGGCGGTCCAGAACCTGGTGTTGGTTGTGCTGGTCGTGGGGTTATTACAGCGATCAACTTCTTAGAAGAAGAAGGCGCGTACGAAGATGACCTCGACTTCGTATTCTACGACGTACTGGGTGACGTTGTGTGT…
OM-RGC.v2.009268969	OM-RGC.v2	K02588	nifH; nitrogenase iron protein NifH	Cyanobacteria;UCYN-A1	ATGCGTCAAATTGCATTCTACGGAAAAGGCGGTATCGGTAAATCTACCACATCTCAAAATACTATCGCAGCATTATCTGAAAACAACCGCATCATGATCGTTGGTTGTGACCCTAAAGCAGATTCCACACGTCTAATGTTGCATTGTAAAGCACAAACCACTGTTTTACATTTAGCTGCAGAAAGAGGAACTGTAGAAGATATTGAACTTGATGAAGTAGTAATTCCTGGCTATAACAACGTTTTATGCGTTGAGTCCGGTGGTCCTGAGCCTGGAGTTGGATGTGCTGGTCGTGGTATTATTACTGCTATCAACTTCCTTGAAGAAGAAGGTGCTTACGAAAACCTAGATTTCGTATCTTATGATGTATTAGGAGACGTTGTTTGTGGTGGTTTCGCT…
OM-RGC.v2.010018928	OM-RGC.v2	K02588	nifH; nitrogenase iron protein NifH	HBD09 (Planctomycetes;Planctomycetia;Planctomycetales;Planctomycetaceae)	ATGAGAAAAGTCGCTATCTACGGTAAAGGCGGAATCGGCAAGTCGACCACCACACAAAACACAGTCGCTGCACTGGCGGAGATGGGTAAGAAGGTTTTGGTCGTCGGTTGCGACCCCAAGGCCGACTCCACCCGTTTGCTTCTGGGCGGTCTGTCACAGAAGTCCGTGCTGGATACCATTCGTGATGAAGGTGAAGACATTGAACTTGAAGACATCCGCCGCGGTGGGTTTGGCAGTTGCCAATGCGTTGAGTCCGGTGGCCCAGAACCTGGGGTAGGCTGTGCAGGCCGCGGGATCATCACCTCGATTAACATGCTCGAACAACTCGGTGCCTATGAAGAATCCGAAGAACTCGACTACGCATTTTATGACGTGCTCGGCGACGTGGTCTGTGGCGGT…
OM-RGC.v2.010250478	OM-RGC.v2	K02588	nifH; nitrogenase iron protein NifH	HBD02 (Proteobacteria;Deltaproteobacteria;Desulfobacterales;Desulfobacteraceae)	ATGAGAAAGATAGCTATTTACGGAAAAGGCGGTATCGGCAAATCCACTACAACCCAGAACACTGTTGCAGGGCTTGTGGAGGCAGGTAAAAAAATCATGGTCGTAGGCTGTGATCCCAAAGCAGACTCCACCCGCCTCCTGCTCAACGGCCTGGCCCAGAAAACCGTCCTGGACACCTTAAGGGATGAGGGGGAGGATGTGCTGCTGGAAGATGTCAGAAAACAGGGGTACGGCGGTACCCTCTGCACCGAATCCGGTGGCCCGGAACCCGGCGTGGGTTGTGCCGGCCGCGGTATCATCACCTCCATCAACCTCCTGGAGCAGCTCGGTGCCTACTCCGAAGACCAGGAACTGGACTACGTATTCTATGACGTTCTGGGCGACGTTGTCTGCGGCGGT…
OM-RGC.v2.010263197	OM-RGC.v2	K02588	nifH; nitrogenase iron protein NifH	Bacteria	ATGAGAAAGATCGCTATTTACGGGAAAGGTGGAATTGGTAAATCAACCACAACCCAAAACACCATTGCCGGATTGGTCGAAGCCGGCAAAAAGGTAAAGATTGTTGGATGTGACCCAAAAGCCGACTCCACCCGATTGCTGTTGGGTGGATTGGCACAAAAAACGGTGTTGGACACCCTTCGCGAAGAAGGCGAAGATGTTGAGTTGGAAGATATCGTCAAGGCTGGATATGGTGGTGTACGCTGTGTCGAATCAGGTGGCCCTGAGCCAGGAGTAGGCTGTGCCGGCCGTGGGATCATTACCGCCATTAACCTGTTGGAGCAGTTGGGCGCATGGGACGACAAGTTTGAAATTGATTACACCTTTTATGATGTGTTGGGAGATGTGGTTTGTGGTGGT…
OM-RGC.v2.011488497	OM-RGC.v2	K02588	nifH; nitrogenase iron protein NifH	Proteobacteria	CTGATCGTCGGCTGCGACCCCAAGGCCGATTCCACCCGCCTGATCCTCAATTCCAAGGCGCAGGACACCGTGCTGCACCTGGCCGCGGAAATGGGGTCGGTCGAGGACCTGGAACTGGAAGACGTCCTCAAGGTCGGCTTCAAGGACATCAAATGCGTTGAATCGGGCGGCCCCGAGCCGGGCGTTGGCTGTGCAGGGCGCGGCGTGATCACCTCGATCAACTTCCTGGAAGAAAACGGCGCCTACGATGACGTCGATTACGTCTCTTACGACGTTCTGGGCGACGTGGTCTGCGGCGGCTTCGCCATGCCGATCCGCGAGAACAAGGCGCAGGAAATCTATATCGTCATGTCGGGCGAGATGATGGCGCTGTACGCCGCCAACAACATCGCCAAGGGC…
OM-RGC.v2.012104802	OM-RGC.v2	K02588	nifH; nitrogenase iron protein NifH	Not annotated	GACTCAAGCCGCAATCTTGTCAAAGTCTTCCCACCCATCACCTTGATGGAACTGCTTGCCGAAGGTCGAAAAGATCTGGTCCCTGAAGACATCGTCATGGATGGCGGCACCAACATCGACTGCATCGAAGTTGGTGGCCCTAAACCAGGAGTCGGCTGTGCGGGGCGTGGACTTGGGCGTCTTTTCGAAGAGCTTGAGGACATGGAGTTGCTCGAACGCGACTACGACTATGTCTTCTACGACGTGCTCGGTGATGTCGTTTGTGGTGGCTTCGCGGTGCCAATGCGATCAGGCTACGCCGAAGAGGTGTATGTGGTGACCTCTGGCGAGTTCATGAGTCTGTACGCAGCGAACAACATCGCCCGCGGAATCCAAAACTACGCGGAAGATGGTGACGTT…
OM-RGC.v2.013227150	OM-RGC.v2	K02588	nifH; nitrogenase iron protein NifH	Proteobacteria	CTGCATTCAAAGGCTCAGAACACCATCATGGAAATGGCTGCGGAAGCAGGCACCGTGGAAGATCTGGAACTGGAAGATGTATTGAAAGCTGGTTACGGCGACATCAAGTGTGTTGAGTCCGGCGGTCCAGAGCCAGGTGTTGGTTGTGCAGGTCGTGGTGTTATCACTGCAATTAACTTCCTCGAAGAGGAAGGCGCTTACGAAGACGATCTGGATTTCGTTTTCTACGACGTTCTGGGTGACGTTGTATGCGGCGGTTTCGCGATGCCTATTCGTGAAAACAAGGCTCAGGAGATCTACATCGTTGTATCCGGCGAGATGATGGCTATGTACGCAGCCAACAACATCTCCAAGGGTATCGTGAAGTACGCCAACTCAGGCGGCGTTCGTCTGGCTGGC…
OM-RGC.v2.015560861	OM-RGC.v2	K02588	nifH; nitrogenase iron protein NifH	Not annotated	GTTTATCGAGAGCTGGCCCAAAATATCCTGGACAACTCTGAGACGGTCATTCCTTCTCCCCTGGAACTGGAAGAGATTCTAGAACTGTTGCGTCGTCACCAGGACGACAAGGTGCCCAGCGCCGTTGAGCCTACTGCCATTGCCTCATCTACATCTTTTCCCGCTCCAGCTGTTGTTAAGGAGACCAAGGCTTCCCCGGAGCGAAACCTCCGCAAGATTGCCATTTACGGCAAAGGGGGGATCGGCAAGTCTACCATTTCCGCCAATCTAAGTGCCGCCCTCTCCCATATGGGAGAGAATGTGATGCAGGTAGGATGCGACCCCAAGCGGGACTCCATATCTACTCTGTGCGGGAAGCTGGTGCCGACCATCCTGGACCAACTCCAGGATGGAGTCATC…
OM-RGC.v2.019519152	OM-RGC.v2	K02588	nifH; nitrogenase iron protein NifH	Bacteria	GTGTCGCGGTCATTTGAGGTATTTGAGGATGTCGAGCTGGTAGACGACACCCGATACGATGCCGTGGTTTACGATGTTCTCGGAGATGTGGTCTGCGGGGGGTTCGCCGCACCCATGCGCCGATCGGCCAAATCCAAGGTGGTCATTGTGCTGTCGGAAGAGCTGATGGCGGCCTACGCAGCCAATCGAATCGCCGCTGCAGTAGGACAGTTCGAGAAGAACGGCATTGTGCTCGCGGGTCTGGTCATCAACCTAAAGAGCAACACCGCCGACCTGGCCCCCATCGCCCGATTCGCCAAGGCACTCAACACCACAGTCCTCGGTGTCCTACCCCGCGACCCATTGGTCTGTGAGGCAGAGATCTACCGCCACTGCATTGTGGATTACGCCCCCGAAAGC…
OM-RGC.v2.031542952	OM-RGC.v2	K02588	nifH; nitrogenase iron protein NifH	Proteobacteria;Gammaproteobacteria	ATGATTCATGCCTGGCTATCTCTTTCATTGAAAAACAAGGGGTTACTTTTTGTTGGCCCGGCTGGCACGTGCCTTGCGATTTCCGGTTACGGGGCGGAGAAGGCTTCGCCACTGGTACTAACTCTTAGTGTTCCGATGAGGAGAAGCGCAATGGCATTACGTCAAGCTGCTATTTATGGAAAAGGCGGTATCGGCAAGTCCACCACGACCCAGAACCTGGTGGCAGCCCTGGCCGAAATGGGCAAGAAAGTCATGATCGTGGGTTGTGACCCCAAGGCGGATTCCACCCGTCTGATCCTGCACTCGAAAGCCCAGACCACAGTCATGCACCTGGCGGCGGAAGCCGGCTCTGTCGAAGACCTGGAACTGGAAGACGTCATGGCCGTCGGTTAC
OM-RGC.v2.033535968	OM-RGC.v2	K02588	nifH; nitrogenase iron protein NifH	Bacteria;Verrucomicrobia	ATGGTCACAACACTTGAACAACCTACGGCTGAAAAGGTCGCTGAAAAAGCAATGCGCAAAATCGCTATCTACGGCAAAGGCGGTATTGGAAAATCCACTACAACACAAAACACAGTCGCTGCTCTGGCTGAAATGGGCAAGAAGGTCATGGTCGTCGGATGCGACCCTAAGGCGGACTCCACCCGACTGCTGCTCGGCGGTCTTGCTCAACGTTCCGTGCTCGACACGCTTCGCGAAGAAGGTGAAGACGTCGAACTGGAAGACATTCGCTCAGGCGGCTTTTCTGAAACACTCTGCGTGGAATCTGGCGGCCCAGAACCTGGTGTGGGCTGTGCAGGTCGTGGCATCATCACT
OM-RGC.v2.033642855	OM-RGC.v2	K02588	nifH; nitrogenase iron protein NifH	Proteobacteria;Gammaproteobacteria;Pseudomonadales	ATGGCAATGCGTCAATGTGCAATTTACGGAAAAGGCGGCATCGGTAAGTCAACGACTACTCAGAACCTGGTTGCTGCCCTGGCAGAAGCGGGTAAGAAAGTAATGATCGTGGGCTGTGATCCTAAAGCAGACTCCACTCGTCTGATTCTTCACTCCAAAGCACAGAACACCATCATGGAAATGGCTGCTGAAGCCGGCACCGTGGAAGATCTGGAACTGGAAGATGTACTGAAAGCCGGTTACGGCGATATCCGTTGTGTTGAATCCGGTGGTCCAGAGCCAGGCGTAGGTTGCGCTGGTCGTGGTGTTATCACCGCCATTAACTTCCTGGAAGAAGAAGGCGCATACGAA
OM-RGC.v2.036547066	OM-RGC.v2	K02588	nifH; nitrogenase iron protein NifH	HBD08 (Planctomycetes)	GGTCTGATCTGTAACAGCCGTAACGTCGACAATGAATCGGAAATGATTCAGGAATTCGCCAAGCGTCTGGGCACCCAGATGATTCACTTCGTGCCCCGTGACAATGACGTGCAGCGTGCGGAAATCCGCAAGATGACCGTCATCGACTGGAACCCCGAAGCACCCCAGGCTGACGAATATCGCACCCTGGCCCGCAACATCGACAACAACGAACTGTTCGTCATTCCCAAGCCGCTGGAAATCGAAGAACTCGAAAGCCTGCTGCTTGAATACGGTCTGCTCGAAGCAGCGTAA
OM-RGC.v2.043658103	OM-RGC.v2	K02588	nifH; nitrogenase iron protein NifH	Proteobacteria	ATGGCTATGCGTCAATGTGCCATCTACGGCAAAGGCGGTATCGGTAAATCAACTACGACCCAGAACCTGGTTGCTGCGCTCGCAGAAGCTGGCAAGAAGGTGATGATCGTTGGTTGTGACCCTAAAGCAGACTCCACTCGTCTGATCCTGCATTCAAAGGCTCAGAAC
OM-RGC.v2.036940873	OM-RGC.v2	K02588	nifH; nitrogenase iron protein NifH	Bacteria; Firmicutes	ATGCATAAGATTGCGGTATATGGAAAAGGTGGAATTGGGAAATCTACGATTTCATCGCATCTGAGTGCTGTATTTGCAGAAAAGAACTTGAAGGTCTTGCATGTTGGGTGTGATCCGAAACATGACTCAACCATGCGGATTGCCCCAAAGGACGGTGTTCCTACGGTGATCCAGATGCTGAGGGAGAACCCCGGCTGGCTTCGTTCCCGGGCTTTTGTCCAGAAAGGCCGTTTTGGAATTGACCTGGTAGAATGTGGTGGTCCCGAGCCCGGAGCCGGTTGTGGC
HBD01_TARA_PSW_MAG_00013	Tara Oceans assemblies from size fraction 0.2-1.6 µm or 0.2-3 µm | Delmont et al. 2018 Nat Microbiol 3.7: 804-813	K02588	nifH; nitrogenase iron protein NifH	Proteobacteria;Deltaproteobacteria;Desulfovibrionales;Desulfovibrionaceae;Desulfovibrio	ATGAGAAAAGTAGCAATTTACGGAAAAGGCGGCATTGGAAAGTCCACCACCACTCAGAACACTGTCGCCGGTTTGGCGGAAATGGGCCGCAAGGTCATGGTCGTCGGCTGTGATCCCAAAGCCGACTCCACCCGCCTGTTGCTCGGTGGTCTGGCTCAGAAGTCCGTTCTCGATACCCTTCGTGAAGAGGGCGAGGATGTGGAACTCGAAGATATCCGTAAGCCCGGATTCGGTGGAACCTGGTGTGTTGAGTCCGGTGGCCCGGAACCCGGTGTCGGTTGTGCCGGTCGCGGAATCATCACTTCCATCAACATGCTCGAATCCCTCGGCGCCTACGAAGAGTCCGAAGGCCTTGATTACGCCTTCTACGACGTCCTCGGTGACGTTGTCTGCGGTGGG…
HBD02_TARA_PSW_MAG_00026	Tara Oceans assemblies from size fraction 0.2-1.6 µm or 0.2-3 µm | Delmont et al. 2018 Nat Microbiol 3.7: 804-813	K02588	nifH; nitrogenase iron protein NifH	Proteobacteria;Deltaproteobacteria;Desulfobacterales;Desulfobacteraceae	ATGAGAAAGATAGCTATTTACGGAAAAGGCGGTATCGGCAAATCCACTACAACCCAGAACACTGTTGCAGGGCTTGTGGAGGCAGGTAAAAAAATCATGGTCGTAGGCTGTGATCCCAAAGCAGACTCCACCCGCCTCCTGCTCAACGGCCTGGCCCAGAAAACCGTCCTGGACACCTTAAGGGATGAGGGGGAGGATGTGCTGCTGGAAGATGTCAGAAAACAGGGGTACGGCGGTACCCTCTGCACCGAATCCGGTGGCCCGGAACCCGGCGTGGGTTGTGCCGGCCGCGGTATCATCACCTCCATCAACCTCCTGGAGCAGCTCGGTGCCTACTCCGAAGACCAGGAACTGGACTACGTATTCTATGACGTTCTGGGCGACGTTGTCTGCGGCGGT…
HBD03_TARA_ION_MAG_00014	Tara Oceans assemblies from size fraction 0.2-1.6 µm or 0.2-3 µm | Delmont et al. 2018 Nat Microbiol 3.7: 804-813	K02588	nifH; nitrogenase iron protein NifH	Proteobacteria;Gammaproteobacteria;Oceanospirillales;Oceanospirillaceae	ATGGCTATGCGTCAATGCGCCATTTATGGCAAAGGCGGTATCGGTAAGTCCACTACCACCCAGAACCTGGTTGCTGCTCTGGCAGAATCCGGTAAAAAAGTAATGATCGTGGGTTGTGACCCAAAAGCAGACTCAACCCGTCTGATCCTGCACTCAAAAGCTCAGAACACCATCATGGAAATGGCTGCTGAAGCCGGCACCGTGGAAGATCTGGAACTGGAAGATGTACTGAAAGCCGGTTACGGCGATATCCGTTGTGTTGAATCCGGTGGTCCAGAGCCAGGCGTAGGTTGCGCTGGTCGTGGTGTTATCACCGCCATTAACTTCCTGGAAGAAGAAGGCGCATACGAAGACGATCTGGATTTCGTATTCTACGACGTACTGGGTGACGTTGTGTGT…
HBD04_TARA_PON_MAG_00023	Tara Oceans assemblies from size fraction 0.2-1.6 µm or 0.2-3 µm | Delmont et al. 2018 Nat Microbiol 3.7: 804-813	K02588	nifH; nitrogenase iron protein NifH	Proteobacteria;Gammaproteobacteria;Oceanospirillales;Oceanospirillaceae	ATGGCTATGCGTCAATGCGCCATTTATGGCAAAGGCGGTATCGGTAAGTCCACTACCACCCAGAACCTGGTTGCTGCTCTGGCAGAATCCGGTAAAAAAGTAATGATCGTGGGTTGTGACCCAAAAGCAGACTCAACCCGTCTGATCCTGCACTCAAAAGCTCAGAACACCATCATGGAAATGGCTGCTGAAGCCGGCACCGTGGAAGATCTGGAACTGGAAGATGTACTGAAAGCCGGTTACGGCGATATCCGTTGTGTTGAATCCGGTGGTCCAGAGCCAGGCGTAGGTTGCGCTGGTCGTGGTGTTATCACCGCCATTAACTTCCTGGAAGAAGAAGGCGCATACGAAGACGATCTGGATTTCGTATTCTACGACGTACTGGGTGACGTTGTGTGT…
HBD05_TARA_PSE_MAG_00116	Tara Oceans assemblies from size fraction 0.2-1.6 µm or 0.2-3 µm | Delmont et al. 2018 Nat Microbiol 3.7: 804-813	K02588	nifH; nitrogenase iron protein NifH	Proteobacteria;Gammaproteobacteria;Oceanospirillales;Oceanospirillaceae	ATGGCTATGCGTCAATGCGCCATTTATGGCAAAGGCGGTATCGGTAAGTCTACCACCACTCAGAACCTGGTGGCTGCTCTGGCAGAAGCCGGTAAAAAAGTAATGATCGTGGGTTGTGACCCGAAAGCAGACTCAACCCGTCTGATCCTGCACTCAAAAGCTCAGAACACCATCATGGAAATGGCTGCAGAAGCCGGCACCGTGGAAGATCTGGAACTGGAAGATGTACTGAAAACCGGTTACGGCGATATCCGTTGTGTTGAATCCGGTGGTCCTGAGCCAGGTGTTGGTTGTGCAGGTCGTGGTGTAATCACTGCGATCAACTTCCTCGAAGAGGAAGGTGCCTACGAAGACGATATCGATTTCGTTTTCTACGACGTACTGGGTGACGTTGTGTGT…
HBD06_TARA_ANW_MAG_00006	Tara Oceans assemblies from size fraction 0.2-1.6 µm or 0.2-3 µm | Delmont et al. 2018 Nat Microbiol 3.7: 804-813	K02588	nifH; nitrogenase iron protein NifH	Proteobacteria;Gammaproteobacteria;Pseudomonadales	ATGGCAATGCGTCAATGTGCAATTTACGGAAAAGGCGGCATCGGTAAGTCAACGACTACTCAGAACCTGGTTGCTGCCCTGGCAGAAGCGGGTAAGAAAGTAATGATCGTGGGCTGTGATCCTAAAGCAGACTCCACTCGTCTGATTCTTCACTCCAAAGCACAGAACACCATCATGGAAATGGCTGCTGAAGCCGGCACCGTGGAAGATCTGGAACTGGAAGATGTATTAAAAGCCGGTTACGGCGACATCCGCTGTGTTGAATCCGGTGGCCCGGAGCCAGGTGTTGGATGTGCCGGTCGCGGTGTAATCACTGCAATCAACTTCCTGGAAGAGGAAGGTGCATATGAAGATGACCTGGACTTCGTATTCTACGATGTACTGGGTGATGTTGTATGC…
HBD07_TARA_ANW_MAG_00019	Tara Oceans assemblies from size fraction 0.2-1.6 µm or 0.2-3 µm | Delmont et al. 2018 Nat Microbiol 3.7: 804-813	K02588	nifH; nitrogenase iron protein NifH	Proteobacteria;Gammaproteobacteria;Pseudomonadales	ATGGCAATGCGTCAATGTGCAATTTACGGGAAAGGCGGCATCGGTAAGTCAACCACCACTCAGAATCTGGTGGCTGCTCTGGCGGAAGCTGGCAAAAAAGTGATGATCGTGGGCTGCGATCCCAAGGCGGACTCCACTCGACTGATTCTTCACTCCAAAGCGCAAAACACCATCATGGAAATGGCTGCCGAAGCCGGTACCGTGGAAGACCTGGAGCTGGAAGATGTGTTGAAAGCCGGTTACGGCGACATTCGCTGTGTAGAGTCTGGTGGTCCGGAGCCGGGCGTAGGCTGCGCCGGTCGCGGTGTTATCACTGCCATTAACTTCCTGGAAGAGGAAGGTGCCTACGAGGAAGACCTGGACTTCGTATTCTATGACGTACTGGGCGACGTGGTGTGT…
HBD08_TARA_PSW_MAG_00130	Tara Oceans assemblies from size fraction 0.2-1.6 µm or 0.2-3 µm | Delmont et al. 2018 Nat Microbiol 3.7: 804-813	K02588	nifH; nitrogenase iron protein NifH	Planctomycetes	ATGCGTAAGGTTGCTATCTACGGTAAAGGCGGTATCGGCAAGTCCACCACCACACAGAACACAGTTGCTGCTCTGGCAGAAATGGGCAAGAAGGTCATGGTCGTCGGTTGCGACCCCAAGGCTGACTCCACCCGCTTGCTGCTGGGCGGCTTGGCTCAGAAGTCGGTGCTTGACACCATTCGTGATGAAGGTGAAGACATCGAACTTGACGACATCCGTCGCGACGGCTTCGGCAGCTGCAAGTGCGTCGAATCCGGTGGCCCGGAACCCGGCGTCGGTTGTGCAGGTCGTGGGATCATCACCTCGATCAACATGCTCGAACAACTCGGTGCCTACGATGAGTCCGAGGAATTGGACTACGCGTTTTACGACGTGCTCGGCGACGTGGTGTGCGGCGGT…
HBD09_TARA_PSW_MAG_00018	Tara Oceans assemblies from size fraction 0.2-1.6 µm or 0.2-3 µm | Delmont et al. 2018 Nat Microbiol 3.7: 804-813	K02588	nifH; nitrogenase iron protein NifH	Planctomycetes;Planctomycetia;Planctomycetales;Planctomycetaceae	ATGAGAAAAGTCGCTATCTACGGTAAAGGCGGAATCGGCAAGTCGACCACCACACAAAACACAGTCGCTGCACTGGCGGAGATGGGTAAGAAGGTTTTGGTCGTCGGTTGCGACCCCAAGGCCGACTCCACCCGTTTGCTTCTGGGCGGTCTGTCACAGAAGTCCGTGCTGGATACCATTCGTGATGAAGGTGAAGACATTGAACTTGAAGACATCCGCCGCGGTGGGTTTGGCAGTTGCCAATGCGTTGAGTCCGGTGGCCCAGAACCTGGGGTAGGCTGTGCAGGCCGCGGGATCATCACCTCGATTAACATGCTCGAACAACTCGGTGCCTATGAAGAATCCGAAGAACTCGACTACGCATTTTATGACGTGCTCGGCGACGTGGTCTGTGGCGGT…
PON_Id-1645572	Tara Oceans assemblies from size fraction 0.2-1.6 µm or 0.2-3 µm | Delmont et al. 2018 Nat Microbiol 3.7: 804-813	K02588	nifH; nitrogenase iron protein NifH	orphan nifH	ATGCGTAAGATCGCCATTTACGGAAAGGGGGGGATCGGCAAGAGCACCATCGCCACTCACCTGGCCGCGGCTTGGGGACAACAGGGGTTGAGAGTGATGTTGGTAGGTTGCGACCCGAAGGCTGACAGCACCGCACCGCTCTTGGGGCGCCGGAGTCCGATTTTGTTAGACGATTACGAGCATATCGTGTCTGATCTTGACACGAATGGCAAGCTGTCAGCCCTGGAGCGCGTCATTGGAGTGGGGTACGCCGGGGTGAGGTGCGTTGAGATCGGCGGCCCCAAGCCAGGCGTGGGTTGTGCCGGCCGAGGCATTAGCCTAGCGCTAGAGTTATTGCAGAAGTTAGGGGCTTTCGAGGCGCTGGATTGCGTTATCTACGACATCCTGGGCGACGTCGTG…
PON_Id-3217614	Tara Oceans assemblies from size fraction 0.2-1.6 µm or 0.2-3 µm | Delmont et al. 2018 Nat Microbiol 3.7: 804-813	K02588	nifH; nitrogenase iron protein NifH	orphan nifH	ATGCGGCGTTCGATGGCCTTTTATGGAAAAGGGGGAGTGGGTAAATCGACTGTTGTGTCGAATTTGACCACAGCGCTCGCCCATATGGGCCGTCAAGTGTTGCAGGTCGGCTGCGATCCCAAGCGAGACTCAAGCCGCAATCTTGTCAAAGTCTTCCCACCCATCACCTTGATGGAACTGCTTGCCGAAGGTCGAAAAGATCTGGTCCCTGAAGACATCGTCATGGATGGCGGCACCAACATCGACTGCATCGAAGTTGGTGGCCCTAAACCAGGAGTCGGCTGTGCGGGGCGTGGACTTGGGCGTCTTTTCGAAGAGCTTGAGGACATGGAGTTGCTCGAACGCGACTACGACTATGTCTTCTACGACGTGCTCGGTGATGTCGTTTGTGGTGGCTTC…
PON_Id-3596173	Tara Oceans assemblies from size fraction 0.2-1.6 µm or 0.2-3 µm | Delmont et al. 2018 Nat Microbiol 3.7: 804-813	K02588	nifH; nitrogenase iron protein NifH	orphan nifH	ATGAGAAAGATTGCGATTTACGGTAAAGGCGGAATTGGAAAATCAACCACAACACAGAACACGGTTGCCGGTCTCGCTGAAATGGGTAAAAAAGTAATGGTAGTTGGATGTGACCCGAAAGCTGACTCAACCCGTCTGCTTCTGGGTGGTCTGGCACAGAAGACCGTTCTCGACACTCTTCGTGAAGAAGGTGAAGACGTAGAGATTGATGACGTAATCAAACCGGGATACGGCGGCACTCGCTGCGTTGAGTCCGGTGGTCCGGAACCTGGTGTTGGTTGTGCCGGTCGCGGTATCATTACTTCGATCACTCTGTTGGAACAGCTGGGTGCTTATGATGACGAATGGGAACTGGATTACGCTTTCTACGACGTACTTGGTGACGTTGTTTGTGGTGGA…
PSE_Id-1140575	Tara Oceans assemblies from size fraction 0.2-1.6 µm or 0.2-3 µm | Delmont et al. 2018 Nat Microbiol 3.7: 804-813	K02588	nifH; nitrogenase iron protein NifH	orphan nifH	ATGGTAACCACACTCGAACCGGAAACGGAAAAGAAGACGGAAAAGGCAATGCGCAAAGTTGCAATCTACGGCAAGGGCGGCATTGGAAAATCCACCACTACACAGAACACGGTCGCTGCCCTGGCAGAGATGGGCAAGAAGGTCATGGTCGTCGGTTGCGACCCCAAGGCCGACTCGACTCGCCTCCTGCTCGGCGGTCTCGCCCAGCGCTCGGTTCTCGACACCCTTCGCGAAGAAGGTGAGGACGTCGAACTCGAAGACATCCGCAGCGGTGGCTTCTGCAACAGCCTCTGCGTGGAGTCCGGCGGTCCCGAGCCCGGCGTTGGTTGTGCCGGTCGCGGTATCATCACTTCCATTAACATGCTCGAGCAGCTCGGCGCTTATGAAGAAGAGCAGGAG…
PSE_Id-2620196	Tara Oceans assemblies from size fraction 0.2-1.6 µm or 0.2-3 µm | Delmont et al. 2018 Nat Microbiol 3.7: 804-813	K02588	nifH; nitrogenase iron protein NifH	orphan nifH	ATGAAGAAATTAGCTATTTATGGCAAGGGTGGCATTGGTAAATCCACTACGGTTAGCAATTTGTCTGCCGCCTATGCCACATTAGGATACAAGGTGATGCAAATCGGTTGTGATCCAAAAGCCGATTCAACGACAAACCTGACCAAGGGTATTCCTTGTTCCACAGTGCTGGATGTTTTAAGAGAAGATGACGATGCAGAGCTTGAAGATATTGTTACAGTTGGGGATTTAGGCGTCCTATGTGTAGAAGCAGGAGGACCGCTGCCGGGTGTAGGCTGTGCAGGAAGGGGCATAATTACGGCCTTTGAAACATTAGAGGAGCTTGGTGCTTATGAAGCTTATGAGCCAGATATTATTCTCTATGATGTACTAGGTGATGTGGTTTGCGGTGGTTTTGCT…
PSE_Id-346185	Tara Oceans assemblies from size fraction 0.2-1.6 µm or 0.2-3 µm | Delmont et al. 2018 Nat Microbiol 3.7: 804-813	K02588	nifH; nitrogenase iron protein NifH	orphan nifH	ATGGAACGAATAGCGGTCTACGGGAAAGGGGGAATTGGGAAATCCACTTTCGCCACCAGCGCATCCCTGGTTTTGTCACGCATGGGCAAGCGCGTGCTCCACGTGGGCTGCGACCCCAAACACGACAGCAGCGTGGTCTTGGTTCAAGACCCGTCTCGCTTCCGTACCGTCATGAACAAAGTGTTCGCCGGTGAGGAAGTCTTCGACCCCGAAGACATCATCATGCCCGGTATCGAAGGCATCGACTGCGTCGAATCCGGTGGCCCCGACGCTGGCCGCGGCTGTGGCGGACGCGCCGTCTCTCGCTCATTCGAAGTCTTCGAAGACGTGGAACTGGTCGACGCCGAAAACTACGACGCCGTCATCTACGACGTTCTGGGCGACGTGGTGTGTGGCGGT…
PSE_Id-3785694	Tara Oceans assemblies from size fraction 0.2-1.6 µm or 0.2-3 µm | Delmont et al. 2018 Nat Microbiol 3.7: 804-813	K02588	nifH; nitrogenase iron protein NifH	orphan nifH	ATGTCACTTCGTCAAATCGCCTTCTACGGCAAGGGCGGCATCGGCAAGTCCACCACCTCGCAGAATACCCTCGCCGCGCTCGCCGACCTCGGCCAGCGCATCCTCATCGTCGGCTGCGATCCCAAGGCCGACTCCACCCGCCTGATGCTGCACGCCAAGGCCCAGGACACCATCCTTTCGCTCGCCGCCGAAGCCGGCTCGGTCGAGGACCTCGAGCTCGAGGACGTGATGAAGATCGGCTACAAGGACATCCGCTGCGTTGAATCGGGCGGTCCCGAGCCGGGCGTCGGCTGCGCCGGTCGCGGTGTTATCACCTCGATCAACTTCCTGGAGGAAGAAGGCGCCTACGACGACATTGACTACGTCTCCTACGACGTGCTCGGCGACGTCGTCTGCGGC…
PSE_Id-6292875	Tara Oceans assemblies from size fraction 0.2-1.6 µm or 0.2-3 µm | Delmont et al. 2018 Nat Microbiol 3.7: 804-813	K02588	nifH; nitrogenase iron protein NifH	orphan nifH	ATGAAGAGGTTAGCCATATATGGCAAAGGAGGAATCGGTAAATCCACAACTGTTTCTAACCTATCAGTGGCGTTGACAAAATGTGGATATAGGGTTATGCAAATAGGCTGCGATCCGAAAGCAGATTCAACAAAGAATTTAACAAATGGTATAGGTATAACCACAGTGCTTGATGCATTAAAGGATGGTAAGGAATCCTTAGAGGATTTTGTTGTTATAAGCGATACAGGAGTTATATGTGTAGAAGCTGGAGGGCCTATACCTGGTGTTGGGTGTGCCGGTAGAGGTATAATAAGCGCTTTTGAAAAGCTTGATGAGTTAGATGCCTATTCTATATACAAGCCTGATATAGTGTTATATGACGTATTAGGTGATGTGGTTTGTGGTGGATTTGCCATG…
RED_Id-2330111	Tara Oceans assemblies from size fraction 0.2-1.6 µm or 0.2-3 µm | Delmont et al. 2018 Nat Microbiol 3.7: 804-813	K02588	nifH; nitrogenase iron protein NifH	orphan nifH	ATGCATAAGATTGCGGTATATGGAAAAGGTGGAATTGGGAAATCTACGATTTCATCGCATCTGAGTGCTGTATTTGCAGAAAAGAACTTGAAGGTCTTGCATGTTGGGTGTGATCCGAAACATGACTCAACCATGCGGATTGCCCCAAAGGACGGTGTTCCTACGGTGATCCAGATGCTGAGGGAGAACCCCGGCTGGCTTCGTTCCCGGGCTTTTGTCCAGAAAGGCCGTTTTGGAATTGACCTGGTAGAATGTGGTGGTCCCGAGCCCGGAGCCGGTTGTGGCGGACGTGGTGTGGCCAAGATGTTTGAAATGTTTACGAGCATACGCCTGCTTGAACGAGGGGACTGGGACGTCTCTCTTTTCGATGTTCTTGGTGATGTTGTCTGCGGTGGATTT…
JCVI_READ_1093017234869	Global Ocean Sampling	K02588	nifH; nitrogenase iron protein NifH	/site_id_1=JCVI_SITE_GS033 /location_1="Punta Cormorant, Hypersaline Lagoon, Floreana Island" /region_1="Galapagos Islands" /country_1=Ecuador /site_depth_1="0.2 m" /salinity_1="63.4 ppt" /temperature_1="37.6 C" /water_depth_1="0.3 m"	GCTGGTTGGCATGACGCGTACATGGCCATCATCTCGCCGGAGACGACGATGTAGATCTCCTGCGCCTTGTTCTCGCGAATCGGCATGGCGAAGCCGCCGCAGACCACGTCGCCGAGCACGTCGTAGAAGACGAAGTCCAGTTCCTCGTCATAGGCGCCTTCCTCTTCCAGGAAGTTGATGGCGGTGATGACGCCACGGCCGGCGCAGCCGACACCCGGCTCGGGGCCGCCGGACTCGACGCACTTGATGTCGGCGTAGCCGGTGCGCAGCACGTCTTCGAGCTCCAGGTCTTCCACCGAGCCGGCATCGGCGGCAAGGTGCATAATGGTCTCCTGTGCCTTGGCATGCAGGATCAGGCGGGTGGAGTCGGCCTTCGGGTCGCAGCCGACGATCATGACC…
JCVI_READ_1095469521558	Global Ocean Sampling	K02588	nifH; nitrogenase iron protein NifH	/site_id_1=JCVI_SITE_GS032 /location_1="Mangrove on Isabella Island" /region_1="Galapagos Islands" /country_1=Ecuador /site_depth_1="0.1 m" /temperature_1="25.4 C" /water_depth_1="1.6 m"	TTGGCCTGGCGTGCAGATATAATTATTTTTTGTAGGTTCAACCAATAATTTGGAACTTAATGTTACTTCTAAAGTTGCTTCCTTCACAGTCAAAATATCATCAGAAGGAGCAATATAATCATCTACAGAATATACCGATAATGATACTATAGAAAAAAATAGCAAATACGCACATACAAAAAAACCCTTTCTCATAAATTTGATTGAGATAAATCTACTTTTAATTGTTTCGTATAGAAAAGTAAAAGAAAGTGAAAAAGAGGAAGGTTGAAAGATGTTTCGGAATTTTCAGGGAGGGTAGGAGAATCAAAGATTTTCCATAATCAGAAGAATGGAATTATTCTCAAGATTTAGATCCTTCCTCTTTTTTCAAATATGAAATTAGGATAATGGTTGGTA…
JCVI_READ_1095515507636	Global Ocean Sampling	K02588	nifH; nitrogenase iron protein NifH	/site_id_1=JCVI_SITE_GS032 /location_1="Mangrove on Isabella Island" /region_1="Galapagos Islands" /country_1=Ecuador /site_depth_1="0.1 m" /temperature_1="25.4 C" /water_depth_1="1.6 m"	TACGCTGTAAGATCATATACTGTTGTCCATGGTGCGATAGGATTTTTGGTGATTTGGTAAATTTTTTTGTTCTGGAAAGGATATTTTTGGTAAGTTTTTCAAACCTTTTTGCAATCTTTGACTCAGGGTATTTTTCAATAGCTGTGAGGCTTTCTTTCTCTGCTAAGGCAATCTCATTACTCCTTGGAATAATGCCTATGATTTCGGTATTAGTGGTCGTGATGAATTTTTTAATATGGTTCAATTTAGTCGTATTATTACGTAAATTTAATATGAGACCTCCTAAATAAACGCCATTTGATTCATACATTTTTATTGCATGAATAATATTATTTGCTGCGTAAAGAGACATGATTTCTTCAGAGATTACTATAAATATTTTTGTTGCAAAACCTCTTT…
JCVI_READ_1095521777607	Global Ocean Sampling	K02588	nifH; nitrogenase iron protein NifH	/site_id_1=JCVI_SITE_GS033 /location_1="Punta Cormorant, Hypersaline Lagoon, Floreana Island" /region_1="Galapagos Islands" /country_1=Ecuador /site_depth_1="0.2 m" /salinity_1="63.4 ppt" /temperature_1="37.6 C" /water_depth_1="0.3 m"	GTACGGTCTGCAGTATCGTCGTCTCCGGCGAGATGATGGCCATGTACGCGGCCAACAACATCTCCAAGGGCATCGTCAAATACGCCAGCTCCGGCGGCGTGCGTCTGGCGGGCCTCATCTGCAACAGCCGCAACACCGCCCGCGAGGACGAGCTGATCATGGAGCTGGCGCGCCAGCTCGGCACCCAGATGATCCACTTCGTGCCCCGCGACAACGTCGTGCAGCGCGCCGAGATCCGCCGCATGACGGTCATCGAATACGACCCGAAGTCCAAGCAGGCGGACGAGTACCGCACGCTGGCGCGGAAGATCATCGACAACACGAACTTCGTCATCCCGACGCCGATCTCGATGGATGCCCTCGAGGATCTGCTGATGGACTTCGGCCTCATGGACGAAG…
JCVI_READ_1106514980743	Global Ocean Sampling	K02588	nifH; nitrogenase iron protein NifH	/site_id_1=JCVI_SITE_GS048 /location_1="Inside Cook's Bay, Moorea, French Polynesia" /region_1="Indian Ocean" /sample_depth_1="1.3 m" /chlorophyll_density_1="0.095 (0.091 +/- 0.02) mg/M3 (Month +/- SD)" /salinity_1="35.1 ppt" /temperature_1="28.9 C" /water_depth_1="34 m"	GATGCAATGGACCAGTAATGGGCGCAAGGCGCTGTCCGTCCCGCCTGATTCCTTTCGCCACTTAAGCATTGAAAAGCCCGCCTTCGTGGCGGGCTTTCGCGTTGGGGCTCACACGCCCACCGAAAGCGACAGGCTTGTCGGAAAAATGTCGGATTTGTCGTGGCAGGTCCGCAAGGGCCTAGAATTCACAAGCCATTGATATTCATTAATATTTTCAATTTTTGTCGGCTTGGCATACCCGTTGCAATTCCTTTGGTGCGCGAGGTTGGCACCCGATTGCCGTCCTCCTCAACTGCAATCGATCCAAAGGATACGCACCATGAGCGAACTGAGGCAGATCGCCTTTTACGGCAAGGGAGGCATCGGCAAATCGACCACCTCTCAGAATACGCTGGCCGC…
637077960	IMG	K02588	nifH; nitrogenase iron protein NifH	Mesorhizobium loti MAFF303099	ATGTCAGGTCTGCGTCAGATCGCATTCTACGGAAAGGGAGGCATCGGCAAGTCCACCACCTCTCAAAATACGCTAGCCGCCCTGGTCGACCTCGGACAGAAAATCCTGATCGTCGGCTGCGACCCGAAAGCCGACTCCACCCGCCTGATCCTGAACGCAAAGGCGCAGGATACGGTTCTGCATCTCGCCGCCCAGGAAGGTTCTGTGGAAGACCTCGAACTCCAGGACGTGCTCAAGATCGGCTACAAAGACATCAAGTGTGTGGAGTCCGGCGGCCCCGAGCCGGGTGTCGGCTGCGCCGGCCGCGGCGTCATCACCTCGATCAACTTCCTCGAGGAGAACGGCGCCTATGACAATGTCGACTATGTCTCCTACGACGTGCTGGGCGACGTGGTGTGC…
637116478	IMG	K02588	nifH; nitrogenase iron protein NifH	Chlorobium tepidum TLS	ATGAGAAAAGTCGCAATTTATGGTAAAGGCGGTATCGGCAAATCCACAACCACCCAGAATACGGTTGCCGGTCTTGCAGAAGCAGGCAAAAAAGTGATGGTCGTCGGTTGCGACCCGAAAGCTGACTCCACCCGCCTCCTGCTCGGCGGTCTTCAGCAGAAAACCGTTCTCGACACCCTGCGCGAGGAGGGCGAAGAGGTCGAACTCGAAGACATCATTAAAGAAGGTTACAGAAACACCCGCTGCACCGAGTCCGGCGGTCCTGAGCCTGGCGTCGGCTGCGCTGGCCGCGGCATCATCACCTCGGTCAACCTGCTCGAACAGCTCGGCGCTTACGATGACGAATGGGAACTCGACTACGTGTTCTACGATGTGCTTGGCGACGTGGTGTGCGGCGGT…
637120721	IMG	K02588	nifH; nitrogenase iron protein NifH	Dehalococcoides ethenogenes 195	ATGAGGAAGGTGGCTATCTACGGCAAGGGAGGTATCGGCAAGTCAACGACCACCCAGAATACGGTGGCGGCTCTGGCCGAAATGGGACGCAAGGTACTGGTGGTGGGCTGTGACCCTAAGGCTGATTCTACCCGGTTGCTTTTGGGAGGACTGGCCCAGAAAACGGTGCTGGATACTCTGCGTGAGGAGGGTGAGGACGTAGAGCTGGACCTTGTCCGCAAGACCGGTTTCGGCAATACCCTGTGCGTGGAATCCGGCGGCCCGGAACCGGGCGTAGGCTGTGCCGGCCGGGGTATTATTACGGCGGTTAATCTGATGGAACAGCTGGGCGGGTATGAATCAGACTCTCCCCTGGACTATGTTTTCTATGATGTTCTGGGAGACGTGGTCTGCGGCGGC…
637127511	IMG	K02588	nifH; nitrogenase iron protein NifH	Geobacter sulfurreducens PCA	ATGAGACAGGTAGCGATCTACGGCAAAGGCGGCATCGGCAAATCGACCACGACCCAGAACACGGTGGCAGGTCTCGCGACCCTCGGCAAGAAGGTCATGATTGTCGGCTGCGATCCCAAGGCGGATTCCACACGCCTCATCCTCCACGCTAAGGCACAGGACACGGTCATGGACCTCGTTCGCGATATGGGTACGGTCGAGGATCTGGAGCTGGAGGACGTGCTCAAGGTCGGCTTCAAGGATATCAAGTGCGTTGAGTCCGGTGGTCCCGAGCCGGGCGTTGGCTGCGCCGGCCGCGGCGTCATCACCGCCATCAACTTCCTGGAAGAGAACGGCGCCTACACCCCCGACCTGGACTTCGTCTTCTACGATGTTCTCGGCGACGTTGTCTGCGGCGGG…
637169451	IMG	K02588	nifH; nitrogenase iron protein NifH	Methylococcus capsulatus str. Bath	ATGTCAAGTCTGAGACAAATTGCGTTCTACGGCAAAGGCGGCATCGGCAAGTCCACCACCTCCCAGAACACCCTGGCCGCGCTGGCCGAAATGGGCCAGAAGATCCTGATCGTCGGTTGCGACCCCAAGGCCGACTCCACCCGTCTGATCCTGCACGCCAAGGCCCAGGACACCATCCTGTCCCTGGCCGCCGACGCCGGCAGCGTCGAGGACCTGGAGCTGGAAGACGTGATGAAGGTCGGCTTCCGCGACATCCGTTGCGTGGAGTCCGGCGGTCCGGAGCCGGGCGTGGGTTGCGCCGGCCGCGGCGTAATCACTTCGATCAACTTCCTGGAAGAAGAAGGCGCCTATGACGGCATCGACTACGTCTCCTACGACGTGCTCGGCGACGTGGTGTGC…
637175908	IMG	K02588	nifH; nitrogenase iron protein NifH	Clostridium acetobutylicum ATCC 824	ATGAGACAGGTTGCTATTTATGGAAAGGGTGGAATCGGTAAGTCAACTACTACTCAAAATTTAACATCAGGACTTGCAGAGCTTGGTAAAAAGATAATGGTAGTAGGATGTGACCCTAAAGCTGATTCAACAAGACTTCTTTTAGGAGGATTAGCTCAGAAAACAGTGCTGGATACATTAAGAGAGGAAGGAGAAGATGTTGATTTAGATACAATCATGAAAACAGGTTTTGGTAACATTAAATGCGTTGAGTCAGGTGGACCAGAACCTGGTGTGGGATGTGCTGGAAGAGGTATTATAACTTCAATAAATATGCTTGAGCAGCTTGGTGCATATGAAGATGAACTAGATTATGTATTTTATGATGTTTTAGGTGACGTTGTTTGTGGTGGATTTGCG…
637179864	IMG	K02588	nifH; nitrogenase iron protein NifH	Sinorhizobium meliloti 1021 plasmid pSymA	ATGGCAGCTCTGCGTCAGATCGCGTTCTACGGTAAGGGGGGTATCGGCAAGTCCACGACCTCCCAAAATACACTCGCCGCGCTTGTCGACCTGGGGCAAAAGATCCTTATTGTCGGCTGCGATCCGAAAGCGGACTCCACGCGCCTCATCCTGAACGCAAAGGCACAGGACACCGTACTGCATCTTGCGGCAACCGAAGGTTCGGTCGAAGACCTCGAGCTCGAGGACGTGCTCAAAGTGGGTTACAGAGGCATCAAGTGCGTGGAGTCCGGTGGCCCAGAGCCGGGCGTCGGCTGCGCCGGACGCGGCGTTATCACCTCGATCAACTTCCTGGAAGAGAACGGCGCTTACAACGATGTCGATTACGTCTCATACGACGTGCTAGGGGACGTAGTATGC…
637231238	IMG	K02588	nifH; nitrogenase iron protein NifH	Nostoc sp. PCC 7120	ATGAGTATCGACAAGAAAATTAGACAAATTGCTTTCTACGGTAAAGGCGGTATTGGTAAGTCTACCACTTCTCAAAACACCTTGGCAGCTATGGCAGAAATGGGTCAACGCATCCTTATCGTAGGTTGCGACCCTAAAGCTGACTCCACCCGTTTGATGCTGCACTCCAAAGCTCAAACCACCGTTCTTCACTTGGCTGCTGAACGTGGTGCAGTAGAAGACCTCGAACTCGAAGAAGTAATGTTGACCGGCTTCCGTGGCGTTAAGTGCGTGGAATCTGGTGGTCCAGAACCCGGTGTAGGTTGCGCTGGTCGTGGTATTATCACCGCCATCAACTTCTTAGAAGAAAACGGCGCTTACCAAGACGTTGATTTCGTATCTTATGACGTATTAGGCGAC…
637231821	IMG	K02588	nifH; nitrogenase iron protein NifH	Nostoc sp. PCC 7120	ATGACTGACGAAAACATTAGACAGATAGCTTTCTACGGTAAAGGCGGTATCGGTAAATCTACCACCTCCCAAAACACCCTTGCAGCTATGGCAGAAATGGGTCAACGCATCATGATTGTAGGTTGCGACCCTAAAGCTGACTCCACCCGTCTGATGCTTCACTCCAAAGCTCAAACCACCGTACTACACTTAGCTGCTGAACGCGGTGCAGTAGAAGACTTAGAACTCCACGAAGTAATGTTGACCGGTTTCCGTGGCGTTAAGTGCGTAGAATCTGGTGGTCCAGAACCCGGTGTAGGTTGCGCCGGTCGTGGTATCATCACCGCCATTAACTTCTTAGAAGAAAACGGCGCTTACCAAGACCTAGACTTCGTATCCTACGACGTATTGGGTGACGTT…
637258551	IMG	K02588	nifH; nitrogenase iron protein NifH	Fusobacterium nucleatum subsp. nucleatum ATCC 25586	ATGTTAAAAATAGCAATATATGGAAAAGGTGGAATAGGAAAATCTACAATATCTTCTAATTTGAGTGCTATGATTTCAAAGAGTGGAAAAAAAGTTTTACATATAGGTTGTGATCCAAAGGGAGATTCTACAAGAAATCTTATGGGAAGGAAAATTCCAACTGTTATTTCAATTTTAAAAGAAAAAAATAATTTAAACAGAGAAGATATAATTTATAAAGGTTTTAATGGAATTGAATGTGTTGAAACTGGTGGTCCTGAAGCTGGAGTAGGCTGTGCAGGAAGAGGAATTATTAGCACAATGGAAGAGCTTGAAGATTTAAAAGTATTTGATGAAGAAAGAGATATTATTATATATGATGTGTTAGGAGATGTGGTGTGTGGAGGTTTTGCAGTTCCT…
637369331	IMG	K02588	nifH; nitrogenase iron protein NifH	Bradyrhizobium japonicum USDA 110	ATGGCTTCACTAAGACAAATCGCCTTCTACGGGAAGGGCGGAATCGGCAAGTCCACCACTTCGCAGAACACGCTAGCGGCGCTGGCAGAGATGGGTCAGAAGATCCTGATTGTAGGGTGCGATCCGAAAGCGGACTCGACTCGCCTTATTCTGCACGCCAAGGCTCAAGACACGATTTTGAGTCTTGCCGCGAGCGCCGGCAGCGTGGAGGATCTAGAGCTCGAGGACGTAATGAAGGTTGGCTACCAGGACATTCGCTGCGTTGAGTCCGGTGGCCCTGAGCCAGGTGTCGGCTGCGCCGGCCGCGGTGTCATCACCTCGATCAATTTTCTTGAAGAGAACGGAGCCTACGAGAACATTGACTATGTTTCTTACGATGTGCTTGGCGACGTTGTTTGC…
637379421	IMG	K02588	nifH; nitrogenase iron protein NifH	Erwinia carotovora subsp. atroseptica SCRI1043	ATGGCTATGCGTCAATGTGCCATTTATGGCAAAGGGGGGATTGGCAAATCCACCACGACTCAGAATTTGGTCGCCGCACTGGCGGAAATGGGCAAGAAGATCATGATCGTCGGTTGTGATCCGAAGGCGGATTCAACCCGTTTGATTCTGCACGCCAAAGCGCAGAACACCATTATGGAGATGGCTGCAGAGGTCGGTTCGGTTGAAGATCTCGAATTGGAAGATGTGCTGCAAATCGGTTACGGCAACGTACGTTGTGCAGAATCAGGTGGCCCAGAGCCGGGCGTTGGCTGTGCTGGCCGCGGCGTTATCACCGCCATCAACTTCCTTGAAGAGGAAGGTGCCTATGTCGACGACCTCGACTTCGTGTTCTATGACGTGCTGGGGGACGTGGTATGC…
637456604	IMG	K02588	nifH; nitrogenase iron protein NifH	Wolinella succinogenes DSM 1740	ATGGCAGGCTTGAGACAGATAGCCTTCTATGGTAAGGGCGGTATCGGTAAATCGACTACTTCTCAAAACACCTTGGCGGCAATGGCGTATTACTTTGGTAAAAAAATCTTGATCGTAGGGTGCGATCCTAAAGCGGATTCAACTCGATTGATTCTGCACGAGAAAGCACAATCCACGATTATGCAGCTCGCAGCAGAGGTGGGCACAGTTGAAGACCTAGAGCTAGAAGATGTCTGTAAGCCTGGAGCGGGGCCTTTTAATCCTGAGCAGCCAAGCCCTAGTGGCGGTTGGATCAAATGCGCCGAATCTGGCGGTCCTGAGCCAGGCGTAGGTTGCGCAGGAAGAGGGGTTATCACTGCGATCAACTTCCTTGAAGAAGAGGGTGCCTATTCCGATGAG…
637474510	IMG	K02588	nifH; nitrogenase iron protein NifH	Rhodopseudomonas palustris CGA009	ATGCCCAGACAGATAGCTTTCTACGGTAAAGGCGGAATCGGCAAGTCGACAACGTCGCAGAACACCCTCGCGGCGCTGGTCGAGATGGGTCAGAAAATCCTGATCGTCGGCTGCGATCCCAAGGCGGACTCGACCCGCCTGATCCTCAATACCAAGCTGCAGGACACCGTGCTGGCGCTCGCAGCCGAGGCGGGCTCGGTCGAAGACCTCGAGCTCGAAGACGTGATGAAGATCGGCTACAAGGGCATCAAGTGCACCGAAGCCGGTGGCCCGGAGCCGGGCGTCGGCTGCGCCGGCCGCGGCGTTATCACCGCGATCAACTTCCTCGAAGAGAACGGCGCCTATGAGGACGTCGACTACGTCTCCTACGACGTGCTCGGCGACGTGGTGTGTGGCGGC…
637474572	IMG	K02588	nifH; nitrogenase iron protein NifH	Rhodopseudomonas palustris CGA009	ATGACCCGCAAGGTGGCGATCTACGGCAAGGGTGGCATCGGCAAGTCCACGACCACTCAGAATACGGCGGCGGCGCTCGCTTTCTATCACGACAAGAACGTCTTCATTCACGGCTGCGATCCCAAGGCGGACTCGACCCGCCTGATCCTCGGCGGCAAGCCGCAAGACACCGTGATGGACACGCTGCGGACGCTCGGCGCAGAGAAGGTCACGCTCGAAAACGTCGTGAAGAGCGGCTTCAAGGACATCCGCTGCGTCGAGTCCGGCGGGCCCGAGCCCGGCGTCGGCTGCGCCGGCCGCGGCGTCATCACCGCGATCGACCTGATGGAAGCCAACAAGGCCTACACCGACGATCTCGATTTCATTTTCTTCGACGTGCTCGGCGACGTCGTGTGCGGC…
637475485	IMG	K02588	nifH; nitrogenase iron protein NifH	Rhodopseudomonas palustris CGA009	ATGGCCAACAAACTGAAGCAGATCGCCATCTATGGGAAAGGCGGGATCGGCAAGTCCACCACCACCTCCAACATCAGTGCGGCCCTTGCGGAGGCCGGCTACAAGGTGATGCAGTTCGGCGCCGACCCGAAGGCTGACTCGACCAACACGCTCCGCGGCGGCGCCTACATCCCGTCGGTGCTCGACCTGCTGGCGGAACGCCGCCGTGTCGATGCCTATGAGGCGATCTTTCAAGGCTTCGGCGGCATCTACTGCGTCGAAGCCGGCGGCCCTCAGCCAGGCGTCGGTTGCGCCGGCCGTGGCATCATCACCGCGGTCGAACTCCTGAAGCAGCAGCGGGTGTTCGAAGAACTCGACCTCGATTACGTGATCTACGACGTGCTGGGGGACGTTGTGTGC…
637475751	IMG	K02588	nifH; nitrogenase iron protein NifH	Rhodopseudomonas palustris CGA009	GTGAGCAGCAATAAGCCCAAGCATATCGCCATCTATGGCAAGGGAGGCATCGGCAAGTCGACGACGACGTCGAACATCAGCGCTGCGCTGGCGGAGGCGGGGCATCGCGTGATCCAGATCGGCTGCGATCCGAAGAGCGACTCGACGACGATCCTGCGCGGCGGCGAGGATCTGCCGACCGTGTTGGACAGCCTGCGGGATAGCGGCCGGCCGACCATTGCGGACGTCTCCGCAATCGGGTTCGGCGGCGTGCTGTGCATCGAGGCCGGTGGGCCGGTTCCCGGAGTGGGGTGTGCTGGGCGCGGCATCAATGCCGCGGTCGATCTGCTGCACGAACTGAAACTGTTCGAGGAATTCAAGCCGGATTACGTGTTGTACGATGTGCTCGGTGATGTCGTG…
637475771	IMG	K02588	nifH; nitrogenase iron protein NifH	Rhodopseudomonas palustris CGA009	ATGGCGAAACAACTCAAGCAGATTGCGATCTACGGCAAGGGCGGCATCGGGAAATCGACCACGACTTCCAACATCAGCGCCGCGCTCGCAGAGGCCGGCTATAAAGTCATGCAGTTCGGCGCCGACCCGAAGGCGGACTCGACCAACACGCTCCGTGGCGGAGAGTACATTCCGTCGGTGCTCGATCTTCTCGCCGAGCGTCGCCGCGTAGACGCCTATGAGGCGATATTTCAAGGCTTTGGTGGCATCTATTGCGTCGAGGCCGGAGGCCCGCAACCGGGCGTGGGATGCGCGGGGCGGGGCATCATTACAGCCGTTGAACTGCTCAAGCAGCAACGGGTCTTCGAAGAGCTGGACCTCGACATCGTGATCTACGACGTGCTCGGCGACGTGGTGTGC…
637477771	IMG	K02588	nifH; nitrogenase iron protein NifH	Rhodopseudomonas palustris CGA009	ATGGCACTTCGGCAAATCGCATTCTACGGCAAGGGCGGCATCGGCAAGTCGACCACCTCGCAGAACACACTCGCGGCGCTGGTCGAGATGGGTCAGAAGATCCTGATCGTCGGCTGCGACCCCAAGGCGGACTCCACCCGTCTGATCCTCAACACCAAGATGCAGGACACGGTGCTGAGCCTCGCCGCGGAAGCGGGTTCGGTGGAAGACCTCGAACTCGAAGACGTGATGAAGGTCGGCTACAAGGGCATCAAGTGCACCGAAGCCGGTGGTCCCGAGCCGGGCGTCGGTTGCGCCGGCCGCGGCGTCATCACCGCGATCAACTTCCTCGAAGAGAACGGCGCCTATGAGGACGTCGACTACGTCTCCTATGACGTGCTCGGCGACGTGGTCTGTGGC…
637502979	IMG	K02588	nifH; nitrogenase iron protein NifH	Desulfovibrio vulgaris subsp. vulgaris str. Hildenborough megaplasmid	ATGAGAAAGGTAGCCATCTACGGCAAGGGCGGCATCGGCAAATCCACCACCACGCAGAACACGGTGGCAGGTCTCGTGGACGCCCTCGGACGCAAGGTCATGGTCGTGGGGTGCGACCCCAAGGCCGACTCCACCCGCCTGCTGCTGGGCGGCCTCGCCCAGAAGTCGGTACTCGACACCCTGCGCGACGAGGGCGAGGACGTCGAACTCGACGACATCCGCAAGGGCGGCTTCGGCGGCACCATGTGCGTCGAATCGGGCGGCCCCGAACCGGGCGTGGGCTGTGCGGGTCGCGGCATCATCACCTCCATCAACATGCTCGAATCGCTGGGTGCCTACGAAGAGGACCAGAACCTCGACTACGTCTTCTACGACGTGCTGGGCGACGTGGTGTGCGGC…
637613276	IMG	K02588	nifH; nitrogenase iron protein NifH	Zymomonas mobilis subsp. mobilis ZM4	ATGAGCAAAATTCGCCAGATTGCTTTTTACGGTAAGGGAGGCATCGGAAAATCAACGACCTCTCAAAATACACTCGCTGCTTTGGTCGAGCTTGGCCAGAAAATCCTTATTGTGGGCTGCGATCCCAAGGCCGATTCTACCCGCCTTATTCTTAATTCCAAAGCACAAGATACGGTGTTGAGTCTGGCTGCCGAAGCCGGATCGGTCGAAGACCTTGAACTGGAAGATGTCCTGAAACTCGGCTATAAAGATATTAAATGCGTGGAATCCGGCGGGCCAGAACCGGGCGTTGGTTGTGCCGGTCGCGGGGTTATTACCTCGATCAATTTCCTCGAAGAAAATGGCGCCTATGACGATGTCGATTACGTTTCTTATGACGTTTTGGGCGACGTTGTTTGC…
637679883	IMG	K02588	nifH; nitrogenase iron protein NifH	Dechloromonas aromatica RCB	ATGGCAAAACTCCGTCAATGCGCCATCTACGGCAAAGGCGGTATCGGCAAGTCCACCACCACCCAGAATCTGGTGGCGGCACTCGCTGAATCCGGCAAGAAAGTTATGATCGTTGGCTGCGACCCGAAAGCCGACTCAACCCGCCTGATCCTGCATAGCAAGGCTCAGACCACCGTGATGCACCTGGCTGCTGAAGCCGGCTCGGTGGAAGACCTCGAACTGGAAGACGTGCTCTCCGTCGGCTTCGGCGGCATCAAATGCGTTGAATCCGGTGGCCCGGAACCCGGTGTTGGTTGTGCCGGTCGCGGCGTCATCACCGCCATCAACTTCCTCGAAGAAGAAGGCGCTTATGACGAAGACCTCGACTTCGTGTTCTACGACGTGCTGGGTGACGTGGTC…
637699060	IMG	K02588	nifH; nitrogenase iron protein NifH	Methanosarcina barkeri str. fusaro chromosome 1	ATGAGACAGATAGCAATCTACGGAAAAGGTGGAATTGGAAAATCCACTACTACTCAGAATCTGACCGCGTCCCTCTCGACCATGGGCAACAAAATTATGCTTGTAGGATGTGACCCGAAGGCAGATTCTACTAGAATGCTGCTTGGTGGCCTGAACCAGAAGACCGTACTTGACACTCTTAGAAGTGAAGGCGATGAAGGAGTTGATCTTGATGTTGTTATGCAGCGGGGATTTGGCGACATAAAATGTGTGGAATCCGGAGGGCCTGAACCAGGTGTAGGATGTGCAGGCAGAGGAATTATCACTTCCATCGGGCTGCTTGAAAACCTTGGAGCATATACCGATGATCTTGATTATGTATTCTACGACGTACTTGGTGATGTTGTGTGTGGTGGATTT…
637699079	IMG	K02588	nifH; nitrogenase iron protein NifH	Methanosarcina barkeri str. fusaro chromosome 1	ATGAGACAGATGGTAATCTATAAAAATGGTAGAATTGGAAAATCTACTACAACGCAAAATCTGACTGCATTCCTTGAAACCATGGGCAATAAAATCTTGCTTGTAGGTTGTGGCCCGAAAGCAGATTCTACCAGAGTGATACTTGGTGGCCTGAGCCGTAAGACTGTACTTGATACTCTGAAAAGTGAAGGCGATGAAGGATTTCACTTTGAAACTGTCGTGCAGCCGGGCTTTGGCAACATAGAATGTGTGGAATCTGGAGGGCCAGAACCAGGTGTAGGATGTGCAAATCAAGGAATTATTGCTTCAATCGGGCTGCTCGAAAACGATCAGTTCAATGACATGGTAAAAAATTCTGTTTTCTTCAGTTCTTTATAG
637700388	IMG	K02588	nifH; nitrogenase iron protein NifH	Methanosarcina barkeri str. fusaro chromosome 1	GTGAGACAGATAGCAATCTATGGAAAAGGAAGTACTGGAATATCCACTGCAATGCAAAATGTGACTACGGATTTTTTGACTATAGGCAACAAAATTTTGCTTGTGGGATGCGACCTGAAAGCAGACTTCACCAGAATGCTGCCGAGATCTGAACCGGAAGAAACTTTATAA
637701154	IMG	K02588	nifH; nitrogenase iron protein NifH	Methanosarcina barkeri str. fusaro chromosome 1	ATGACAAGAAAAATTGCTTTCTATGGAAAAGGTGGAATCGGAAAGTCCACCACGCAACAAAATACTGCAGCTGCTATGGCATATTATCATGGCAAAAAAATTTTCATTCACGGCTGTGACCCAAAAGCTGACTGTACTCGTCTTGTGCTTGGTGGAGTAGCTCAAACTACGATAATGGATACTTTAAGGGAGCTTGGTGAGGAGGCTGTTACAGCTGAAAATGTCATCAATACCGGCTTTGATGATATAAAATGCGTTGAGTCCGGTGGTCCAGAGCCCGGTGTTGGCTGTGCTGGCCGAGGAGTTATCACTGCAATTAATCTCATGGAGGAAATGGGAGCCTATTCGGAGGACCTGGATTTTATTCACTTTGATGTATTGGGCGATGTTGTCTGCGGT…
637701557	IMG	K02588	nifH; nitrogenase iron protein NifH	Methanosarcina barkeri str. fusaro chromosome 1	TTGAATAAGCGGGTCCTTCAGGTCGGCTGCGACCCAAAACACGATTCTACCCGTCTGCTCCTTGGAGGAGCTGACATGCCCACAGTATTGGACTATATGCGTGAAACTCCTCAGGAAGCACAGAAGCTTGAAGATCTGGTATTTGAAGGCTACGGAGGTACTGCTTGCGTGGAAGCCGGGGGTCCAAAACCCGGGATCGGATGTGCAGGTAGAGGGATACTGAGCAGTTTTGAGGTCTTAAAACGTGTGGGACTCAGGGCTTCTTCCTTTGACATCGTACTTTATGATGTGCTTGGAGATGTTGTCTGCGGGGGATTTGCAGTTCCCCTGAGAAAAGAATATGCCGATGCTGTTTTTCTGGTAACTTCAGGGGAATACATGGCCTTGTACGCTGCTAAC…
637751699	IMG	K02588	nifH; nitrogenase iron protein NifH	Pelobacter carbinolicus DSM 2380	ATGGCAAAGAAACTGAGACAGCTCGCAATCTACGGCAAGGGCGGCATCGGCAAATCCACCACGACCCAGAATACCGTCGCCGGCTTGGCATCCCTGGGCAAGAAAATCATGATCATCGGCTGCGACCCCAAAGCCGACTCCACCCGCCTGATGCTGCACGCCAAAGCTCAGGACACCGTCATGGACAAAGTCCGCGAGCTGGGCACCGTTGAGGACCTGGAGCTGGAAGATGTACTTAGAACCGGTTACGGCGATGTCAAATGCGTTGAATCCGGTGGCCCCGAGCCTGGCGTCGGCTGTGCCGGCCGCGGTGTTATCACTGCCATCAACTTCCTGGAAGAAGAAGGCGCCTACACCCCGGATCTCGACTTCGTCTTCTACGACGTTCTCGGCGACGTT…
637769564	IMG	K02588	nifH; nitrogenase iron protein NifH	Pelodictyon luteolum DSM 273	ATGAGAAAAGTAGCGATTTACGGAAAGGGCGGCATCGGCAAGTCGACCACCACGCAGAACACGGTTGCCGGCCTTGCCGAAATGGGCAAGAAGGTCATGGTGGTAGGCTGCGACCCCAAGGCCGACTCGACCCGTCTCCTGCTCGGCGGACTCCAGCAGAAAACCGTGCTTGACACGCTCCGCGAGGAGGGTGAGGAAGTCGAACTCGAAGACATCATCAAAGAGGGATACCGCAACACCCGCTGCACCGAGTCCGGCGGACCTGAGCCCGGCGTGGGCTGCGCAGGCCGCGGCATCATCACCTCAGTCAACCTGCTTGAGCAGCTGGGCGCATACGACGAAGAATGGGACCTCGACTATGTGTTCTACGACGTGCTCGGCGACGTGGTCTGTGGCGGA…
637773782	IMG	K02588	nifH; nitrogenase iron protein NifH	Chlorobium chlorochromatii CaD3	ATGAGAAAAGTCGCAATTTATGGAAAGGGTGGTATCGGCAAATCAACCACCACACAAAACACCGTTGCCGGTCTTGCAGAAATGGGAAAAAAGGTCATGGTTATTGGCTGTGATCCAAAGGCTGACTCTACACGTTTGCTCCTTGGGGGCTTGCAGCAAAAAACCGTGCTCGACACGTTGCGTGAGGAGGGTGAAGAAGTAGAACTTGAAGATATCATCAAAGAGGGATACCGCAACACCCGTTGCACCGAGTCGGGTGGTCCTGAGCCTGGTGTTGGTTGCGCTGGTCGTGGCATTATTACTTCGGTAAACTTGCTTGAACAGCTTGGCGCTTTTGATGATGAATGGAATCTCGATTATGTGTTTTATGATGTACTTGGCGACGTTGTATGCGGTGGC…
637777940	IMG	K02588	nifH; nitrogenase iron protein NifH	Geobacter metallireducens GS-15	ATGAGACAGATCGCGATTTACGGTAAGGGTGGCATCGGCAAGTCCACGACAACCCAGAACACGGTGGCGGGGCTCGCTTCGCTGGGCAAGAAGGTGATGATCGTCGGCTGCGACCCCAAGGCGGACTCCACCCGCCTCATCCTCCATGCCAAGGCCCAGGCCACGGTTATGGACAAGGTGCGGGAACTGGGTACGGTAGAGGACCTGGAGTTGGACGATATTTTGAAGGTCGGTTACGGCGATGTGAAATGTGTCGAGTCCGGTGGCCCGGAGCCGGGGGTAGGCTGCGCCGGTCGAGGCGTCATAACCGCTATCAACTTTCTGGAAGAAAACGGTGCCTATACCGATGACCTGGACTTCGTTTTCTACGACGTTCTCGGCGATGTCGTCTGCGGCGGA…
637820184	IMG	K02588	nifH; nitrogenase iron protein NifH	Magnetospirillum magneticum AMB-1	ATGGTTCGTCAGATCGCTTTCTACGGCAAGGGCGGTATCGGTAAGTCCACCACCTCGCAGAACACCCTGGCCGCTCTCGTCGAGATGGGTCAGAAGATCCTCATCGTCGGCTGCGACCCCAAGGCCGACTCCACCCGCCTGATCCTCAACACCAAGCTGCAGGACACCGTGCTGCACCTGGCCGCCAAGGCCGGCTCGGTGGAAGACCTCGAGCTCGAGGACGTGATGAAGATCGGCTACAAGGGCATCAAGTGCACCGAGTCGGGCGGCCCCGAGCCGGGCGTCGGCTGCGCCGGCCGTGGCGTGATCACCGCCATCAACTTCCTGGAAGAGAACGGCGCCTATGACGACGTGGACTACGTGTCCTACGACGTGCTGGGCGACGTGGTGTGCGGCGGC…
637824886	IMG	K02588	nifH; nitrogenase iron protein NifH	Rhodospirillum rubrum ATCC 11170	ATGGCCAAAAGTCCCAAACAAATCGCCATCTATGGCAAAGGTGGCATCGGCAAATCGACCACCACCTCGAATATCAGCGCCGCCCTGGCCGAGGCCGGCTACAAGGTGATGCAGTTCGGCTGCGACCCCAAAAGCGATTCGACCAATACCCTGCGCGGCGGCGATTACATCCCCTCGGTGCTCGACCTGCTGCGCGAGAACGCCCGCGTCGATGCCCATGAGGCGATCTTCCAGGGCTTTGGCGGCATCTATTGCGTTGAAGCCGGTGGTCCGGCGCCAGGCGTCGGCTGCGCCGGTCGCGGCATCATCACCGCCGTCGAACTGCTCAAGCAGCAGAACGTCTTCGAAGAGCTCGATCTTGATTACGTGATCTTCGACGTGCTGGGCGACGTGGTCTGC…
637825099	IMG	K02588	nifH; nitrogenase iron protein NifH	Rhodospirillum rubrum ATCC 11170	ATGAGCGCACTGCGTCAGATCGCGTTCTACGGCAAGGGCGGTATCGGCAAGTCGACGACGTCCCAGAACACGCTGGCCGCTCTGGTCGAAATGGGCCAGCGGATCCTGATTGTCGGCTGCGATCCCAAGGCCGATTCCACCCGCCTGATCCTGAACACCAAGCTGCAGGACACCGTTCTTCATCTGGCCGCCGAGGCCGGCTCGGTCGAAGACCTCGACGTCGCCGATGTGGTGAAGATCGGCTACAAGGGCATCAAGTGCACCGAATCCGGTGGTCCGGAGCCCGGCGTCGGCTGTGCCGGCCGTGGCGTGATCACCGCCATCAACTTCCTTGAGGAAAACGGCGCCTACGACGACCTCGATTACGTCTCTTACGACGTGCTGGGCGACGTGGTTTGC…
637825485	IMG	K02588	nifH; nitrogenase iron protein NifH	Rhodospirillum rubrum ATCC 11170	ATGACCCGCAAGATTGCTATTTATGGCAAGGGTGGAATCGGCAAGTCGACCACCACGCAGAACACCGCCGCCGCCATGGCGCACTTCCACCACAAAAAGATTTTCATTCACGGCTGCGATCCCAAGGCGGATTCGACTAGGCTGATCCTTGGTGGCAAGCCCCAGGAAACCCTGATGGACGTGCTGCGCGAGCAAGGGGCCGAGAAGGTCACCTACGACAAGGTCGTCCGCAAGGGCTACATGGATATCCAGTGCGTTGAATCGGGCGGTCCCGAGCCCGGCGTCGGCTGCGCCGGTCGCGGCGTCATCACCGCCATCGACCTGATGGAAGCCCAGGGCGCCTATACCTCGGATCTCGATTTCGTCTTCTTCGACGTGCTGGGCGACGTGGTCTGTGGC…
637847010	IMG	K02588	nifH; nitrogenase iron protein NifH	Methanosphaera stadtmanae DSM 3091	ATGGTTTTAAAAAAAATAGCAATATATGGTAAGGGTGGAATAGGAAAATCAACAACAGTATCAAATATGGCTGCAGCATATGATAATTCAACATTTGTTATTGGCTGTGATCCTAAGGCTGATACTACAAGAACATTGGTAGGTAAACGTATACCAACAATACTTGATACAATGAGAGATAATACTCAACCTGAACTTGAAGATATTGTATATGAAGGATATAATAATACTTTATGTGTAGAATCTGGTGGACCTGAACCAGGAGTAGGTTGTGCTGGTAGGGGTGTAATTGTTGCAATGAACCTACTTGATAAAATTGGTGCATTTGATAATGATCCTGATTTAGTAATATATGATGTTTTAGGTGATGTTGTATGTGGTGGTTTTAGTGTACCATTA…
637873367	IMG	K02588	nifH; nitrogenase iron protein NifH	Synechococcus sp. JA-3-3Ab	ATGAGACAAATTGCATTCTACGGCAAAGGCGGTATCGGCAAATCCACCACCTGTCAGAATACCGTTGCCGGTATGGCCGAATTGGGGCAGCGGATCATGATCGTCGGCTGCGACCCGAAGGCCGATTCCACCCGCCTCATGTTGCACTGCAAAGCCCAGACCACCGTCCTTCACCTGGCGGCTGAGCGGGGATCCGTAGAAGACGTGGAGCTGGAAGAAGTGGTGCTCACCGGCTACCGAGGGGTGCGCTGCGTGGAATCCGGTGGCCCCGAGCCTGGTGTTGGCTGTGCCGGACGAGGCATCATCACCGCCATCAATTTCTTGGAAGAAAACGGTGCCTACGAGGATCTGGACTTTGTCTGCTACGACGTGCTGGGGGACGTGGTCTGCGGCGGTTTT…
637874833	IMG	K02588	nifH; nitrogenase iron protein NifH	Synechococcus sp. JA-2-3B'a(2-13)	ATGAGACAAATTGCATTCTACGGCAAAGGCGGTATCGGCAAATCCACCACCTGTCAGAATACCGTTGCCGGTATGGCCGAATTGGGACAGCGGATCATGATCGTCGGCTGCGACCCGAAAGCCGATTCCACCCGCCTCATGTTGCACTGCAAAGCCCAGACCACCGTCCTTCACCTGGCGGCTGAGCGGGGATCCGTAGAAGACGTGGAGCTGGAAGAAGTGGTGCTCACCGGCTACCGAGGGGTGCGCTGCGTGGAATCCGGTGGCCCCGAGCCTGGCGTTGGCTGTGCTGGACGAGGCATCATCACCGCCATCAATTTCTTGGAAGAAAACGGAGCCTACGAGGATCTGGACTTTGTCTGCTACGACGTGCTGGGGGACGTGGTCTGCGGCGGTTTT…
637881820	IMG	K02588	nifH; nitrogenase iron protein NifH	Frankia sp. CcI3	ATGCGCCAGATCGCATTCTATGGCAAGGGTGGTATCGGCAAGTCCACCACCCAGCAGAACACCATGGCGGCGATGGCCGAGATGGGCAAGAAGGTCATGATCGTCGGCTGCGACCCCAAGGCCGACTCGACCCGGCTCATCCTGCATTCCAAGGCCCAGACCTCCGTCATCCAGCTGGCTGCCGAGAAGGGCTCGGTCGAGGACCTGGAGCTCGACGAGGTCCTGGTAGAGGGCCAGTGGGGCATCAAGTGCGTCGAGTCCGGTGGCCCGGAGCCCGGTGTGGGCTGTGCCGGCCGCGGTGTCATCACTTCCATCAGCTACCTGGAGGAGGCCGGCGCCTACGAGGACCTCGACTTCGTCACCTACGACGTCCTCGGTGACGTCGTCTGCGGCGGGTTC…
637882862	IMG	K02588	nifH; nitrogenase iron protein NifH	Rhodopseudomonas palustris HaA2	ATGGCGGCACTTCGGCAAATCGCATTCTACGGCAAGGGCGGCATCGGCAAGTCGACCACTTCGCAGAACACCCTCGCGGCTCTGGTCGAGCTCGGTCAGAAGATCCTGATCGTCGGCTGCGACCCCAAGGCGGACTCCACCCGCCTGATCCTCAACACCAAGATGCAGGACACCGTGCTCAGCCTCGCCGCTGAAGCGGGTTCGGTCGAAGACCTCGAACTCGAAGACGTGATGAAGATCGGCTACAAGGGCATCAAGTGCACCGAAGCCGGCGGCCCGGAGCCGGGCGTCGGCTGCGCCGGCCGCGGCGTCATCACCGCGATCAACTTCCTCGAAGAGAACGGCGCCTATGAGGACGTCGACTACGTCTCCTACGACGTGCTCGGCGACGTGGTCTGC…
637895927	IMG	K02588	nifH; nitrogenase iron protein NifH	Methanospirillum hungatei JF-1	ATGAAATATAATAACACGGACGGACCGATTTCTCGAATTGCAGTGTATGGAAAAGGAGGAATAGGAAAATCGACAATATCAGCTAATATTTCTGCAGCTCTTGCAGATGAAGGATATTCAGTCCTACATATAGGTTGTGATCCAAAACATGATTCAACCAGGACACTTCTCGGGGAACTTCATACGCACACCGTAACCGATTTTTTTCGAACATCGAAAATTCAGACTGATTATTCAGACCTCATCCGAATAGGTTATAATGGAATTGCCTGTATAGAAGCCGGGGGTCCAGAACCTGGTGTAGGTTGTGCAGGAAGGGGAATTCTGAGTACATTTGAAATTCTCAAACGGATGGAGACTGATTCTTCCCGGTATACCTATACCATCTATGATGTCCTG…
637896430	IMG	K02588	nifH; nitrogenase iron protein NifH	Methanospirillum hungatei JF-1	ATGAAACAGATCGCTCTCTATGGCAAGGGAGGTATCGGTAAATCCACCACATCAGCAAATCTTTCCGCAGCCCTGGTAAACCGTGGTCTTTCAGTTATGCAGATTGGGTGTGATCCGAAACGTGATAGTACCCGGATGCTTATGAAAGGGATACTTATCCCGACGGTGTTGGATCTTATCCGTGAACGTGGTGAAGAGAACCTTACCCTTGATGATGTTGTATTCACCGGATATAAGGGGGTTCGGTGCGTGGAGGCAGGAGGACCAGAACCTGGTGTCGGATGTGCAGGCAGAGGCATTATTGCGACTTTTCAACTTCTTGAACGACTTTCAGCATTTGATGAAGACATAATTGTGTATGATGTTCTGGGCGACGTTGTCTGTGGCGGGTTTGCTATG…
637910086	IMG	K02588	nifH; nitrogenase iron protein NifH	Desulfitobacterium hafniense Y51	ATGTGTCGGAGAATCGCCCTTTACGGTAAAGGCGGGATCGGCAAATCAACGATTGCCTCCAACTTAGCAGCCGCTTTGGCCGGCAGCGGCTTGAATGTGCTGCTGATTGGCTGTGATCCGAAGGCGGACTCCACCCGCAATCTGACCCGTGAGGGGATTCCTTCTGTTTTGGAAACCTTGGCGCGCTCGGAAGAAGTGTCGATACAAAACCTCTTGCATACCGGTGATTTTGGAGTTTCCTGCGTGGAGTCCGGGGGGCCGGAAGCCGGAATCGGCTGTGCCGGCCTTGGCATTTCCACCACACTGGAAGAGTTGACCCGTCTGGGTGTGTATGACATGGACTGGGATATCATCCTGTATGATGTGCTGGGCGATGTTGTCTGCGGGGGCTTTTCCGTG…
637913343	IMG	K02588	nifH; nitrogenase iron protein NifH	Desulfitobacterium hafniense Y51	ATGAAAAAAATTGCAATCTATGGCAAGGGCGGTATCGGCAAATCCACCACTGTATCCAATGTATCAGCGGCCATGGCGGCCATGGGTCTGAAGGTACTGCAAATCGGTTGTGATCCGAAGGCTGATTCCACCCGCAATTTGACCGGCGGGGAAAATATCCCCACCGTTTTGGATACCCTGCGGGAGCAAAGCGACGCCACCCTTGAGGAGCTGGTGGTGGAAAGCAGCACCGGAGTATTGTGTGTGGAGGCGGGGGGACCTGTGCCGGGAGTAGGGTGTGCCGGACGGGGGATCATCACGGCCTTTGAGAAGCTGGAGGAACTGGATGCTTATACGATCTACCGGCCCGATGTGGTTCTGTACGATGTTCTGGGGGATGTGGTCTGCGGCGGTTTCGCC…
637913612	IMG	K02588	nifH; nitrogenase iron protein NifH	Desulfitobacterium hafniense Y51	ATGATTAGAGCAGCTATTTACGGTAAGGGAGGGATTGGCAAATCCACCACCACCTCCAATTTGGCGGTGGCCTTGAGCGAGATGGGCTATAAAGTAATGCAGATCGGCTGCGATCCCAAGGCGGATTCCACGCGGATGCTGACCGGGGGCCGATCCATTCCTACCGTATTGGAGCTGGTGCGCAGCAGACGGGATGACCTGCAGGTGAGCGACTTTGTGCAGGAGGGATATAACGGGGTGCTTTGTGTGGAAGCAGGGGGTCCTATGCCCGGCATCGGCTGTGCGGGACGGGGAATTATCACCGCTTTTGATACCTTGGTGGAAATGAAGGCTTATGAAGTCTACCAGCCGGATATTGTGCTTTACGATGTGTTGGGAGATGTGGTCTGCGGCGGCTTC…
637913636	IMG	K02588	nifH; nitrogenase iron protein NifH	Desulfitobacterium hafniense Y51	GTGAGAAAAATCATGAGAGAAATCGCTGTTTACGGCAAGGGCGGTATCGGCAAATCGACCCTTAGCGCGAACCTCTCCGCAGCCCTCGCCCTCGCCGGGCGAAAGGTGCTGCAGATAGGCTGCGACCCTAAGCACGACTCCACAAGGCTCCTGACCCACGGGCGGGAGATGCCCACCGTGCTCGACTATATGCGCGTTACAAATCCGCTGGACTACAGGCTCGAAGAGGTTTTAGCCCACGGCTTCAGCGGGGTAGGCTGTGTAGAGGCCGGCGGGCCGAACCCGGGTGTCGGCTGCGCGGGGCGGGGCATCATCAGCACCTTTGAATTCCTGGATCGGTTCCGGCTCAAGGAGCGTTACGACACCGTCGTCTATGACGTACTCGGAGACGTGGTCTGC…
637913785	IMG	K02588	nifH; nitrogenase iron protein NifH	Desulfitobacterium hafniense Y51	ATGGAAAAGAAAATCACACAGATTGCAATTTATGGCAAGGGAGGGATTGGCAAATCCACCACCACATCAAATCTAAGTGCAGCTTTGTCAAAGCTCGGGTATAAGGTGATGCAGTTTGGCTGCGATCCTAAGAGCGATTCCACCAATACGCTGCGGGGAGGAAAGTATATCCCTACGGTGCTGGATACCTTGAGGGAAAAAAGTGTGGTGAAAGCATCCGAAGTAATCTTTGAGGGCTTCAATGGAATCTATTGCGTGGAGGCAGGAGGCCCGGCCCCGGGTGTGGGCTGCGCGGGACGGGGGATTATCACAGCGGTGGAATTGTTTAAGCAGCAAAAAGTCTTTGCAAGCCTGGATTTGGATTTTGTCATTTATGACGTATTAGGGGACGTGGTTTGC…
637914047	IMG	K02588	nifH; nitrogenase iron protein NifH	Desulfitobacterium hafniense Y51	ATGAGACAAATCGCGATATATGGTAAAGGCGGAATCGGTAAATCCACGACAACTCAGAATACAGTGGTTGCCCTGGCAGAGATGGGAAGAAAAGTGACCATTGTGGGCTGCGATCCCAAGGCAGACTCCACCCGCCTGATTCTGAACAGTAAAGCCCAAACCACGGTTATGGACCTGGCTCGTGAACGGGGAACGGTGGAGGATCTGGAACTGGAAGATGTGTTGGTGGAAGGTCATCTGGGGGTGCGCTGTGCGGAGTCCGGCGGCCCGGAACCGGGTGTGGGCTGTGCCGGACGGGGTGTGATCACCGCCATTAACTTTCTTGAGGAAAACGGTGCTTACACCGAGGATACAGATTATGTCTTCTATGATGTTCTGGGTGATGTAGTCTGCGGGGGA…
637927574	IMG	K02588	nifH; nitrogenase iron protein NifH	Rhodopseudomonas palustris BisB18	ATGGCGGCACTTCGGCAAATCGCGTTCTACGGCAAGGGCGGCATCGGCAAGTCCACCACTTCACAGAACACGCTCGCGGCACTGGTCGAGATGGGTCAGAAGATTCTGATCGTCGGCTGCGACCCCAAGGCGGACTCCACCCGTCTGATCCTCAACACCAAGATGCAGGACACCGTGCTCAGCCTCGCCGCTGAAGCCGGCTCGGTGGAAGACCTCGAACTCGAAGACGTGATGAAGATCGGCTACAAGGGCATCAAGTGCACCGAAGCCGGCGGCCCGGAGCCCGGCGTCGGTTGCGCCGGCCGCGGCGTCATCACCGCGATCAACTTCCTGGAAGAGAACGGCGCCTATGAAGACGTCGATTACGTCTCCTACGACGTGCTCGGCGACGTGGTCTGC…
637927796	IMG	K02588	nifH; nitrogenase iron protein NifH	Rhodopseudomonas palustris BisB18	GTGACACGCAAGATTGCGATCTACGGCAAGGGCGGCATTGGCAAATCGACCACCACCCAGAACACCGCGGCGGCGCTGGCGCATTTCCACGACAAGCACGTCTTCATCCATGGCTGCGACCCGAAGGCCGATTCCACGCGTTTGATCCTCGGCGGCCTGCCGCAAGCGACCGTGATGGACACGCTGCGCGTCGAGGGCGCCGAGAAGGTGACGCTCGATAAGGTGGTGAAGACCGGCTTCAAGGACATCCGCTGCGTCGAGTCCGGCGGTCCGGAGCCCGGCGTCGGCTGCGCCGGCCGCGGCGTCATCACCGCCATCGACCTGATGGAAGAGAACGAAGCCTACACCGAAGACCTCGATTTCGTGTTCTTCGACGTGCTCGGCGACGTGGTGTGCGGC…
637951229	IMG	K02588	nifH; nitrogenase iron protein NifH	Burkholderia xenovorans LB400 chromosome 2	ATGTCCAAACTTCGGCAAATCGCGTTCTACGGCAAAGGTGGCATCGGCAAGTCGACCACCTCGCAGAACACCCTGGCAGCCCTGACCGAACTCGGCCAGAAGATCCTGATCGTCGGCTGCGATCCCAAGGCGGACTCGACCCGCCTGATCCTGCACGCCAAGGCGCAGGACACCATCCTGTCGCTGGCCGCCGAAGCCGGCTCGGTGGAAGACCTCGAACTCGAGGACGTGATGAAGATCGGTTACCGCGACATCCGTTGCGTGGAATCCGGCGGTCCGGAACCGGGCGTCGGCTGCGCGGGCCGCGGCGTGATCACGTCGATCAACTTCCTCGAAGAAAACGGCGCCTATGACGGCGTGGACTATGTCTCGTACGACGTGCTCGGCGACGTGGTGTGC…
637961265	IMG	K02588	nifH; nitrogenase iron protein NifH	Rhodopseudomonas palustris BisB5	ATGGCGGCACTTCGGCAAATCGCATTTTACGGCAAGGGCGGCATCGGCAAGTCGACCACCTCGCAGAACACCCTCGCGGCGCTGGTCGAGCTGGGTCAGAAGATCCTGATCGTCGGCTGCGACCCCAAGGCGGACTCCACCCGCCTGATCCTCAACACCAAGATGCAGGACACCGTGCTCAGCCTCGCTGCTGAAGCGGGTTCGGTCGAGGATCTCGAACTCGAAGACGTGATGAAGATCGGCTACAAGGGCATCAAGTGCACCGAAGCCGGTGGTCCCGAGCCGGGCGTCGGCTGCGCCGGCCGCGGCGTCATCACCGCGATCAACTTCCTCGAAGAGAACGGCGCCTATGAAGACGTCGACTACGTCTCCTATGACGTGCTCGGGGACGTGGTCTGC…
638103455	IMG	K02588	nifH; nitrogenase iron protein NifH	Frankia alni ACN14a	GTGCCGACGTCCCGGTCAACCGACCGGCGGCACGTCCGGCAGCCCGCGGGCCGAGCGGCCCGGCCAGCCCGACCGGCATGGCCGAGCCCCGGTGACCGCGCGCCGGGCAACCGTCCCAAGGAGGAGCACCGCATGCGCCAGATCGCCTTCTACGGCAAGGGTGGTATCGGCAAGTCCACCACCCAGCAGAACACCATGGCGGCCATGGCCGAGATGGGCCAGCGCGTCATGATCGTTGGCTGCGACCCGAAGGCTGACTCGACCCGCCTGATCCTGCACTCGAAGGCGCAGACCTCCGTCATCCAGCTCGCCGCCGAGAAGGGTTCGGTCGAGGACCTGGAGCTCGACGAGGTGCTCGTCGAGGGCCAGTGGGGCATCAAGTGCGTCGAGTCCGGTGGC…
638109037	IMG	K02588	nifH; nitrogenase iron protein NifH	Trichodesmium erythraeum IMS101	ATGCGTCAGATTGCATTTTACGGAAAAGGTGGTATCGGTAAGTCCACTACTTCTCAGAATACTCTAGCTGCAATGGCTAACCGTCACGGTCAAAGAATCATGATCGTAGGTTGTGACCCTAAAGCTGACTCTACTCGTTTAATCTTAAACGCTAAAGCTCAAACTACTGTACTTCACGTTGCTGCTGAGCGCGGTGCAGTTGAAGACGTAGAACTAGATGAAGTATTGAAACCAGGTTTCGGTGGCATTAAGTGTGTTGAGTCTGGTGGTCCTGAGCCTGGTGTAGGTTGCGCTGGCCGTGGTATTATTACTGCTATCAACTTCCTAGAAGAAGAAGGAGCTTATACCGATCTAGACTTCGTAAGCTATGACGTACTAGGTGACGTTGTTTGCGGTGGA…
638137296	IMG	K02588	nifH; nitrogenase iron protein NifH	Syntrophomonas wolfei subsp. wolfei str. Goettingen	ATGAAGAAAATTGCTATTTACGGGAAGGGTGGAATCGGCAAATCGACTATTGCCAGTGCTTTATCGGCATCTATTTCTCTTTTGGGTTATAGGGTAATGCAGATTGGTTGTGATCCCAAGGCTGATTCAACTATCAATCTTACCCACGGGTTGACCGTAACCCCAGTTATGAATTATCTTGCCCGAAATGGAATATGTTCCTCGTTGGAGGCTATTGTGGTTGAGGGCTTTAACGGCATCGCATGCGTAGAGACCGGCGGCCCTACTCCCGGACTTGGTTGTGCTGGCCGGGGCATTATTACTACTTTCAATATTTTGGATGACCTAAATGCCTATGAGATTTATAAACCAGATTTTGTTTTATATGATGTTCTGGGTGATGTCGTGTGTGGAGGATTC…
638155167	IMG	K02588	nifH; nitrogenase iron protein NifH	Methanobacterium thermoautotrophicum str. Delta H: AE000666] (-)strand	ATGAAGAGGATAGCCATCTATGGTAAGGGAGGTATAGGTAAATCCACCATCGTCTCAAACATGGCAGCGGCTTATTCATCGGAGCACAGGGTCCTTGTGATAGGCTGTGACCCCAAGGCAGATACCACAAGGACACTCTATGGTGAGAGGCTCCCCACGGTTCTGGATGTGCTGAAGGAGAACAGAGAACCCGATGTTTCTGAGGTAATACACACAGGATTTGGGGGTGTAAGGTGCGTTGAATCAGGGGGCCCTGAACCAGGTGTGGGGTGTGCCGGGAGGGGCGTCATAGTTGCAATGAACCTCCTGGAAAGGCTTGGAGTATTCAGGGAGGACATTGATGTCGTTATCTATGATGTCCTTGGTGACGTTGTCTGCGGAGGCTTCGCAGTTCCCCTG…
638156109	IMG	K02588	nifH; nitrogenase iron protein NifH	Methanobacterium thermoautotrophicum str. Delta H: AE000666] (+)strand	ATGTTTCAACAATTGAAAATTGTCGGAAGGCAGAAGCATACTTCCGGCAATGTTGAAGATGGTGAATGGTGCATGGTAAGAAAAATCGCGATATATGGAAAGGGTGGAATCGGAAAATCCACAACACAGCAAAACACTGCAGCTGCAATGAGCTACTTCCATGGTAAAAATGTGATGATCCATGGATGTGACCCAAAGGCAGATAGCACACGCCTGATACTTGGAGGTAAAATGCAGACAACAATGATGGATACCCTCCGTGAACTTGGAGAGGTCGCATGTACACCGGATAAGGTTATTGAAACAGGCTTTGGGGGAATAAAATGTGTTGAATCAGGAGGTCCTGAACCCGGCGTAGGATGCGCTGGCAGGGGGGTCATAACTGCAATAACCCTCATG…
638165214	IMG	K02588	nifH; nitrogenase iron protein NifH	Methanosarcina mazei strain Goe1: AE008384] (+)strand	ATGAGACAAATAGCAATCTACGGAAAGGGCGGTATAGGAAAATCCACTACCACGCAGAATCTTACTGCAGCCCTTGCGACTATGGGAAACAAAATTCTCCTTGTGGGATGTGACCCCAAAGCAGACTCTACCAGAATGCTGCTTGGCGGCCTGAACCAGAAAACCGTGCTTGACACACTCAGAAGTGAAGGAGACGAAGGAGTAAACCTTGACGTCGTTGTACAGCCAGGTTTTGGGAATATTAAATGTGTGGAATCAGGAGGGCCCGAGCCCGGTGTAGGATGTGCAGGCAGGGGCATTATTACTTCCATAGGGCTGCTCGAAAACCTGGGAGCCTACACTGAAGACCTTGACTATGTATTCTACGACGTGCTTGGTGACGTCGTGTGCGGAGGTTTT…
638169472	IMG	K02588	nifH; nitrogenase iron protein NifH	Methanopyrus kandleri AV19: AE009439] (-)strand	TTGAAAAGGATCGCCGTCTACGGGAAGGGCGGGATAGGGAAATCCACGATCGCGGCGAACGTGGCCGCAGCCCTGGCCGAGGAAGGTTATCGGGTCATGCTGGTAGGATGTGATCCAAAGGCGGACTCGACCCTGACGCTCGCTGGACGTAGGATTCCCACGGTGATGCACGAGTATCGGAGGAAAGGGGAAGGCCTGAAGCTCGAGGACATCATCGTCGAAGGTGATTTCGGGGTCTTGTGCGTCGAGTCCGGTGGGCCGAAGCCCGGGGTCGGATGCGCGGGGCGCGGTGTGCTGAAGGCCCTCGAGATGTTGACTAGAATGGGGGCGTTCGAGGACGTCGACGTGGTGATCTTCGACGTGCTCGGTGACGTGGTGTGCGGTGGATTCGCCCTACCG…
638175970	IMG	K02588	nifH; nitrogenase iron protein NifH	Methanosarcina acetivorans str. C2A: AE010299] (+)strand	TTGACAAGAAAAATTGCTTTTTACGGGAAAGGTGGTATTGGAAAATCCACCACTCAACAAAATACTGCAGCGGCTATGGCATATTATCATGGCAAAAATGTTTTCATCCACGGGTGTGATCCCAAAGCAGACTGTACTCGTTTGGCCCTTGGAGGCGTACCCCAGACCACAATAATGGATACGCTCAGGGAACTGGGAGAAGAAGCCGTAACAGTTGATAATGTAGTTAACACCGGTTTCAAAGGAATCAGATGTGTTGAATCCGGAGGTCCGGAACCGGGTGTTGGGTGTGCTGGCAGGGGTGTAATCACTGCTATTAACCTTATGGAGGAGTTGGGAGCCTATTCCGATGACCTGGATTTTGTTCACTTTGACGTGCTTGGCGACGTTGTCTGCGGC…
638175978	IMG	K02588	nifH; nitrogenase iron protein NifH	Methanosarcina acetivorans str. C2A: AE010299] (+)strand	ATGACCAGAAAAATTGCTTTTTACGGGAAAGGTGGTATTGGAAAATCCACCACTCAACAAAATACTGCTGCAGCTATGGCATATTATCATGGCAAAAATGTTTTCATCCACGGGTGTGATCCCAAAGCAGACTGTACTCGTCTGGCACTCGGGGGCGTACCCCAGACCACAATAATGGATACGCTCAGAGAGCTGGGTGAGGAGGCCGTAACAGTTGATAATGTAGTTAACACCGGTTTCAAAGGAATCAGATGTGTTGAATCCGGAGGTCCGGAACCGGGTGTTGGGTGTGCTGGCAGGGGTGTAATCACCGCTATTAACCTCATGGAGGAGCTGGGAGCCTATTCCGATGACCTGGATTTTGTTCACTTTGATGTGCTTGGCGATGTTGTCTGCGGC…
638176412	IMG	K02588	nifH; nitrogenase iron protein NifH	Methanosarcina acetivorans str. C2A: AE010299] (+)strand	ATGAGACAGATTGCGATCTACGGTAAAGGCGGAATAGGGAAGAGCACTATCTCCTCGAACCTATCTGCCGCATTGCATGAGATGGGACATACGGTCATGCAGGTTGGCTGTGATCCCAAAAGGGATTCGACGCGGATCCTTGCAGAAGGAAAGTTTATTCCTGCGGTGCTGGAAGAACATCGGGAACAGTTAAGGATAGGAAAAGATGAGTATGCGATCAATCTGAAGAATATCGTCTTCAAGTCACCCGGCGGGATCTACCTTGTTGAAGCGGGGGGACCGGAACCGGGTATAGGGTGTGCAGGCCGGGGAGTCCTGACAGCCCTGCAAATCCTAAAAGACCTCAAGGCATTTTCTACCTACAACATCGACGTGGCAATCTACGACGTGCTTGGCGAT…
638176829	IMG	K02588	nifH; nitrogenase iron protein NifH	Methanosarcina acetivorans str. C2A: AE010299] (+)strand	GTGATCCAGATTGCACTCTACGGTAAGGGAGGTATAGGCAAGTCAACTGTTTCTGCAAACCTCTCGGCTGCCCTTGCCGATTTGAATAAGCGGGTACTGCAGGTCGGCTGCGACCCGAAACACGACTCCACCCGCCTGCTTCTCGGTGGGGCTGTCATCCCCACAGTGCTGGACTATATGCGTGAAACCCCCGGGGAAGCCCAGCAGCTTGAAGCCTTGGTCTTTGAAGGCTACAGAAGTACTGCCTGCGTGGAAGCAGGGGGGCCGAAACCCGGGATCGGCTGTGCAGGCCGCGGGATTCTGAGCAGTTTTGAAGTCTTAAAACGCTTGGGGCTCAGGGCTTCTTCCTTTGACGTCGTCCTCTACGATGTACTCGGGGACGTGGTCTGCGGCGGGTTT…
638178764	IMG	K02588	nifH; nitrogenase iron protein NifH	Methanosarcina acetivorans str. C2A: AE010299] (+)strand	ATGAGACAAATAGCAATTTATGGAAAGGGCGGCATTGGAAAATCAACTACTACGCAGAATCTTACTGCGGCCCTCTCGACTATGGGGAACAATATTCTTCTTGTAGGGTGCGACCCAAAAGCAGACTCTACCAGAATGCTGCTTGGAGGCCTGAACCAGAAGACCGTACTTGACACTCTTAGAAGCGAAGGTGACGAAGGAATCGACCTTGATACTGTTCTGCAGCCAGGCTTTGGAGGCATCAAATGTGTAGAATCCGGGGGTCCTGAACCGGGGGTAGGATGCGCAGGCCGAGGTATTATCACCTCCATCGGACTGCTCGAAAACCTGGGAGCTTACACTGACGATCTTGACTATGTATTCTACGACGTGCTTGGTGACGTTGTATGCGGTGGTTTT…
638202233	IMG	K02588	nifH; nitrogenase iron protein NifH	Methanocaldococcus jannaschii DSM 2661	ATGAGAAAATTTTGTGTCTATGGAAAGGGAGGAATTGGAAAATCTACAACTGTCTCAAATATTGCAGCAGCTTTGGCAGAAGATGGAAAGAAGGTTTTAGTTGTTGGTTGTGACCCAAAAGCAGATACGACAAGAAATTTAGTTGGAAGAAAGATTCCAACAGTTTTAGATGTTTTTAGAAAAAAGGGAGCAGAAAATATGAAATTGGAGGATATAGTTTTTGAGGGTTTTGGAGGAGTTTATTGTGTTGAGTCTGGAGGACCTGAGCCAGGGGTTGGATGTGCTGGGAGGGGAGTTATTACAGCGGTTGATATGCTAAACAGATTAGGGGCTTTTGAAGAACTAAAGCCAGATGTTGTTATTTATGATATTTTAGGGGATGTTGTTTGTGGTGGTTTT…
638431669	IMG	K02588	nifH; nitrogenase iron protein NifH	Crocosphaera watsonii WH 8501, unfinished sequence	ATGCGTCAAATTGCATTCTACGGAAAAGGTGGTATCGGTAAGTCCACCACTTCTCAAAACACCTTAGCTGGAATGGCTCAATCTGGCAATCGCATCATGATTGTAGGTTGTGACCCCAAAGCTGACTCTACCCGTTTAATCCTCAACTGTAAAGCTCAGGTAACTGTATTACACTTAGCTGCTGAAATGGGTTCTGTTGAAGACTTAGAACTCGAAGACGTAATGCTCGAAGGGTTTGAAGGCATCAAGTGTGTAGAATCTGGTGGTCCTGAGCCTGGAGTTGGTTGTGCTGGTCGTGGTATTATCACCTCCATCAACTTCCTAGAAGAAGAAGGAGCTTACGAAGACTTAGAATTCGTATCCTACGACGTATTAGGGGACGTTGTATGTGGTGGTTTC…
639320819	IMG	K02588	nifH; nitrogenase iron protein NifH	Rhodopseudomonas palustris BisA53	GTGAACAACGCAAGATCAAAACATATCGCGATTTACGGCAAGGGTGGCATCGGCAAGTCGACCACCACCTCGAATATCAGCGCGGCGTTGGCCGAGGCCGGGCATCGCGTGATCCAGATCGGCTGCGATCCGAAGAGCGACTCGACCAATATCCTGCGCGGCGGCGACGATCTGCCGACGGTGCTGGACAGCCTGCGCGACAGCGGGAGGCCTTCGATCGCCGATGTGTCAGCCATTGGCTTTGGTGGGGTGCTGTGCATCGAGGCGGGTGGGCCGGTGCCGGGCGTCGGCTGTGCCGGCCGCGGCATCAATGCCGCGGTTGATCTGCTGCACGAACTGAAGCTGTTCGAGGAGTTCAAGCCGGATTACGTGCTGTACGACGTGTTGGGCGACGTGGTG…
639321510	IMG	K02588	nifH; nitrogenase iron protein NifH	Rhodopseudomonas palustris BisA53	ATGACCCGCAAGATTGCGATCTACGGCAAGGGCGGCATCGGCAAATCGACCACCACGCAGAACACCGCGGCGGCGCTCGCGCATTTCCACGACAAGAACGTGTTTATTCATGGCTGCGACCCCAAGGCCGACTCGACCCGGCTGATTCTCGGCGGCTTGCCGCAGGCCACGGTGATGGACACGCTGCGCATCGAGGGCGCCGAGAAGGTGACGCTCGACAAGGTGGTCAAGTCCGGCTTCAAGGATATCCGCTGCGTCGAATCCGGTGGACCGGAGCCCGGCGTGGGCTGCGCCGGCCGCGGCGTCATCACCGCCATCGATCTGATGGAAGAAAACGAGGCCTATACCGAGGACCTCGATTTTGTGTTCTTCGACGTGCTCGGCGACGTGGTCTGCGGC…
639322165	IMG	K02588	nifH; nitrogenase iron protein NifH	Rhodopseudomonas palustris BisA53	ATGGCAGCACTTCGGCAAATCGCATTCTACGGCAAGGGCGGCATCGGCAAGTCGACCACCTCGCAGAACACGCTGGCGGCGCTGGTCGAGATGGGTCAGAAGATCCTGATCGTCGGCTGCGACCCCAAGGCGGATTCCACCCGCCTGATCCTCAACACCAAGATGCAGGACACCGTGCTCAGCCTCGCCGCTGAAGCCGGCTCGGTCGAAGACCTCGAACTCGAAGACGTGATGAAGATCGGCTACAAGGGCATCAAGTGCACCGAAGCCGGCGGCCCGGAGCCCGGCGTTGGTTGCGCCGGCCGCGGCGTCATCACCGCGATCAACTTCCTGGAAGAGAACGGCGCCTATGAAGACGTCGACTACGTCTCCTACGACGTGCTCGGCGACGTGGTGTGC…
639650755	IMG	K02588	nifH; nitrogenase iron protein NifH	Rhizobium leguminosarum bv. viciae 3841 plasmid pRL10	ATGGCAGCTCTGCGTCAGATCGCATTCTATGGAAAGGGCGGCATTGGCAAGTCCACTACATCCCAAAACACGCTAGCCGCCCTTGTGGACCATGGGCAGAAGATCCTCATCGTCGGCTGTGACCCTAAGGCCGATTCTACGCGCCTGATCTTGAACTCGAAGGCCCAGGATACGGTTCTTGATCTCGCTGCAACGAGAGGTTCGGTTGAAGATCTTGAACTCGAAGACGTGCTCAAGGTAGGCTATAAAGGTATCAAATGCGTGGAGTCTGGCGGCCCGGAGCCAGGCGTCGGCTGCGCGGGACGCGGCGTTATCACGTCGATCAACTTTCTCGAGGAGAACGGCGCCTACAACGATGTCGACTACGTGTCTTATGACGTGCTCGGTGACGTTGTGTGC…
639701782	IMG	K02588	nifH; nitrogenase iron protein NifH	Syntrophobacter fumaroxidans MPOB	ATGAGAAAAATTGCAATTTACGGCAAGGGGGGCATCGGAAAGTCGACGACGACTCAGAACACCGTGGCGGGTCTGGCGGAGATGGGACGGAAGGTCATGGTCGTGGGCTGCGATCCCAAAGCGGATTCAACAAGGTTGCTGCTCGGGGGGCTGTCTCAGAAGACAGTCCTCGACACTTTGAGGACCGAAGGCGAGGACGTGGAGTTGGACGACATCCGCAAGGTGGGGTTCAGCAAATCCATCTGCGTGGAATCGGGAGGGCCGGAACCGGGCGTGGGCTGCGCCGGACGTGGGATCATCACTTCGATCAACCTGCTCGAACAGCTCGGGGCCTACGCCTCGACCCAGGCCCTCGACTACGTGTTTTACGATGTTCTGGGCGACGTGGTGTGCGGCGGT…
639721945	IMG	K02588	nifH; nitrogenase iron protein NifH	Magnetococcus sp. MC-1	ATGGCACTGCGTCAATGCGCAATTTACGGCAAAGGTGGTATCGGCAAATCCACCACTACCCAGAACCTCGTTGCGGGTCTGGCCGAAGCTGGTAACAAAATCATGATCGTTGGCTGTGACCCCAAAGCGGACTCCACCCGCCTTATTCTGCACGCCAAAGCGCAAAATACCATCATGGAAATGGCTGCTCAAGCGGGTTCTGTGGAAGACCTGGAATTGGAAGATGTGCTGAAGGCTGGTTTTGGCGGCATCAAGTGTGTTGAGTCCGGCGGTCCTGAGCCTGGTGTGGGTTGTGCAGGCCGTGGTGTTATCACCGCCATCAACTTCCTGGAAGAAGAAGGCGCTTACGAAGAAGATCTGGACTTTGTGTTCTATGATGTGTTGGGTGACGTGGTGTGC…
639757526	IMG	K02588	nifH; nitrogenase iron protein NifH	Pelobacter propionicus DSM 2379	ATGAGACAGATCGCAATTTACGGAAAAGGTGGCATCGGCAAATCGACAACGACCCAGAACACGGTAGCGGGTCTTGCGTCACTCGGCAAGAGGGTCATGATCGTCGGCTGTGACCCCAAGGCGGACTCCACCCGTTTGATACTTCATGCCAAGGCTCAGACAACGGTTATGGATCTGGTGCGGGAGAGAGGTACGGTGGAGGACCTGGAGCTGGAAGACGTTCTCAAGGTCGGCTACGGCGACGTCAAGTGCGTCGAGTCCGGCGGCCCTGAACCGGGTGTCGGCTGCGCCGGCCGTGGCGTCATCACCGCCATCAACTTCCTGGAGGAGAACGGAGCCTATACCGATGACCTGGAGTTCGTGTTCTACGACGTTCTGGGCGACGTCGTCTGCGGCGGG…
639765340	IMG	K02588	nifH; nitrogenase iron protein NifH	Chlorobium phaeobacteroides DSM 266	ATGAGAAAAGTTGCGATTTACGGAAAAGGCGGAATAGGCAAATCAACCACAACGCAGAACACCGTTGCCGGTCTTGCTGAAATGGGAATGAAAGTCATGGTCGTGGGTTGTGATCCGAAAGCTGATTCAACCCGGCTTTTACTTGGCGGTCTGCAGCAGAAAACCGTGCTTGACACGTTGCGCGAGGAAGGTGAAGAAGTTGAACTCGAAGATATCATCAAAGAGGGATACCGCCAGACCCGCTGTACCGAATCGGGCGGCCCTGAACCTGGAGTCGGGTGCGCTGGGCGCGGCATCATCACCTCGGTCAACCTTCTCGAACAGCTTGGCGCTTATGATAAAGAATGGGGCCTCGACTATGTCTTCTATGACGTGCTTGGCGACGTCGTCTGCGGAGGG…
639785649	IMG	K02588	nifH; nitrogenase iron protein NifH	Azoarcus sp. BH72	ATGGCAAAGCTGCGTCAATGCGCCATTTATGGCAAGGGCGGTATCGGCAAGTCGACCACCACCCAGAACCTGGTTGCGGCCCTGGCCGAAGCCGGCAAGAAGGTCATGATCGTCGGTTGCGACCCGAAGGCTGACTCCACCCGTCTGATCCTCCACAGCAAGGCCCAGACCACCGTGATGCACCTGGCCGCTGAAGCCGGCTCGGTTGAAGACCTCGAACTCGACGACGTCCTGTCGGTCGGCTTCGGTGGCGTGAAGTGCGTCGAGTCCGGCGGTCCGGAACCCGGCGTCGGCTGCGCCGGCCGTGGCGTTATCACCGCCATCAACTTCCTGGAAGAAGAAGGCGCCTACGACGACGAACTCGACTTCGTGTTCTACGACGTGCTGGGCGACGTGGTG…
639814010	IMG	K02588	nifH; nitrogenase iron protein NifH	Desulfovibrio vulgaris subsp. vulgaris DP4 plasmid pDVUL01	ATGAGAAAGGTAGCCATCTACGGCAAGGGCGGCATCGGCAAATCCACCACCACGCAGAACACGGTGGCAGGTCTCGTGGACGCCCTCGGACGCAAGGTCATGGTCGTGGGGTGCGACCCCAAGGCCGACTCCACACGCCTGCTGCTGGGCGGCCTCGCCCAGAAATCGGTACTCGACACCCTGCGTGACGAGGGCGAGGACGTCGAACTCGACGACATCCGCAAGGGCGGCTTCGGCGGCACCATGTGCGTCGAATCGGGCGGTCCCGAACCGGGTGTGGGCTGTGCGGGTCGCGGCATCATCACCTCCATCAACATGCTCGAATCGCTGGGTGCCTACGAAGAGGACCAGAACCTCGACTACGTCTTCTACGACGTGCTGGGCGACGTGGTGTGCGGC…
639835355	IMG	K02588	nifH; nitrogenase iron protein NifH	Polaromonas naphthalenivorans CJ2	ATGGCCAAACTTCGGCAAATCGCCTTTTACGGCAAAGGTGGCATCGGTAAATCGACCACTTCCCAAAACACCCTGGCGGCCCTGTCCGACCTCGGTCAGAAAATCCTGATCGTCGGCTGCGACCCCAAGGCCGACTCGACCCGCCTGATCCTTCACGCAAAAGCCCAGGACACCATCCTGTCGCTGGCCGCTGAAGCCGGATCCGTGGAGGATCTGGAACTCGAAGACGTCATGAAAATCGGCTACAAGGACATCCGCTGCGTCGAGTCCGGCGGCCCAGAGCCAGGAGTTGGCTGCGCTGGCCGCGGTGTCATCACCTCGATCAACTTCCTTGAAGAAAACGGTGCCTACGACGGCGTTGACTATGTTTCCTACGACGTGCTGGGCGACGTGGTGTGC…
639854734	IMG	K02588	nifH; nitrogenase iron protein NifH	Halorhodospira halophila SL1	ATGAGACAGGCAGCGATCTACGGCAAGGGCGGCATCGGCAAGTCCACCACCACGCAGAACCTGGTGGCGGCGCTGGCCGAGAAGGGCAAGAAGGTGATGATCGTCGGTTGCGATCCGAAGGCCGACTCCACCCGCCTGATGCTCCACGCCAAGGCCCAGAACACGGTCATGCACCTGGCCGCCGAGGCGGGCAGTGTCGAGGACCTGGAGCTCGAGGACGTGCTGCAGGTGGGCTACGGCGACACCAAGTGCGTCGAGTCCGGCGGCCCGGAGCCGGGTGTGGGCTGCGCCGGGCGCGGTGTCATCACCGCCATCAACTTCCTCGAGGAGGAGGGCGCCTACACGGACGATCTCGACTTCGTCTTCTACGACGTTCTCGGCGACGTGGTCTGCGGCGGC…
640016144	IMG	K02588	nifH; nitrogenase iron protein NifH	Lyngbya sp. PCC 8106, unfinished sequence	ATGCGACAAATTGCATTTTACGGTAAAGGCGGTATCGGTAAATCCACCACTTCTCAAAACACCCTGGCTGGAATGGCACAAAACGGCAATCGCATCATGATTGTTGGTTGTGACCCGAAAGCTGACTCCACTCGTTTGATCCTCAACTGTAAAGCTCAGGTTACAGTTCTATCGTTGGCCGCAGAACGGGGTTCAGTTGAAGATCTAGAACTCGATGATGTACTGCTCGAAGGATTTGAAGGCATCAAGTGCGTAGAATCTGGTGGTCCTGAACCCGGTGTTGGATGTGCAGGTCGTGGTATTATCACCTCCATCAACTTCTTAGAAGAAGAAGGCGCTTACGAAGATTTAGACTTCGTATCCTATGACGTACTAGGTGACGTTGTTTGCGGTGGTTTC…
640023873	IMG	K02588	nifH; nitrogenase iron protein NifH	Nodularia spumigena CCY9414, unfinished sequence	ATGGCGATGTACGCTGCTAACAACATCGCTCGTGGTGTTCTTAAGTATGCTCACACCGGTGGCGTGCGTTTGGGTGGTTTGATCTGTAACAGCCGTAACACTGACCGAGAAATCGAATTAATCGAAACCTTGGCAAAACGGTTGAACACCCAAATGATTCACTTCGTACCCCGTGACAACATCGTTCAACACGCTGAATTGCGTCGGATGACTGTTAACGAATACGCACCCGAAAGCAACCAAGCTAACGAATACCGCACATTGGCTACCAAGATCATCAACAACAAAAACCTAGCTATTCCTACACCTATCGAAATGGAAGAACTAGAAGAATTGTTGATTGAATTCGGTATTCTCGAAAGCGAAGAAAACGCTGCAATGTTAGTTGGTAAAACTGCT…
640023877	IMG	K02588	nifH; nitrogenase iron protein NifH	Nodularia spumigena CCY9414, unfinished sequence	ATGACTGACGAAAACATTAGACAGATAGCTTTCTACGGTAAAGGCGGTATTGGTAAATCTACCACTTCCCAAAATACCTTAGCAGCTATGGCAGAAATGGGTCAACGCATCCTGATCGTTGGTTGTGACCCTAAAGCTGACTCCACCCGTTTGATGCTACACAGTAAAGCTCAAACAACCGTTCTTCACTTGGCTGCTGAACGTGGTGCAGTAGAAGATATCGAAATCGAAGAAGTAATGCTGACTGGTTTCCGTAACGTTCGTTGCGTAGAATCTGGTGGTCCAGAACCCGGTGTAGGTTGCGCTGGTCGTGGTATTATCACCGCCATCAACTTCTTAGAAGAAAATGGTGCTTACCAAGACCTAGATTTCGTATCTTACGACGTATTAGGTGACGTT…
640024561	IMG	K02588	nifH; nitrogenase iron protein NifH	Nodularia spumigena CCY9414, unfinished sequence	ATGACTGACGAAAAAATTAGACAAATAGCATTCTACGGTAAAGGTGGTATTGGTAAATCTACTACCTCTCAAAATACCTTGGCTGCTATGGCAGAAATGGGTCAGCGCATTCTTATCGTCGGTTGTGACCCCAAAGCTGACTCCACCCGTTTGATGCTACACAGTAAAGCTCAAACCAGTGTTCTACAATTGGCTGCTGAAAGAGGCGCTGTAGAAGACATCGAATTACATGAAGTCATGCTGACCGGCTTCCGCGATGTCCGTTGTGTAGAATCAGGTGGTCCAGAACCCGGTGTAGGTTGCGCCGGTCGGGGTATTATTACCGCCATCAACTTCTTAGAAGAAAATGGTGCATATACAGATGTTGACTTCGTATCTTACGACGTATTAGGCGACGTT…
640098811	IMG	K02588	nifH; nitrogenase iron protein NifH	Methanocorpusculum labreanum Z	ATGAGACAGATCGCCCTCTATGGAAAGGGAGGTATTGGAAAATCCACTACATCGGCAAATCTTTCGGCGGCATTTTCGGAGATGGACCTGGATGTCATGCAGATCGGGTGTGACCCGAAACACGACAGCACACGGATGCTCATGCACGGACGCTGGATCCCGACCGTTCTTGAGCAGATGTATGATCATAAAGAGATCAAAAGCGAGGACATCATCTATCAGGGATTTGGAAACATCCGCTGTGTCGAGGCTGGAGGGCCGGAGCCCGGGATCGGGTGTGCAGGCAGAGGAATCATCGCAACATTCCAGCTTCTGGAAAAGATGGATGCTCTCTACGGAGACGTTGTCGTATACGATGTTCTCGGGGACGTTGTCTGCGGAGGGTTTGCGATGCCGATG…
640099711	IMG	K02588	nifH; nitrogenase iron protein NifH	Methanocorpusculum labreanum Z	ATGAAAAAAATTGCATTTTATGGTAAAGGCGGAATCGGAAAATCAACCTGTGTCTCAAATATTTCTATGGCTCTCGCCGAGCAGGGATTCACGGTCATGCAGATCGGCTGCGATCCGAAAGCAGATTCAACGAGAAATCTAACTCACGGAGATTTGATCCCATCTGTTCTCTCAGTAATAAGGGAGAAAAAGAATGATATTTGTTTGGAAGATATCGTTTCCTGTGGATCAGGTGGAGTATTGTGTGTAGAGGCGGGGGGGCCAAAACCCGGGTCAGGTTGTGCAGGTCGCGGCATTATTACTGCTTTTGAACAATTGGAGGAGCTTGGAGCTTATACTACCTATCATCCAGATATTATTCTCTATGATGTTTTAGGAGATGTGGTCTGTGGAGGATTT…
640106991	IMG	K02588	nifH; nitrogenase iron protein NifH	Clostridium thermocellum ATCC 27405	ATGAGTAAAGAAATAAGACAAATCGCTATTTATGGAAAGGGCGGTATTGGAAAATCCACCACCACGCAAAACCTTACCGCAGGACTTGCGGAAAGCGGTAAAAAAATCATGGTGGTGGGATGTGATCCCAAGGCCGATTCCACCAGACTTTTATTGGGAACCTTTGCACAGCGAACTGTCCTGGATACGCTGCGTGAGACCGGGGAAGATGTGAAACTTGAAAATATTGTGCGCATCGGATTCGGCGGAATAAAATGTGTGGAGTCCGGAGGGCCGGAACCCGGTGTTGGATGTGCCGGAAGGGGAATTATTACTTCCATAGGTTTGCTGGAACAGCTGGGTGCCTATGATGATGATCTGGACTATGTATTTTATGACGTACTTGGAGATGTCGTTTGT…
640112786	IMG	K02588	nifH; nitrogenase iron protein NifH	Rhodobacter sphaeroides ATCC 17029 chromosome 1	ATGGGAAAACTCCGGCAGATCGCTTTCTACGGCAAGGGCGGGATCGGCAAGTCGACGACCTCGCAGAACACCCTCGCGGCGCTGGTCGAGATGGGCCAGAAAATCCTCATCGTCGGCTGCGACCCCAAGGCCGACTCGACCCGCCTGATCCTGAACACCAAGCTTCAGGACACAGTGCTTCACCTCGCCGCCGAAGCGGGCTCCGTCGAGGATCTCGAACTCGAGGATGTGGTCAAGATCGGCTACAAGGGCATCAAATGCACCGAAGCCGGCGGGCCGGAGCCGGGCGTGGGCTGCGCGGGCCGCGGCGTCATCACCGCCATCAACTTCCTGGAAGAGAACGGCGCCTATGACGACGTCGACTACGTCTCCTACGACGTGCTGGGCGACGTGGTCTGC…
640116643	IMG	K02588	nifH; nitrogenase iron protein NifH	Methanoculleus marisnigri JR1	ATGAAACAGATCGCCCTCTACGGGAAGGGGGGAATCGGGAAATCCACCACTGCGGCGAACCTGTCGGCAGCACTCGCGGGAGAAGGGCTCGATATCCTGCAGATCGGCTGCGATCCGAAGCACGACAGCACCCGCATGCTGATGCACGGGACCTGGATCCCGACGGTCCTCGATCTCATCCGGGAGCGCGGAGACGAGAAGATAACCGTCGACGACGTGGTCTACCGGGGCTTTCGGGGCGTCCGCTGCGTGGAGGCCGGAGGGCCCGAGCCCGGGATCGGGTGCGCCGGCCGGGGGATCATCGCGACGTTCCAGCTCCTCGAACGCCTGAACGCCCTCAAGGGCGACGTGATCGTCTACGACGTCCTGGGTGACGTCGTCTGCGGCGGGTTTGCGATG…
640166160	IMG	K02588	nifH; nitrogenase iron protein NifH	Methanococcus maripaludis C5	ATGGTAAGAAAAATCGCAATTTACGGAAAAGGTGGAATCGGAAAATCAACCACCACACAAAACACAGTAGCTGCAATGGCTCACTTTCACGACAAAAAAGTATTCATTCACGGATGTGACCCAAAAGCAGACAGTACAAGGTTAATCTTGCACGGTAAACAGCAAGTAACAATGATGGATACATTAAGAGAAAAAGGAGAAGACGAATGTACGCCTGACAAAGTTATCGAAGTTGGTTTCGGTGGTGTAAAATGTGTAGAATCAGGTGGGCCAGAGCCTGGAGTAGGCTGTGCAGGTAGAGGTGTTATCACTGCAATTACACTCATGGAACAACACGGTGTTTACGAAGACGACCTTGACTTCGTATTCTTCGATGTTTTGGGGGACGTTGTATGTGGT…
640167024	IMG	K02588	nifH; nitrogenase iron protein NifH	Methanococcus maripaludis C5	ATGTACTATATTGTTTTAATTAAATTGCGAGAATCCCCCATATTTAGGTTAATCGGTGATATTTTGAAACAGATTGCGTTCTACGGAAAAGGTGGCATCGGAAAGTCGACTACGGTTTGTAATTTAGCAGCGGCATTATCAAAACGTGGCAAAAAAGTTATCGTTGTAGGATGCGACCCGAAACACGATTGCACCTCCAATTTAAGAAGTGGTGAAGACATACCCACTGTTTTAGATGTTTTGAGAGAAAAAGGAATTGATAAACTCGGAATTGAAACCATAATTCGCGAGAAATTACTTGAAAAAGAAGATATAATTTACGAAGGATTTAATGGAATTTACTGCGTTGAAGCAGGAGGTCCAAAACCAGGATACGGCTGCGCTGGAAGGGGTGTGATT…
640182002	IMG	K02588	nifH; nitrogenase iron protein NifH	Desulfotomaculum reducens MI-1	ATGAGACAAATTGCGATCTATGGCAAGGGTGGTATTGGTAAATCTACGACTACGCAAAACACGGTGGCTGCCTTGGCAGAGGCCGGTAAAAAGATTATGGTAGTAGGCTGTGACCCTAAGGCTGATTCAACCCGCCTGTTATTACACGGTTTGAACCAAAAGACTGTTCTGGACACCCTGCGTGATGAGGGTGAGGATATTGATTTAGAGGATGTTTTAAAAACTGGTTATGGGGATACCAAATGTGTGGAGTCTGGTGGTCCTGAACCGGGTGTAGGATGTGCTGGTCGTGGGATTATTACCTCAATCAATTTGTTAGAGTCCCTGGGAGCCTATACCAACGATCTGGACTATGTATTCTACGATGTACTGGGGGACGTTGTTTGTGGTGGTTTCGCT…
640183066	IMG	K02588	nifH; nitrogenase iron protein NifH	Burkholderia vietnamiensis G4 chromosome 3	ATGTCTCAACTTCGGCAAATCGCCTTCTATGGCAAAGGCGGCATCGGCAAATCGACCACGTCGCAGAACACGCTCGCGGCGCTGACCGATCTGGGCCAGAAGATCCTGATCGTCGGCTGCGACCCGAAGGCCGACTCGACGCGCCTGATCCTGCACGCGAAGGCGCAGGACACGATCCTGTCGCTCGCGGCGGAGGCCGGCTCGGTCGAGGATCTCGAGCTCGAGGACGTGATGAAGATCGGCTACAAGGACATTCGCTGCGTCGAGTCGGGCGGCCCGGAGCCGGGCGTCGGCTGCGCGGGGCGCGGCGTCATCACGTCGATCAACTTTCTCGAGGAGAACGGCGCGTATGACGGCGTCGACTACGTGTCGTACGACGTGCTCGGCGACGTGGTGTGC…
640427295	IMG	K02588	nifH; nitrogenase iron protein NifH	Rhizobium etli symbiotic plasmid p42d	ATGTCAGATTTGCGTCAAATCGCATTTTACGGCAAAGGGGGGATCGGCAAGTCCACCACCTCCCAAAATACGCTCGCAGCGCTTGTCGACCTCGGGCAGAAGATCCTGATCGTCGGATGCGACCCGAAAGCCGACTCCACCCGGCTGATCCTGAACGCCAAAGCACAGGACACGGTTCTGCATCTGGCAGCGCAGGAAGGTTCGGTGGAAGACCTTGAGCTCGAGGACGTGCTCAAGGCCGGCTACAAAGGCATCAAGTGCGTGGAGTCCGGCGGTCCGGAACCGGGCGTCGGCTGCGCCGGGCGCGGCGTCATCACCTCGATCAATTTCCTTGAAGAGAACGGTGCATATGACGATGTCGACTACGTCTCCTATGACGTGCTCGGCGATGTGGTGTGC…
640427347	IMG	K02588	nifH; nitrogenase iron protein NifH	Rhizobium etli symbiotic plasmid p42d	ATGTCAGATTTGCGTCAAATCGCATTTTACGGCAAAGGGGGGATCGGCAAGTCCACCACCTCCCAAAATACGCTCGCAGCGCTTGTCGACCTCGGGCAGAAGATCCTGATCGTCGGATGCGACCCGAAAGCCGACTCCACCCGGCTGATCCTGAACGCCAAAGCACAGGACACGGTTCTGCATCTGGCAGCGCAGGAAGGTTCGGTGGAAGACCTTGAGCTCGAGGACGTGCTCAAGGCCGGCTACAAAGGCATCAAGTGCGTGGAGTCCGGCGGTCCGGAACCGGGCGTCGGCTGCGCCGGGCGCGGCGTCATCACCTCGATCAATTTCCTTGAAGAGAACGGTGCATATGACGATGTCGACTACGTCTCCTATGACGTGCTCGGCGATGTGGTGTGC…
640427391	IMG	K02588	nifH; nitrogenase iron protein NifH	Rhizobium etli symbiotic plasmid p42d	ATGTCAGATTTGCGTCAAATCGCATTTTACGGCAAAGGGGGGATCGGCAAGTCCACCACCTCCCAAAATACGCTCGCAGCGCTTGTCGACCTCGGGCAGAAGATCCTGATCGTCGGATGCGACCCGAAAGCCGACTCCACCCGGCTGATCCTGAACGCCAAAGCACAGGACACGGTTCTGCATCTGGCAGCGCAGGAAGGTTCGGTGGAAGACCTTGAGCTCGAGGACGTGCTCAAGGCCGGCTACAAAGGCATCAAGTGCGTGGAGTCCGGCGGTCCGGAACCGGGCGTCGGCTGCGCCGGGCGCGGCGTCATCACCTCGATCAATTTCCTTGAAGAGAACGGTGCATATGACGATGTCGACTACGTCTCCTATGACGTGCTCGGCGATGTGGTGTGC…
640453767	IMG	K02588	nifH; nitrogenase iron protein NifH	Prosthecochloris vibrioformis DSM 265	ATGAGAAAAGTAGCGATTTACGGAAAGGGTGGTATCGGCAAGTCAACCACTACTCAGAACACAGTTGCCGCTCTTGCTGAAATGGGAAAGAAAGTCATGGTTGTCGGCTGTGACCCGAAAGCTGACTCCACCCGCCTCCTCCTCGGCGGACTGCAGCAGAAAACCGTGCTTGACACGCTCCGTGAAGAGGGTGAAGAAGTTGAACTGGAAGATATCATCAAAGGGGGATACAAAAACACCCGCTGCACCGAGTCCGGTGGTCCTGAACCTGGTGTAGGATGCGCAGGCCGTGGCATCATCACCTCGGTAAACCTGCTTGAGCAGCTTGGCGCTTACGACGATGAATGGGAGCTCGACTATGTATTCTACGATGTGCTTGGTGATGTGGTATGCGGCGGG…
640482332	IMG	K02588	nifH; nitrogenase iron protein NifH	Rhodobacter sphaeroides ATCC 17025	GTGAGCAACAGTCAGCCCCGCCACATCGCCATCTACGGCAAGGGTGGCATCGGCAAATCCACCACCACCTCGAACATCGCAGCCGCGCTCGCCGAAGCGGGTCACCGCGTCATCCAGATCGGCTGCGACCCGAAAAGCGATTCCACCACCATCCTGCGCGGAGGGGCCGAGCTTCCCACCGTGCTCGACAGCCTGCGCGACCGTTCGCGTAAACCGAAGCTGGAAGAGATCTCGGCCACCGGCTTCGGCGGCGTCCTCTGCATCGAGGCCGGCGGCCCGGTTCCGGGCGTCGGCTGCGCCGGACGCGGCATCTCGGCCGCTGTCGACCTGCTGGAGGACCTGCGGGTATTCGAGACCTTCCAGCCCGACTACGTGCTTTACGACGTGCTGGGCGACGTG…
640482804	IMG	K02588	nifH; nitrogenase iron protein NifH	Rhodobacter sphaeroides ATCC 17025	ATGTCGAGACCGGCGGGCACCGCCGCCTTCACCAGAGACACCCTTTCGAAGAAGGACATGAACATGGGAAAACTCCGGCAGATCGCATTCTACGGCAAGGGCGGGATCGGCAAGTCGACGACCTCGCAGAACACGCTCGCGGCGCTGGTCGAGATGGGTCAGAAGATCCTCATCGTCGGCTGCGACCCCAAGGCTGACTCCACCCGCCTGATCCTGAACACCAAGCTCCAGGACACCGTGCTGCATCTGGCGGCCGAAGCGGGCTCCGTCGAGGATCTGGAACTCGAGGATGTGGTCAAGATCGGCTACAAGGGCATCAAATGCACCGAGGCCGGTGGCCCCGAGCCGGGCGTCGGCTGCGCCGGCCGCGGCGTGATCACCGCCATCAACTTCCTGGAA…
640487283	IMG	K02588	nifH; nitrogenase iron protein NifH	Pseudomonas stutzeri A1501	ATGGCAATGCGTCAATGCGCTATTTACGGGAAGGGTGGAATCGGCAAATCCACCACGACCCAGAACCTCGTGGCGGCCCTGGCCGAACTCGGCAAGAAGGTCATGATCGTCGGCTGCGACCCCAAGGCCGACTCCACTCGCCTGATCCTGCACTCCAAGGCGCAGAACACCATCATGGAAATGGCCGCCGAGGCCGGTACCGTGGAAGACCTGGAACTCGAGGACGTGCTCAAGACCGGCTACGGCGACATCAAGTGCGTCGAGTCGGGCGGTCCGGAGCCGGGCGTGGGCTGCGCCGGTCGCGGCGTGATCACCGCGATCAACTTCCTCGAAGAGGAAGGCGCCTACGAGGATGACCTGGACTTCGTCTTCTACGACGTGCTCGGCGACGTGGTCTGT…
640496808	IMG	K02588	nifH; nitrogenase iron protein NifH	Caldicellulosiruptor saccharolyticus DSM 8903	ATGAGACAGATTGCAATCTATGGAAAAGGCGGTATTGGAAAGTCTACAACAACTCAAAACACAGTTGCAGCTTTAGCAACGCTTGGAAAAAAGGTAATGATTGTCGGATGTGACCCGAAAGCTGACTCAACGCGCCTAATTTTGGGAGTCAAATCACAGGTGACGGTTATGGACACTGTCAGAGAGATTGGTGAGAGTAATGTCAAGCTTGACAAGGTAATGTTCACAGGTTTTGGTGGAGTTAGGTGTGTTGAGTCTGGTGGGCCAGAGCCTGGTGTTGGGTGTGCCGGGCGTGGGGTTATAACAGCAATCAACCTTTTAGAAGAGCTTGGAGCTTTTACCGAGGATCTTGACTTTGTGTTCTATGATGTTCTGGGTGACGTTGTTTGTGGCGGATTT…
640522918	IMG	K02588	nifH; nitrogenase iron protein NifH	Bradyrhizobium sp. ORS278	ATGGCATCCCTGCGACAAATCGCATTCTACGGCAAAGGCGGCATCGGCAAGTCGACGACGTCGCAAAACACCCTGGCCGCGCTGGCCGAGATGGGTCATCGGATCCTGATCGTCGGCTGCGACCCCAAGGCGGATTCGACCCGCCTGATCCTGCACGCCAAGGCGCAGGACACCATCCTGAGCCTGGCCGCTGCCGCGGGCAGCGTCGAGGACCTCGAGATCGAAGAGGTCATGAAGGTCGGCTATCGCGACATCCGTTGCGTCGAGTCCGGCGGTCCGGAGCCGGGCGTCGGCTGCGCCGGCCGTGGCGTGATCACCTCGATCAACTTCCTGGAAGAGAACGGCGCCTATGAGGACATCGACTACGTGTCCTACGACGTGCTCGGCGACGTGGTCTGC…
640522964	IMG	K02588	nifH; nitrogenase iron protein NifH	Bradyrhizobium sp. ORS278	ATGTCATCACTTCGACAAATCGCATTCTACGGCAAAGGCGGCATCGGCAAATCGACGACGTCGCAGAACACGCTCGCGGCGCTCGCCGAGATGGGTCATCGGATCCTGATCGTCGGCTGCGACCCCAAGGCGGATTCGACCCGCCTGATCCTGCACGCCAAGGCGCAGGACACCATCCTGAGCCTGGCCGCTGCCGCGGGCAGCGTCGAGGACCTCGAGATCGAAGAGGTCATGAAGGTCGGCTATCGCGACATCCGTTGCGTCGAGTCCGGCGGTCCGGAGCCGGGCGTCGGCTGCGCCGGCCGCGGCGTGATCACCTCGATCAACTTCCTGGAAGAGAACGGCGCCTATGAGGACATCGACTACGTGTCCTACGACGTGCTCGGCGACGTGGTCTGC…
640548679	IMG	K02588	nifH; nitrogenase iron protein NifH	Geobacter uraniumreducens Rf4	ATGAGACAGATCGCGATTTACGGCAAAGGTGGCATCGGCAAGTCAACCACAACCCAGAACACGGTGGCGGGGCTCGCGTACCTCGGCAAGAAGGTGATGATCGTCGGCTGCGACCCCAAGGCGGACTCAACCCGGCTGATCCTCCACGCCAAGGCACAGAATACGGTTATGGACCTGGTGCGGGAACTGGGCACTGTTGAGGATCTTGAACTGGAAGATGTTATGAAGATCGGCTACGGCGACGTCAAGTGCGTCGAGTCCGGTGGTCCCGAGCCGGGTGTCGGCTGCGCCGGCCGCGGCGTTATCACCGCCATCAACTTCCTTGAAGAGAATGGCGCCTATACCCCTGACCTTGATTTCGTCTTCTATGACGTTCTCGGCGACGTTGTCTGCGGCGGG…
640551371	IMG	K02588	nifH; nitrogenase iron protein NifH	Geobacter uraniumreducens Rf4	ATGGCTGCGCAGCATATTGTCCTGTATGGCAAGGGAGGCGTCGGGACCTCGACCACGGCCGCAAACATCAGTGCGGCACTGGCCGAGTTGGGATTCCGGGTCGTCCAGATCGGGTTTGACGCCAGACATGATTCGACAAGAACCCTCAGGGGCGATGTGAGAGTAAAAACCATCCTTGATCTCCTCTCGTCAAAGCGGCCTCTGGCTGTGGAAGATGTGGCCGTCACCGGATTCAAAGGGGTTCTCTGCGTCGAGGCGGGCATGCCTGATCCGCATGTGGGTTGCAGCGGACATCGTTTCAAAGCCGTTATTTCCCGGTTGGGTGAACCGTCCTTCCTGGAGAGCTACCGGCCGGACTTTGTCCTGTACGACGTATCGGCGGAAGCGGTCTGCGGCGGC…
640560606	IMG	K02588	nifH; nitrogenase iron protein NifH	Bradyrhizobium sp. BTAi1	ATGGCATCGCTGCGACAAATCGCATTCTACGGCAAAGGCGGCATCGGCAAATCGACGACGTCGCAAAACACCCTGGCCGCGCTGGCCGAGATGGGTCATCGGATCCTGATCGTCGGCTGCGACCCCAAGGCGGATTCGACCCGCCTGATCCTGCACGCCAAGGCGCAGGACACCATCCTCAGCCTGGCCGCTGCCGCGGGCAGCGTCGAGGACCTCGAGATTGAGGAGGTCATGAAGGTCGGCTATCGCGACATCCGTTGCGTCGAGTCCGGCGGTCCGGAGCCGGGCGTCGGCTGCGCCGGCCGCGGCGTCATCACCTCGATCAACTTCCTGGAAGAGAACGGCGCCTATGAGGACATCGACTACGTGTCCTACGATGTGCTCGGCGACGTGGTCTGC…
640560650	IMG	K02588	nifH; nitrogenase iron protein NifH	Bradyrhizobium sp. BTAi1	ATGTCATCACTTCGACAAATCGCATTCTACGGCAAAGGCGGCATCGGCAAGTCGACGACGTCGCAGAACACGCTCGCGGCGCTGGCCGAGATGGGTCACCGGATCCTGATCGTCGGCTGCGACCCCAAGGCGGATTCGACCCGCCTGATCCTGCACGCCAAGGCGCAGGACACCATCCTCAGCCTGGCCGCTGCCGCGGGCAGCGTCGAGGACCTCGAGATCGAAGAGGTCATGAAGGTCGGCTATCGCGACATCCGTTGCGTGGAGTCCGGCGGTCCGGAGCCGGGCGTCGGATGTGCCGGCCGCGGCGTCATCACCTCGATCAACTTCCTGGAAGAGAACGGCGCCTATGAGGACATCGACTACGTGTCCTACGACGTGCTCGGCGACGTGGTCTGC…
640572326	IMG	K02588	nifH; nitrogenase iron protein NifH	Clostridium botulinum A str. ATCC 3502	ATGAAGAAAATTGCTATTTATGGGAAAGGAGGCATTGGAAAGTCTACTACAGTATCCAATGTATCTGCAGCTATGGCAGAAATGGGGTTAACAGTAATGCAGATTGGATGCGACCCTAAGGCGGATTCTACTCGAAATCTAACCGGCGGTAAAAATATTCCCACGGTATTGGATACTCTGAGAGAAAAGGGAGATATAGAGCTAGATGACCTTGTATTTAAAAGTAGTACTGGTGTCTTGTGTGTAGAATCAGGAGGACCAGTTCCAGGAGTAGGCTGTGCCGGCCGTGGAATAATCACTGCATTTGAAAAACTGGAAGAATTAGATGCATATGAAATATATAAACCAGATGTTATCCTCTATGATGTATTGGGTGATGTGGTATGCGGTGGATTTGCT…
640593531	IMG	K02588	nifH; nitrogenase iron protein NifH	Methanobrevibacter smithii ATCC 35061	ATGATTAAAAAGATAGCTATTTATGGAAAAGGCGGAATTGGAAAAAGTACAACAGTAGCTAATTTATCTGCAGTTTATGCAAATAATGATTTAAACTGTTTGGTTATTGGATGTGATCCGAAAGCTGATACAACACGTACATTGTGCGGTAGAAGAATCCCGACAGTTGTAGATACACTTAAAAATAACAGAAAACCCAGTGAAGAGGATATTATTGTAAAAGGATACAATGATATTTTATGTGTTGAAAGCGGAGGTCCTGAACCGGGTGTTGGCTGTGCCGGACGTGGTGTAATAGTAGCTATGAAAAGACTTGAAAACTTAGGTGTTTTTGATAAGGATTTGGATGTAGTCATTTATGATGTACTTGGAGATGTTGTTTGCGGAGGTTTTTCAGTG…
640594819	IMG	K02588	nifH; nitrogenase iron protein NifH	Roseiflexus sp. RS-1	ATGCGACAGGTCGCTTTCTACGGCAAGGGCGGGATTGGCAAGTCCACCACGCAGCAGAACACTGCAGCCGCACTGGCATCGATGGGATACCGGTTGATGGTCGTCGGGTGCGACCCCAAGGCGGATTGCACTCGCCTGCTTCTCCGCGGCGTGCGCCAGCCGTCGGTGCTCGACACGCTGCGCGACGTCGGTCCTGAAAGCGTGCAGCTCGAAAAGGTGGTCGTTCAGGGATACGGCGGCGTCAAATGCGTCGAGTCGGGCGGACCTGAACCCGGCGTCGGTTGCGGCGGACGCGGAGTGATTACCGCTATTCAAACCCTCGAAACCCTGGGCGCATACAAGGACGATCTGGATTATGTCTTCTACGACGTCCTTGGCGATGTGGTCTGCGGCGGGTTC…
640625205	IMG	K02588	nifH; nitrogenase iron protein NifH	Cyanothece sp. CCY0110, unfinished sequence	ATGCGTCAGATTGCATTTTACGGAAAAGGCGGTATTGGTAAATCTACCACTTCTCAGAATACCATTGCTGCGTTAGCTGAAAACAACCGCATCATGATTGTAGGTTGTGACCCTAAAGCTGATTCTACCCGCTTAATGCTTCACACCAAAGCACAAACCACCATTCTGCACTTAGCAGCAGAACGGGGAACCGTTGAAGACATCGAACTCGAAGAAGTATTACTCGAAGGATACCAAGGAGTCAAGTGTGTTGAGTCCGGTGGTCCTGAGCCTGGAGTTGGATGTGCTGGTCGTGGTATCATCACCGCCATTAACTTCTTAGAAGAAGAAGGTGCTTATGAAGACCTAGACTTCGTATCCTATGACGTATTAGGAGACGTTGTATGTGGTGGTTTCGCA…
640770880	IMG	K02588	nifH; nitrogenase iron protein NifH	Clostridium beijerinckii NCIMB 8052	ATGGCAGAAAAAACTTTAAGACAAGTGGCAATTTACGGTAAAGGGGGAATAGGAAAATCAACAACTACTCAAAATTTAACAGCAGGGCTTGCAGAGCTTGGGAAAAATGTAATGGTAGTTGGTTGCGATCCTAAAGCAGATTCAACAAGATTATTATTGGGGGGACTAGCTCAAAGAACTGTTTTAGATACTTTGAGAGAAGAAGGAGAAGATATAGAGCTTGAAGCCATTATGAAGACAGGCTTTAAAGGTATAAAATGCGTTGAATCTGGAGGCCCAGAGCCTGGAGTTGGATGCGCAGGAAGAGGAATTATAACCTCTATTGGAATGCTTGAAAGGTTAGGAGCCTACACTGAAGATTTAGATTATGTATTTTACGACGTTCTTGGGGATGTTGTA…
640772262	IMG	K02588	nifH; nitrogenase iron protein NifH	Clostridium beijerinckii NCIMB 8052	ATGAGACAAGTAGCTATTTATGGAAAGGGTGGAATAGGAAAATCTACAACCACACAAAATTTAACTTCAGCTTTAGCTGAAATGGGAAAGAATATAATGATCGTAGGATGTGATCCTAAAGCAGATTCCACAAGATTAGTTCTTGGAGGTTTAGCACAAAAAACAGTTCTAGATACTTTAAGAGAAGAAGGAGACGACATTGAATTAGATGCAATTTTAAAAACAGGATATGGAAATATAAGATGCGTTGAATCAGGCGGACCAGAACCAGGAGTTGGATGTGCAGGAAGAGGTATTATCACTTCAATAGGAATGCTTGAGCAATTAGGAGCTTATACACCTGATTTAGATTATGTATTTTATGATGTACTTGGAGATGTTGTATGTGGAGGTTTTGCA…
640777830	IMG	K02588	nifH; nitrogenase iron protein NifH	Sinorhizobium medicae WSM419 plasmid pSMED02	ATGGCAGCTCTGCGTCAGATCGCGTTCTACGGTAAGGGGGGTATCGGCAAGTCCACGACCTCCCAAAATACACTCGCCGCGCTTGTCGACCTGGGGCAAAAGATCCTTATTGTCGGCTGCGATCCGAAAGCGGACTCCACGCGCCTCATCCTGAACGCAAAGGCACAGGACACCGTACTGCATCTTGCGGCAACCGAAGGTTCGGTCGAAGACCTCGAACTCGAGGACGTGCTCAAAGTTGGTTACAGAGGCATCAAGTGCGTGGAGTCCGGTGGCCCAGAGCCGGGCGTTGGCTGCGCCGGACGCGGCGTCATCACCTCGATCAACTTCCTGGAAGAGAACGGCGCCTATAACGATGTCGACTACGTTTCATACGACGTGCTAGGGGACGTCGTATGC…
640784364	IMG	K02588	nifH; nitrogenase iron protein NifH	Alkaliphilus metalliredigens QYMF	ATGAGACAAATAGCAATTTATGGAAAAGGTGGAATTGGTAAATCAACCACAACACAAAACTTAACAGCGGCTTTAGGTGAGTCAGGAAAGAAAATTATGATAGTAGGCTGTGACCCAAAGGCAGATTCTACTAGACTCATATTAGGAGGATTAACCCAAAAAACAGTAATGGATACCCTAAGAGAAGAAGGAGAAGATATTGATTTAGAGGATATCTTAAAACCAGGTTTTTCAGGCATTAAATGTGTAGAATCTGGAGGTCCAGAACCAGGGGTAGGCTGTGCTGGTAGAGGGATTATTACTTCTATCAATATGTTAGAAAGTTTAGGGGCTTATGAAAGTGATTTGGACTATGTATTTTATGATGTATTAGGAGACGTTGTTTGTGGTGGTTTCGCC…
640785733	IMG	K02588	nifH; nitrogenase iron protein NifH	Methanococcus vannielii SB	ATGGTAAGAAAAATCGCAATTTATGGAAAAGGTGGGATTGGGAAGTCAACAACCACCCAAAATACGGTAGCAGCAATGGCATATTTTCACGATAAAAAGGTATTTATCCACGGCTGTGACCCGAAAGCAGACAGTACAAGGTTAATCTTGCACGGAAAACAACAAACAACAATGATGGACACATTAAGGGAAAAAGGGGAAGACGAATGTACTCCTGATAAAGTTATTGAAACCGGATTTTGTGGAGTCAGGTGTGTAGAATCAGGTGGGCCGGAACCAGGTGTGGGGTGTGCAGGTAGAGGCGTTATAACCGCAATTACACTCATGGAACAACACGGTGTTTACGAAGACAACCTTGACTTCGTATTCTTCGATGTTTTAGGGGACGTTGTATGCGGT…
640786837	IMG	K02588	nifH; nitrogenase iron protein NifH	Methanococcus vannielii SB	TTGAAACAGATTGCATTTTACGGAAAAGGAGGGATTGGAAAGTCAACTACAGTATGTAACTTAGCCGCAGCACTGTCAAAAAGCGGAAAAAAGGTTATTGTCGTTGGTTGTGATCCAAAACATGACTGTACATCAAATTTAAGAGGTGGAATAGAAATTCCAACCGTTTTAGACATTTTAAGAGAAAAAGGAATAGATACGTTGGGAATAGATACAATAATTCATGAAAATTTGCTTAAAAAAGAAGATATACTTTACAAAGGATTTAATGGCATATACTGCGTTGAAGCTGGGGGCCCTAAACCCGGATACGGTTGTGCAGGGCGAGGAGTTATTGTAGTTATTGATTTACTTAAAAAAATGAATGTTTTTAAAGATTTAGGCGTTGATATTGTTCTT…
640787898	IMG	K02588	nifH; nitrogenase iron protein NifH	Methanococcus aeolicus Nankai-3	GTGAAACAAATAGCATTTTATGGAAAAGGAGGAATTGGTAAATCTACAACAGTATGCAATATAGCGGCGGCACTTGCAGATGAGGGAAAAAAGGTAATGGTAATCGGGTGCGACCCAAAACACGACTGCACTTCAAATTTAAGGGGAGGGGAAGAGATTCCTACAATATTGGACACGCTGAGAGAAAAAGGAATGGAAAAACTCAGTTTAGAGGATGCAATAGAGGGAAAAAAGATTGAAATGGATGAAATCATCCATAAAGGGTATAATGGCATATACTGCATTGAGGCAGGAGGACCAAAGCCAGGATACGGATGTGCTGGAAGGGGTGTCATTGTAGCAATAGATTTGTTAAAGAAAATGGATATATATGAGGAATTAGGCGTGGATATAGTTCTT…
640788628	IMG	K02588	nifH; nitrogenase iron protein NifH	Methanococcus aeolicus Nankai-3	ATGGTTAGAAAATTTTGCGTCTATGGAAAGGGAGGAATTGGAAAATCTACAAATGTATCAAACATAGCGGCGGCACTAGCGGAATCTGGTAAAAAAGTAATGGTCATAGGATGCGACCCAAAGGCAGACTCAACAAGAAATTTAATGGGAAGGAAAATTCCAACAGTTTTAGATGCCCTTAGAAAAAATGGTGCCAACAATCTGGAACTTGAAGATATTGTTTTTAAAGGATTTGGTGAAACCTACTGTGTAGAAAGCGGAGGACCCGAACCCGGCGTAGGCTGTGCGGGAAGGGGAGTAATCACGGCAATAGATATATTGAATAGATTGGAAGCATTTGAAACAATAAAACCCGATGTAATTATTTACGATATTTTAGGAGATGTAGTATGTGGCGGA…
640788857	IMG	K02588	nifH; nitrogenase iron protein NifH	Methanococcus aeolicus Nankai-3	ATGAGTTTCGACGAAATTGCTCCGGAAGCAAAAAAAATAGCAATATATGGAAAAGGAGGTATTGGAAAATCAACCACTACACAAAATATGGCAGCAGCTCTTGCTCACTTTTTAGGCCATAAAGTAATGATACACGGATGTGACCCAAAAGCAGATTCAACAAGAATGATTCTCCACGGAATGGGGCAAAATACAGTAATGGATGTATTGAGGGATGAAGGGGAAGATGCAATTACACTTGAAAAAGTTAGAAAACAAGGATTTGGAGGTATCTACTGTGTTGAGAGTGGAGGTCCTGAGCCAGGAGTAGGATGTGCTGGTAGAGGAGTTATTACAGCTGTTGATACAATGAGAGAATTAGAAGGATATCCAGATGATTTGGATAATTTATTCTTCGAT…
640792619	IMG	K02588	nifH; nitrogenase iron protein NifH	Methanococcus maripaludis C7	ATGGTAAGAAAAATCGCAATTTACGGAAAAGGTGGAATTGGAAAATCAACCACCACACAAAACACAGTAGCTGCAATGGCTTACTTTCACGACAAAAAAGTTATGATCCACGGATGTGACCCAAAAGCAGACAGTACAAGGTTAATCTTGCACGGTAAACAGCAAACAACAATGATGGATACATTAAGAGAAAAAGGGGAAGAAGAATGTACTCCTGAAAAAGTTATCGACGTCGGATTCTGTGGCGTAAAATGTGTAGAATCAGGAGGACCTGAGCCAGGAGTGGGATGTGCAGGTAGAGGTGTTATCACTGCAATTACACTCATGGAACAACAAGGTGTTTACGAAGACAACCTTGACTACGTATTCTTCGATGTTTTAGGGGACGTTGTATGCGGT…
640793702	IMG	K02588	nifH; nitrogenase iron protein NifH	Methanococcus maripaludis C7	TTGAAACAGATTGCGTTCTACGGAAAAGGAGGCATTGGAAAGTCGACTACTGTTTGTAATTTGGCAGCGGCATTATCAAAAAGTGGTAAAAAGGTTATCGTTGTAGGATGTGATCCAAAACACGATTGTACGTCCAATTTAAGACGTGGTGAAGATATACCTACTGTTTTAGATGTTTTGAGAGAAAAAGGAATTGATAAACTTGGAATTGAAACCATAATTCGCGAGAATTTATTAAAAAAAGAAGACATAATTTACGAAGGATTTAATGGAATTTACTGCGTTGAAGCAGGCGGCCCAAAACCCGGGTACGGCTGTGCGGGAAGAGGAGTGATTGTTGTAATCGACCTCTTAAAAAAAATGAACGTTTTTGAAGAACTCGGTGTAGATATAGTTATT…
640844555	IMG	K02588	nifH; nitrogenase iron protein NifH	Anaeromyxobacter sp. Fw109-5	ATGAGGCAGATCGCGATCTACGGGAAGGGCGGCATCGGCAAGTCCACGACGACGCAGAACACGGTCGCGGGGCTCGCCTCGCTCGGGAAGAAGGTGCTGATCGTCGGCTGCGATCCCAAGGCCGACTCGACCCGGCTCATGCTCCACGCGAAGGCGCAGGCGACGGTGATGGACCTCGTCCGCGAGCGCGGGACCGTCGAGGACCTCGAGGTCGCCGACGTCCTGAAGGTCGGGTACGGGGACGTGAAGTGCGTCGAGTCCGGCGGCCCGGAGCCGGGGGTCGGCTGCGCGGGCCGCGGCGTCATCACCGCCATCAACTTCCTCGAGGAGAACGGCGCGTACACGCCCGACCTGGACTTCGTCTTCTACGACGTGCTCGGCGACGTGGTGTGCGGCGGG…
640846742	IMG	K02588	nifH; nitrogenase iron protein NifH	Clostridium botulinum A str. ATCC 19397	ATGAAGAAAATTGCTATTTATGGGAAAGGAGGCATTGGAAAGTCTACTACAGTATCCAATGTATCTGCAGCTATGGCAGAAATGGGGTTAACAGTAATGCAGATTGGATGCGACCCTAAGGCGGATTCTACTCGAAATCTAACCGGCGGTAAAAATATTCCCACGGTATTGGATACTCTGAGAGAAAAGGGAGATATAGAGCTAGATGACCTTGTATTTAAAAGTAGTACTGGTGTCTTGTGTGTAGAATCAGGAGGACCAGTTCCAGGAGTAGGCTGTGCCGGCCGTGGAATAATCACTGCATTTGAAAAACTGGAAGAATTAGATGCATATGAAATATATAAACCAGATGTTATCCTCTATGATGTATTGGGTGATGTGGTATGCGGTGGATTTGCT…
640850406	IMG	K02588	nifH; nitrogenase iron protein NifH	Clostridium botulinum A str. Hall	ATGAAGAAAATTGCTATTTATGGGAAAGGAGGCATTGGAAAGTCTACTACAGTATCCAATGTATCTGCAGCTATGGCAGAAATGGGGTTAACAGTAATGCAGATTGGATGCGACCCTAAGGCGGATTCTACTCGAAATCTAACCGGCGGTAAAAATATTCCCACGGTATTGGATACTCTGAGAGAAAAGGGAGATATAGAGCTAGATGACCTTGTATTTAAAAGTAGTACTGGTGTCTTGTGTGTAGAATCAGGAGGACCAGTTCCAGGAGTAGGCTGTGCCGGCCGTGGAATAATCACTGCATTTGAAAAACTGGAAGAATTAGATGCATATGAAATATATAAACCAGATGTTATCCTCTATGATGTATTGGGTGATGTGGTATGCGGTGGATTTGCT…
640853966	IMG	K02588	nifH; nitrogenase iron protein NifH	Clostridium botulinum F str. Langeland	ATGAAGAAAATTGCTATTTATGGGAAAGGGGGCATTGGAAAGTCTACTACAGTATCCAATGTATCTGCAGCTATGGCAAGAATGGGGTTAACAGTAATGCAGATTGGATGCGACCCTAAGGCGGACTCTACTCGAAATCTAACCGGCGGTAAAAATATTCCCACAGTATTGGATACTTTGAGAGAAAAGGGAGATATAGAGTTAGATGATCTTGTATTCAAAAGTAGTACTGGTGTCTTGTGTGTAGAATCAGGAGGACCAGTTCCAGGAGTAGGCTGTGCCGGCCGTGGAATAATCACTGCTTTTGAAAAACTGGAAGAATTAGATGCATATGAAGTATATAAACCAGATGTTATCCTCTATGATGTATTGGGTGATGTGGTATGCGGTGGATTTGCT…
640858279	IMG	K02588	nifH; nitrogenase iron protein NifH	Clostridium kluyveri DSM 555	ATGAGACAAGTAGCGATTTATGGAAAAGGTGGAATAGGTAAATCCACAACTACACAAAATTTAACAGCAGGTTTATCGGAATTAGGAAAAAATGTTATGGTAGTTGGATGCGATCCTAAAGCTGATTCTACAAGGCTTCTTTTAGGTGGACTTGCACAGAAGACAGTTCTAGATACATTGAGGGAAGAAGGGGAAGATGTAGAATTAGATTATATAATGAAAACAGGATTTGGTGGAATAAAATGTGTTGAATCTGGTGGACCAGAACCAGGTGTAGGATGTGCAGGAAGAGGAATAATTACATCTATAAACATGCTGGAGAGATTAGGAGCATATACTGATGACTTAGACTATGTTTTTTATGATGTATTAGGGGATGTTGTGTGCGGAGGCTTCGCT…
640858291	IMG	K02588	nifH; nitrogenase iron protein NifH	Clostridium kluyveri DSM 555	ATGAGACAAGTAGCGATTTATGGAAAAGGCGGAATAGGTAAATCCACAACTACACAAAATTTAACAGCAGGTTTATCGGAATTAGGAAAAAATGTTATGGTAGTTGGATGCGATCCTAAAGCTGATTCTACAAGGCTTCTTTTAGGTGGACTTGCACAGAAGACAGTTCTAGATACATTGAGGGAAGAAGGAGAAGATGTAGAATTAGATTATATAATGAAAACAGGATTTGGTGGAATAAAATGTGTTGAATCTGGTGGACCGGAACCAGGTGTGGGATGTGCAGGAAGAGGAATAATTACATCTATAAACATGCTGGAGAGATTAGGAGCATATACTGATGACTTAGACTATGTTTTTTATGATGTATTAGGAGATGTTGTGTGCGGAGGCTTTGCT…
640858994	IMG	K02588	nifH; nitrogenase iron protein NifH	Clostridium kluyveri DSM 555	ATGACAAGAAAGATAGCGTTTTATGGTAAAGGTGGAATAGGTAAATCAACTACACAACAAAATACAGCTGCAGCACTGGCTCATTTCTATGGCAAAAAGGTTTTTATTCATGGGTGTGACCCCAAGGCAGACTGTACACGTCTTATACTTGGAGAGATGACTCAAAGTACAATAATGGATACTCTTAGAGAAGAGGGGGAGGATTCAATAACAGAAGAAGCTGTTATTAAAACAGGATTTAAAGATATACGCTGTGTTGAATCTGGAGGACCTGAGCCTGGCGTCGGCTGTGCAGGAAGGGGTGTTATAACCTCAATTAATTTAATGGAAGAGCTTGGAGCTTATTCTCCTGATCTTGACTTTGTGCACTTTGACGTTTTAGGTGACGTTGTATGCGGA…
640859700	IMG	K02588	nifH; nitrogenase iron protein NifH	Clostridium kluyveri DSM 555	ATGAAAAAAATTGCGATTTACGGGAAGGGTGGTATCGGAAAATCCACCACTGTATCTAATGTGTCATCAGCTATGGCAGCTATGGGGTTGACTGTTCTGCAAATTGGATGCGATCCCAAGGCCGATTCTACTCGCAACCTGACGGGAGGGAAAAATATTTCCACAGTACTAGATACCCTGCGGGAAAATGGTGACGCACAGCTTGACGATCTTGTGGTGAAAAGCAGTACTGGTGTGTTGTGTGTGGAATCCGGTGGACCAGTTCCCGGGGTGGGATGTGCTGGGCGTGGTATTATTACAGCCTTTGAAAAACTTGAGGAACTGGATGCCTATGAAATTTATAAACCGGATATAGTATTTTATGATGTGCTGGGTGATGTGGTTTGTGGTGGATTTGCC…
640860320	IMG	K02588	nifH; nitrogenase iron protein NifH	Clostridium kluyveri DSM 555	ATGAGACAAGTGGCTATTTATGGAAAAGGCGGAATAGGAAAATCTACAACTACACAAAATCTTACTGCAGGACTTGCTGAAATGAAGAAGAAAATAATGGTAGTAGGATGTGATCCAAAAGCGGATTCCACAAGATTACTTTTAGGTGGACTGGCACAGAAAACAGTTCTTGATACACTGAGAGAAGAAGGGGAGGATGTAGATTTAGAGGAAATAATGAAAATTGGATATGGAGATGTGAAATGTGTTGAGTCAGGGGGACCTGAACCGGGAGTTGGATGTGCCGGCAGGGGGATTATAACCTCAATCAATATGCTGGAGCAGCTTGGTGCTTATGAAGATGAATTGGATTATGTTTTTTATGATGTATTAGGTGATGTTGTATGTGGTGGATTTGCA…
640868368	IMG	K02588	nifH; nitrogenase iron protein NifH	Candidatus Methanoregula boonei 6A8	ATGACACGACAGGTGGCAATTTACGGAAAAGGCGGTATCGGAAAATCGACAACAACCCAGAACACGGTGGCGGCGCTTGCCGAGGCCGGAAAGAAGATCATGGTGGTCGGCTGCGACCCGAAAGCGGATTCAACCCGGCTCCTGCTGCACGGGCTCTGCCAGAAGACGGTGCTTGATACGCTCCGTGATGAAGGGGACGATATCGAGCTTGACGCAATCCTGAAACCCGGCTTTAAGGAAACAATGTGCGTGGAATCGGGAGGCCCCGAGCCCGGCGTCGGCTGTGCGGGACGCGGTATTATTACCTCGATCAACCTGCTCGAATCGCTGGGAGCGTACACGCCCGATCTCGACTACGTGTTCTACGATGTGCTCGGTGATGTGGTCTGCGGGGGTTTT…
640869250	IMG	K02588	nifH; nitrogenase iron protein NifH	Candidatus Methanoregula boonei 6A8	ATGGCAAAACAGAGAAACATTGCGATATATGGAAAAGGCGGCATCGGAAAGTCCACCACCTCGTCCAATATCAGTGCCGCACTCTCGGAACTTGGCCTCAAAGTGATGCAGATCGGATGTGATCCCAAGAGCGATTCAACAAACACGCTCCGGGGAGGCCGGTTCATCCCGACAGTTCTGGATTCCCTGAGAAGCGGAAAGAGGGTTGAGACAAGTGACATTATCCACGAAGGATTCAATGGTGTCCTCTGCGTTGAAGCCGGGGGCCCTGAGCCCGGCGTCGGCTGTGCCGGCCGCGGCATCATCACCGCAATTGAACTCCTCCGCCAGCGGAAGGTCTTTGAAGAGTTCAAACCGGATGTCGTTATTTACGATGTCCTTGGGGATGTGGTCTGCGGG…
640869328	IMG	K02588	nifH; nitrogenase iron protein NifH	Candidatus Methanoregula boonei 6A8	ATGAAGCAGATCGCCCTGTACGGAAAAGGCGGTATCGGAAAGTCCACGACTTCTGCGAACCTGTCTGCAGCCCTTTCCCTTTCAGGGTACAACGTTCTCCAGATTGGTTGCGATCCCAAGCGCGATAGTACCAGGATGCTGATGCAGGGACGGTTGATTCCTACAGTTATGGATCTGGTGCGCGAACGGGGAGCGGCATCAGTAACCCCGGCGGATGTAGTCTATACCGGTTTTAATGGCATCCGCTGCGTTGAAGCCGGAGGGCCGGAACCTGGCGTTGGTTGCGCCGGGCGGGGGATTATCGCCACGTTCCAGCTGCTGGAAAAATTCGGTACGCTCACGGGAGATGTGATCGTGTACGATGTGCTGGGCGATGTGGTCTGTGGCGGGTTTGCCATG…
640879333	IMG	K02588	nifH; nitrogenase iron protein NifH	Xanthobacter autotrophicus Py2	ATGTCGGCTAAAGGTTCGAAGGAGAGACAGATGTCTTCGCTGCGACAGATCGCGTTTTACGGGAAGGGTGGCATCGGCAAGTCCACCACGTCTCAGAATACCCTGGCTGCGCTTGCGCAGATGGGTCACAAGATCCTCATCGTGGGTTGCGACCCCAAGGCCGACTCGACCCGCCTGATCCTGCACGCCAAGGCCCAGGACACCATCCTGTCGCTTGCGGCGAACGCCGGCTCGGTGGAAGACCTCGAGCTCGAGGACGTGATGAAGATCGGCTACCAGGACATCCGCTGCGTGGAGTCCGGTGGTCCTGAGCCGGGCGTCGGCTGCGCCGGCCGCGGCGTGATCACCTCGATCAACTTCCTGGAAGAGAACGGCGCCTACGAGGACATCGACTACGTG…
640879388	IMG	K02588	nifH; nitrogenase iron protein NifH	Xanthobacter autotrophicus Py2	ATGTCTTCGCTGCGACAGATCGCGTTTTACGGGAAGGGTGGCATCGGCAAGTCCACCACGTCTCAGAATACCCTGGCTGCGCTTGCGCAGATGGGTCACAAGATCCTCATCGTGGGTTGCGACCCCAAGGCCGACTCGACCCGCCTGATCCTGCACGCCAAGGCCCAGGACACCATCCTGTCGCTTGCGGCGAACGCCGGCTCGGTGGAAGACCTCGAGCTCGAGGACGTGATGAAGATCGGCTACCAGGACATCCGCTGCGTGGAGTCCGGTGGTCCTGAGCCGGGCGTCGGCTGCGCCGGCCGCGGCGTGATCACCTCGATCAACTTCCTGGAAGAGAACGGCGCCTACGAGGACATCGACTACGTGTCCTACGACGTGCTCGGCGACGTGGTGTGC…
640896156	IMG	K02588	nifH; nitrogenase iron protein NifH	Roseiflexus castenholzii DSM 13941	ATGCGGCAGGTCGCTTTTTACGGCAAGGGCGGAATCGGCAAGTCCACCACACAGCAGAACACTGCTGCCGCACTCGCGTCGATGGGGTATCGGTTGATGGTCGTCGGGTGCGACCCCAAGGCAGATTGCACCCGCCTGCTGCTGCGCGGCGTGCGCCAGCCATCGGTGCTCGATACCCTGCGCGATGTCGGTCCTGAAAGCGTCCAACTTGAAAAGGTGGTCGTTCAGGGGTACGGCGGCGTCAAATGTGTCGAATCGGGCGGACCTGAACCCGGCGTTGGCTGCGGTGGGCGCGGGGTGATTACCGCCATTCAAACCCTCGAAACTCTGGGCGCGTATAAGGACGACCTTGATTATGTCTTCTACGATGTCCTTGGCGACGTCGTGTGCGGCGGGTTT…
641245730	IMG	K02588	nifH; nitrogenase iron protein NifH	Frankia sp. EAN1pec	ATGCGCCAGATCGCGTTCTACGGCAAGGGTGGTATTGGCAAGTCCACCACCCAGCAGAACACCATGGCTGCCATGGCCGAGATGGGCCGTCGCGTCATGATCGTCGGCTGCGACCCCAAGGCTGACTCGACCCGCCTCATCCTGCACTCGAAGGCCCAGACGTCCGTCATCCAGCTCGCGGCGGAGAAGGGCTCGGTCGAGGACCTGGAGCTGGACGAGGTCCTGGTCGAGGGCCAGTGGGGCATCAAGTGCGTCGAGTCCGGTGGCCCGGAGCCGGGCGTGGGCTGCGCCGGCCGTGGCGTCATCACCTCCATCACCTACCTGGAGGAGGCCGGCGCCTACGAGAACCTCGACTTCGTCACCTACGACGTCCTCGGCGACGTTGTCTGCGGTGGCTTC…
641246495	IMG	K02588	nifH; nitrogenase iron protein NifH	Alkaliphilus oremlandii OhILAs	ATGAAAAAAATTGCGATTTATGGGAAAGGCGGTATCGGAAAATCAACGACCGTATCAAATTTATCTGCGGCTCTATCGCATTTAGGATATAAGGTGATGCAGGTGGGCTGCGACCCCAAAGCTGATTCAACGAAGAATTTGATGAAGGGAGCATTCATCCCCACTGTATTGAATGTTTTAAGAGATCAAGGAGATGATATCGGGCTTGAAGATATTGTGTTCAAAGGATACAACGATGTTTTATGTGTAGAAGCAGGAGGACCGACCCCTGGCATCGGTTGTGCAGGTAGAGGGATTATCACAGCCTTCGAAAAACTAGAGGAGCTTGAAGCTTTTGAAGAATACCAGCCCGATATTGTGATCTATGACGTACTAGGGGACGTAGTTTGCGGTGGATTT…
641258646	IMG	K02588	nifH; nitrogenase iron protein NifH	Azorhizobium caulinodans ORS 571	ATGTCGTCACTGAGACAGATCGCATTTTACGGCAAGGGGGGCATCGGCAAGTCGACGACGTCCCAGAACACGCTGGCGGCGCTGGCGGAGATGGGCCATCGCATCCTCATCGTCGGCTGCGACCCCAAGGCCGACTCAACCCGCCTCATCCTGCACGCCAAGGCGCAGGACACCATCCTGTCGCTGGCCGCCGCCGCCGGCAGCGTCGAAGACCTCGAGCTCGAAGAGGTCATGAAGATCGGCTACCGCGACATCCGCTGCGTGGAATCCGGCGGTCCGGAGCCGGGCGTCGGCTGCGCGGGGCGCGGCGTCATCACCTCCATCAATTTCCTGGAGGAGAACGGCGCCTATGAGGACATCGACTACGTCTCCTACGACGTGCTCGGCGACGTGGTGTGC…
641261072	IMG	K02588	nifH; nitrogenase iron protein NifH	Azorhizobium caulinodans ORS 571	ATGTCGTCACTGAGACAGATCGCATTTTACGGCAAGGGGGGCATCGGCAAGTCGACGACGTCCCAGAACACGCTGGCGGCGCTGGCGGAGATGGGCCATCGCATCCTCATCGTCGGCTGCGACCCCAAGGCCGACTCAACCCGCCTCATCCTGCACGCCAAGGCGCAGGACACCATCCTGTCGCTGGCCGCCGCCGCCGGCAGCGTCGAAGACCTCGAGCTCGAAGAGGTCATGAAGATCGGCTACCGCGACATCCGCTGCGTGGAATCCGGCGGCCCGGAGCCGGGCGTCGGCTGCGCGGGGCGCGGCGTCATCACCTCCATCAATTTCCTGGAGGAGAACGGCGCCTATGAGGACATCGACTACGTCTCCTACGACGTGCTCGGCGACGTGGTGTGC…
641283270	IMG	K02588	nifH; nitrogenase iron protein NifH	Methanococcus maripaludis C6	TTGAAACAGATTGCGTTCTACGGAAAAGGAGGCATTGGAAAATCAACTACAGTTTGTAATTTGGCTGCGGCATTATCAAAAAGTGGTAAAAAAGTTATCGTTGTAGGATGCGATCCAAAACATGACTGTACTTCTAATTTAAGGTGTGGCGAAGATATACCTACTGTTTTAGATGTTTTGAGAGAAAAAGGAATTGATAAACTCGGAATTGAAACCATAATTCGCGAGAATTTATTAAAAAAAGAAGATATAATTTATGAAGGATTCAATGGAATTTACTGTGTTGAGGCAGGCGGTCCAAAACCAGGATACGGCTGTGCCGGACGGGGCGTGATAGTTGTAATTGATCTTCTCAAAAAAATGAAGGTTTTTGAAGAACTTGGCGTTGATGTAGTTCTT…
641284303	IMG	K02588	nifH; nitrogenase iron protein NifH	Methanococcus maripaludis C6	ATGGTAAGAAAAATCGCAATTTACGGAAAAGGTGGAATCGGAAAATCAACCACCACACAAAACACAGTAGCTGCAATGGCTCACTTTCACGACAAAAAAGTATTCATTCACGGATGTGACCCTAAAGCAGACAGTACAAGGTTAATCTTGCACGGTAAACAGCAAGTAACAATGATGGATACATTAAGAGAAAAAGGAGAAGACGAATGTACTCCTGACAAAGTTATCGAAGTTGGTTTCGGTGGCGTAAAATGTGTAGAATCAGGAGGACCTGAGCCAGGAGTAGGCTGTGCAGGTAGAGGTGTTATCACTGCAATTACACTCATGGAACAACACGGTGTTTACGAAGACAACCTTGACTTTGTATTCTTCGATGTTTTAGGGGACGTTGTATGTGGT…
641334393	IMG	K02588	nifH; nitrogenase iron protein NifH	Gluconacetobacter diazotrophicus PAl 5	ATGAGCAAGCTTCGCCAAATCGCCTTTTATGGAAAGGGAGGAATCGGCAAGTCGACGACCTCCCAGAATACCCTCGCCGCACTGGTCGAGATGGGCCAGAAGATCCTGATCGTCGGCTGCGATCCGAAGGCGGATTCCACCCGCCTGATCCTGAACGCCAAGGCGCAGGATACGGTCCTGAGCCTGGCAGCGGAAGCCGGATCGGTCGAGGACCTGGAACTCGAGGACGTGCTGAAGATCGGCTACAAGGGCATCAAGTGCGTCGAATCCGGCGGGCCGGAGCCCGGCGTCGGCTGCGCGGGACGCGGCGTGATCACCTCGATCAACTTCCTCGAGGAAAACGGCGCCTATGACGATGTCGACTACGTCTCCTACGACGTGCTGGGCGACGTGGTCTGC…
641558454	IMG	K02588	nifH; nitrogenase iron protein NifH	Heliobacterium modesticaldum Ice1	ATGCGGCAGATCGCCATTTACGGAAAAGGTGGCATCGGCAAGTCCACCACCACGCAAAACACCGTTTCCGCTTTGGCGGAGATGGGCAAAAAGGTCATGATCGTCGGCTGCGACCCCAAAGCCGACTCGACCCGTCTGATCCTGCACTCCAAAGCGCAGGCCACCGTCATGGACCTGGCTCGTGAGAAAGGCACCGTTGAAGACCTCGAACTGAGTGACGTGCTCCTCACCGGTTTTGCCGACATCCGCTGCGCCGAGTCGGGCGGCCCGGAACCGGGCGTCGGCTGCGCCGGCCGCGGCGTCATCACCGCCATCAACTTCCTCGAAGAAAACGGCGCCTACACCCCGGACCTCGATTATGTCTTCTATGACGTTCTCGGCGACGTCGTCTGCGGTGGT…
641592999	IMG	K02588	nifH; nitrogenase iron protein NifH	Candidatus Desulforudis audaxviator MP104C	GTGACCAGAAAAATTGCGATTTACGGCAAGGGCGGTATCGGCAAGTCCACCACCACCCAGAACACGGCGGCGGCCATGGCCTACTTTTTCGGCAAGCGGATTATGATTCACGGTTGCGACCCCAAGGCCGACTCCACCCGCCTGATCCTGGGAGGGATGATGCAGACCACCGTGATGGACACCCTGCGCGAGGAAGGTGAAGAAGGCGTAACCCTGGACCGCGTACGGCTGCAGGGTTTCGGCGAGATCGACTGCGTGGAGTCCGGCGGTCCCGAACCGGGTGTGGGATGTGCCGGCCGGGGGGTGATCACGGCCATCAACCTGATGGAGGACCTGAACGCCTACGGGGATGAGCTGGACTTTGTGTTCTTCGACGTCCTGGGTGACGTGGTCTGCGGC…
641643703	IMG	K02588	nifH; nitrogenase iron protein NifH	Methylobacterium sp. 4-46	ATGGCTGGTCTGCGCCAAATCGCGTTCTACGGGAAAGGGGGGATCGGCAAGTCGACCACCTCCCAGAACACCCTCGCCGCCCTCGTCGAGATGGGTCAGAAGATCCTGATCGTCGGCTGCGATCCGAAAGCCGATTCCACGCGCCTCATCCTCAACGCGAAGGCGCAGGACACCGTTCTCAGCCTCGCGGCCGAGGCCGGGTCCGTCGAGGATCTCGAACTCGAGGACGTCCTCAAGATCGGCTACAGGGGCATCAAGTGCGTCGAGTCCGGCGGTCCCGAGCCGGGCGTCGGCTGCGCCGGCCGCGGCGTCATCACCTCGATCAACTTCCTGGAGGAGAACGGCGCCTACGAGGACGTCGACTACGTCTCCTACGACGTGCTCGGCGACGTGGTCTGC…
641653837	IMG	K02588	nifH; nitrogenase iron protein NifH	Clostridium botulinum B1 str. Okra	ATGAAGAAAATTGCTATTTATGGGAAAGGGGGCATTGGAAAGTCCACTACGGTATCCAATGTATCTGCAGCTATGGCAAGAATGGGGCTTACAGTGATGCAAATTGGGTGTGACCCTAAGGCGGACTCTACTCGAAATCTAACCGGCGGTAAAAATATTCCCACGGTATTGGATACTCTAAGAGAAAAGGGAGATATAGAGCTAGATGACCTTGTATTTAAAAGTAGTACTGGTGTCTTGTGTGTAGAATCAGGAGGACCAGTTCCAGGAGTAGGCTGTGCTGGACGTGGGATAATCACTGCATTTGAAAAACTGGAAGAGTTAGATGCATATGAAGTATATAAACCAGATGTTATTCTCTATGATGTATTGGGTGATGTGGTATGCGGTGGATTCGCT…
641659734	IMG	K02588	nifH; nitrogenase iron protein NifH	Clostridium botulinum A3 str. Loch Maree	ATGAAGAAAATTGCCATTTATGGAAAAGGAGGCATTGGAAAGTCTACTACGGTATCCAATGTATCTGCAGCTATGGCAAGAATGGGTCTTACAGTAATGCAGATTGGGTGTGACCCTAAGGCAGACTCTACTCGAAATCTAACCGGTGGTGAAAATATCCCCACGGTATTAGATACTTTGAGAGAAAAGGGAGATATAGAGTTAGATGATCTTGTATTTAAAAGTAGTACTGGTGTCTTGTGTGTAGAATCAGGAGGACCAGTTCCAGGAGTGGGTTGTGCCGGACGTGGAATAATCACTGCATTTGAAAAACTGGAAGAATTAGATGCATATGAAGTATATAAACCAGACGTTATCCTCTATGATGTATTGGGCGATGTGGTATGTGGCGGATTTGCT…
641664184	IMG	K02588	nifH; nitrogenase iron protein NifH	Leptothrix cholodnii SP-6	ATGGCTGCACTTCGGCAAATCGCCTTCTACGGCAAAGGTGGCATCGGCAAGTCCACCACCTCGCAGAACACCCTGGCTGCATTGAGCGACCTGGGCCAGAAGATCCTCATCGTCGGCTGTGATCCCAAGGCCGACTCGACCCGCCTGATCCTGCACGCCAAGGCCCAGGACACCATCCTGTCGCTGGCCGCCGAGGCCGGTTCGGTCGAGGACCTCGAGCTCGAGGACGTGATGAAGGTCGGCTACAAGGACATCCGTTGCGTCGAATCCGGTGGCCCGGAGCCGGGTGTCGGTTGCGCCGGCCGCGGCGTGATCACCTCGATCAACTTCCTCGAGGAAAACGGCGCCTATGACGGCGTGGACTACGTGTCCTACGACGTGCTCGGCGACGTGGTGTGC…
641675026	IMG	K02588	nifH; nitrogenase iron protein NifH	Cyanothece sp. ATCC 51142 chromosome circular	ATGGGACGCAACTCCCAAGGTTTCCTAACCACAATACGAATCATCGTTACGTCAGCAACGGATCAACCTTCCAACTTTATACACTCACTGTCTAACAAGCGAGAATCAACTATGCGTCAGATTGCATTTTACGGAAAAGGCGGTATCGGTAAGTCTACCACTTCTCAGAATACCATTGCTGCGTTAGCTGAAACCAACCGCATCATGATTGTTGGTTGTGACCCTAAAGCTGATTCTACCCGCTTAATGCTTCACACCAAAGCACAAACCACCATTCTGCACTTAGCAGCAGAACGGGGAACCGTTGAAGACATCGAACTCGAAGAAGTATTACTCGAAGGATACCAAGGAGTCAAGTGTGTTGAGTCCGGTGGTCCTGAGCCTGGAGTTGGATGTGCG…
641704465	IMG	K02588	nifH; nitrogenase iron protein NifH	Beijerinckia indica subsp. indica ATCC 9039	ATGCGCCAGATTGCGTTCTACGGTAAGGGTGGTATCGGCAAGTCCACCACCTCGCAAAACACCCTCGCCTGCCTCGCCCAGATGGGCCACAAGATCCTGATCGTCGGCTGCGACCCCAAGGCTGACTCGACCCGCCTGATCCTTCACTCGAAGGCCCAAGACACCATCCTCAGCCTCGCCGCTGCCGCTGGTTCCGTCGAAGACCTCGAAATCGAAGACGTCATGAAGGTCGGCTACCTCGACATCAAGTGCGTTGAGTCCGGTGGTCCGGAGCCGGGCGTCGGCTGCGCCGGTCGTGGCGTTATCACCTCGATCAACTTCCTCGAGGAAAACGGCGCTTACGAAGACGTTGACTACGTTTCCTACGACGTGCTCGGCGACGTGGTCTGCGGTGGCTTC…
642599283	IMG	K02588	nifH; nitrogenase iron protein NifH	Burkholderia phymatum STM815 plasmid pBPHY02	ATGTCTCAACTTCGGCAAATCGCCTTCTACGGCAAAGGCGGCATCGGCAAGTCCACCACGTCGCAAAATACGCTTGCGGCGCTGAGCGACCTCGGGCAGAAGATCCTCATCGTAGGGTGTGATCCAAAGGCTGACTCGACGCGCCTGATACTGCACGCGAAGGCGCAGGACACAATTCTCTCGCTTGCGGCGGAAGCGGGTTCAGTCGAGGACCTGGAACTCGATGACGTGATGAAGATCGGCTACAAGGACATCCGCTGCGTCGAGTCGGGGGGGCCTGAGCCGGGCGTCGGCTGCGCGGGCCGTGGCGTCATCACGTCGATCAATTTCCTCGAGGAGAACGGCGCGTATGACGGCGTGGACTATGTGTCGTACGACGTGCTCGGCGACGTGGTGTGC…
642599328	IMG	K02588	nifH; nitrogenase iron protein NifH	Burkholderia phymatum STM815 plasmid pBPHY02	ATGTCTCAACTTCGGCAAATCGCCTTCTACGGCAAAGGCGGCATCGGCAAGTCCACCACGTCGCAAAATACGCTTGCGGCGCTGAGCGACCTCGGGCAGAAGATCCTCATCGTAGGGTGTGATCCAAAGGCTGACTCGACGCGCCTGATACTGCACGCGAAGGCGCAGGACACAATTCTCTCGCTTGCGGCGGAAGCGGGTTCAGTCGAGGACCTGGAACTCGATGACGTGATGAAGATCGGCTACAAGGACATCCGCTGCGTCGAGTCGGGGGGGCCTGAGCCGGGCGTCGGCTGCGCGGGCCGTGGCGTCATCACGTCGATCAATTTCCTCGAGGAGAACGGCGCGTATGACGGCGTGGACTATGTGTCGTACGACGTGCTCGGCGACGTGGTGTGC…
642599733	IMG	K02588	nifH; nitrogenase iron protein NifH	Nostoc punctiforme PCC 73102	ATGACAGACGAAAACATTAGACAGATAGCTTTCTACGGTAAGGGCGGTATCGGTAAATCTACCACCTCCCAAAACACCTTAGCAGCTATGGCAGAAATGGGTCAACGCATCCTCATCGTCGGTTGCGACCCTAAAGCTGACTCCACCCGTTTGATGCTGCACAGCAAGGCTCAAACAACCGTTCTTCACCTCGCCGCAGAACGTGGTGCAGTAGAAGATATCGAACTCGAAGAAGTAATGCTAACCGGTTTCCGTAACGTTCGTTGCGTAGAATCTGGTGGTCCAGAACCCGGTGTAGGTTGCGCCGGTCGTGGTATCATCACCGCCATCAACTTTTTAGAAGAAAACGGTGCTTACCAAGACCTAGACTTCGTATCTTACGACGTATTAGGTGACGTT…
642600311	IMG	K02588	nifH; nitrogenase iron protein NifH	Nostoc punctiforme PCC 73102	ATGACTGACGAAAAGATTAGACAAATAGCTTTCTATGGTAAAGGCGGTATTGGTAAATCTACCACCTCTCAAAACACCCTTGCAGCAATGGCTGAAATGGGTCAACGCATTCTAATTGTCGGTTGCGACCCTAAAGCTGACTCTACCCGTTTGATGCTACACAGTAAAGCTCAAACAAGTGTTCTTCAATTAGCTGCTGAAAGAGGCGCTGTAGAAGATATTGAACTCGAAGAAGTAATGCTGACTGGTTTCCGTGATGTACGTTGTGTGGAGTCTGGTGGCCCTGAACCCGGTGTAGGTTGCGCTGGTCGTGGTATTATCACTGCTATCAACTTCTTAGAAGAAAACGGTGCTTACAAAGACGTTGATTTTGTAAGTTACGACGTTTTGGGTGACGTT…
642604820	IMG	K02588	nifH; nitrogenase iron protein NifH	Nostoc punctiforme PCC 73102	ATGTCCGACGAAAAAATTAGACAGATTGCTTTTTACGGTAAAGGTGGTATTGGTAAATCTACCACTTCCCAAAATACCCTTGCTGCGATGGCAGAAGTGGGTAAACGCATCTTGATTGTCGGATGTGACCCCAAAGCTGACTCTACCCGATTGATTTTGCACTGTAAAGCCCAAACCACAGTCTTGCACTTAGCTGCTGAACGGGGCGCTGTAGAAGATATTGAACTTGAAGAAGTGGTAATAACTGGCTTCCGAAATATCAGATGTGTAGAATCAGGTGGGCCAGAACCTGGTGTTGGTTGCGCCGGTCGGGGTATCATCACCGCTATCAACTTTCTTGAAGAAAACGGCGCTTACTCAGATGTAGATTTCGTATCATACGACGTGTTGGGCGACGTT…
642666111	IMG	K02588	nifH; nitrogenase iron protein NifH	Methylacidiphilum infernorum V4	GTGAGTGGAATAAGGCAAATTGCATTTTATGGAAAAGGAGGAATAGGCAAATCGACGACTTCTCAAAACACCCTGGCTGCATTGGCCGAGATGGGACAAAGGATATTGATTGTCGGATGCGACCCTAAGGCGGATTCTACAAGGCTCATTCTTCATTCCAAGGCCCAGGATACGATTCTGCATTTGGCCGCTCAAGCCGGCAGCGTTGAGGATCTGGAAATCGAAGACGTGATGAAAATCGGGTACCGAAATATCCGCTGCGTAGAATCGGGTGGACCGGAACCGGGTGTGGGATGCGCGGGTCGTGGTGTCATCACCTCCATCAATTTCTTGGAAGAGAACGGCGCCTACGAGGACATCGACTATGTATCCTACGACGTTCTTGGGGATGTCGTCTGT…
642668312	IMG	K02588	nifH; nitrogenase iron protein NifH	Chlorobium limicola DSM 245	ATGAGAAAAGTAGCTATTTATGGAAAAGGTGGCATCGGCAAGTCAACCACGACACAGAACACGGTTGCCGGTCTTGCGGAAATGGGCAAAAAAGTCATGGTAGTAGGCTGTGATCCTAAAGCCGACTCTACCCGTCTCCTGCTCGGCGGTCTCCAGCAGAAAACCGTACTCGATACCCTGCGTGAGGAGGGAGAAGAAGTCGAACTTGAAGATATCATCAAAGAGGGATACAGAAACACCCGCTGTACGGAGTCCGGCGGACCGGAACCAGGCGTGGGCTGTGCAGGACGCGGCATCATAACCTCGGTAAACCTGCTCGAACAGCTTGGAGCCTACGATGAGGAATGGGATCTCGATTATGTGTTCTACGATGTGCTCGGTGATGTCGTATGCGGCGGA…
642676041	IMG	K02588	nifH; nitrogenase iron protein NifH	Geobacter lovleyi SZ	ATGAGACAGATAGCTATTTACGGCAAAGGCGGCATCGGCAAATCAACCACCACACAAAACACGGTGGCAGGCCTGGCATCCATCGGCAAGAAGGTCATGATAGTCGGTTGCGACCCCAAGGCAGACTCCACCCGTCTGATCCTGCATGCCAAGGCACAGAATACGGTTATGGACCTGGTTCGTGAACTGGGTACGGTTGAAGACCTTGAGCTGGAAGAAGTGATGAAGGTCGGCTACGGCGATGTAAAGTGTGTCGAGTCCGGCGGACCTGAGCCTGGCGTTGGTTGTGCAGGCCGTGGTGTTATTACCGCCATCAACTTTCTGGAGGAAAACGGTGCCTATACCCCTGACCTTGATTTTGTTTTCTATGACGTGCTTGGTGACGTTGTCTGCGGCGGT…
642676615	IMG	K02588	nifH; nitrogenase iron protein NifH	Geobacter lovleyi SZ	ATGAGACAGGTAGCAATCTACGGCAAAGGCGGCATCGGCAAATCCACCACCACCCAGAACACCGTGGCAGGGCTGGCATCAATGGGCAAAAAGGTCCTGATCGTCGGCTGCGACCCAAAGGCGGATTCAACCCGTCTGATCCTGCATGCCAAGGCCCAGAATACCGTAATGGATCTGGTTCGCGAGCTGGGTACGGTTGAAGATCTTGAACTTGATGCCGTATTGAAAGAGGGATACGCCGGCATCAAGTGCGTCGAGTCAGGCGGCCCTGAGCCGGGTGTTGGCTGTGCCGGGCGCGGCGTCATCACCGCCATCAACTTTCTGGAAGAAAATGGCGCCTATACCGATGACCTTGATTTTGTTTTCTACGATGTTCTGGGCGACGTTGTCTGCGGCGGG…
642684244	IMG	K02588	nifH; nitrogenase iron protein NifH	Chlorobium phaeobacteroides BS1	ATGAGAAAGATAGCGATCTATGGAAAAGGCGGGATCGGCAAATCAACCACAACCCAGAACACCGTAGCCGGACTTGCTGAAATGGGAAAAAAGGTCATGGTCGTCGGCTGTGATCCGAAAGCTGATTCGACGAGGCTTCTGCTCGGCGGACTCACACAGAAAACTGTACTGGATACACTGCGCGAGGAGGGCGAAGATGTTGAACTTGAAGATATCATCAAAGAGGGGTACGGCGCTTCACGTTGTACCGAGTCCGGGGGTCCTGAACCGGGAGTAGGCTGCGCGGGACGCGGGATCATCACTTCGGTCAACATGCTGGAACAGCTCGGAGCATACGATGATGAATGGGGGCTCGACTATGTCTTCTACGATGTGTTGGGTGATGTTGTCTGCGGCGGT…
642705388	IMG	K02588	nifH; nitrogenase iron protein NifH	Rhizobium etli CIAT 652 plasmid pB	ATGTCAGATTTGCGTCAAATCGCATTTTACGGCAAAGGGGGGATCGGCAAGTCCACCACCTCCCAAAATACGCTCGCAGCGCTTGTCGACCTCGGGCAGAAGATCCTGATCGTCGGATGCGACCCGAAAGCCGACTCCACCCGGCTGATCCTGAACGCCAAAGCACAGGACACGGTTCTGCATCTGGCAGCGCAGGAAGGTTCGGTGGAAGACCTTGAGCTCGAGGACGTGCTCAAGGCCGGCTACAAAGGCATCAAGTGCGTGGAGTCCGGCGGTCCGGAACCGGGCGTCGGCTGCGCCGGGCGCGGCGTCATCACCTCGATCAATTTCCTTGAAGAGAACGGTGCATATGACGATGTCGACTACGTCTCCTATGACGTGCTCGGCGATGTGGTGTGC…
642705430	IMG	K02588	nifH; nitrogenase iron protein NifH	Rhizobium etli CIAT 652 plasmid pB	ATGTCAGATTTGCGTCAAATCGCATTTTACGGCAAAGGGGGGATCGGCAAGTCCACCACCTCCCAAAATACGCTCGCAGCGCTTGTCGACCTCGGGCAGAAGATCCTGATCGTCGGATGCGACCCGAAAGCCGACTCCACCCGGCTGATCCTGAACGCCAAAGCACAGGACACGGTTCTGCATCTGGCAGCGCAGGAAGGTTCGGTGGAAGACCTTGAGCTCGAGGACGTGCTCAAGGCCGGCTACAAAGGCATCAAGTGCGTGGAGTCCGGCGGTCCGGAACCGGGCGTCGGCTGCGCCGGGCGCGGCGTCATCACCTCGATCAATTTCCTTGAAGAGAACGGTGCATATGACGATGTCGACTACGTCTCCTATGACGTGCTCGGCGATGTGGTGTGC…
642705472	IMG	K02588	nifH; nitrogenase iron protein NifH	Rhizobium etli CIAT 652 plasmid pB	ATGTCAGATTTGCGTCAAATCGCATTTTACGGCAAAGGGGGGATCGGCAAGTCCACCACCTCCCAAAATACGCTCGCAGCGCTTGTCGACCTCGGGCAGAAGATCCTGATCGTCGGATGCGACCCGAAAGCCGACTCCACCCGGCTGATCCTGAACGCCAAAGCACAGGACACGGTTCTGCATCTGGCAGCGCAGGAAGGTTCGGTGGAAGACCTTGAGCTCGAGGACGTGCTCAAGGCCGGCTACAAAGGCATCAAGTGCGTGGAGTCCGGCGGTCCGGAACCGGGCGTCGGCTGCGCCGGGCGCGGCGTCATCACCTCGATCAATTTCCTTGAAGAGAACGGTGCATATGACGATGTCGACTACGTCTCCTATGACGTGCTCGGCGATGTGGTGTGC…
642711512	IMG	K02588	nifH; nitrogenase iron protein NifH	Rhodopseudomonas palustris TIE-1	ATGACCCGCAAGGTGGCGATCTACGGTAAGGGTGGCATCGGCAAGTCGACGACCACTCAGAATACGGCGGCGGCGCTCGCTTTCTATCACGACAAGAACGTCTTCATTCACGGCTGCGATCCAAAGGCGGACTCGACCCGCCTGATCCTCGGCGGCAAGCCGCAGGACACCGTGATGGACACGCTGCGCACGCTCGGCGCAGAGAAGGTCACGCTCGAAAACGTCGTGAAGAGCGGCTTCAAGGACATCCGCTGCGTCGAGTCCGGCGGGCCCGAGCCCGGCGTCGGCTGCGCCGGCCGCGGCGTCATCACCGCGATCGACCTGATGGAAGCCAACAAGGCCTACACCGACGATCTCGATTTCATTTTCTTCGACGTGCTCGGCGACGTCGTGTGCGGC…
642712475	IMG	K02588	nifH; nitrogenase iron protein NifH	Rhodopseudomonas palustris TIE-1	ATGGCCAACAAATTGAAGCAGATCGCCATCTATGGAAAAGGCGGGATCGGCAAGTCCACCACCACCTCCAACATCAGTGCGGCCCTTGCGGAGGCCGGCTACAAGGTGATGCAGTTCGGCGCCGACCCGAAGGCTGACTCGACCAACACGCTCCGCGGCGGCGCCTACATCCCGTCGGTGCTCGACCTGCTGGCGGAACGCCGCCGTGTCGATGCCTACGAGGCGATCTTTCAAGGCTTCGGCGGAATCTATTGCGTAGAGGCCGGCGGCCCGCAGCCCGGCGTCGGTTGCGCCGGCCGTGGCATCATCACCGCGGTCGAACTTCTGAAGCAGCAGCGGGTGTTCGAAGAACTCGACCTCGATTACGTGATCTACGACGTGCTGGGGGACGTGGTGTGC…
642712766	IMG	K02588	nifH; nitrogenase iron protein NifH	Rhodopseudomonas palustris TIE-1	GTGAGCAGCAATAAGCCCAAGCACATCGCCATCTATGGCAAGGGAGGCATCGGCAAGTCGACGACGACGTCGAACATCAGCGCTGCGCTGGCGGAGGCGGGGCATCGCGTGATCCAGATCGGCTGCGATCCGAAGAGCGACTCGACGACGATCCTGCGCGGCGGCGAGGATCTGCCGACCGTGTTGGACAGCCTGCGGGATAGCGGCCGGCCGACTATCGCGGACGTGTCCGCGATCGGGTTCGGCGGTGTGCTGTGCATCGAGGCCGGCGGGCCGGTTCCCGGAGTGGGGTGTGCTGGGCGCGGCATCAATGCCGCGGTCGATCTGCTGCACGAACTGAAACTGTTCGAGGAATTCAAGCCGGATTACGTGTTGTACGATGTGCTCGGCGATGTCGTG…
642712787	IMG	K02588	nifH; nitrogenase iron protein NifH	Rhodopseudomonas palustris TIE-1	ATGGCGAAACAACTCAAGCAGATTGCGATCTACGGCAAGGGCGGCATCGGGAAATCGACCACGACTTCCAACATCAGCGCCGCGCTTGCAGAGGCCGGCTATAAAGTCATGCAGTTCGGTGCCGACCCGAAGGCGGACTCGACCAACACGCTCCGTGGCGGAGAGTACATTCCGTCGGTGCTCGATCTTCTCGCCGAGCGTCGCCGCGTAGACGCCTATGAGGCGATATTTCAAGGCTTTGGTGGCATCTATTGCGTCGAGGCCGGAGGCCCGCAACCGGGCGTGGGCTGCGCGGGGCGGGGCATCATTACTGCCGTTGAACTGCTCAAGCAGCAACGTGTCTTCGAAGAGCTGGACCTCGACATCGTGATCTACGACGTGCTCGGCGACGTCGTGTGC…
642714986	IMG	K02588	nifH; nitrogenase iron protein NifH	Rhodopseudomonas palustris TIE-1	ATGGCACTTCGGCAAATCGCATTCTACGGCAAGGGCGGCATCGGCAAGTCGACCACCTCGCAGAACACGCTCGCGGCGCTGGTCGAGATGGGTCAGAAGATCCTGATCGTCGGCTGCGACCCCAAGGCGGACTCCACCCGTCTGATCCTCAACACCAAGATGCAGGACACGGTGCTGAGCCTCGCCGCGGAAGCGGGTTCGGTGGAAGACCTCGAACTCGAAGACGTGATGAAGGTCGGCTACAAGGGCATCAAGTGCACCGAAGCCGGTGGTCCCGAGCCGGGCGTCGGTTGCGCCGGCCGCGGCGTCATCACCGCGATCAACTTCCTCGAAGAGAACGGCGCCTATGAGGACGTCGACTACGTCTCCTATGACGTGCTCGGCGACGTGGTCTGCGGC…
642716918	IMG	K02588	nifH; nitrogenase iron protein NifH	Chloroherpeton thalassium ATCC 35110	ATGAGAAAAGTTGCAATTTATGGAAAAGGCGGAATCGGTAAATCCACCACTACACAAAATACGGTGGCTGGCCTTGCCGAGATGGGCAAAAAAGTGATGGTTGTTGGTTGTGATCCAAAGGCTGACTCGACCCGTCTTTTACTTGGTGGCTTGATACAAAAAACCGTTCTGGATACGCTTCGCGAAGAAGGTGAAGACGTTGAACTTGATGACATTATAAAAGAAGGCTATAGCGCTACCCGTTGCGTTGAGTCAGGTGGTCCAGAACCAGGTGTTGGCTGTGCTGGTCGCGGTATTATTACCTCCGTCAATTTGCTTGAGCAACTCGGTGCTTATGATGATGAATGGAATTTGGACTATGTATTCTATGATGTTTTGGGCGACGTTGTATGCGGTGGC…
642717726	IMG	K02588	nifH; nitrogenase iron protein NifH	Chloroherpeton thalassium ATCC 35110	ATGAAAAAGATTGCTTTTTATGGAAAAGGTGGAATTGGAAAATCCACAACTCAGCAAAATACCGCTGCTGCAATGGCCTATTTTCATAACCAGAAGGTGTTCATTCATGGTTGCGATCCGAAAGCCGATTCGACCCGAATGATTCTTGGTGGAATGAACCAGGCCACCATTATGGATGTGCTGCGAGATGAAGGCGCAGAAAAAATCACGGCGGATAAGATTATAAAAGGCGGCTTTGGCAACATTCGCTGTGTTGAATCCGGTGGCCCGGAACCGGGTGTGGGGTGTGCTGGGCGAGGCGTCATCACGGCAATTGATATGATGGAAGCCACTGGCGCTTATTCCTCTGATTTGGATTATGTGTTCTTTGATGTTCTTGGTGACGTGGTGTGTGGCGGG…
642720264	IMG	K02588	nifH; nitrogenase iron protein NifH	Chlorobaculum parvum NCIB 8327	ATGAGAAAAGTCGCGATTTATGGCAAGGGCGGTATCGGTAAATCCACCACCACTCAGAACACGGTGGCCGGTCTCGCAGAAGCAGGCAAAAAAGTGATGGTCGTAGGTTGCGACCCGAAGGCTGACTCTACCCGTCTCCTGCTCGGTGGCCTTCAGCAGAAAACTGTGCTCGACACCCTGCGCGAGGAGGGCGAAGAAGTCGAACTCGAAGATATCATCAAAGAGGGCTACAAAGGCAGCCGTTGCACCGAATCCGGTGGTCCTGAGCCTGGCGTCGGTTGCGCTGGCCGCGGCATCATCACCTCGGTCAACCTGCTCGAACAGCTCGGTGCTTACGATGACGAATGGAACCTCGACTATGTGTTCTACGATGTGCTTGGTGACGTTGTGTGCGGCGGT…
642725615	IMG	K02588	nifH; nitrogenase iron protein NifH	Prosthecochloris aestuarii DSM 271	ATGAGAAAGATTGCGATTTATGGTAAAGGCGGTATCGGCAAATCCACCACAACACAGAATACTGTTGCAGGTCTGGCCGAAATGGGAAACAAAGTCATGGTTGTCGGTTGCGACCCGAAAGCTGACTCGACAAGGCTCCTGCTTGGTGGCCTGACTCAGAAAACTGTCCTCGATACCTTGCGCGAGGAAGGAGAAGATGTTGAACTCGAAGATATCATCAAAGAGGGATACGGTGCTTCGCGCTGCACCGAGTCTGGTGGTCCTGAGCCTGGCGTAGGTTGTGCCGGCAGAGGTATCATCACATCGGTAAACCTGCTTGAGCAGCTTGGTGCCTACGATGACGAGTGGGGCCTTGATTATGTCTTCTACGATGTGCTTGGTGACGTTGTGTGCGGTGGC…
642728152	IMG	K02588	nifH; nitrogenase iron protein NifH	Pelodictyon phaeoclathratiforme BU-1	ATGAGAAAAGTAGCTATTTACGGAAAAGGTGGCATCGGCAAGTCAACCACGACACAAAACACGGTTGCCGGTCTTGCGGAAATGGGCAAGAAAATCATGGTTATTGGCTGTGACCCGAAGGCTGACTCTACCCGTCTGCTACTCGGTGGACTGCAGCAGAAGACCGTGCTCGACACACTTCGCGAGGAGGGTGAAGAAGTTGAACTTGAAGATATCATCAAAGATGGTTACAGAAATACCCGTTGCACCGAATCCGGTGGTCCTGAACCAGGCGTAGGCTGCGCAGGTCGTGGTATCATAACCTCTGTTAACCTTCTCGAACAGCTTGGCGCTTTTGATGATGAATGGGATCTCGATTATGTCTTCTACGATGTGCTTGGTGACGTTGTATGCGGAGGA…
642764674	IMG	K02588	nifH; nitrogenase iron protein NifH	Anaeromyxobacter sp. K	ATGAGGCAGATCGCAATCTACGGGAAGGGCGGCATCGGCAAGTCCACCACCACCCAGAACACGGTGGCGGGCCTCGCCTCGCTCGGCAAGAAGGTGATGATCGTCGGCTGCGATCCCAAGGCCGACTCGACCCGCCTCATCCTCCACGCCAAAGCGCAGGCCACCGTGATGGACCTGGTGCGCGAGCGCGGCACGGTGGAGGACCTCGAGCTCGGCGACGTGATGAAGGTCGGCTTCGGCGCGGTGAAGTGCGTCGAGTCCGGCGGCCCGGAGCCGGGGGTCGGCTGCGCCGGCCGCGGCGTGATCACGGCCATCAACTTCCTGGAGGAGCAGGGCGCGTACACGCCCGACCTCGACTTCGTGTTCTACGACGTGCTGGGCGACGTGGTGTGCGGCGGC…
642767723	IMG	K02588	nifH; nitrogenase iron protein NifH	Geobacter bemidjiensis Bem	ATGGCTGTGGAACATCTGGTTATCGCAGGCAAGAGCGGAGTGGGGAAGTCGACCACCGCGGCCAATCTGAGCGCCGCCCTGGCGGAGAAGGGCAAGCGGGTGCTCCTCATCGGATACGACAGCCGCTGGAGTTCGACCGGCATCCTGTGCGGCGGCAACGAGCTGACCCCGCTGCCGGGATGGCAGGGAGAGGATGCGCCGCTCCAGGCGCTGGGGCACGCGGGGGCGCTCTGCCTGGAAGCGGGGGCGGCGCTGGAGTCCGGAGCCGCGACCGGGGGTGAGATCCTCACCCATCCGCTCATCGCCGACTACGACCCGGAGTACGTGGTGCACGACACCGCCTGGGAGCCGGCAGGGAGCTTCACGCTCCCGCCGGGAATCGACGGCGTCTCCCGCCTT…
642768069	IMG	K02588	nifH; nitrogenase iron protein NifH	Geobacter bemidjiensis Bem	ATGAGACAGATCGCGATTTACGGCAAGGGCGGCATCGGCAAATCCACCACTACCCAGAACACCGTGGCAGGCCTCGCCTCCATCGGCAAGAAGGTCATGATCGTTGGCTGCGACCCTAAGGCCGACTCCACCCGTCTCATCCTGCACGCCAAGGCACAGTCGACCGTTATGGACCTGGTCCGCGAGCTGGGCACGGTAGAGGACCTGGAGCTTGAGGACGTCATGAAGGTAGGTTACGGCGATGTGAAATGCGTCGAGTCCGGCGGACCGGAGCCGGGCGTCGGCTGTGCCGGCCGCGGCGTCATCACCGCCATCAACTTCCTGGAAGAAAACGGCGCCTACACCCCCGACCTCGACTTCGTCTTCTACGATGTTCTGGGCGACGTCGTCTGCGGCGGT…
642789117	IMG	K02588	nifH; nitrogenase iron protein NifH	Acidithiobacillus ferrooxidans ATCC 53993	ATGAGTGACAAATTAAGGCAAATCGCCTTTTACGGTAAGGGGGGCATTGGCAAGTCTACCACCTCCCAGAATACCCTGGCAGCCCTTACGGAAATGGGCCAAAAGATTCTCATCGTCGGCTGCGACCCCAAAGCTGACTCCACCCGTTTGATTCTTCACTCCAAAGCACAGGACACCGTACTGAGCCTCGCGGCTGAGGCGGGCAGCGTGGAGGATCTGGAAATCGAAGACGTTATGAAAGTCGGTTACAGGGATATCCGCTGCGTGGAATCCGGTGGACCGGAGCCGGGCGTCGGTTGCGCCGGGCGTGGCGTTATCACCTCCATCAACTTCCTGGAGGAAAATGGTGCCTATGACGGCGTCGATTACGTCTCCTATGACGTGCTGGGCGACGTGGTG…
643061985	IMG	K02588	nifH; nitrogenase iron protein NifH	Rhizobium etli Brasil 5, unfinished sequence	ATGGAACGAAAGAAGGAAGGCGATATGTCAGATTTGCGTCAAATCGCATTTTACGGCAAAGGGGGGATCGGCAAGTCCACCACCTCCCAAAATACGCTCGCAGCGCTTGTCGACCTCGGGCAGAAGATCCTGATCGTCGGATGCGACCCGAAAGCCGACTCCACCCGGCTGATCCTGAACGCCAAAGCACAGGACACGGTTCTGCATCTGGCAGCGCAGGAAGGTTCGGTGGAAGACCTTGAGCTCGAGGACGTGCTCAAGGCCGGCTACAAAGGCATCAAGTGCGTGGAGTCCGGCGGTCCGGAACCGGGCGTCGGCTGCGCCGGGCGCGGCGTCATCACCTCGATCAATTTCCTTGAAAAAGAACGGTGCATATGA
643064209	IMG	K02588	nifH; nitrogenase iron protein NifH	Rhizobium etli Brasil 5, unfinished sequence	ATGTCAGATTTGCGTCAAATCGCATTTTACGGCAAAGGGGGGATCGGCAAGTCCACCACCTCCCAAAATACGCTCGCAGCGCTTGTCGACCTCGGGCAGAAGATCCTGATCGTCGGATGCGACCCGAAAGCCGACTCCACCCGGCTGATCCTGAACGCCAAAGCACAGGACACGGTTCTGCATCTGGCAGCGCAGGAAGGTTCGGTGGAAGACCTTGAGCTCGAGGACGTGCTCAAGGCCGGCTACAAAGGCATCAAGTGCGTGGAGTCCGGCGGTCCGGAACCGGGCGTCGGCTGCGCCGGGCGCGGCGTCATCACCTCGATCAATTTCCTTGAAGAGAACGGTGCATATGACGATGTCGACTACGTCTCCTATGACGTGCTCGGCGATGTGGTGTGC…
643364581	IMG	K02588	nifH; nitrogenase iron protein NifH	Klebsiella pneumoniae 342	ATGACCATGCGTCAATGCGCTATCTACGGTAAAGGCGGTATCGGTAAATCCACCACCACCCAGAATCTCGTCGCGGCCCTCGCCGAGATGGGTAAGAAAGTGATGATCGTCGGCTGCGATCCGAAAGCGGACTCCACCCGTCTGATCCTCCACGCTAAAGCCCAGAACACCATCATGGAGATGGCGGCGGAAGTGGGCTCGGTCGAGGATCTGGAGCTCGAAGACGTTCTGCAAATCGGCTATGGCGATGTCCGTTGCGCCGAATCCGGCGGCCCGGAGCCAGGCGTCGGCTGCGCCGGACGCGGGGTGATCACCGCCATCAACTTCCTCGAGGAAGAAGGCGCCTATGAAGAAGATTTGGATTTCGTCTTCTATGACGTCCTCGGCGACGTGGTCTGC…
643375954	IMG	K02588	nifH; nitrogenase iron protein NifH	Thermodesulfovibrio yellowstonii DSM 11347	ATGAGACAGATAGCAATTTACGGAAAAGGTGGTATTGGTAAATCAACAACCACTCAAAATACTGTTGCTGCTTTAGCAGAAGCAGGATATAAATGCATGATTGTAGGTTGTGATCCTAAGGCAGATGCTACGAGGCTGATTCTTCACAAAAAAAGTCAGGCAACAGTGATGGATTTAGCACGAGAGAGAGGCTCAGTAGAAGATCTTGAACTTGATGAAGTATTACTTGAAGGATTTAAAGGGGTTAAATGCGTTGAATCAGGTGGACCTGAGCCAGGAGTTGGCTGTGCTGGTAGAGGAGTAATAACGGCAATTAATTTCCTTGAGGAAAATGGAGCATATACCCCCGAGCTTGACTTTGTCTTTTATGATGTTCTTGGTGATGTTGTTTGTGGAGGC…
643391101	IMG	K02588	nifH; nitrogenase iron protein NifH	Gluconacetobacter diazotrophicus PAl 5	ATGAGCAAGCTTCGCCAAATCGCCTTTTATGGAAAGGGAGGAATCGGCAAGTCGACGACCTCCCAGAATACCCTCGCCGCACTGGTCGAGATGGGCCAGAAGATCCTGATCGTCGGCTGCGATCCGAAGGCGGATTCCACCCGCCTGATCCTGAACGCCAAGGCGCAGGATACGGTCCTGAGCCTGGCAGCGGAAGCCGGATCGGTCGAGGACCTGGAACTCGAGGACGTGCTGAAGATCGGCTACAAGGGCATCAAGTGCGTCGAATCCGGCGGGCCGGAGCCCGGGGTCGGCTGCGCGGGACGCGGCGTGATCACCTCGATCAACTTCCTCGAGGAAAACGGCGCCTATGACGATGTCGACTACGTCTCCTACGACGTGCTGGGCGACGTGGTCTGC…
643394159	IMG	K02588	nifH; nitrogenase iron protein NifH	Rhizobium leguminosarum bv. trifolii WSM2304 plasmid pRLG201	ATGGCTGCTCTGCGTCAGATCGCGTTTTACGGGAAGGGAGGCATCGGCAAATCCACGACCTCCCAGAATACACACGCCGCCCTTGTCGAACTCGGGCAAAAAATTCTGATCGTCGGCTGCGACCCAAAGGCCGATTCCACGCGATTGATGCTCTTCGCTAAGAAAAAATCCACCTTCGTAAGCGGATAA
643394192	IMG	K02588	nifH; nitrogenase iron protein NifH	Rhizobium leguminosarum bv. trifolii WSM2304 plasmid pRLG201	ATGGCTGCTCTGCGTCAGATCGCGTTTTACGGGAAGGGAGGCATCGGCAAATCCACGACCTCCCAGAATACACTCGCCGCCCTTGTCGAACTCGGGCAAAAAATTCTGATCGTCGGCTGCGACCCAAAGGCCGATTCCACGCGATTGATCCTTAACTCAAAGGCACAGGATACGGTCCTGCATCTGGCCGCAACAAAGGGTTCAGTTGAGGATCTGGAACTCGGAGAGGTGCTTAAGGTCGGCTACCGCGGCATCAAATGCGTAGAGTCTGGCGGCCCTGAACCTGGTGTCGGCTGCGCTGGACGAGGCGTTATCACATCGATAAACTTTTTGGAAGAAAACGGCGCCTATGACGATGTCGACTACGTCTCCTATGACGTTCTTGGAGACGTGGTGTGC…
643414544	IMG	K02588	nifH; nitrogenase iron protein NifH	Rhodospirillum centenum SW	ATGGCCCGCAACAAGCTCCGCCAGATCGCCTTCTACGGCAAGGGCGGCATCGGCAAGTCCACCACCTCGCAGAACACGCTCGCCGCCCTGGTCGAGATGGGCCAGAAGATCCTGATCGTCGGCTGCGACCCCAAGGCCGACAGCACGCGCCTGATCCTGAACACCAAGCTCCAGGACACCGTGCTCCACCTCGCCGCCCAGGCCGGCTCGGTCGAGGACCTGGAGCTGGAGGACGTGCTGAAGGTCGGCTACAAGGGCATCAAGTGCACCGAGTCCGGCGGTCCCGAGCCGGGCGTGGGCTGCGCCGGCCGCGGCGTCATCACGGCCATCAACTTCCTGGAGGAGAACGGCGCCTACGACGACGTGGACTATGTGTCCTACGACGTGCTGGGCGACGTG…
643423214	IMG	K02588	nifH; nitrogenase iron protein NifH	Candidatus Azobacteroides pseudotrichonymphae genomovar. CFP2	ATGAGGAAAATTGCTATTTACGGAAAGGGAGGTATTGGAAAATCTACTACTACTCAGAATACAGTTGCTGGCTTGGTAGAAATGGGACGGAAAGTAATGGTTGTAGGTTGTGATCCTAAGGCTGATTCGACTCGATTGTTATTACATGGTTTGGCACAAAAGACTGTGTTGGACACTCTTCGCGATGAGGGAGAAGATGTAGAGCTAGAGGATGTAATGAAAAAGGGTTTTAAGGATACAAGTTGTGTTGAATCGGGAGGGCCAGAGCCGGGTGTTGGTTGTGCGGGACGTGGTATTATTACTTCTATAAATTTGTTAGAACAATTAGGGGCCTATGATGATGATAAACAACTTGATTATGTATTCTATGATGTGTTGGGTGATGTAGTGTGTGGGGGG…
643466920	IMG	K02588	nifH; nitrogenase iron protein NifH	Methylocella silvestris BL2	ATGTCAGATCTGCGGCAAATCGCATTCTACGGCAAGGGAGGCATCGGCAAGTCGACGACCTCCCAGAACACCCTCGCGGCTCTCGCCGCCATGGACCAGAAAATTCTCATCGTCGGCTGCGACCCCAAGGCCGATTCGACCCGCCTCATCCTCCACTCCAAGGCGCAGGACACCATCCTGAGCCTCGCGGCTGAAGCTGGCAGCGTCGAGGACCTCGAGCTCGAAGACGTCATGAAAGTCGGCTTCCGCGACATCCGTTGCGTCGAGTCGGGCGGCCCGGAGCCGGGAGTCGGCTGCGCCGGCCGCGGCGTCATCACCTCGATCAACTTCCTCGAGGAAAACGGCGCGTACGAAGGCGTCGACTATGTCTCCTATGACGTTCTCGGCGACGTGGTCTGC…
643474853	IMG	K02588	nifH; nitrogenase iron protein NifH	Cyanothece sp. PCC 8801	ATGCGTCAAATTGCATTTTACGGAAAAGGCGGTATCGGTAAGTCTACCACTTCTCAAAACACCTTAGCCGGAATGGCTCAAGCTGGCAACCGCATCATGATTGTTGGTTGTGACCCCAAAGCTGACTCTACCCGTTTGATCCTCAACTGTAAAGCTCAGGTAACGGTATTACACTTAGCTGCCGAACGTGGTGCTGTTGAAGATCTCGAACTCTCAGATGTATTACTCACTGGGTTTGAAAACATCAAGTGTGTTGAATCTGGTGGTCCCGAACCTGGGGTTGGTTGTGCTGGACGTGGTATTATCACCTCCATCAACTTCCTTGAAGAAGAAGGTGCTTATGAAGATCTAGACTTCGTATCCTATGACGTATTAGGAGACGTTGTTTGTGGTGGTTTC…
643480377	IMG	K02588	nifH; nitrogenase iron protein NifH	Cyanothece sp. PCC 7424	ATGCGACAAATAGCATTCTACGGTAAAGGCGGTATTGGTAAATCTACCACATCTCAGAACACCCTGGCTGGAATGGCTCAAAACGGCAACCGCATCATGATCGTCGGTTGTGACCCTAAAGCAGACTCCACTCGCTTGATCCTCAACACCAAAGCTCAGGTAACCGTGCTACATTTAGCAGCAGAACGGGGAGCAGTTGAAGATCTAGAACTCGAAGACGTATTACTCCAAGGGTTTGCCGACATTAAATGTGTGGAATCTGGTGGTCCAGAACCTGGGGTAGGATGCGCTGGTCGTGGGATTATTACTGCTATTAACTTCCTAGAAGAAGAAGGAGCTTACGAAGATCTAGATTTCGTATCCTATGACGTATTAGGAGACGTTGTTTGCGGTGGTTTC…
643529910	IMG	K02588	nifH; nitrogenase iron protein NifH	Acidithiobacillus ferrooxidans ATCC 23270	ATGAGTGACAAATTAAGGCAAATCGCCTTTTACGGTAAGGGGGGCATTGGCAAGTCTACCACCTCCCAGAATACCCTGGCAGCCCTTACGGAAATGGGCCAAAAGATTCTCATCGTCGGCTGCGACCCCAAAGCTGACTCCACCCGTTTGATTCTTCACTCCAAAGCACAGGACACCGTACTGAGCCTCGCGGCTGAGGCGGGCAGCGTGGAGGATCTGGAAATCGAAGACGTTATGAAAGTCGGTTACAGGGATATCCGCTGCGTGGAATCCGGTGGACCGGAGCCGGGCGTCGGTTGCGCCGGGCGTGGCGTTATCACCTCCATCAACTTCCTGGAGGAAAATGGTGCCTATGACGGCGTCGATTACGTCTCCTATGACGTGCTGGGCGACGTGGTG…
643541144	IMG	K02588	nifH; nitrogenase iron protein NifH	Desulfovibrio vulgaris str. 'Miyazaki F'	ATGAGAAAGGTGGCCATCTACGGTAAGGGCGGCATCGGCAAGTCCACGACCACGCAGAACACCGTCGCGGGTCTCGCGGAAGCTCTGGGCCGCAAGGTCATGGTTGTCGGCTGCGACCCCAAGGCCGACTCCACCCGTCTGCTGCTGGGCGGCCTGGCCCAGAAGTCGGTGCTCGACACCCTGCGTGACGAGGGCGAGGACGTGGAACTCGATGATATCCGCAAGCCCGGCTACTCCACCACCCTCTGCGTGGAATCGGGCGGTCCCGAACCGGGCGTCGGCTGTGCGGGCCGCGGCATCATCACCTCCATCAACATGCTGGAATCCCTTGGCGCGTACGAGGAAGACCAGAAGCTGGACTACGTGTTCTACGACGTGCTCGGCGACGTTGTGTGCGGC…
643560963	IMG	K02588	nifH; nitrogenase iron protein NifH	Desulfitobacterium hafniense DCB-2	ATGAGACAAATCGCGATATATGGTAAAGGCGGAATCGGCAAATCCACGACAACTCAGAATACAGTGGTTGCCCTGGCGGAGATGGGAAGAAAAGTGACCATTGTGGGCTGCGATCCCAAGGCAGACTCCACCCGCCTGATTCTGAACAGCAAAGCTCAAACCACGGTTATGGACCTGGCTCGTGAACGGGGAACGGTGGAGGATCTGGAACTGGAAGATGTGTTGGTGGAAGGTCATCTGGGGGTGCGCTGTGCGGAGTCCGGCGGCCCGGAACCGGGTGTGGGCTGTGCCGGACGGGGTGTGATCACCGCCATTAACTTTCTTGAGGAAAACGGTGCTTACACCGAGGATACAGATTATGTCTTCTATGATGTTCTGGGTGATGTAGTCTGCGGGGGA…
643561265	IMG	K02588	nifH; nitrogenase iron protein NifH	Desulfitobacterium hafniense DCB-2	ATGGAAAAGAAAATCACACAGATTGCAATTTATGGCAAGGGAGGGATTGGCAAATCCACCACCACATCAAATCTAAGTGCAGCTTTGTCAAAGCTCGGGTATAAGGTGATGCAGTTTGGCTGCGATCCTAAGAGCGATTCCACCAATACGCTGCGGGGAGGAAAGTATATCCCTACGGTGCTGGATACCTTGAGGGAAAAAAGTGTGGTGAAAGCATCCGAAGTAATCTTTGAGGGCTTCAATGGAATCTATTGCGTGGAGGCAGGAGGCCCGGCCCCGGGTGTGGGCTGCGCGGGACGGGGGATTATCACAGCGGTGGAATTGTTTAAGCAGCAAAAAGTCTTTGCAAGCCTGGATTTGGATTTTGTCATTTATGACGTATTAGGGGACGTGGTTTGC…
643561444	IMG	K02588	nifH; nitrogenase iron protein NifH	Desulfitobacterium hafniense DCB-2	ATGATTAGAGCAGCTATTTACGGTAAGGGAGGGATTGGCAAGTCCACCACCACCTCCAATTTGGCAGTCGCCTTGAGCGGGATGGGCTATAAAGTGATGCAGATCGGCTGCGATCCCAAGGCGGATTCCACGCGGATGCTGACCGGGGGCCGAGCCATTCCCACCGTTTTGGAGCTGGTGCGGAGCAGACGGGATGACCTGCAGGTGAGCGACTTTGTGCAGGAGGGATATAACGGAGTGCTTTGTGTGGAAGCAGGGGGTCCTATGCCCGGCATCGGCTGTGCGGGACGGGGAATTATCACCGCTTTTGATACCTTGGCGGAAATGAAGGCTTATGAAGTCTACCAGCCGGATATTGTGCTTTACGATGTGCTGGGAGATGTGGTCTGCGGCGGCTTT…
643561715	IMG	K02588	nifH; nitrogenase iron protein NifH	Desulfitobacterium hafniense DCB-2	ATGAAAAAAATTGCAATCTACGGCAAGGGCGGCATCGGCAAATCCACCACCGTATCCAATGTATCAGCAGCCATGGCGGCCATGGGTCTGAAGGTACTGCAAATCGGTTGTGATCCGAAAGCTGATTCCACCCGTAATTTGACCGGCGGGAAAAATATCCCCACCGTTTTGGATACCCTGCGGGAGCAAAGCGACGCCACCCTTGAGGAGCTGGTAGTGGAAAGCAGCACCGGAGTATTGTGTGTGGAGGCGGGGGGACCTGTGCCGGGGGTAGGGTGTGCCGGACGGGGGATCATCACGGCCTTTGAGAAGCTGGAGGAGCTGGACGCTTATACGATCTACCGGCCTGATGTGGTTCTGTATGATGTCCTGGGCGATGTGGTCTGCGGCGGTTTTGCC…
643568753	IMG	K02588	nifH; nitrogenase iron protein NifH	Candidatus Methanosphaerula palustris E1-9c	ATGACAGCATCACGTAATATTGCCATTTATGGAAAAGGAGGTATAGGAAAGTCGACGACCTCATCAAATCTCTCTGCAGCCCTCTCTGAACTGGGCCTCACTGTCATGCAGATCGGGTGCGATCCCAAGGCCGACTCGACCAACAACCTCCGTGGCGGGGAGTCGATCCCCTCGGTGCTGGACGCCCTGCGAAGTGGAAAGAAGATCGAGATCGGAGATATCGTCTTCAAAGGATTCAATGGGGTTCTCTGTGTCGAGGCCGGCGGGCCCGAGCCCGGAGTCGGCTGCGCAGGCCGGGGAATCATCACGGCCATCGAACTGCTGAAACAGAAGAAGGTCTTTGAGGAGTTCTCCCCTGATATCGTGCTGTACGATGTGCTCGGCGATGTGGTCTGCGGT…
643568888	IMG	K02588	nifH; nitrogenase iron protein NifH	Candidatus Methanosphaerula palustris E1-9c	ATGAAGCAGATTGCCCTGTACGGCAAGGGCGGTATCGGCAAGTCTACGACCTCGGCCAACCTCTCCGCAGCACTCGCTGAGCAAGGGCTCGGTGTCCTCCAGATCGGATGCGATCCCAAGCACGATAGTACCCGGATGCTGATGCATGGCACCTGGATACCGACCGTGCTCGACCTGATTCGGGAACGCGGAGGGACCAACCTGACCATCGACGATGTAGTGTACACCGGATATCGGGGTATACGCTGCGTCGAAGCCGGTGGACCTGAACCGGGGATCGGCTGCGCCGGCCGTGGGATCATCGCGACCTTCCAGGTGCTCGAGAAACTCGAAGCATTCTCAGCCGACGTGGTCGTCTACGACGTCCTCGGGGATGTGGTCTGTGGCGGGTTTGCGATG…
643569208	IMG	K02588	nifH; nitrogenase iron protein NifH	Candidatus Methanosphaerula palustris E1-9c	ATGAAAAGACAGGTAGCAATCTACGGAAAAGGCGGAATCGGAAAGTCGACAACAACCCAGAACACTGTCGCGGCACTGGCTGAACAGGGGAAGAAGATCATGGTGGTTGGATGCGACCCCAAAGCCGACTCCACCAGACTTCTGCTCCACGGACTCTGTCAGAAGACAGTGCTGGACACCCTGCGGGACGAAGGAGACGATATCGAACTGGACGAGATCCTCAAACCGGGATATCGGGACACCCTCTGTGTTGAATCAGGAGGCCCGGAGCCTGGCGTTGGATGTGCCGGCCGTGGTATCATCACGTCGATCAACCTGCTGGAGTCACTCGGGGCATATACCGACGACCTGGACTATGTCTTCTACGATGTGCTTGGGGATGTCGTCTGCGGGGGGTTC…
643575183	IMG	K02588	nifH; nitrogenase iron protein NifH	Clostridium kluyveri NBRC 12016	ATGCAGAGAGGAGATAAATTTAATAATGATATTTTCAATTTGAGGAGGAACATATATATGAGACAAGTAGCGATTTATGGAAAAGGTGGAATAGGTAAATCCACAACTACACAAAATTTAACAGCAGGTTTATCGGAATTAGGAAAAAATGTTATGGTAGTTGGATGCGATCCTAAAGCTGATTCTACAAGGCTTCTTTTAGGTGGACTTGCACAGAAGACAGTTCTAGATACATTGAGGGAAGAAGGGGAAGATGTAGAATTAGATTATATAATGAAAACAGGATTTGGTGGAATAAAATGTGTTGAATCTGGTGGACCAGAACCAGGTGTAGGATGTGCAGGAAGAGGAATAATTACATCTATAAACATGCTGGAGAGATTAGGAGCATATACTGAT…
643575195	IMG	K02588	nifH; nitrogenase iron protein NifH	Clostridium kluyveri NBRC 12016	TTGAGGAGGAACATATATATGAGACAAGTAGCGATTTATGGAAAAGGCGGAATAGGTAAATCCACAACTACACAAAATTTAACAGCAGGTTTATCGGAATTAGGAAAAAATGTTATGGTAGTTGGATGCGATCCTAAAGCTGATTCTACAAGGCTTCTTTTAGGTGGACTTGCACAGAAGACAGTTCTAGATACATTGAGGGAAGAAGGAGAAGATGTAGAATTAGATTATATAATGAAAACAGGATTTGGTGGAATAAAATGTGTTGAATCTGGTGGACCGGAACCAGGTGTGGGATGTGCAGGAAGAGGAATAATTACATCTATAAACATGCTGGAGAGATTAGGAGCATATACTGATGACTTAGACTATGTTTTTTATGATGTATTAGGAGATGTT…
643575867	IMG	K02588	nifH; nitrogenase iron protein NifH	Clostridium kluyveri NBRC 12016	ATGACAAGAAAGATAGCGTTTTATGGTAAAGGTGGAATAGGTAAATCAACTACACAACAAAATACAGCTGCAGCACTGGCTCATTTCTATGGCAAAAAGGTTTTTATTCATGGGTGTGACCCCAAGGCAGACTGTACACGTCTTATACTTGGAGAGATGACTCAAAGTACAATAATGGATACTCTTAGAGAAGAGGGGGAGGATTCAATAACAGAAGAAGCTGTTATTAAAACAGGATTTAAAGATATACGCTGTGTTGAATCTGGAGGACCTGAGCCTGGCGTCGGCTGTGCAGGAAGGGGTGTTATAACCTCAATTAATTTAATGGAAGAGCTTGGAGCTTATTCTCCTGATCTTGACTTTGTGCACTTTGACGTTTTAGGTGACGTTGTATGCGGA…
643576421	IMG	K02588	nifH; nitrogenase iron protein NifH	Clostridium kluyveri NBRC 12016	ATGAAAAAAATTGCGATTTACGGGAAGGGTGGTATCGGAAAATCCACCACTGTATCTAATGTGTCATCAGCTATGGCAGCTATGGGGTTGACTGTTCTGCAAATTGGATGCGATCCCAAGGCCGATTCTACTCGCAACCTGACGGGAGGGAAAAATATTTCCACAGTACTAGATACCCTGCGGGAAAATGGTGACGCACAGCTTGACGATCTTGTGGTGAAAAGCAGTACTGGTGTGTTGTGTGTGGAATCCGGTGGACCAGTTCCCGGGGTGGGATGTGCTGGGCGTGGTATTATTACAGCCTTTGAAAAACTTGAGGAACTGGATGCCTATGAAATTTATAAACCGGATATAGTATTTTATGATGTGCTGGGTGATGTGGTTTGTGGTGGATTTGCC…
643576976	IMG	K02588	nifH; nitrogenase iron protein NifH	Clostridium kluyveri NBRC 12016	ATGAGACAAGTGGCTATTTATGGAAAAGGCGGAATAGGAAAATCTACAACTACACAAAATCTTACTGCAGGACTTGCTGAAATGAAGAAGAAAATAATGGTAGTAGGATGTGATCCAAAAGCGGATTCCACAAGATTACTTTTAGGTGGACTGGCACAGAAAACAGTTCTTGATACACTGAGAGAAGAAGGGGAGGATGTAGATTTAGAGGAAATAATGAAAATTGGATATGGAGATGTGAAATGTGTTGAGTCAGGGGGACCTGAACCGGGAGTTGGATGTGCCGGCAGGGGGATTATAACCTCAATCAATATGCTGGAGCAGCTTGGTGCTTATGAAGATGAATTGGATTATGTTTTTTATGATGTATTAGGTGATGTTGTATGTGGTGGATTTGCA…
643585358	IMG	K02588	nifH; nitrogenase iron protein NifH	Cyanothece sp. PCC 7425	ATGAGTGACGAAAAGATCAGACAGATTGCGTTCTACGGCAAAGGCGGGATTGGTAAATCCACCACTTCTCAAAATACGATCGCCGCAATGGCTGAAATGGGCCAGCGGATCATGATCGTCGGTTGTGACCCCAAAGCTGATTCCACCCGCTTGATGTTGCACAGCAAAGCCCAAACCACAATTCTTCACCTGGCTGCCGAACGCGGTGCGGTGGAAGACCTGGAACTGGAAGAAGTGCTGTTAACCGGGTTCAGAGATGTGCGTTGCGTCGAATCTGGTGGTCCTGAACCTGGGGTTGGTTGTGCCGGTCGGGGCATTATTACCGCCATCAACTTCCTGGAAGAAAATGGTGCCTACGAAGACCTCGATTTCGTTTCCTACGACGTGTTAGGCGACGTG…
643601656	IMG	K02588	nifH; nitrogenase iron protein NifH	Methylobacterium nodulans ORS 2060	ATGACTGGTCTGCGCCAAATCGCGTTCTACGGGAAAGGGGGGATCGGCAAGTCGACCACCTCCCAGAATACCCTCGCGGCCCTCGTCGAGAAGGGTCAGAAGATCCTGATCGTCGGCTGCGATCCGAAAGCTGATTCCACGCGCCTCATCCTCAATGCGAAGGCGCAGGACACTGTCCTCAGCCTCGCGGCAGAGGCCGGCTCGGTGGAGGACCTCGAGCTCGAGGAGGTCCTCAAGATTGGCTACAAGGGTATCAAGTGCGTCGAATCCGGCGGCCCTGAGCCGGGCGTCGGCTGCGCCGGCCGCGGCGTCATCACGTCGATCAACTTCCTCGAGGAGAACGGCGCCTACGACGACGTCGACTACGTCTCCTACGACGTGCTTGGCGACGTGGTCTGC…
643608545	IMG	K02588	nifH; nitrogenase iron protein NifH	Clostridium cellulolyticum H10	TTGAAAAGTATAAAACAAATTGCTATTTACGGTAAGGGTGGAATCGGAAAGTCAACTACATGTTCAAATATATCAGCTGCGTTAGGTTTAATGGGCTATAAGGTACTGCAAATTGGATGTGACCCAAAAGCTGACTCCACAAAAAACTTAGTTGGCGGAAATAAAATGCCAAATATCTTAGATTATGTCAAGGAGAATTCAAAGAACATTTCCATCGATAATATAGTTACTAAAGGATTTGCTAATACATACTGTATAGAAGCCGGAGGGCCGGAGCCTGGAATAGGATGTGCAGGCAGAGGGATTATATCGGCTATTGAAATTATCGAGCAGCTGAATTTAATTAAGGAACTAGACATTGAAGTAGTGGTTTACGATGTTTTAGGGGATGTTGTTTGC…
643622956	IMG	K02588	nifH; nitrogenase iron protein NifH	Rhodobacter sphaeroides KD131 chromosome 2	ATGACCCGGAAAATCGCGATCTACGGCAAGGGCGGCATCGGTAAGTCGACCACCACCCAGAACACGGCGGCGGCGCTCGCCTATTTCCATGACAAGCACGTCTTCATCCACGGCTGCGACCCCAAGGCGGATTCGACGCGCCTGATCCTCGGGGGCCTGCCGCAGGCGACGGTCATGGACACGCTGCGCATCGAGGGCGCCGAGCGCGTCACGCTCGACAAGGTGGTCCGCACCGGCTTCAAGGACATCCGCTGCGTCGAGTCGGGCGGACCGGAGCCGGGCGTGGGCTGCGCCGGCCGCGGCGTCATCACCGCCATCGACCTGATGGAGGAGAACGAGGCCTATACCGAGGAGCTCGATTTCCTGTTCTTCGACGTGCTGGGCGACGTGGTCTGCGGC…
643628445	IMG	K02588	nifH; nitrogenase iron protein NifH	Rhodobacter sphaeroides KD131 chromosome 1	ATGACCATGGGAAAACTCCGGCAGATCGCTTTCTACGGCAAGGGCGGGATCGGCAAGTCGACGACCTCGCAGAACACCCTCGCGGCGCTGGTCGAGATGGGCCAGAAGATCCTCATCGTCGGCTGCGACCCCAAGGCCGACTCGACCCGCCTGATCCTGAACACCAAGCTGCAGGACACCGTGCTTCACCTCGCCGCCGAAGCGGGCTCGGTCGAGGATCTCGAACTCGAGGATGTGGTCAAGATCGGCTACAAGGGCATCAAATGCACCGAAGCCGGCGGGCCGGAGCCGGGCGTGGGCTGCGCGGGCCGCGGCGTCATCACCGCCATCAACTTCCTGGAAGAGAACGGCGCCTATGACGACGTCGATTACGTCTCCTACGACGTGCTGGGCGACGTG…
643639754	IMG	K02588	nifH; nitrogenase iron protein NifH	Geobacter sp. FRC-32	ATGGCAGAACATATTATTGTTGTAGGCAAGGGGGGGGTAGGTAAATCCACCACTTCTGCTAATCTGGCTGCAGCTTTGGCGGAGGCCGGGCATCGGGTCGTCTTGATCGGTTATGATCCCCGTTGGAGCGCAACCGCCACCCTGCGTGGCACCTCGCCTCTGCTGCCGGTTCCTGAATGGCAGAACGGAGACGTGGTTCCCCATTATGCTGTCGGTTTCAAGGGAGCCCTCTGCATAGAAGCAGGGGAGCTTACCATTGAGGGGGAAACTTCCCGTAGTGCGGAACTCCTGTACCACCCGCTATTAGTACGGCATCGTCCCAATTTTATAGTTCATGATGTGGCATGGGAACCGGGGGCTTCCTTCTTGTTGCCGCCTGCTTCTGAAGGTGTGCCAAGG…
643639757	IMG	K02588	nifH; nitrogenase iron protein NifH	Geobacter sp. FRC-32	ATGTCCCAGAAAAAAGTAAAAACCATTGCAATCTACGGTAAAGGAGGAATCGGCAAATCGACGACCACCTCAAACATCACGGCAGCCCTGTCGACACTGGGTCTCAAGGTGATGCAGATCGGCTGCGACCCCAAGAGCGATTCCACCACAACCTTGAGGGGAGGGGGCTACATACCGACCATCCTTGATACGCTCAGGGACAAGAAGTCGGTCAAATCCAACGAAATCATCTTCGATGGCTTCAATGGAATCTATTGCGTAGAAGCAGGCGGTCCAGCCCCTGGAGTAGGCTGTGCCGGCCGCGGCATCATCACTTCGGTGGAACTTCTCAAGCAGCTCAGAGTCTTCGACGAACTGGACCTGGACGTGGTGGTCTATGACGTTCTGGGGGACGTCGTA…
643639871	IMG	K02588	nifH; nitrogenase iron protein NifH	Geobacter sp. FRC-32	ATGAGACAGATAGCGATCTACGGCAAGGGCGGCATCGGCAAGTCAACCACAACCCAGAATCTGGTGGCGGGACTCGCCTCCCTCGGCAAGAAGATGATGATCGTCGGCTGCGATCCCAAGGCCGACTCCACCCGCCTCATCCTCCACGCCAAGGCGCAGAACACGGTCATGGACCTGGTGCGGGAACTGGGGACGGTTGAGGATCTGGAGCTGGAAGATGTTCTAAAGATCGGCTACGGCGACACCAAGTGCGTCGAATCCGGTGGCCCGGAGCCGGGTGTCGGCTGCGCCGGCCGTGGCGTCATCACCGCCATCAACTTTCTGGAAGAGAACGGCGCCTACACTCCGGACCTGGACTTCGTCTTCTACGACGTTCTCGGCGACGTCGTCTGCGGCGGG…
643692351	IMG	K02588	nifH; nitrogenase iron protein NifH	Rhizobium sp. NGR234 plasmid pNGR234a	ATGGCAGGTCTGCGTCAAATCGCGTTTTACGGCAAGGGCGGTATCGGCAAGTCGACCACCTCGCAGAACACGCTCGCCGCCCTTGTCGACCTCGGGCAGAAGATCCTCATCGTCGGCTGCGATCCCAAGGCCGACTCCACCCGGCTCATCCTCAACGCGAAGGCGCAGGACACGGTCCTGCATCTGGCGGCAAAGGAGGGATCGGTGGAAGACCTCGAGGTCGAGGACGTGCTCAAGGTCGGCTACAAGGGCATCAAATGCGTCGAGTCCGGCGGCCCCGAACCGGGTGTCGGCTGCGCCGGCCGCGGCGTCATCACCTCGATCAACTTCCTGGAGGAAAATGGCGCCTATGACGATGTCGACTACGTCTCCTACGACGTGCTGGGCGACGTGGTGTGC…
643692375	IMG	K02588	nifH; nitrogenase iron protein NifH	Rhizobium sp. NGR234 plasmid pNGR234a	ATGGCAGGTCTGCGTCAAATCGCGTTTTACGGCAAGGGCGGTATCGGCAAGTCGACCACCTCGCAGAACACGCTCGCCGCCCTTGTCGACCTCGGGCAGAAGATCCTCATCGTCGGCTGCGATCCCAAGGCCGACTCCACCCGGCTCATCCTCAACGCGAAGGCGCAGGACACGGTCCTGCATCTGGCGGCAAAGGAGGGATCGGTGGAAGACCTCGAGGTCGAGGACGTGCTCAAGGTCGGCTACAAGGGCATCAAATGCGTCGAGTCCGGCGGCCCCGAACCGGGTGTCGGCTGCGCCGGCCGCGGCGTCATCACCTCGATCAACTTCCTGGAGGAAAATGGCGCCTATGACGATGTCGACTACGTCTCCTACGACGTGCTGGGCGACGTGGTGTGC…
643719604	IMG	K02588	nifH; nitrogenase iron protein NifH	Desulfobacterium autotrophicum HRM2	ATGAAAATAGCCATCTACGGAAAAGGCGGTATTGGGAAATCCACGATTTCAGCCAATCTTTCTGCAGCCCTTGCTGTTAGCGGCAAAAAAGTGCTGCAGATTGGATGTGATCCCAAGCACGATTCCACTCGCCTTCTTTTGGGTGGTAAACGGATTGTCACGGCCCTGGATTACATGAAGGCCACCCCCGTGGCCCTGCAACGCCTGGACCAGGTGCTCCATGTGGGGTATGGGGGCATTGTATGTGTTGAGGCGGGTGGGCCGGAGCCCGGTGTGGGGTGTGCCGGCCGGGGGATATTAAGCACCTTTGCCATGTTTGATCGCCTTGGGCTTGATATGGCTTCCTTTGATGTGGTGCTCTACGATGTGCTGGGGGATGTGGTGTGTGGTGGATTTGCC…
643719699	IMG	K02588	nifH; nitrogenase iron protein NifH	Desulfobacterium autotrophicum HRM2	ATGAGAAAAATAGCCATTTACGGAAAAGGCGGAATCGGCAAATCAACAACAACCCAGAATACTGTGGCAGGACTTGTGGAGGCAGGGCATAAAATCATGGTGGTGGGTTGTGACCCAAAGGCTGATTCCACAAGACTTCTGCTCAACGGCCTTGCCCAGAAAACCGTTTTGGACACCCTCAGGGAAGAGGGAGAAGATGTCGTTCTGGAAGATGTCCTGAAATTGGGGTACGGCGGAACCATGTGTACGGAATCCGGCGGACCCGAGCCTGGCGTGGGGTGTGCCGGAAGGGGAATCATTACCTCCATCAACCTTTTGGAGCAGCTGGGGGCCTATGAAAATGAAGAGCTGGACTATGTGTTTTATGATGTCCTGGGGGACGTGGTCTGCGGTGGTTTT…
643803062	IMG	K02588	nifH; nitrogenase iron protein NifH	Azotobacter vinelandii DJ	ATGGCTATGCGTCAATGCGCCATCTACGGCAAAGGTGGTATCGGTAAGTCCACCACTACTCAGAACCTGGTGGCAGCCCTGGCTGAGATGGGCAAGAAGGTCATGATCGTTGGTTGTGACCCGAAAGCTGACTCCACCCGCCTGATCCTGCACTCCAAGGCCCAGAACACCATCATGGAAATGGCTGCCGAAGCCGGTACCGTGGAAGATCTGGAGCTGGAAGACGTGCTGAAGGCTGGCTACGGCGGCGTCAAGTGCGTTGAGTCCGGTGGTCCGGAGCCGGGCGTTGGCTGCGCCGGCCGTGGTGTTATCACCGCCATCAACTTCCTGGAAGAGGAAGGCGCCTACGAAGACGATCTGGACTTCGTATTCTACGACGTGCTGGGCGACGTGGTGTGT…
643803191	IMG	K02588	nifH; nitrogenase iron protein NifH	Azotobacter vinelandii DJ	ATGGCATTGCGTCAGTGTGCAATTTACGGCAAGGGTGGCATCGGCAAGTCCACCACCACCCAGAACCTGGTCGCCGCCCTCGCCGAAGCCGGCAAGAAAGTGATGATCGTCGGTTGTGACCCGAAAGCCGACTCCACCCGCCTGATCCTGCACTCCAAGGCCCAGGGCACCGTCATGGAAATGGCCGCGTCCGCCGGCTCGGTCGAAGACCTGGAGCTGGAAGACGTGCTGCAGATCGGCTTCGGCGGCGTCAAGTGCGTCGAATCCGGTGGCCCGGAGCCGGGCGTCGGCTGCGCCGGCCGTGGCGTGATCACCGCGATCAACTTCCTGGAAGAAGAAGGCGCCTACAGCGACGACCTGGACTTCGTGTTCTATGACGTGCTGGGCGACGTGGTATGC…
643807740	IMG	K02588	nifH; nitrogenase iron protein NifH	Azotobacter vinelandii DJ	ATGACTCGTAAAGTAGCCATTTACGGAAAAGGCGGTATCGGCAAATCCACCACTACCCAGAATACTGCCGCAGCGCTGGCCTATTTCCACGACAAGAAAGTCTTCATCCACGGCTGCGACCCCAAGGCGGACTCCACCCGCCTGATTCTCGGCGGCAAACCTCAGGAAACCCTGATGGACATGCTGCGCGACAAGGGCGCCGAAAAGATCACCAACGACGACGTGATCAAAAAAGGCTTTCTGGACATCCAGTGCGTGGAGTCCGGCGGCCCCGAGCCGGGCGTTGGTTGCGCTGGCCGCGGCGTGATCACCGCCATCGACCTGATGGAAGAAAACGGCGCCTATACCGATGACCTGGATTTCGTGTTCTTCGACGTACTGGGCGACGTCGTGTGCGGC…
643808827	IMG	K02588	nifH; nitrogenase iron protein NifH	Clostridium botulinum A2 str. Kyoto	ATGAAGAAAATTGCTATTTATGGGAAAGGGGGCATTGGAAAGTCCACTACGGTATCCAATGTATCTGCAGCTATGGCAGAAATGGGGCTTACAGTAATGCAAATTGGGTGTGACCCTAAGGCGGACTCTACTCGAAATCTAACCGGCGGTAAAAATATTCCCACGGTATTGGATACTCTAAGAGAAAAGGGAGATATAGAGCTAGATGACCTTGTATTTAAAAGTAGTACTGGTGTCTTGTGTGTAGAATCAGGAGGACCAGTTCCAGGAGTAGGCTGTGCCGGCCGTGGAATAATCACTGCATTTGAAAAACTGGAAGAATTAGATGCATATGAAGTATATAAACCAGATGTTATCCTCTATGATGTATTGGGTGATGTGGTATGCGGTGGATTTGCT…
643845838	IMG	K02588	nifH; nitrogenase iron protein NifH	Clostridium botulinum Ba4 str. 657	ATGAAGAAAATTGCTATTTATGGGAAAGGGGGCATTGGAAAGTCCACTACGGTATCTAATGTATCTGCAGCTATGGCAGAAATGGGACTAACAGTAATGCAGATTGGATGCGACCCTAAGGCAGACTCTACTCGTAATTTAACCGGCGGTAAAAATATTCCTACAGTATTAGATACTTTGAGAGAAAAGGGAGATATAGAGCTAGATGACCTTGTATTTAAGAGTAGTACTGGTGTCTTGTGTGTAGAATCAGGAGGACCAGTTCCAGGAGTGGGCTGTGCCGGCCGTGGAATAATCACTGCCTTTGAAAAACTGGAAGAATTAGATGCATATGAAATATATAAACCAGATGTTATCCTCTATGATGTATTGGGTGATGTGGTATGTGGTGGATTTGCT…
643872114	IMG	K02588	nifH; nitrogenase iron protein NifH	Tolumonas auensis DSM 9187	ATGGCCTTACGTCAATGTGCAATCTACGGTAAAGGTGGTATCGGTAAATCTACTACCACTCAGAACCTGGTTTCTGCATTAGCAGAAATGGGTAAAAAAGTGATGATCATCGGTTGTGACCCGAAAGCGGATTCTACTCGTTTGATCCTGCACGCAAAAGCCCAGAATACCATCATGGAAATGGCAGCAGAAGTTGGTTCTGTTGAAGATCTGGAACTGGAAGACGTATTACAGATCGGTTACGGCGGAGTTCGTTGTGCTGAGTCTGGTGGCCCAGAGCCAGGAGTTGGTTGTGCAGGTCGTGGTGTTATCACTGCTATCAACTTCCTGGAAGAAGAAGGCGCGTACGAAGAAGATTTAGACTTCGTATTCTACGACGTACTGGGTGACGTAGTGTGT…
644749850	IMG	K02588	nifH; nitrogenase iron protein NifH	Cupriavidus taiwanensis plasmid pRALTA	ATGTCTAACCTTCGGCAAATTGCCTTTTATGGTAAAGGTGGCATCGGCAAGTCGACTACCTCGCAGAACACGCTAGCGGCGCTGAGCGACCTCGGGCAGAAGATTCTCATCGTTGGGTGTGATCCAAAGGCGGACTCCACACGGCTTATTTTGCATGCTAAAGCACAGGATACAATCCTCTCGCTTGCGGCTGAAGCGGGATCCGTCGAGGATCTTGAACTGGATGACGTAATGAAGATTGGTTACAAGGACATCCGATGTGTCGAGTCGGGGGGGCCTGAACCGGGGGTTGGCTGCGCAGGCAGAGGTGTTATAACGTCAATCAATTTCCTGGAAGAGAACGGCGCGTATGACGGTGTTGATTACGTTTCCTATGATGTGCTCGGCGATGTCGTCTGT…
644802316	IMG	K02588	nifH; nitrogenase iron protein NifH	Desulfovibrio magneticus RS-1	ATGCGCAAGATCGCTATTTACGGCAAGGGCGGCATCGGCAAGTCCACCACCACGCAGAACACCGTCGCCGGGCTGGCGGAAATGGGCAAGAAGGTCATGGTGGTCGGCTGCGACCCGAAGGCCGACTCCACCCGTCTGCTCCTGCACGGTCTGGCCCAGAAGACCGTTCTCGACACCCTGCGCGAGGAAGGCGAAGACGTCGAACTCGATGACATCCTCAAGGAAGGCTACGGCGGCACCATGTGCACCGAGTCCGGCGGCCCCGAGCCCGGCGTCGGCTGCGCCGGCCGCGGCATCATCACCTCCATCAACCTCTTGGAGCAGCTCGGCGCCTACGAGGAAGACAAGAAGCTCGACTACGTCTTCTACGACGTGCTCGGCGACGTCGTGTGCGGCGGT…
644821849	IMG	K02588	nifH; nitrogenase iron protein NifH	Rhizobium leguminosarum bv. trifolii WSM1325 plasmid pR132501	ATGGCTGCTCTGCGTCAGATCGCGTTTTACGGAAAGGGAGGCATTGGCAAATCCACTACATCCCAAAATACGCTCGCTGCCCTTGTCGAACTTGGGCAGAAAATCCTCATCGTCGGCTGCGACCCAAAGGCTGATTCGACGCGATTGATCCTCAACTCCAAAGCGCAGGGCACTGTTCTGGATCTAGCCGCAACGAAGGGTTCAGTCGAAGATCTGGAACTCGGCGACGTGCTCAAAACTGGCTACGGCGGCATCAAATGTGTGGAGTCGGGCGGCCCTGAACCTGGCGTCGGCTGCGCCGGACGGGGCGTCATCACATCGATCAACTTCCTGGAAGAAAACGGCGCCTACGACGACGTCGACTACGTCTCCTATGACGTGCTCGGAGACGTGGTGTGC…
644834561	IMG	K02588	nifH; nitrogenase iron protein NifH	Dickeya dadantii Ech703	ATGGCTATGCGTCAATGCGCCATTTATGGCAAAGGGGGGATTGGCAAATCCACCACTACTCAGAATCTGGTCGCCGCGCTGGCGGAGATGGGCAAGAAGGTGATGATCGTCGGCTGTGACCCGAAAGCGGACTCCACCCGTCTGATCCTGCACGCCAAAGCCCAGAACACCATTATGGAAATGGCGGCGGAAGTCGGTTCCGTTGAAGACCTGGAACTGGAAGACGTGCTGCAAATTGGGTACGGCAACGTGCGTTGCGCGGAATCCGGCGGCCCGGAGCCGGGCGTCGGTTGTGCCGGCCGCGGCGTGATCACCGCCATCAACTTCCTGGAAGAAGAGGGCGCCTATGAAGAAGACCTCGACTTCGTGTTCTACGACGTACTGGGCGACGTGGTGTGC…
644836681	IMG	K02588	nifH; nitrogenase iron protein NifH	Dickeya dadantii Ech703	ATGACTCGCAAACTGGCTATTTATGGTAAAGGCGGCATTGGAAAATCCACGACCACACAAAATACCGCGGCGGCACTGGCGTATTTCCACGGTAAAAAAGTGTTCATTCATGGTTGCGACCCTAAGGCCGACTCCACCCGGCTTATTTTAGGCGGAAAACCACAGGAAACATTAATGGACGTTCTGCGCGATCAAGGCGCGGAGAAAATTACCAATGAAATGGTCGTCAAAACCGGCGTGTTTAATATTCGCTGCGTCGAATCCGGTGGTCCGGAGCCGGGCGTCGGTTGCGCCGGTCGTGGTGTTATTACCGCCATCGATTTGATGGAAGATAATAAAGCCTATACCGACGATCTGGATTTTATTTTCTTTGATGTACTGGGCGACGTAGTATGCGGT…
644838582	IMG	K02588	nifH; nitrogenase iron protein NifH	Desulfovibrio salexigens DSM 2638	ATGAGAAAAGTAGCAATCTACGGAAAAGGCGGCATCGGAAAATCCACCACCACCCAGAACACCGTAGCCGGACTGGCAACAATGGATCGCAAAGTAATGGTCGTGGGCTGTGACCCCAAAGCGGACTCCACCCGTCTGCTGCTCGGTGGTCTGGCTCAGAAATCCGTTCTCGACACCCTTCGTGAAGAAGGTGAAGACGTTGAACTTGAGGATATCCGTAAACCCGGTTTCGGCGAATCATGGTGTGTTGAGTCCGGCGGTCCTGAACCCGGCGTAGGCTGTGCAGGTCGCGGTATCATCACTTCCATCAACATGCTCGAAAACCTCGGTGCCTACGAAGAAGGCGAAAACCTCGACTATGTTTTCTATGACGTTCTCGGTGACGTTGTTTGCGGTGGA…
644869760	IMG	K02588	nifH; nitrogenase iron protein NifH	Geobacter sp. M21	ATGAGACAGATCGCGATTTACGGCAAGGGCGGCATCGGCAAATCCACCACTACCCAGAACACCGTGGCGGGCCTCGCCTCCATCGGCAAGAAGGTCATGATCGTAGGTTGCGACCCCAAGGCCGACTCCACCCGTCTCATCCTGCACGCCAAGGCTCAGTCGACCGTAATGGATCTGGTGCGCGAACTGGGCACGGTGGAGGACCTGGAGCTTGAGGACGTCATGAAGGTCGGCTACGGCGACGTGAAGTGCGTCGAGTCCGGCGGGCCTGAGCCCGGCGTTGGCTGTGCTGGGCGCGGCGTCATCACCGCCATCAACTTCCTGGAGGAAAACGGCGCTTACACCCCTGACCTCGACTTCGTCTTCTACGACGTTCTGGGCGACGTCGTCTGCGGCGGT…
644916596	IMG	K02588	nifH; nitrogenase iron protein NifH	Teredinibacter turnerae T7901	ATGGCAATGCGTCAATGTGCGATTTACGGTAAAGGTGGTATCGGTAAGTCTACCACTACTCAAAACCTTGTAGCTGCTCTGGCTGAGGCTGGTAAAAAAGTAATGATCGTTGGTTGTGACCCTAAGGCGGACTCTACCCGTCTTATCCTTCACGCCAAGGCTCAAAACACCATCATGGAAATGGCTGCAGAAGCCGGTACCGTTGAAGACCTGGAACTGGAAGATGTATTGAAAGTTGGCTACGGCGACGTTAAGTGCGTTGAGTCCGGCGGTCCAGAGCCCGGTGTTGGCTGTGCTGGTCGTGGTGTAATCACTGCCATCAACTTCCTGGAAGAAGAAGGCGCTTACGAAGACGATCTCGACTTCGTATTCTACGACGTACTGGGTGACGTTGTATGT…
644970579	IMG	K02588	nifH; nitrogenase iron protein NifH	Methanocaldococcus fervens AG86	ATGAGAAAATTCTGTGTCTATGGGAAAGGAGGGATTGGAAAATCAACAACTGTAAGTAATATAGCAGCAGCTTTAGCAGAAGAAGGAAAAAAGGTTTTAGTTGTTGGCTGTGATCCAAAGGCAGATACAACAAGGAATTTAGTTGGAAGAAAGATTCCAACGGTTTTAGATGTTTTTAGGAAAAAAGGAGCAGACAATATGGAGTTAGGGGATATAGTTTTTGAAGGTTTTGGAGGAGTTTATTGTGTTGAAAGTGGAGGACCTGAGCCAGGAGTAGGATGTGCTGGGAGGGGAGTTATTACAGCGGTTGATATGTTAAATAGGTTGGGAGCTTTTGAAGCATTAAATCCAGATGTCGTTATTTATGATATATTGGGAGATGTGGTTTGTGGAGGATTT…
644979800	IMG	K02588	nifH; nitrogenase iron protein NifH	Cyanothece sp. PCC 8802	ATGCGTCAAATTGCATTTTACGGAAAAGGCGGTATCGGTAAGTCTACCACTTCTCAAAACACCTTAGCCGGAATGGCTCAAGCTGGCAACCGCATCATGATTGTTGGTTGTGACCCCAAAGCTGACTCTACCCGTTTGATCCTCAACTGTAAAGCTCAGGTAACGGTATTACATTTAGCTGCCGAACGTGGTGCTGTTGAAGATCTCGAACTCTCAGATGTATTACTCACTGGGTTTGAAAACATCAAGTGTGTTGAATCTGGTGGTCCCGAACCTGGGGTTGGTTGTGCTGGACGTGGTATTATCACCTCCATCAACTTCCTTGAAGAAGAAGGTGCTTATGAAGATCTAGACTTCGTATCCTATGACGTATTAGGAGACGTTGTTTGTGGTGGTTTC…
645000073	IMG	K02588	nifH; nitrogenase iron protein NifH	Desulfomicrobium baculatum DSM 4028	ATGAGGAAGATCGCAATTTACGGAAAGGGCGGCATCGGCAAATCCACCACCACGCAGAACACCGTCGCGGGCCTGTCTGAACTCGGCAAGAAGATCATGGTTGTCGGTTGCGACCCCAAGGCCGACTCGACTCGCTTGCTCCTCGGTGGCCTGGCCCAGAAGTCTGTTCTGGATACCCTGCGCGACGAAGGCGAAGACGTTGAACTGGCCGACATCCGCAAAGCCGGCTTCAACGGCACCTGGTGCGTCGAGTCCGGCGGACCCGAGCCGGGCGTTGGTTGCGCCGGCCGCGGCATCATCACCTCCATCAACATGCTTGAGTCCCTTGGCGCCTATCACGAGTCGGAAGCCCTGGATTACGCGTTCTACGACGTTCTGGGCGACGTTGTGTGCGGCGGG…
645012195	IMG	K02588	nifH; nitrogenase iron protein NifH	Candidatus Accumulibacter phosphatis clade IIA str. UW-1	ATGGCAAAACTTCGTCAGGCCGCCATCTACGGCAAGGGCGGTATCGGCAAGTCTACCACCACCCAGAACCTCGTCGCCGCTTTGGCGGAAATCGGCAAGAAGGTGATGATCGTCGGCTGCGACCCGAAAGCCGATTCGACGCGACTGATCCTGCACAGCAAGGCGCAGAACTCGGTGATGGGTCTCGCCGCCGAAGCCGGTTCGGTCGAGGACCTCGAACTCGAGGATGTGATGTCGGTCGGTTACGGTGGCATCAAGTGCGTCGAGTCGGGTGGCCCGGAGCCCGGTGTCGGCTGTGCCGGTCGCGGCGTCATTACCGCCATCAACTTCCTCGAAGAAGAGGGCGCCTATGACGAGGACCTCGAGTTCGTTTTCTATGACGTACTCGGCGACGTCGTC…
645032792	IMG	K02588	nifH; nitrogenase iron protein NifH	Desulfotomaculum acetoxidans DSM 771	ATGAAACGAATCGCTGTTTACGGCAAGGGCGGTATCGGGAAATCGACCATCAGTGCAAACCTCTCGGCGGCGTTTGCGCTTGCGGGGCATCGGGTACTTCAGATTGGATGTGACCCGAAACACGATTCCACGCGGCTTCTTCTGCAGGGGAAGCGGCTGACGACCGTGCTGGATTATTTGCGCATCACTAACCCACTGGAATACCGGCTGGAGGACATTCTGGAGGAAGGCTTTGCGGGCATCGGCTGCGTGGAAGCCGGTGGGCCGAAGCCCGGTGTGGGATGCGCCGGGCGCGGCATTATCAGTACGTTTGAGTTACTAGAGAAGTTTAAGCTGCATGACCGCTATGGTGTGACGGTGTATGATGTCCTGGGCGACGTGGTCTGCGGCGGCTTTGCC…
645033358	IMG	K02588	nifH; nitrogenase iron protein NifH	Desulfotomaculum acetoxidans DSM 771	TTGAGACAGATTGCTATTTACGGAAAAGGCGGTATTGGTAAATCCACCACTACTCAGAATACGGTAGCAGCGTTAGCTGATGCAGGCAAAAAAATAATGGTTGTAGGTTGTGATCCTAAGGCTGATTCCACCAGACTTCTGCTTAATGGTTTGAATCAAAAGACTGTTTTAGATACTTTGCGCGATGAAGGCGAGGATGTAATTTTAGAGGATGTTTTGAGAACGGGTTTTAAAGATGTTAAATGTGTTGAATCAGGCGGTCCTGAACCAGGTGTCGGTTGTGCCGGCCGGGGCATTATTACCTCCATTAATCTATTGGAATCTTTGGGAGCTTATACGGATGACCTGGATTATGTATTCTATGATGTTTTGGGTGATGTTGTTTGCGGCGGTTTTGCC…
645561850	IMG	K02588	nifH; nitrogenase iron protein NifH	Zymomonas mobilis subsp. mobilis ATCC 10988	ATGAGCAAAATTCGCCAGATTGCTTTTTACGGCAAGGGAGGCATCGGAAAATCAACGACCTCTCAAAATGCACTCGCGGCTTTGGTCGAGCTTGGCCAGAAAATCCTTATTGTGGGCTGCGATCCCAAGGCTGATTCTACCCGCCTTATTCTTAATTCCAAAGCACAAGATACGGTGTTGAGTCTGGCTGCCGAAGCCGGATCGGTCGAAGACCTTGAACTCGAAGATGTCCTGAAACTCGGCTATAAAGATATTAAATGCGTGGAATCCGGCGGGCCAGAACCGGGCGTTGGTTGTGCCGGTCGCGGGGTTATTACCTCGATCAATTTCCTCGAAGAAAATGGCGCCTATGACGATGTCGATTACGTTTCTTATGACGTTTTGGGCGACGTTGTTTGC…
646346217	IMG	K02588	nifH; nitrogenase iron protein NifH	Zymomonas mobilis subsp. mobilis NCIB 11163	ATGAGCAAAATTCGCCAGATTGCTTTTTACGGCAAGGGAGGCATCGGAAAATCAACGACCTCTCAAAATACACTCGCGGCTTTGGTCGAGCTTGGCCAGAAAATCCTTATTGTGGGCTGCGATCCCAAGGCTGATTCTACCCGCCTTATTCTTAATTCCAAAGCACAAGATACGGTGTTGAGTCTGGCTGCCGAAGCCGGATCGGTCGAAGACCTTGAACTCGAAGATGTCCTGAAACTCGGCTATAAAGATATTAAATGCGTGGAATCCGGCGGGCCAGAACCGGGCGTTGGTTGTGCCGGTCGCGGGGTTATTACCTCGATCAATTTCCTCGAAGAACATGGCGCCTATGACGATGTCGATTACGTTTCTTATGACGTTTTGGGCGACGTTGTTTGC…
646367395	IMG	K02588	nifH; nitrogenase iron protein NifH	Methanocaldococcus vulcanius M7	ATGAGAAAATTTTGTATTTATGGGAAAGGAGGTATTGGAAAATCCACAACTGTGAGTAATATAGCAGCAGCGTTGGCAGAAGATAAAAAGAAGGTCTTGGTTATTGGTTGTGATCCCAAGGCAGATACAACAAGAAATTTAGTTGGGAAAAAAATTCCAACGGTTTTAGATGTTTTTAGAAAAAAAGGAGCAGAAAATATAACATTAGAGGATATTATCTTTCAGGGCTTTGGAGGCGTTTATTGTGTTGAAAGTGGAGGACCTGAGCCAGGAGTCGGGTGTGCTGGAAGGGGAGTTATTACCGCAGTAGATATATTAAATAAATTAGATGCATTTGAAATAATAAATCCAGATGTTGTGATTTATGATATTTTGGGAGATGTTGTATGCGGAGGATTT…
646367594	IMG	K02588	nifH; nitrogenase iron protein NifH	Methanocaldococcus vulcanius M7	ATGAGTGTTTATGATGAGATTGCTCCAAATGCAAAGAAAGTTGCTATTTATGGAAAAGGAGGAATTGGTAAATCAACCACAACTCAAAATACTGCTGCTGCGTTGGCATACTACTACAATTTAAAAGGAATGATCCACGGATGTGATCCAAAAGCCGATTCAACGAGAATGATTTTACACGGTAAACCACAAGAGACGGTTATGGATGTGTTAAGGGAAGAAGGGGAGGAAGGAGTTACGTTGGAAAAAGTCAGAAAAGTTGGATTTGGAGGAATTTTATGCGTAGAAAGTGGAGGGCCTGAGCCAGGAGTTGGCTGTGCTGGAAGAGGAGTTATAACCGCAGTTAATATGATGATCGAACTTGGAGGGTATCCTGATGATTTGGATTTTCTGTTCTTT…
646369382	IMG	K02588	nifH; nitrogenase iron protein NifH	Fibrobacter succinogenes subsp. succinogenes S85	ATGTCAAAGAAATTACGTCAAATCGCTATCTATGGTAAGGGCGGCATCGGTAAATCTACTACGACTCAGAACTTGACCGCAGGCCTTGTGGAACAGGGCAAGCACGTGCTCGTTGTCGGTTGCGACCCGAAGGCTGACTCTACTCGACTCTTGCTCGGTGGTCTCCATCAGAAGACTGTGCTCGATACCATTCGCGATAACAAGACCGAAATCCAGCTCTCTGACCTTGAAAAGGTTGGCTTCAAGGGCGTTCGCTGCGTGGAATCCGGTGGCCCGGAACCGGGCGTGGGTTGCGCTGGCCGCGGTATCATCACTTCCATCAGCATGCTTGAACAGCTCGGTGCTTACACCGAAGATCTCGACTACGTTTTCTACGACGTGCTCGGTGACGTTGTGTGC…
646369395	IMG	K02588	nifH; nitrogenase iron protein NifH	Fibrobacter succinogenes subsp. succinogenes S85	ATGGCAAAACGTTTACGTCAGATCGCAATCTACGGTAAGGGTGGCATCGGTAAATCCACTACGACCCAGAATTTGACCGCAGGTCTTGTAGAGCAAGGTAAACATGTTCTCGTTGTCGGTTGCGACCCGAAGGCTGACTCTACTCGACTCTTGCTCGGCGGCCTCCACCAGAAAACCGTGCTCGATACCATTCGCGACAACAAGACAGAAATCCAGCTCTCTGACCTCGAAAAGGTCGGCTTCAAGGGCGTGCGCTGCGTGGAATCCGGTGGCCCGGAACCGGGCGTGGGTTGCGCTGGCCGCGGTATCATCACTTCCATCAGCATGCTCGAACAGCTGGGCGCTTACACCGAAGATCTCGATTACGTGTTTTACGATGTGCTCGGTGACGTTGTGTGC…
646530400	IMG	K02588	nifH; nitrogenase iron protein NifH	Cyanobacterium UCYN-A	ATGCGTCAAATTGCATTCTACGGAAAAGGCGGTATCGGTAAATCTACCACATCTCAAAATACTATCGCAGCATTATCTGAAAACAACCGCATCATGATCGTTGGTTGTGACCCTAAAGCAGATTCCACACGTCTAATGTTGCATTGTAAAGCACAAACCACTGTTTTACATTTAGCTGCAGAAAGAGGAACTGTAGAAGATATTGAACTTGATGAAGTAGTAATTCCTGGCTATAACAACGTTTTATGCGTTGAGTCCGGTGGTCCTGAGCCTGGAGTTGGATGTGCTGGTCGTGGTATTATTACTGCTATCAACTTCCTTGAAGAAGAAGGTGCTTACGAAAACCTAGATTTCGTATCTTATGATGTATTAGGAGACGTTGTTTGTGGTGGTTTCGCT…
646532548	IMG	K02588	nifH; nitrogenase iron protein NifH	Methanobrevibacter ruminantium M1 chromosome	ATGAAAAGACAGAAAAAAATAGCTATCTATGGAAAAGGTGGTATAGGTAAAAGTACTACAGTAGCTAATATTGCAGCAGCTTACAGTGAAGACAATAAGAAAGTCATGGTTATTGGCTGCGATCCCAAGTCAGATACAACAAGAACATTATGCGGTAAGAGAATACCTACCATAGTTCATACCTTAAAGGACAATAAGAAGCCAGAGCTTGACGATTTGGTTTTCGAAGGATTTAATAAAATCAAATGTGTTGAAAGCGGAGGGCCAGAGCCGGGGGTAGGCTGTGCAGGTCGTGGTGTCATTGTTGCTATGAAACGTTTGGAGAACTTAAATGCCTTTGAAGAGGAATTTGATGTAATCTTATATGATGTTCTTGGAGATGTGGTCTGCGGAGGATTT…
646541232	IMG	K02588	nifH; nitrogenase iron protein NifH	Hydrogenobacter thermophilus TK-6	ATGAGACAGATAGCTATTTACGGAAAGGGTGGAATAGGAAAGTCCACCACGACACAAAATACGGTTGCAGCTCTTGCTGAGGCCGGCAGGAAATGCTTTATAGTTGGCTGTGATCCAAAAGCTGACTCCACAAGGTTAATTCTGCATGTCAAAGCTCAAAGCACCGTAATGCATTTAGCAGCGGAAAGGGGTGCTGTGGAAGACCTTGACTTGGACGAAGTCATGTTAGTTGGTTTTGGTGGTATTAAGTGTGTAGAATCTGGCGGTCCTGAGCCAGGCGTCGGTTGTGCGGGAAGAGGTGTCATAACTGCCATCAACTTCCTTGAAGAGAATGGAGCTTTTGATGACGATCTTGATTATGTCTTTTACGATGTTCTTGGTGACGTCGTGTGTGGTGGT…
646543643	IMG	K02588	nifH; nitrogenase iron protein NifH	Klebsiella variicola At-22 chromosome	ATGACCATGCGTCAATGCGCTATCTACGGTAAAGGCGGTATCGGTAAATCCACCACCACCCAGAATCTCGTCGCGGCCCTCGCCGAGATGGGTAAGAAAGTGATGATCGTCGGCTGCGATCCGAAAGCGGACTCCACCCGTCTGATCCTTCACGCTAAAGCCCAGAACACCATTATGGAGATGGCGGCGGAAGTGGGCTCGGTCGAGGATCTGGAGCTCGAAGACGTGCTGCAAATCGGCTATGGCGATGTCCGTTGCGCCGAATCTGGCGGCCCGGAACCAGGCGTCGGCTGCGCCGGACGCGGGGTGATCACCGCCATCAACTTCCTCGAGGAAGAAGGCGCCTATGAAGAAGATTTGGATTTCGTCTTCTATGACGTCCTCGGCGACGTGGTCTGC…
646551209	IMG	K02588	nifH; nitrogenase iron protein NifH	Azospirillum sp. B510	ATGGCCAAAGCGCCTCTGCGTCAGATCGCCTTTTATGGCAAGGGCGGTATCGGCAAGTCCACCACCTCTCAGAACACGCTGGCCGCGCTGGTCGAGCTGGATCAGAAGATCCTGATCGTCGGCTGCGATCCGAAGGCCGACTCGACCCGCCTGATCCTGCACGCCAAGGCCCAGGACACCGTCCTGCATCTGGCCGCCGAAGCCGGCTCGGTCGAGGATCTGGAGCTCGAGGACGTTCTCAAGGTCGGCTACAAGAACATCAAGTGCGTCGAGTCCGGCGGCCCGGAGCCGGGGGTCGGCTGCGCCGGCCGCGGCGTCATCACCTCGATCAACTTCCTGGAGGAGAACGGCGCCTATGACGACGTGGACTATGTGTCCTACGACGTGCTGGGCGACGTG…
646569419	IMG	K02588	nifH; nitrogenase iron protein NifH	Anabaena variabilis ATCC 29413	ATGACTGACGAAAACATTAGACAGATAGCTTTCTACGGTAAAGGCGGTATCGGTAAATCTACCACCTCCCAAAACACCCTTGCAGCTATGGCAGAAATGGGTCAACGCATCATGATCGTAGGTTGCGACCCTAAAGCTGACTCCACCCGTTTGATGCTCCACGCTAAAGCGCAAACCACTGTACTTCACTTGGCTGCTGAACGCGGTGCAGTAGAAGACTTAGAACTACACGAAGTAATGTTGACCGGTTTCCGTGGCGTTCGTTGCGTAGAATCTGGTGGTCCAGAACCCGGTGTAGGTTGCGCCGGTCGTGGTATCATCACCGCCATTAACTTCTTAGAAGAAAACGGTGCTTACCAAGACCTAGACTTCGTATCCTACGACGTATTGGGTGACGTT…
646569549	IMG	K02588	nifH; nitrogenase iron protein NifH	Anabaena variabilis ATCC 29413	ATGCGGAAGATTGCTATTTACGGTAAAGGGGGCATTGGTAAATCTACAACTACCCAAAATATGGTAGCTGGTTTAGTGGAAATAGAGCGTAAGGTGATGGTGGTTGGATGTGACTCCAAGGCTGATTCTACCAGGTTGTTGTTAGGAGGACTGCACCCCAAGATTGTTTTAGATACCTTACGTCAAGAATCAGACGATTTGCATTTAGAAGATTTATGCAAAGAAGGCTGGGGTAAGACATTTTGTGTGGAATCGGGCGGCCCTGAACCTGGTGTGGGATGTACAGGTAGGGGTGTAATTACATCCATTGGCTTGTTAGAACAACTTGGTGCTTATGATGAAAAACTCCAACTTGATTACACTTTTTATGATGGTTTGGGTAGTGTGGTGTGCGGTGGC…
646569556	IMG	K02588	nifH; nitrogenase iron protein NifH	Anabaena variabilis ATCC 29413	ATGTCCGACGAAAACATTAGACAGATAGCTTTTTACGGTAAAGGCGGTATCGGTAAATCCACCACTTCCCAAAATACCCTCGCAGCAATGGCAGAAGTGGGACAACGTATTCTGATTGTCGGATGTGACCCCAAAGCAGACTCTACCCGCTTGATTCTCCACACCAAAGCACAAACTACCGTACTTCACTTAGCTGCTGAACGCGGTGCAGTGGAAGACTTAGAACTTGATGAAGTAGTACTCAAAGGCTTCCGCGATATCAAATGCGTAGAATCTGGTGGTCCAGAACCCGGTGTAGGTTGCGCTGGTCGTGGTATTATCACCGCTATTAACTTCCTCGAAGAAAACGGTGCATATCAAGACGTAGATTTCGTATCTTACGACGTATTAGGTGACGTT…
646569746	IMG	K02588	nifH; nitrogenase iron protein NifH	Anabaena variabilis ATCC 29413	ATGATTGACAACATTAGACAAATCGCTTTCTACGGTAAAGGTGGTATCGGTAAATCCACAACCTCGCAAAACACGATCGCTGGTCTTGCAGAAATGGGCGAACGCATCATGATTGTCGGATGCGACCCCAAAGCAGACTCCACTCGTTTGATGTTGCACAGCAAAGCTCAAACTACCATTCTCCACTTAGCTGCGGAACGCGGTGCAGTCGAAGATTTAGAACTGGACGAAGTATTATTGACTGGTTATCAAGGCGTTAAGTGTGTCGAGTCTGGCGGCCCCGAACCCGGTGTGGGTTGCGCTGGACGTGGTATCATCACCGCCATTAACTTCTTAGAAGAAAACGGCGCTTACGAAGACCTCGATTTCGTTTCTTACGACGTATTAGGCGACGTTGTT…
646569985	IMG	K02588	nifH; nitrogenase iron protein NifH	Anabaena variabilis ATCC 29413	ATGAGTATCGACAAGAAAATTAGACAAATTGCTTTCTACGGTAAAGGCGGTATTGGTAAGTCTACCACTTCTCAAAACACCTTGGCAGCTATGGCAGAAATGGGTCAACGCATCCTCATCGTAGGTTGCGACCCTAAAGCTGACTCCACCCGTTTGATGCTCCATTCCAAAGCTCAAACCACCGTACTTCACTTGGCGGCTGAACGTGGTGCAGTAGAAGACCTCGAACTCGACGAAGTAATGCTGACTGGTTTCCGTGGCGTTAAGTGCGTAGAATCTGGTGGTCCAGAACCCGGTGTAGGTTGCGCTGGTCGTGGTATCATCACCGCCATTAACTTCTTAGAAGAAAACGGCGCTTACCAAGACGTTGACTTCGTATCTTATGACGTATTAGGCGAC…
646615544	IMG	K02588	nifH; nitrogenase iron protein NifH	Allochromatium vinosum DSM 180 chromosome	ATGGCAATGCGTCAATGCGCCATCTACGGCAAAGGCGGTATCGGCAAGTCCACCACCACCCAGAATCTGGTGGCCGGTCTGGCCGAGCTGGGCAAGAAGGTCATGATCGTCGGCTGTGACCCCAAAGCCGACTCGACCCGTCTGATCCTGCACTCCAAGGCACAGAATACCATCATGGAGATGGCCGCCGAAGCCGGTTCGGTCGAAGACCTCGAACTGGAAGATGTGCTCAAGGTCGGCTACGGCAACATCAAGTGCGTCGAGTCCGGCGGTCCTGAGCCGGGTGTGGGTTGCGCCGGTCGCGGCGTCATCACCGCCATCAACTTCCTGGAAGAAGAAGGCGCTTACGAGGCCGATCTGGACTTCGTGTTCTACGACGTACTCGGCGACGTGGTCTGC…
646622544	IMG	K02588	nifH; nitrogenase iron protein NifH	Methanocaldococcus sp. FS406-22 chromosome	ATGAGTGTTTATGATGAAATTGCACCAAATGCAAAAAAGGTTGCTATTTACGGAAAAGGAGGTATTGGTAAATCTACAACCACACAGAACACTGCTGCTGCATTAGCATACTATTACAAATTAAAGGGTATGATTCACGGATGTGACCCAAAGGCAGATTCAACAAGAATGATTTTACATGGAAAGCCGCAAGAGACCGTTATGGATGTTTTGAGAGAGGAAGGAGAGGAGGGAGTTACCTTAGAAAAAATTAGGAAAGTTGGATTTGGAGGAATCTTGTGTGTTGAGTCAGGAGGTCCTGAGCCAGGAGTTGGATGTGCTGGAAGAGGGGTTATTACAGCAGTTAATTTGATGATTGAACTTGGAGGATACCCAGATGACTTAGACTTCTTGTTCTTT…
646623794	IMG	K02588	nifH; nitrogenase iron protein NifH	Methanocaldococcus sp. FS406-22 chromosome	ATGAGGAAATTTTGTGTCTATGGAAAGGGAGGAATTGGAAAATCCACTACGGTGAGTAATATAGCAGCAGCTTTGGCAGAGGATGGAAAGAAGGTTTTGGTTGTTGGCTGTGACCCAAAGGCAGATACAACAAGAAACTTAGTAGGGAGGAAGATTCCAACTGTCTTAGATGTCTTTAGAAAAAAAGGGCCGGACAATATGGAATTGGAAGATATTGTTTTTGAAGGCTTTGGTGGAGTTTATTGTGTTGAATCTGGAGGGCCTGAACCTGGAATAGGATGTGCTGGGAGGGGAGTTATAACGGCAGTTGATATGCTAAATAGATTAGGGGTTTTTGAAGAACTAAAGCCAGATGTGGTTATCTATGATATTCTGGGAGATGTTGTTTGTGGTGGCTTT…
646638636	IMG	K02588	nifH; nitrogenase iron protein NifH	Thermocrinis albus DSM 14484 chromosome	ATGAGACAGATCGCTATCTACGGCAAAGGTGGAATAGGCAAGTCCACCACCACACAAAACACAGTTGCCGCCTTGGCGGAAGCCGGAAGAAAGTGCTTTATAGTGGGCTGCGACCCAAAGGCGGACTCTACCAGGTTGATCCTCCACGTCAAGGCACAGGCTACCGTCATGCACCTGGCAGCGGAGAAGGGCTCAGTGGAAGACCTTGACCTGGATGAAGTCATGCTTGTAGGATTCAAAGGTATAAAGTGTGTAGAATCCGGTGGTCCAGAGCCAGGTGTGGGATGTGCGGGAAGAGGTGTGATAACCGCCATAAACTTCCTTGAGGAAAACGGTGCCTTTGACGATGATTTGGATTATGTCTTCTACGACGTCTTAGGTGACGTAGTATGCGGTGGT…
646640042	IMG	K02588	nifH; nitrogenase iron protein NifH	Clostridiales genomosp. BVAB3 str. UPII9-5 chromosome	ATGAAAAGAATTGCAATCTACGGAAAAGGCGGTATCGGTAAATCTACCACCTCTTCTAATCTCAGTGCCGCATTGACGGAAAAAGGCCTGCAAGTGATGCAAATCGGGTGCGACCCCAAGGCTGACTCCACCAAAAATTTAATGGGTGGGCAGCAAATTCCCACCGTTTTGGATCAGATTTCAGCTAAGGGCAGGTCCATAACACTTGACGATATCGTTTTCAAAAGCAAGACCGGCGTTTTGTGCGTTGAAGCTGGCGGCCCTGCCCCCGGTGTAGGCTGTGCCGGGCGCGGAATCATTTCCGCTTTCGAAAAACTGGAGGAACTGCACGCCTTTACCGCCTATCACCCCGATGTCATCATTTATGATGTTTTGGGCGATGTCGTTTGCGGCGGCTTC…
646669465	IMG	K02588	nifH; nitrogenase iron protein NifH	Denitrovibrio acetiphilus DSM 12809 chromosome	ATGGCTTTAAGACAAATAGCATTTTATGGAAAAGGTGGTATCGGTAAATCCACAACATCCCAGAACACACTTGCTGCTATGGCAGAAATGGGCAAAAAAATAATGATCGTCGGCTGTGACCCTAAAGCTGACTCAACAAGACTTATACTTCACTCTAAAGCACAATCAACTATAATGGAGCTCGCTGCTGAAGCAGGCTCAGTTGAAGACCTTGAACTTGATGACGTTCTCAAAGCCGGTTATCTTGATATACGCTGCGTAGAGGCAGGCGGTCCGGAACCCGGTGTCGGCTGTGCTGGTCGTGGTGTTATTACCGCTATCAACTTCCTTGAGGAAGAGGGTGCATACGAAGAAGACCTCGATTTCGTTTCATATGACGTTCTCGGTGACGTTGTTTGC…
646688540	IMG	K02588	nifH; nitrogenase iron protein NifH	Sideroxydans lithotrophicus ES-1 chromosome	ATGGCTCTGCGTCAATGCGCAATTTACGGGAAGGGCGGTATCGGAAAATCGACTACCACCCAGAACCTGGTAGCTGCTCTTGCTGAATCCGGTAAGAAGGTAATGATCGTCGGCTGCGATCCCAAGGCGGACTCGACCCGTTTGATTCTGCACTCGAAGGCACAAAACTCCGTGATGGAACTGGCTGCCGAAGCCGGTAGCGTCGAGGATCTGGAACTGGAAGACGTACTGTCCGTCGGTTTTGGCGGCATCAAGTGCGTTGAATCCGGTGGTCCTGAGCCCGGCGTTGGTTGTGCCGGCCGCGGCGTGATCACCGCCATCAACTTCCTCGAAGAAGAAGGCGCGTATGACGAAGCACTCGACTTCGTGTTCTACGACGTGCTGGGTGACGTGGTGTGC…
646715088	IMG	K02588	nifH; nitrogenase iron protein NifH	Coraliomargarita akajimensis DSM 45221 chromosome	ATGAGAAAGATCGCTATCTACGGTAAGGGTGGTATCGGAAAATCCACTACAACACAAAACACAGTCGCTGGTCTCGCAGAGATGGGAAAAAAGGTCATGGTCGTTGGCTGTGACCCGAAGGCTGACTCGACCCGTCTGCTGCTGGGCGGTCTGGCCCAGAAGTCTGTTCTGGATACACTTCGTGAGGAAGGTGAAGACGTTGAGCTTGAGGACATTCGTTCTGAGGGCTACAGCACAAGCCTCTGTGTTGAATCCGGTGGCCCGGAACCTGGCGTGGGTTGCGCTGGCCGCGGCATCATCACGTCAATCAATATGCTCGAGCAGCTCGGCGCCTACGATGAAGAGGAAGGTCTCGACTACGTATTTTACGACGTCCTCGGTGACGTTGTTTGCGGTGGC…
646738596	IMG	K02588	nifH; nitrogenase iron protein NifH	Rhodobacter capsulatus SB1003 chromosome	ATGGGCAAACTCCGTCAGATCGCCTTCTACGGCAAAGGTGGTATCGGCAAGTCGACCACCTCGCAGAACACCCTCGCCGCGCTGGTCGAGATGGGTCAGAAGATCCTCATCGTCGGCTGCGACCCCAAGGCTGACAGCACCCGTCTGATCCTGAACACCAAGCTGCAGGACACCGTGCTGCACCTGGCCGCCGAGGCCGGTTCGGTCGAAGATCTGGAAGTCGAAGACGTCGTGAAAATCGGCTACAAGGGCATCAAATGCACCGAAGCCGGCGGTCCGGAGCCGGGGGTTGGCTGCGCCGGCCGTGGCGTCATCACCGCGATCAACTTCCTTGAAGAAAACGGCGCCTATGACGATGTGGACTATGTGTCCTATGACGTTCTGGGCGACGTGGTCTGC…
646738609	IMG	K02588	nifH; nitrogenase iron protein NifH	Rhodobacter capsulatus SB1003 chromosome	ATGACCCGCAAGATCGCCATTTACGGCAAAGGTGGTATCGGCAAATCGACGACCACCCAGAACACCGCCGCAGCCCTTGCCTTTTTCCACGAAAAGAACGTCTTCATCCACGGCTGTGACCCGAAAGCCGACAGCACCCGGCTGATCCTGGGCGGTCTGCCGCAGCAGACGGTGATGGACACGCTGCGCATCGAGGGCGCCGAGCGCGTCACCGTGGACAAGGTCGTGAAGACCGGCTTCAAGGACATCCGCTGCGTGGAATCGGGCGGGCCGGAGCCGGGCGTGGGCTGCGCCGGTCGCGGCGTCATCACCGCCATCGACCTGATGGAAGAAAACGAAGCCTACAGCGAAGACCTTGATTTCCTGTTCTTCGACGTGCTGGGCGACGTGGTTTGCGGC…
646740252	IMG	K02588	nifH; nitrogenase iron protein NifH	Rhodobacter capsulatus SB1003 chromosome	GTGAGCATCCAGACCCCCCGCCACATCGCCATTTACGGCAAGGGTGGCATCGGCAAATCCACCACCACCTCGAACATCGCCGCCGCCTTGGCCGAAGCGGGCCACCGCGTCATTCAGGTGGGTTGCGATCCGAAATCGGATTCCACCACCATCCTGCGCGGCGGGGCAGAACTGCCCACCGTGCTGGACAGCCTGCGCGACCGTGCCCGCAAACCGAAGCTGGAAGACATTTCCGCCGTCGGTTTCTGGGGCGTTCTGTGCATCGAGGCGGGCGGGCCGGTGCCGGGGGTGGGCTGCGCCGGGCGCGGCATCTCGGCCGCGGTCGATCTGCTCGAAGAGCTGCGCGTCTTCGAGACCTTCGCCCCCGATTATGTGCTTTATGACGTGCTGGGCGATGTC…
646771304	IMG	K02588	nifH; nitrogenase iron protein NifH	Burkholderia sp. CCGE1002 plasmid pBC201	ATGTCTCAACTTCGACAAATTGCCTTCTACGGAAAGGGCGGCATCGGTAAGTCGACCACGTCGCAGAATACGCTTGCGGCACTTAGCGACCTTGGGCAAAAGATCCTGATCGTAGGGTGCGATCCCAAGGCCGACTCGACACGTCTTATCTTGCACGCGAAAGCTCAGGACACCATCCTCTCTCTCGCGGCCGAAGCCGGCTCGGTCGAAGACCTCGAACTCGATGACGTGATGAAAATAGGCTACAAGAACATCCGCTGTGTGGAGTCGGGCGGGCCTGAGCCGGGCGTCGGCTGCGCGGGTCGCGGTGTCATCACATCGATCAACTTCCTTGAGGAGAATGGCGCCTACGACGGAGTCGATTACGTGTCATACGATGTGCTCGGCGACGTCGTTTGC…
646776850	IMG	K02588	nifH; nitrogenase iron protein NifH	Methanocaldococcus infernus ME chromosome	ATGAGCTTTGACGAAATTGCCCCAAATGCTAAGAAAGTAGCAATTTACGGAAAAGGAGGGATAGGGAAGAGTACAACTACACAAAATACAGCAGCAGCTTTAGCATACTACTACAAATTAAAGGGAATGATTCACGGCTGTGATCCTAAGGCGGATTCAACAAGAATGATATTACATGGAAAGCCCCAAGAGACAGTTATGGATGTTTTGAGAGAAGAAGGAGAAGAAGGAGTTACCTTAGAAAAGGTTAGAAAAGTAGGATTCTGTGGAATTTATTGTGTTGAATCTGGAGGACCAGAGCCAGGGGTTGGATGTGCAGGAAGAGGGGTTATAACTGCTGTCAATCTAATGAAAGAGCTTGGTGGATATCCAGATGATTTAGACTTTCTCTTCTTTGAC…
646776863	IMG	K02588	nifH; nitrogenase iron protein NifH	Methanocaldococcus infernus ME chromosome	TTGAAACAGATAGGGTTTTATGGGAAAGGGGGAATAGGGAAGAGTACAACAGTTTGTAATATAGCCAAGGCCCTCTCTGAGGAGTATAGGGTTTTAGTTATTGGCTGTGATCCTAAGGCTGATTGTACAGCTTTACTAAGAGAGGAAGATATAAAAACTGTCTTAGAAGTCTTAAGGGAGAAAAGAAGTGTGAAGATTGAAGATATTGTTGTAGAGGGAGGAAAAAATATTTACTGTGTTGAAGCTGGAGGACCTAAGCCAGGAGTTGGCTGTGCTGGAAGAGGGGTTATAGTGGCTATAGAAACATTAAAAAAATTAAATGTCTTTGAAAATTTAGATATTGACATTGTTCTCTATGACATCTTGGGAGATGTTGTCTGTGGTGGCTTCTCCCTACCT…
646797287	IMG	K02588	nifH; nitrogenase iron protein NifH	Thermincola sp. JR	ATGAGACAGGTTGCTATTTACGGAAAAGGCGGTATCGGCAAGTCCACCACAACACAGAACACGGTGGCTGCGCTGGCCGAAATGGGTAAAAGGGTAATGGTGGTGGGCTGTGACCCCAAGGCGGATTCAACCCGCTTGCTGCTGCACGGTCTGAACCAGAAGACCGTTCTGGACACCCTGCGTGACGAAGGCGAGGACATTGATCTGGAGGATATCATGCGGGAAGGCTATGGGGGTACAAAATGTGTTGAGTCCGGTGGCCCTGAGCCCGGGGTAGGCTGTGCCGGACGCGGTATAATCACTTCCATTAACCTTTTGGAGTCCCTGGGGGCTTACGAGGATAACCTTGACTATGTATTCTATGATGTACTTGGTGACGTTGTCTGCGGCGGTTTCGCC…
646812232	IMG	K02588	nifH; nitrogenase iron protein NifH	Arcobacter nitrofigilis DSM 7299 chromosome	ATGTCAGATTTAAGACAAATAGCGTTTTATGGAAAAGGTGGGATTGGTAAATCAACTACATCTCAAAACACATTAGCAGCAATGTGTCATTACTATGGAAAGAAAATTTTAATCGTTGGTTGTGATCCAAAAGCGGATTCAACAAGATTAATCTTACACGAAAAAGCACAATGTACAATTATGCAATTAGCTAGTGAAGCTGGAACTGTTGAAGATTTAGAATTAGAAGATGTATGTAAACCAGGTGCTGGTGAATTTCACCCAGAAAATAATGACATAACTGAAGGTTATATTAACTGTACAGAATCAGGTGGTCCAGAGCCAGGTGTTGGTTGTGCTGGTAGAGGGGTTATTACTGCAATTAACTTCTTAGAAGAAGAAGGTGCTTATACTGATGAA…
646847678	IMG	K02588	nifH; nitrogenase iron protein NifH	Desulfurivibrio alkaliphilus AHT2 chromosome	ATGCGCAAGGTAGCAATTTACGGCAAAGGCGGAATCGGTAAGTCCACCACCACCCAGAACACGGTGGCGGGTCTGGTGGAGCTGGGCCGCAAGGTAATGGTGGTGGGCTGCGATCCCAAGGCTGATTCCACCCGGTTGCTGTTGGGCGGGCTGGCCCAGAAATCGGTGCTGGACACCCTGCGGGAGGAGGGTGAGGACGTGGAACTGGAGGATATCCGCAAGCCGGGTTACGGCGAATCCTGGTGCGTGGAGTCCGGCGGCCCGGAGCCGGGGGTGGGCTGTGCCGGCCGCGGCATCATCACTTCCATCAACATGCTGGAGTCCCTGGGGGCCTACGAAGAGAGCGAGGGCTTGGATTACGCCTTTTATGATGTTCTGGGCGACGTGGTCTGCGGTGGT…
646855153	IMG	K02588	nifH; nitrogenase iron protein NifH	Syntrophothermus lipocalidus DSM 12680 chromosome	ATGACCAGAAAGATTGCGATTTACGGCAAGGGCGGCATCGGCAAGTCCACCACCCAGCAGAACACGGCAGCCGCACTGGCCTACTTCTACGGGAAGAAGGTTTTGATTCACGGCTGTGATCCTAAAGCCGACTGCACCCGCATGGTGCTGGGAGGGAAGCCGCAGGAGACCGTAATGGATACCCTGCGGGAACTCGGTGAGGATGCAGTTACCCTGGAAAAGGTGGTTAAAACCGGTTTCTGCGGCATCAGGTGCGTCGAATCCGGGGGGCCGGAGCCCGGTGTGGGCTGCGCCGGTAGGGGTGTGATCACCGCCATCAACCTGATGGAGGAGCTCGGTGCCTACACGCCCGATCTGGATTTCATCTTCTTTGATGTGCTGGGGGATGTGGTCTGCGGA…
646859119	IMG	K02588	nifH; nitrogenase iron protein NifH	Methanococcus voltae A3 chromosome	ATGAGGAAATTTTGTATATATGGTAAAGGAGGGATTGGAAAATCCACAAATGTCGGTAATATGGCAGCAGCTTTGGCAGAAGATGGTAAGAAAGTTTTAGTTGTAGGTTGTGACCCAAAAGCCGACTCAACAAGAACTTTAATGCACGGCAAGATTAATACTGTTTTAGATACATTCCGTGATAAAGGACCAGAATATATGAAAATTGAAGATATTGTTTACGAGGGTTTTAATGGCGTTTACTGTGTAGAGAGCGGTGGTCCAGAGCCTGGTGTGGGCTGTGCAGGGCGTGGAGTAATAACCGCAGTTGATATGTTAGATAGATTGGGTGTTTATGACGAACTAAAACCTGATGTAGTTATGTACGATATATTGGGGGACGTCGTTTGCGGTGGTTTT…
646966156	IMG	K02588	nifH; nitrogenase iron protein NifH	Clostridium botulinum F str. 230613: CP002011] (+)strand	ATGAAGAAAATTGCTATTTATGGGAAAGGGGGCATTGGAAAGTCTACTACAGTATCCAATGTATCTGCAGCTATGGCAAGAATGGGGTTAACAGTAATGCAGATTGGATGCGACCCTAAGGCGGACTCTACTCGAAATCTAACCGGCGGTAAAAATATTCCCACAGTATTGGATACTTTGAGAGAAAAGGGAGATATAGAGTTAGATGATCTTGTATTCAAAAGTAGTACTGGTGTCTTGTGTGTAGAATCAGGAGGACCAGTTCCAGGAGTAGGCTGTGCCGGCCGTGGAATAATCACTGCTTTTGAAAAACTGGAAGAATTAGATGCATATGAAGTATATAAACCAGATGTTATCCTCTATGATGTATTGGGTGATGTGGTATGCGGTGGATTTGCT…
647107234	IMG	K02588	nifH; nitrogenase iron protein NifH	Cylindrospermopsis raciborskii CS-505 CS505_63	ATGAGCGACGAAAGAATTAGACAGATAGCATTCTACGGCAAAGGCGGTATTGGTAAATCTACCACCTCTCAAAACACTCTAGCAGCTATGGCTGAAATGGGCCAACGCATTCTAATTGTAGGTTGTGATCCCAAAGCTGACTCTACTCGTTTGATGCTGCACTCTAAGGCTCAAACTACCGTATTGCACTTGGCTGCTGAGAAAGGTGCTGTAGAAGACCTGGAATTGGAAGAAGTAATGCTGGCCGGATTCCGTGGTGTTAAATGCGTGGAATCTGGTGGTCCAGAACCCGGTGTAGGTTGTGCTGGTCGTGGTATTATCACTGCCATTAACTTTTTAGAAGAAAATGGTGCTTACCAAGATTTAGACTTCGTTTCCTACGACGTATTGGGTGACGTT…
647565360	IMG	K02588	nifH; nitrogenase iron protein NifH	Microcoleus chthonoplastes PCC 7420	ATGAGGAAGATTGCTATTTACGGTAAAGGTGGAATCGGTAAATCCACAACCACACAAAATACAGTGGCTGGACTTGTCGAACTCGGTCGCAAAGTCATGATCGTTGGTTGTGACCCCAAAGCAGATTCTACGCGCTTATTGCTCGGTGGTTTGCACCAAAAGAGTGTGTTAGATACTTTACGTGAAGAAGGCGACGACGTTGATCTCGACGAAATCCGTAAAGAAGGCTATGGCAAAACCCTCTGCGTAGAATCCGGTGGTCCAGAACCGGGCGTAGGCTGTGCGGGTCGAGGTATTATCACCTCAATTAGTATGCTCGAACAACTCGGCGCCTATGACGAAAGTGAAGGTCTTGATTATGCCTTCTACGACGTACTAGGTGACGTGGTTTGCGGCGGT…
647576434	IMG	K02588	nifH; nitrogenase iron protein NifH	Synechococcus sp. PCC 7335	ATGAGACAAATTGCATTTTACGGAAAAGGTGGTATCGGTAAATCCACCACTTCCCAAAACACCTTGGCCGCTATGGCTGAGCAAGGCCAACGTATCATGATTGTGGGCTGTGACCCGAAGGCTGACTCCACTCGCCTGATGCTCCACAGCAAAGCCCAAACCTCCGTGCTACAGCTAGCTGCCGAACTCGGCGCGGTTGAAGATGTCGAACTTGACCAGGTGCTGCAAGAAGGCTATCGCGGCGTTAAGTGCGTCGAGTCTGGTGGGCCTGAGCCCGGCGTTGGCTGTGCAGGTCGCGGCATCATCACCGCTATTAACTTCCTAGAAGAAGAAGGCGCTTACGAAGATCTTGATTTCGTTTCCTACGACGTACTCGGTGACGTTGTCTGTGGTGGTTTC…
648049582	IMG	K02588	nifH; nitrogenase iron protein NifH	'Nostoc azollae' 0708 chromosome	ATGACTACTGACGCAAATATTAGACAGATAGCTTTCTACGGCAAGGGCGGTATCGGTAAATCTACTACCTCTCAAAATACCCTCGCAGCTATGGCTGAAATGGGTCAACGCATTATGATCGTAGGTTGCGACCCTAAAGCTGACTCTACCCGTTTGATGCTTCACTCCAAGGCTCAAACCACAGTATTACACTTGGCTGCTGAAAGAGGTGCTGTTGAAGACCTCGAACTCCATGAAGTAATGTTGACCGGTTTCCGTGGTGTGAAGTGCGTTGAGTCTGGTGGTCCAGAACCCGGTGTAGGTTGTGCAGGTCGTGGTATTATCACCGCTATTAACTTCTTAGAAGAAAATGGTGCTTACACAGACTTAGACTTCGTATCTTACGACGTATTAGGTGAC…
648051303	IMG	K02588	nifH; nitrogenase iron protein NifH	'Nostoc azollae' 0708 chromosome	ATGGCTATTGATAAAAAAATCAGACAGATTGCTTTTTACGGTAAAGGTGGTATTGGTAAATCTACCACTTCACAAAATACCCTGGCTGCTATGGCAGAAATGGGTCAACGCATATTAATTGTTGGTTGTGATCCCAAAGCTGACTCTACCCGTTTGATGCTTCACTCCAAGGCTCAAACCACAGTATTACACTTGGCTGCTGAAAGAGGTGCTGTTGAAGATTTAGAACTCCACGAAGTCATGTTAACCGGTTTCCGTGGTGTTAAGTGCGTAGAATCTGGTGGTCCAGAACCAGGTGTAGGTTGTGCAGGTCGTGGTATTATCACCGCTATTAACTTCTTGGAAGAAAACGGTGCTTACCAAGATGTTGACTTTGTATCTTATGACGTACTAGGTGAC…
648051366	IMG	K02588	nifH; nitrogenase iron protein NifH	'Nostoc azollae' 0708 chromosome	ATGTCCGACGATAAAATTAGACAAATAGCTTTTTACGGTAAAGGTGGTATTGGCAAATCTACCACTTCTCAAAATACCTTAGCAGCAATGGCAGAAGTGGGTCAGCGTATTTTAATTGTTGGATGTGACCCCAAAGCAGACTCCACTCGTTTAATTCTTCACTGTAAAGCCCAAACCACCGTATTGCACTTAGCTGCGGAACGGGGTGCTGTAGAAGACCTGGAACTAGAAGAAGTGGTAATTACAGGCTTCCGGGGTATCAGATGCGTGGAATCTGGAGGACCTGAACCCGGTGTAGGTTGTGCCGGTCGTGGTATTATCACTGCGATTAACTTCTTGGAAGAAAACGGTGCATACCAAAACGTAGATTTTGTATCCTATGATGTATTAGGCGACGTT…
648085798	IMG	K02588	nifH; nitrogenase iron protein NifH	Herbaspirillum seropedicae SmR1 chromosome	ATGGCCTCACTCAGACAAATCGCCTTCTATGGCAAAGGCGGCATCGGCAAGTCCACCACCTCGCAAAATACCCTGGCCGCGCTGGCCCAGATGGGGCAGCGCATCCTCATCGTCGGCTGCGATCCCAAGGCTGACTCGACCCGCCTGATCCTGCACGCCAAGGCCCAGGACACCATCCTGTCGCTGGCCGCCGATGCCGGGTCGGTGGAGGATCTGGAGCTGGAAGACGTCATGAAGATCGGCTACCAGAACATCCGTTGCGTCGAATCCGGCGGCCCGGAACCGGGCGTGGGCTGCGCCGGCCGCGGTGTGATCACCTCGATCAATTTCCTCGAAGAAGAGGGCGCCTATGATGACACCGATTACGTGTCCTACGACGTGCTGGGCGACGTGGTGTGC…
648088232	IMG	K02588	nifH; nitrogenase iron protein NifH	Clostridium ljungdahlii DSM 13528 chromosome	ATGAGACAGGTAGCTATTTATGGAAAAGGTGGTATTGGAAAATCTACTACTACACAAAACTTAACTGCAGGATTAGCAGAAATGGGTAAAAAAATAATGGTAGTAGGATGTGACCCTAAAGCAGATTCAACCAGATTACTTCTAGGAGGACTTGCACAAAAGACAGTTCTTGATACTTTGAGAGAAGAAGGAGAAGATGTAGACTTAGATGAAATATTAAAAAAAGGATATGGTGGAATAAAATGTGTTGAATCAGGTGGGCCTGAACCTGGAGTTGGATGTGCTGGAAGAGGTATTATAACTTCAATTAACATGCTTGAACAACTCGGCGCTTATGATGATGATTTGGATTATGTTTTTTATGATGTACTAGGTGATGTTGTCTGCGGTGGTTTTGCA…
648090039	IMG	K02588	nifH; nitrogenase iron protein NifH	Clostridium ljungdahlii DSM 13528 chromosome	ATGATAAAAATTGCAGTGTATGGAAAAGGTGGCATTGGAAAATCTACAACAGTTTCTAACATATCAGCTGCACTTTCTGATAAAGGAATAAGGGTTATGCAGATAGGATGCGACCCTAAAGCTGATTCTACAGTTTCACTTCATGAAAAAAGAAACGTGAATACGGTGCTTGAACTTGTAAGAGAAAAGAAGAATAATTTTGATTTAGAAGATATGGTCACTGTTGGTTATAATGGTGTCATATGTGTGGAAGCAGGTGGACCTAATCCAGGCCTTGGATGTGCAGGCAGGGGAATTATAGCAGCACTTGAAAAATTGAAAGAAAAGGGTGCTTATGAGATATATAAACCAGATGTGGTAATATATGATGTATTGGGAGATGTAGTATGTGGAGGGTTT…
648090046	IMG	K02588	nifH; nitrogenase iron protein NifH	Clostridium ljungdahlii DSM 13528 chromosome	ATGCTGAAAATAGCTGTATACGGAAAAGGCGGTATTGGGAAATCTACAATTACCAGTAATTTGTCAGCAGCCTTTGCCAAGCTCGGAAAAAAAGTTATTCAGATAGGATGTGATCCTAAAGCAGATTCCAATAGCAATTTGCTTGGAGGAAAAACATTAATGCCTGTAATGAATTATATGAGAGAATTTGATGCAGATCCAGAAAAAATTGAAGATATTTCAAAAGTAGGTTTTGGCGGCGTTCTGTGTATAGAGACTGGCGGCCCTACACCAGGACTTGGTTGTGCAGGCAGAGGAATTATTACTACATTTAATTTATTAGAGGATTTAAATCTTTTTGAAGAGTACAAGCCAGATGTTGTACTTTATGATGTTTTAGGAGATGTAGTTTGCGGTGGA…
648090087	IMG	K02588	nifH; nitrogenase iron protein NifH	Clostridium ljungdahlii DSM 13528 chromosome	ATGAGACAAATAGCTATTTATGGAAAAGGTGGAATAGGTAAATCTACAACTACACAAAATTTAACTGCAGGTTTATCTGAAATAGGAAAAAAGATTATGGTAGTTGGATGTGATCCAAAGGCAGATTCTACAAGGCTGCTTTTGGGAGGACTTGCACAGAGGACAGTACTTGATACGTTGAGAGAAGAAGGTGAAGATGTAGATTTAAATTATATATTAAAAGAAGGCTTTAATGGTATAAAATGTGTAGAATCAGGAGGACCTGAACCGGGGGTAGGATGTGCAGGAAGAGGTATCATAACTTCCATAAACATGCTTGAAAGACTTGGAGCATATACAGAAGATCTGGATTATGTTTTTTATGATGTTTTAGGTGATGTTGTATGCGGAGGGTTTGCT…
648109926	IMG	K02588	nifH; nitrogenase iron protein NifH	Spirochaeta smaragdinae DSM 11293 chromosome	ATGAGGAAAGTGGCAATTTACGGAAAGGGGGGTATCGGCAAGTCGACGACGACGCAGAATACCGTTGCGGGTCTTGCCGAGGCCGGAAAAAAGGTAATGGTGGTAGGCTGTGACCCAAAGGCCGATTCTACACGGCTCCTGCTCCATGGGCTGGCGCAGAAGACGGTCCTCGATACCCTGCGGGAAGAGGGCGAGGATGTGGAGCTTGAAGATATCCTCAAAGCCGGTTATCTGAACACCACGTGTGTGGAATCGGGAGGGCCTGAACCCGGGGTCGGCTGCGCCGGCAGGGGCATCATCACTTCCATTAATCTCCTTGAGCAGCTTGGTGCTTATGAACAGGATGATACTCCCCTCGATTACACCTTCTACGATGTCCTTGGCGATGTTGTCTGCGGG…
648111655	IMG	K02588	nifH; nitrogenase iron protein NifH	Desulfarculus baarsii DSM 2075 chromosome	GTGCGCAAGATAGCGATTTACGGCAAGGGCGGCATCGGCAAGTCGACCACCACCCAGAACACGGTGGCCGGCTTGGCCGAAATGGGCAAGAAGGTCATGGTCGTCGGCTGCGACCCCAAGGCCGACTCCACCCGGCTGCTGCTGGGCGGCCTGGCCCAGCGTTCGGTTTTGGACACTCTGCGCGAGGAAGGCGAGGAGGTCGATCTGGCCGACATCAGGCGTGGCGGCTTCGGCGGCACCTGGTGCGTGGAGTCCGGCGGGCCCGAGCCCGGCGTGGGCTGCGCCGGCCGGGGCATCATCACCTCCATCAACATGCTCGAATCCCTGGGCGCCTACGAGGCGTCCGAAAAGCTCGACTACGCCTTTTACGACGTGTTGGGCGACGTGGTCTGCGGCGGC…
648145928	IMG	K02588	nifH; nitrogenase iron protein NifH	Clostridium cellulovorans 743B chromosome	ATGAGACAAGTAGCTATTTATGGAAAAGGTGGTATCGGTAAATCTACCACAACACAAAATCTTACAGCAGGTTTAGCAACAATGGGTAAGAAAATTATGGTTGTAGGCTGTGACCCTAAAGCAGACTCTACAAGATTACTATTAGGTGGACTAGCTCAAAAGTCAGTTCTTGATACCCTAAGAGAAGAAGGCGAGGATGTAGATTTAGATGAAATCTTAAAGGCTGGATTTGGTGGTATTAAATGTGTTGAATCAGGCGGTCCAGAACCAGGAGTTGGATGTGCAGGTAGAGGTATCATTACTTCAATAAACATGCTTGAACAATTAGGAGCTTATACAGATGATTTAGATTATGTTTTCTACGATGTTCTTGGAGACGTTGTATGTGGAGGTTTCGCA…
648146574	IMG	K02588	nifH; nitrogenase iron protein NifH	Clostridium cellulovorans 743B chromosome	ATGAGTAAGATAGGAAAACATATAGCTATTTATGGAAAAGGAGGTATTGGTAAATCAACTACAACTTCTAATATAAGTGCAGCATTAGCAGAGGCTGGATATAAGGTTATTCAAATAGGATGTGACCCAAAAAGTGACTCTACTAATACTCTTAGAGGAAATAATTATTTGCCAACGGTTTTAGATAGTATGAGAGAAGGCAAAAAGGTACACTTGTCAGATGTATCAGTTGTAGGGTATGGTGGAATACTTTGTATCGAATCAGGCGGACCAGTTCCAGGAGTAGGATGTGCAGGGAGAGGAATTAATGCTGCAGTAAACTTACTTCAAGATTTAAATCTTTTTGAAGAATATAAACCTGACTATGTTTTATATGACGTCTTAGGTGATGTTGTTTGC…
648150575	IMG	K02588	nifH; nitrogenase iron protein NifH	Methanothermobacter marburgensis str. Marburg chromosome	ATGGTACGTAAAATTGCAATATATGGTAAGGGTGGAATCGGAAAATCCACAACACAGCAGAACACTGCAGCGGCAATGAGCTACTTCCATGGAAAAAACGTGATGATCCATGGATGCGACCCCAAGGCAGACAGCACACGCCTTATACTGGGCGGTAAAATGCAGACAACCATGATGGACACCCTGCGTGAACTGGGAGAAGGTGCATGCACACCAGACAAGGTTATAGAAACAGGATTTGGAGGTATAAGGTGTGTTGAATCAGGAGGTCCAGAACCGGGTGTCGGATGCGCAGGCAGGGGTGTTATAACCGCCATAACCCTCATGGAGAGGCATGGGGTCTATGAAAACGACCTGGACTTTGTATTCTTTGATGTGCTCGGTGACGTGGTATGCGGG…
648151455	IMG	K02588	nifH; nitrogenase iron protein NifH	Methanothermobacter marburgensis str. Marburg chromosome	ATGAAGAGGATAGCGATCTACGGTAAGGGTGGTATAGGGAAGTCCACAATCGTATCGAATATGGCCGCAGCCTATTCCTCTCATCACAGGGTACTCGTCATAGGCTGTGATCCAAAGGCGGATACAACCAGGACACTCTACGGTGAAAGGCTCCCCGCAGTACTTGATGTCCTCAGGGAGAACCGTAAACCTGACGCCTCTGAGGTTATCCATGAGGGTTTTGGCGGTGTTAGGTGTGTGGAGTCAGGGGGGCCTGAACCCGGTGTTGGATGTGCCGGGAGGGGGGTGATCGTTGCAATGAACCTCCTTGAAAAACTTGGTGTATTCGAGGAGGAAATTGATGTCATCATATACGATGTCCTCGGTGATGTGGTCTGTGGGGGATTCGCGGTGCCACTC…
648154040	IMG	K02588	nifH; nitrogenase iron protein NifH	Thermoanaerobacterium thermosaccharolyticum DSM 571 chromosome	ATGAGACAAGTAGCTATTTATGGTAAAGGTGGTATTGGAAAATCAACAACGACACAAAATACTGTTGCAGCATTGTCAGAAATGGGTAAAAAAGTCATGGTAGTTGGATGCGACCCAAAAGCAGATTCAACAAGGCTTTTGCTACATGGATTAAATCAGAAAACAGTTCTTGACACTATAAGGGATGAAGGTGAAGATATAGAACTTGACGATATTATGCGTTCTGGCTATGGCAATACAAAATGCGTCGAATCAGGTGGCCCTGAGCCAGGTGTTGGATGTGCAGGGCGTGGAATCATTACATCGATAAATATGCTGGAAAACTTAGGGGCTTATGATGATGATCTTGATTATGTCTTTTATGACGTCCTTGGTGATGTCGTTTGTGGTGGTTTTGCA…
648173217	IMG	K02588	nifH; nitrogenase iron protein NifH	Spirochaeta thermophila DSM 6192 chromosome	ATGAGAAAGGTTGCCATCTATGGAAAAGGTGGGATAGGCAAGTCCACCACCACCCAGAACACGGTCGCCGCACTCTCGGAAATGGGCAAGAAGGTGATGGTGGTGGGGTGCGATCCCAAGGCGGATTCCACACGTCTCCTTCTCGGGGGACTGCATCAGGAGACCGTCCTGGACACCCTGAGGATGGAGGGAGAGGATGTGGAGCTCGAGGACATCAGGAAGATCGGGTTCAAGGGTACGATCTGCATAGAGTCGGGAGGACCCGAGCCGGGGGTAGGGTGTGCGGGAAGGGGTATCATCACCTCCATCAATCTCCTGGAACAGTTGGGAGCTTTCAGCGAGTCGGTGGGTCTGGATTATGTGTTCTACGATGTGCTGGGGGACGTGGTCTGCGGGGGC…
648184429	IMG	K02588	nifH; nitrogenase iron protein NifH	Dickeya dadantii 3937 chromosome	ATGGCAATGCGTCAATGTGCCATCTATGGCAAGGGCGGTATCGGTAAATCCACCACCACCCAGAATCTGGTCGCCGCGCTGGCGGAGATGGGGAAGAAGGTGATGATCGTCGGCTGCGACCCGAAGGCGGATTCCACCCGTCTGATCCTGCACGCCAAGGCCCAGAACACCATTATGGAAATGGCGGCGGAAGTCGGCTCGGTGGAAGACCTCGAACTGGAGGACGTGTTGCAAATCGGCTACGGCGGCGTGCGCTGCGCTGAATCCGGCGGTCCGGAGCCGGGCGTGGGCTGCGCCGGTCGCGGCGTCATCACCGCCATCAACTTCCTCGAAGAAGAGGGCGCGTATGAAGAGGACATCGACTTCGTGTTCTACGACGTGCTGGGCGACGTGGTGTGC…
648188591	IMG	K02588	nifH; nitrogenase iron protein NifH	Cyanothece sp. PCC 7822 chromosome	ATGCGACAAATAGCATTCTACGGTAAAGGCGGTATTGGTAAATCTACCACATCTCAAAATACCTTAGCAGGGATGGCTCAAAACGGCAACCGCATCATGATTGTTGGTTGTGACCCGAAAGCTGACTCTACTCGCTTGATCCTCAACACCAAAGCGCAAGTAACTGTTCTCCACTTAGCCGCAGAACGGGGTGCTGTTGAAGACCTAGAACTCGAAGATGTATTACTCCAAGGGTTCGCAGATATCAAGTGCGTAGAATCTGGTGGTCCTGAGCCTGGTGTAGGATGCGCCGGTCGTGGGATTATTACCGCGATTAACTTCCTTGAAGAAGAAGGAGCTTACGAAGACCTAGATTTCGTATCCTACGACGTATTAGGGGACGTTGTTTGCGGTGGTTTC…
648193248	IMG	K02588	nifH; nitrogenase iron protein NifH	Methanoplanus petrolearius DSM 11571 chromosome	ATGCGACAGATAGCAATTTACGGAAAGGGTGGTATCGGAAAGTCGACTACCACACAGAACACAGTAGCGGCACTTGCAGCTTCAGGAAAGAAGGTCATGGTAGTCGGGTGCGACCCGAAGGCCGATTCAACGAGGCTTTTGCTCCACGGACTATGCCAGAAGACGGTGCTTGACACACTAAGGGATGAAGGAGACGACATAGACCTTGAGGATGTCCTCAAGCCCGGTTTCGGAGAGACTATGTGCGTTGAATCCGGAGGTCCTGAACCTGGTGTAGGCTGTGCAGGAAGGGGTATCATCACATCGATCAACCTCCTTGAATCACTCGGTGCATATACCGACGATCTCGACTACGTCTTCTACGATGTCCTTGGTGATGTCGTATGCGGAGGATTCGCA…
648195234	IMG	K02588	nifH; nitrogenase iron protein NifH	Methanoplanus petrolearius DSM 11571 chromosome	TTGTTTCGGCACTACTGTTCTTATTCAAAGGAGGCGGCAGCGATTAAAATTGCAGTATACGGGAAGGGAGGAATAGGGAAATCCACAATCTCGGCCAATATCTCGGCCGCACTTTCCCTAAACGGGAACAGGATCCTGCAGGTGGGCTGCGATCCCAAACACGACTCCACGAGACTGCTCCTGGGAGGCAGGGTCCCGGAGACCGTCCTCGATTATATCAGGGAAGTGGCGCCGGAACAAAGAAGTCTCGACGACATAGTCTTCTGCGGTTTCGGTAATGTCGCATGCGTCGAAGCCGGCGGCCCCGAACCCGGCGTAGGCTGTGCGGGCAGGGGCATCATCACCACGTTCGGTCTTCTGGAATCTCTCGGCCTGGGCCGGATCGATTTCGATTACGAG…
648195382	IMG	K02588	nifH; nitrogenase iron protein NifH	Methanoplanus petrolearius DSM 11571 chromosome	ATGAAGCAGATCGCCCTGTACGGAAAAGGCGGAATCGGAAAATCCACGACCTCGGCCAACCTTTCTGCCGCACTTTCTGAAAAATCCCTCGAGATCCTCCAGATCGGATGCGATCCAAAGCATGACAGCACCCGTATGCTTATGCACGGAGAATGGATACCCACGGTTCTGGATCTTGTCAGGAAGAAAGGAGAAGCAAATATCGCAGTCGACGAGATCGTTTTTAAGGGATATAACGGAATCAGGTGTGTAGAGGCCGGCGGGCCGGAGCCTGGGATTGGATGTGCAGGACGGGGAATTATCGCAACATTCCAGCTTCTTGAAAAGCTCAACGCACTCTACGGGGACGTAATCGTCTATGATGTCCTTGGCGATGTCGTATGCGGGGGATTTGCGATG…
648247968	IMG	K02588	nifH; nitrogenase iron protein NifH	Geobacter sulfurreducens KN400: CP002031] (-)strand	ATGAGACAGGTAGCGATCTACGGCAAAGGCGGCATCGGCAAATCGACCACGACCCAGAACACGGTGGCAGGTCTCGCGACCCTCGGCAAGAAGGTCATGATTGTCGGCTGCGATCCCAAGGCGGATTCCACACGCCTCATCCTCCACGCTAAGGCACAGGACACGGTCATGGACCTCGTTCGCGATATGGGTACGGTCGAGGATCTGGAGCTGGAGGACGTGCTCAAGGTCGGCTTCAAGGATATCAAGTGCGTTGAGTCCGGTGGTCCCGAGCCGGGCGTTGGCTGCGCCGGCCGCGGCGTCATCACCGCCATCAACTTCCTGGAAGAGAACGGCGCCTACACCCCCGACCTGGACTTCGTCTTCTACGATGTTCTCGGCGACGTTGTCTGCGGCGGG…
648741564	IMG	K02588	nifH; nitrogenase iron protein NifH	Sinorhizobium meliloti BL225C ctg00161	ATGGCAGCTCTGCGTCAGATCGCGTTCTACGGTAAGGGGGGTATCGGCAAGTCCACGACCTCCCAAAATACACTCGCCGCGCTTGTCGACCTGGGGCAAAAGATCCTTATTGTCGGCTGCGATCCGAAAGCGGACTCCACGCGCCTCATCCTGAACGCAAAGGCACAGGACACCGTACTGCATCTTGCGGCAACCGAAGGTTCGGTCGAAGACCTCGAGCTCGAGGACGTGCTCAAAGTGGGTTACAGAGGCATCAAGTGCGTGGAGTCCGGTGGCCCAGAGCCGGGCGTCGGCTGCGCCGGACGCGGCGTTATCACCTCGATCAACTTCCTGGAAGAGAACGGCGCTTACAACGATGTCGATTACGTCTCATACGACGTGCTAGGGGACGTAGTATGC…
648859229	IMG	K02588	nifH; nitrogenase iron protein NifH	Oscillatoria sp. PCC 6506 whole genome shotgun sequence, Contig351.	ATGACTGACGAAAAAATTAGACAGATTGCATTCTACGGTAAAGGCGGTATTGGTAAGTCTACTACTTCCCAAAATACCATTGCCGGGATGGCTGAATTAGGTCAGCGCGTGATGATTGTAGGTTGCGACCCAAAAGCAGATTCTACCCGCTTAATGCTACACAGCAAAGCTCAAACAACCGTCTTACACCTAGCTGCTGAACGGGGAGCCGTCGAAGATGTAGAGCTAGAAGAAGTGTTACTTACTGGCTACAGAGACGTGCGTTGCGTAGAATCTGGCGGCCCAGAACCCGGTGTAGGTTGTGCAGGACGGGGGATCATCACCGCTATTAATTTCCTTGAAGAAAACGGTGCTTACGAAGATCTCGATTTTGTCAGCTATGACGTATTAGGCGACGTA…
649695030	IMG	K02588	nifH; nitrogenase iron protein NifH	Eubacterium limosum KIST612 chromosome	ATGGGAGAAATTATGGAAAAAAGCAGTAAAAGAATTGCGTTTTATGGAAAGGGCGGCATTGGAAAGTCGACCATTGCGGCCAATGTATCCGCCGCCTTCGCCAAAATGGGAAAAAGGGTGCTGCACATAGGCTGTGACCCCAAAGCTGATTCAACGCGGTGTCTGATGAAAAAGCGGATTCCCACAGTCATTCAAAGGCTGAATGAAAAAGGGGAACAGGTGACAACTCAGGATATTCTGTTTACGAGTGAGACAGGTGTGGCGTGTGTAGAGGCCGGAGGGCCGGAGGCAGGTATTGGCTGCGCAGGAATGGGGATCGCCACTACTCTGGAGACATTGGAAAAGCTTGGGATATTTGAAGCGGGCTGGGACTTAATCACCTATGATGTGCTGGGCGAT…
649703029	IMG	K02588	nifH; nitrogenase iron protein NifH	Ilyobacter polytropus DSM 2926 chromosome	ATGGCAGAAGAAAAAAAATTAAGACAGTTGGCTATCTATGGTAAGGGTGGAATTGGTAAATCTACTACTACTCAAAACACAGTTGGGGCATTGATGGAAATGGGTAAACATATCATGGTAGTAGGATGTGACCCTAAGGCAGATTCTACTAGACTTCTTCTTGGAGGACTTGCACAAAAGACAGTTTTAGATACTCTTAGAGAAGAGGGAGAAGATATCGAATTAGATGACATCCTAAAAGATGGATTCAAAGGGGTAAAATGTGTAGAGTCAGGAGGTCCACAGCCAGGTGTAGGATGTGCAGGAAGAGGAATCATCACTTCGATCTCAATGCTTGAGCAACTAGGAGCATATACACCAGAACTTGACTATGTTTTCTATGACGTACTTGGAGACGTT…
649727156	IMG	K02588	nifH; nitrogenase iron protein NifH	Caldicellulosiruptor hydrothermalis 108 chromosome	ATGAGACAGATTGCTATTTATGGAAAAGGCGGTATTGGAAAATCAACAACAACTCAAAACACAGTTGCAGCTCTGGCAACTCTTGGTAAAAAGGTAATGATTGTTGGATGTGACCCAAAGGCTGACTCAACACGCCTTATTTTAGGTGTCAAGTCTCAGGTGACGGTTATGGACACTGTGCGAGAGGTGGGTGAAAGCAATGTCAAGCTTGACAAAGTGATGTTCACAGGTTTTGGCGGTGTGAGGTGTGTGGAGTCTGGTGGACCAGAGCCGGGTGTTGGTTGTGCCGGGCGTGGTGTTATTACTGCCATCAATCTTTTAGAAGAGCTTGGTGCATTTACTGATGACCTTGACTTTGTGTTCTACGATGTTCTGGGCGACGTTGTGTGTGGTGGTTTT…
649737973	IMG	K02588	nifH; nitrogenase iron protein NifH	Methanothermus fervidus DSM 2088 chromosome	TTGAAAAAAAGGAAACAACGTAGAATAGCAATATATGGAAAAGGAGGGATTGGAAAATCAACCATAGTTTCAAACATTGCAGCTGCATATTCTGATAAGTATAAAGTTTTAGTAATTGGTTGTGATCCAAAATCTGATACAACACGGACATTGTATGGCTCCAGGATACCCACTGTACTACATATTTTAAAGGAAAAGAAAGAACCAAAAGTTGAAGATGTAGTGTATGTAGGATATAATGGTGTTAAATGTGTTGAATCTGGGGGTCCAGAACCTGGTGTTGGTTGTGCAGGTAGAGGAGTAATTGTAGCTATGAATTTACTTGAAAAACTCGGGGTATTTAGGGAATCTTTAGACATAATAATATATGATGTACTTGGAGATGTTGTTTGTGGAGGA…
649745414	IMG	K02588	nifH; nitrogenase iron protein NifH	Rhodomicrobium vannielii ATCC 17100 chromosome	ATGGCATTGCGCCAAATCGCATTCTACGGAAAGGGCGGTATCGGTAAATCGACTACCTCCCAAAACACGCTGGCGGCGCTCGCCGAGATGGGGAACAAGATCCTCATCGTCGGTTGCGATCCGAAAGCTGACTCGACCCGCCTCATCCTTCACGCAAAGGCCCAGGACACCATCCTGAGCCTTGCGGCTGAGCACGGCTCTGTCGAGGATCTCGAACTCGAAGACGTGATGAAGATCGGCTATCTCGGCATCAAGTGCACCGAGTCGGGCGGTCCGGAGCCAGGAGTTGGCTGCGCCGGTCGTGGCGTTATCACCGCCATCAACTTCCTTGAAGAGAACGGCGCATACGAAGACGTTGACTACGTCTCCTATGACGTGCTCGGCGACGTGGTGTGCGGC…
649746795	IMG	K02588	nifH; nitrogenase iron protein NifH	Rhodomicrobium vannielii ATCC 17100 chromosome	ATGACTCGCAAGGTTGCCATTTATGGCAAGGGCGGCATCGGTAAATCTACCACGACGCAGAACACCGCGGCCGCGCTCGCCTTTTTCCATGACAAGCACATCTTCATCCACGGCTGCGACCCCAAGGCAGACTCGACGCGTCTCATCCTTGGCGGCCAGATGCAGGAAACCGTGATGGATACGCTGCGCATTCACGGCGCGGAGAAGGTCACGCTCGATAAGGTCGTGAAGACCGGGTTCAAGGAAATCCGCTGCGTGGAATCGGGCGGCCCGGAGCCGGGAGTTGGTTGCGCAGGCCGCGGCGTCATCACCGCCATCGACCTGATGGAAGAGAACGATGCCTACACCGAAGACCTCGACTTCGTGTTCTTCGACGTGCTGGGCGACGTGGTTTGCGGC…
649746985	IMG	K02588	nifH; nitrogenase iron protein NifH	Rhodomicrobium vannielii ATCC 17100 chromosome	GTGATCCACGCGCCGAAACACATCGCGATCTATGGCAAGGGCGGCATTGGCAAGTCCACCACCACGTCGAATATCAGCGCGGCGCTCGCCGAGTCCGGGCAACGCGTCATCCAGGTCGGCTGCGATCCAAAGGCGGACTCAACGACGATCCTTCGCGGCGGCGCGGACCTGCCGACCGTGCTCGACACGCTGCGCGAGCGCAGCCGCACCACCATCGAGTCGATCTCCGCCATCGGTTTCGGCGGGGTCCTCTGCATTGAGGCGGGAGGCCCGGTTCCGGGCGTGGGCTGCGCGGGGCGCGGCATCAGCGCGGCCATCGACCTCCTTTACGAACTGGACGTGTTCGAGACGTTCAAACCGGATGTGGTCCTTTACGACGTCCTCGGCGACGTCGTGTGC…
649747013	IMG	K02588	nifH; nitrogenase iron protein NifH	Rhodomicrobium vannielii ATCC 17100 chromosome	ATGTCGAAGAAACTCAAGCAGATCGCCATCTACGGCAAGGGCGGTATCGGCAAGTCGACCACCACATCGAACATCAGCGCGGCGCTCGTGGAAGCGGGCTACAAGGTGATGCAGTTCGGCGCGGACCCGAAGGCCGACTCGACCAACACGCTGCGCGGCGGCGAATACATTCCCTCCGTGCTCGACCTTCTGGCGGAGCGCCGCCGCGTCGACGCCTATGAGGCGATCTTTCAGGGCTTCGGCGGCATCTATTGCGTGGAAGCGGGCGGCCCGCAGCCGGGCGTCGGCTGCGCGGGGCGCGGCATCATCACCGCCGTCGAGCTTCTGAAGCAGCAGCGCGTGTTCGAGGAACTCGACCTCGACTACGTCATCTACGACGTCCTCGGCGACGTGGTGTGT…
649757144	IMG	K02588	nifH; nitrogenase iron protein NifH	Caldicellulosiruptor kronotskyensis 2002 chromosome	ATGAGACAGATTGCTATTTATGGAAAAGGTGGTATTGGAAAATCTACAACAACTCAAAACACAGTTGCAGCTCTGGCAACTCTTGGCAAAAAGGTAATGATTGTTGGATGTGACCCAAAAGCTGACTCAACACGACTTATTTTAGGTGTCAAGTCTCAGGTGACGGTTATGGACACTGTGCGAGAGGTGGGTGAAAGCAATGTCAAGCTTGACAAAGTGATGTTCACAGGTTTTGGTGGTGTGAGGTGTGTAGAGTCTGGTGGACCAGAGCCGGGTGTTGGTTGTGCCGGGCGTGGTGTGATTACTGCCATCAATCTTTTAGAAGAGCTTGGTGCATTTACTGATGACCTTGACTTTGTGTTCTACGATGTTCTTGGTGATGTTGTGTGTGGCGGTTTT…
649759313	IMG	K02588	nifH; nitrogenase iron protein NifH	Caldicellulosiruptor kristjanssonii 177R1B chromosome	ATGAGACAAATTGCTATTTATGGAAAAGGTGGAATTGGAAAATCAACAACAACTCAAAACACAGTTGCAGCTCTGGCAACTCTTGGTAAAAAGGTAATGATTGTCGGATGTGACCCAAAAGCTGACTCAACACGCCTTATTTTAGGTGTCAAGTCTCAGGTGACGGTTATGGACACTGTGCGAGAGGTGGGTGAAAGCAATGTCAAGCTTGACAAAGTGATGTTCACTGGTTTTGGTGGAGTTAGGTGTGTTGAATCTGGTGGGCCAGAGCCTGGTGTTGGGTGTGCTGGACGTGGTGTTATAACGGCAATCAACCTTTTAGAGGAGCTTGGAGCTTTTACTGACGACCTTGACTTTGTGTTCTACGATGTTCTGGGCGACGTTGTGTGTGGTGGTTTT…
649774895	IMG	K02588	nifH; nitrogenase iron protein NifH	Paludibacter propionicigenes WB4 chromosome	ATGAAAAAGATTGCTTTTTATGGAAAAGGTGGAATCGGAAAGTCTACCACCCAACAGAACACAGCGGCCGCAATGGCTTACTTTCATGATCAAAAAGTATTTATTCACGGCTGCGATCCAAAAGCCGACTCGACCCGTATGATTTTGGGCGGTATGAATCAGAAAACTATTATGGATACACTGCGCGACGATGGTGCAGAGTTAGTAACTGTCGACAAAGTTGTAAGTTCAGGATTTGGCGGAATTAAGTGTACCGAGTCAGGTGGACCGGAGCCGGGTGTAGGATGCGCCGGACGTGGTGTAATAACTGCTATCGATTTGATGGAAGCTCAGGGAGCTTATACTCCTGAACTAAACTACGTTTTCTACGATGTTTTAGGTGACGTTGTTTGCGGTGGT…
649774955	IMG	K02588	nifH; nitrogenase iron protein NifH	Paludibacter propionicigenes WB4 chromosome	ATGAGAAAAATTGCAATCTACGGAAAAGGCGGAATTGGTAAAAGTACTACAACGCAAAACACAGTGGCCGGTTTGGCAGAAATGGGGAAAAAAGTAATGGTAGTGGGTTGCGACCCTAAAGCTGACTCTACTCGTTTACTTCTACATGGTTTGGCTCAAAAAACAGTATTGGATACATTGCGCGACGAAGGTGAAGACATCGATTTGGATGATGTAATGAAACCAGGATTTAAAGCAACCAGTTGTGTTGAATCAGGCGGTCCTGAACCCGGAGTTGGTTGTGCAGGTCGTGGTATTATCACTTCTATTAACTTGCTTGAGCAACTTGGTGCTTATGACGAAGACAAAGCATTGGATTATGTATTTTATGATGTATTAGGTGACGTTGTTTGTGGTGGA…
649783266	IMG	K02588	nifH; nitrogenase iron protein NifH	Calditerrivibrio nitroreducens DSM 19672 chromosome	ATGGCAAAATTAAGACAAATAGCATTTTACGGAAAAGGTGGAATAGGTAAATCAACAACATCCCAAAACACTATAGCAGCTATGGCTGAGATGGGTAAAAAAGTTATGATTGTTGGGTGTGATCCAAAAGCTGATTCTACAAGGCTTATATTGCACACAAAAGCTCAGGCAACAATTATGGAGCTTGCTGCTGAAGCTGGTTCTGTTGAGGATCTTGAACTTGATGATGTTTTAAAAGAAGGTTTTCTTGGAATAAAATGTGTAGAAGCTGGTGGTCCTGAGCCTGGAGTAGGTTGTGCAGGTAGAGGAGTTATTACTGCTATCAACTTTCTTGAGGAAGAAGGTGCCTATGAAGAGGATCTTGATTTTGTATCATACGATGTACTTGGTGATGTTGTT…
649793083	IMG	K02588	nifH; nitrogenase iron protein NifH	Sulfuricurvum kujiense DSM 16994 chromosome	ATGGCTGGATCAGCTAGCTTGCGTCAAATCGCGTTCTACGGAAAAGGTGGGATCGGTAAATCTACCACATCTCAAAATACATTGGCAGCGATGTCACATTACTTCGGTAAAAATATTATGATCGTTGGTTGTGATCCGAAAGCGGATTCAACTCGTTTGATTCTTCACGAGAAAGCACAAGATACTATTCTTTCTCTTGCAGCGGAAATGGGAACAATTGAAGATGTTGAGATGGAACAAGCTCGTCTTTGGGGTAAAGGTCTTTTCGATCGTGAAACTCCGGGCGGTTGGATCAACTGTACAGAATCAGGCGGACCAGAACCAGGAGTAGGTTGTGCAGGTCGCGGTGTTATTACTGCGATTAACTTCCTCGAAGAAGAGGGTGCTTACGATGAAGAA…
649822455	IMG	K02588	nifH; nitrogenase iron protein NifH	Ethanoligenens harbinense YUAN-3 chromosome	ATGAGGCAGGTAGCTATCTACGGAAAAGGCGGCATTGGTAAATCCACCACCACGCAAAACTTGACTGCGGCACTGGCGTACCGTATGAACAAGAAAATCATGGTCGTTGGTTGCGATCCGAAAGCGGACTCCACCCGTATGCTTCTGGGCGGTTTGCAGCAGAAGACCACTCTGGATACGCTTCGTGAAGAAGGCGAAGATGTCGAGCTGGATTCCATCCTCCTTGAGGGCTTCCACGGCATCAAATGCGTCGAATCCGGCGGACCGGAACCGGGTGTCGGCTGTGCGGGCCGCGGCATCATCACTTCCATCGGTCTGCTCGAACAGCTCGGCGCTTACACCGACGACCTTGACTATGTCTTCTACGACGTTCTGGGCGACGTTGTGTGCGGCGGTTTC…
649823190	IMG	K02588	nifH; nitrogenase iron protein NifH	Ethanoligenens harbinense YUAN-3 chromosome	ATGACCAGAAAAATCGCATTCTACGGCAAAGGCGGCATCGGCAAATCCACCACGCAGCAAAACACGGCGTGCGCGCTCTCGCATTTCCACAACAAAAAGGTGTTCATCCACGGCTGTGACCCGAAAGCCGACTGCACGCGTCTGGCGCTCGGCGGCAAACCGCAGGATACCATCATGGATATGCTTCGTGAGCAAGGCGAAGATGCCATCACGGTTGAGAAAGTGGTCAAAACCGGTTTCGAAGGTATCCGCTGTGTGGAATCCGGCGGTCCGGAACCCGGCGTTGGCTGCGCGGGCCGTGGTGTTATCACCGCCATCTCCCTGATGGAAGATCTGGGCGCCTACACGGAAGATCTGGATTTCGTTCACTTCGACGTTCTGGGCGACGTTGTCTGCGGC…
649834617	IMG	K02588	nifH; nitrogenase iron protein NifH	Ruminococcus albus 7 chromosome	ATGATAAAATTTGCTGTATACGGAAAAGGCGGCATAGGTAAATCCACTATCGCCTGCAATATCTCGGCGGCACTGGCTGCAAAAGGTCTTACCGTCATGCAGATAGGCTGTGACCCCAAGGCGGATTCAACATCTCTCCTCCACGGCGGCGACAGGATACCTACCGTATTGGATATGACCCGCAAAACAGGCGGCAAGTTCACCCTTGACGATGTGGTCTTCAAGACCCCAAGCGGAGTATACTGCGTTGAAGCCGGCGGACCTGTCCCGGGACTGGGCTGTGCGGGCAGAGGTATAATCAATGCCCTGGAAAGCCTTGAAAAGCTGGGTGCTTATGAGGTATACAAGCCCGATGTTGTAGTCTACGATGTCCTCGGCGATGTGGTATGCGGAGGATTC…
649834620	IMG	K02588	nifH; nitrogenase iron protein NifH	Ruminococcus albus 7 chromosome	ATGATAAAACTGGCGATATACGGCAAGGGCGGTATAGGAAAATCCACCTGTACCGCGAACCTCGCGGCGGCTTTCGCATCTCTTGGAAAAAGGGTGATACAGATAGGCTGTGACCCCAAGGCGGATTCTACCATAAATCTGCTGGGCGGAACACCTGTAACCCCTGTTATGGACTATATGCGCGACCGCGACGAAGAACCGACTTCCATCGAGGAGATATCTCAGATAGGTTTCGGCGGTATACTCTGTATCGAAACAGGCGGACCCACCCCGGGTCTCGGCTGTGCGGGCAGAGGTATCATCACCACATTTTCCCTGCTGGAAGAACTTGAACTTTTTGAGAAGTTCAAGCCCGATGTGGTTCTCTACGATGTCCTCGGTGACGTGGTATGCGGAGGA…
649836467	IMG	K02588	nifH; nitrogenase iron protein NifH	Ruminococcus albus 7 chromosome	ATGGCAAAGGAATTAAGACAGATCGCAATTTACGGCAAGGGCGGTATCGGTAAGTCAACAACAACTCAGAACCTGACAGCAGGTCTGGTTGAAAGAGGAAACAATGTAATGGTAGTCGGCTGCGACCCTAAGGCAGATTCAACAAGACTTCTGCTGGGCGGTCTGCACCAGAAGACCGTTCTGGATACTCTGAGAGATCAGGGTGAGGACGAGATCGAGCTGGACGCTATCCTCAAAGAGGGCTTCATGGGTACAAAGTGCGTAGAATCAGGCGGACCTGAGCCCGGCGTAGGATGTGCAGGACGTGGTATCATCACATCTATCGGTCTGCTGGAAAGACTGGGTGCATATACCGAAGATCTTGATTATGTATTCTATGATGTTCTCGGTGACGTTGTG…
649839719	IMG	K02588	nifH; nitrogenase iron protein NifH	Rhodopseudomonas palustris DX-1 chromosome	ATGAAGAAGATCGCCATTTACGGCAAAGGCGGTATCGGCAAGTCGACCACCGTCTCCAATCTGTCGGCCGCGCTGGCGCGGCGCGGGCTTAAAGTGATGCAGATCGGCTGCGATCCGAAGGCCGATTCCACCAAGGGACTCACCGGCGGCCAGCCGATCACCTCGGTGCTCGACGTGCTGAAGGTCAAGAAGACCAGATCGACGCTCGACGACCTGGTGGTCGAGGGCGATCTCGGCGTGCTGTGCGTCGAGGCCGGCGGGCCGACACCGGGCATCGGCTGCGCCGGCCGCGGCATCATTTCGGCGTTCGACCGGCTGGAGGAGCTCGATGCCTGGGGCAGACTGCGTCCCGACGTGGTGCTGTTCGACGTGCTCGGCGACGTAGTGTGCGGCGGCTTC…
649840421	IMG	K02588	nifH; nitrogenase iron protein NifH	Rhodopseudomonas palustris DX-1 chromosome	ATGACGCGCAAGGTGGCGATCTACGGCAAGGGTGGCATCGGTAAGTCGACGACCACGCAGAACACGGCGGCAGCGCTCGCCTTCTATCACGACAAGAACATCTTCATTCACGGCTGCGATCCCAAGGCGGACTCCACCCGCCTGATCCTCGGCGGCAAGCCGCAGGACACCGTGATGGACACGCTGCGCACGCTCGGCGCCGAGAAGGTGACGCTCGAGAACGTGGTGAAGAGCGGCTTCAAGGACATCCGCTGCGTCGAATCCGGCGGCCCCGAGCCGGGCGTCGGCTGCGCCGGCCGCGGCGTCATCACCGCGATCGACCTGATGGAGGCCAACCAGGCCTACACCGACGATCTCGACTTCATCTTCTTCGACGTGCTCGGCGACGTGGTGTGCGGC…
649842078	IMG	K02588	nifH; nitrogenase iron protein NifH	Rhodopseudomonas palustris DX-1 chromosome	ATGGCACTTCGGCAAATCGCATTCTACGGCAAGGGCGGCATCGGCAAGTCGACCACCTCGCAGAACACCCTCGCGGCGCTGGTCGAGATGGGTCAGAAGATTCTGATCGTCGGCTGCGACCCCAAGGCGGACTCGACCCGCCTGATCCTCAACACCAAGCTGCAGGACACCGTGCTGGCGCTGGCCGCCGAAGCCGGTTCGGTCGAAGACCTCGAACTCGAAGACGTGATGAAGATCGGCTACAAGGGCATCAAGTGCACCGAAGCCGGCGGTCCGGAGCCGGGCGTCGGCTGCGCCGGTCGCGGCGTCATCACCGCGATCAACTTCCTGGAAGAGAACGGCGCCTATGAGGACGTCGACTACGTCTCCTACGACGTGCTCGGCGACGTGGTGTGCGGC…
649842987	IMG	K02588	nifH; nitrogenase iron protein NifH	Desulfurispirillum indicum S5 chromosome	ATGGCTCGCTTACGACAAATCGCATTTTACGGTAAAGGTGGCATTGGCAAATCTACGACTTCTCAGAACACCATCGCGGCCATGGCGGAGATGGGGCAGAAGGTAATGATTGTTGGCTGTGACCCTAAGGCCGACTCCACCCGTCTGATTCTGCATGCCAAGGCACAGTCAACCGTTATGGAAATGGCGGCTGAGGCTGGTTCGGTTGAGGATCTGGAGCTGGATGATGTGCTCAAGACGGGCTACCTTGGCATCCGCTGTGTTGAGGCGGGTGGTCCTGAGCCTGGTGTTGGCTGCGCTGGTCGCGGTGTTATCACGGCCATCAACTTCCTGGAAGAGGAAGGCGCCTACGAAGAAGACCTGGATTTCGTTTCCTACGACGTTCTGGGTGACGTAGTG…
649850384	IMG	K02588	nifH; nitrogenase iron protein NifH	Pantoea sp. At-9b plasmid pPAT9B03	ATGACCATGCGTCAATGTGCCATCTACGGCAAAGGTGGTATCGGCAAATCCACCACTACTCAGAACCTGGTCGCTGCGCTGGCGGAGATGGGCAAGAAAGTCATGATTGTGGGCTGTGACCCCAAAGCGGACTCAACCCGTTTAATCCTGCATGCCAAAGCACAGAACACCATTATGGAAATGGCCGCAGAAGTTGGCTCAGTGGAGGACCTTGAGCTGGAAGATGTGCTGCAAATCGGCTACGGCAACGTGCGCTGCGCCGAATCCGGCGGCCCGGAGCCAGGCGTCGGTTGTGCCGGTCGTGGCGTCATCACCGCCATCAACTTCCTTGAAGAAGAAGGTGCCTACGTACCTGATCTCGACTTTGTCTTTTATGACGTGTTGGGGGATGTGGTGTGT…
649851818	IMG	K02588	nifH; nitrogenase iron protein NifH	Desulfovibrio aespoeensis Aspo-2 chromosome	ATGAGGAAAGTAGCGATTTACGGGAAGGGCGGCATCGGAAAGTCCACCACCACGCAGAACACTGTGGCCGGTCTGGCCGAGATGGGCCGCAAGATCATGGTCGTGGGCTGCGACCCCAAGGCGGACTCAACCCGCCTGCTGCTGGGCGGTCTGGCGCAGAAGTCTGTGCTCGACACCCTGCGCGAGGAAGGCGAGGACGTGGAGCTGGACGACATCCGCAAGCCCGGTTTCGGCGGCACCTGGTGCGTCGAGTCCGGCGGACCCGAGCCGGGTGTCGGCTGTGCGGGCCGCGGCATCATCACCTCCATCAACATGCTCGAATCCCTGGGCGCCTACGAGGAGTCCGAGGGCTTGGATTACGCCTTCTACGACGTGCTTGGCGACGTGGTCTGCGGCGGC…
649875600	IMG	K02588	nifH; nitrogenase iron protein NifH	Mesorhizobium ciceri biovar biserrulae WSM1271 chromosome	ATGTCAGGTCTGCGTCAGATCGCCTTTTACGGCAAGGGCGGCATCGGCAAGTCCACCACCTCCCAAAATACGCTCGCCGCCCTCGTCGACCTCGGGCAGCGAATCCTCATCGTCGGCTGCGACCCCAAAGCGGATTCCACCCGCCTGATCCTGAACTCGAAGGCTCAGGATACTGTCCTGCATCTCGCGGCACAGGAAGGTTCGGTGGAAGACCTCGAGCTTCAGGACGTGCTTAAGGTAGGCTACAGAGGCATCAAGTGCGTGGAGTCCGGCGGCCCGGAGCCGGGTGTGGGCTGCGCCGGCCGCGGCGTCATCACCTCAATCAATTTCCTTGAGGAGAACGGCGCCTACGACGATGTCGACTATGTCTCCTACGACGTGCTCGGGGACGTGGTTTGC…
649927905	IMG	K02588	nifH; nitrogenase iron protein NifH	Desulfobulbus propionicus DSM 2032 chromosome	ATGAGAAAGGTAGCCATCTACGGAAAAGGCGGCATCGGCAAATCCACCACCACCCAGAACACCGTTGCCGGTCTGGTCGAAATGGGCCGCAAGGTCATGGTTGTCGGCTGCGACCCCAAGGCCGACTCCACCCGTCTGCTGTTGGGCGGACTGGCGCAGAAATCGGTGCTCGACACCCTGCGCGAGGAAGGCGAGGACGTGGAACTCGACGATATCCGCAAGAAAGGATACGGCGGCACCTGGTGTGTCGAGTCCGGCGGACCGGAGCCCGGTGTCGGCTGCGCGGGTCGGGGCATCATCACCTCGATCAACATGCTCGAGCAGTTGGGCGCCTATGACGAGGGCGAAGGCCTGGACTATGCCTTTTACGACGTGCTCGGCGACGTGGTCTGCGGCGGC…
649929895	IMG	K02588	nifH; nitrogenase iron protein NifH	Geobacter sp. M18 chromosome	ATGGCTGCCGAACATCTGGTCATCGTGGGGAAAAGCGGGGTCGGCAGATCGACCACCGCCGCCAATCTGAGCGCCGCGCTGGCGGAGGCGGGGAAACGGGTGGTCCTGATCGGTTACGACAGCCACTGGAGCTCGACCGGGACCCTGCGCGGCAGCAATGTCCTCCGGGCGCTTCCGGCCTGGGCACCGGGGGAGGATGCTCCGCTCTACGCACAGGGTTTTCGCGGTTCGCTCTGCATTGAGGCGGGGGAGAGCGCTGCGGCAAGGGATGCCGCCGGTGCGAAGCTCCTCGCTCACCCGCTCGTGGTCGAGTTCGACCCCGAGTACGTGGTGCATGACACGACCTCTGAGCCGGGAGGCGCCTTCTCACCTCCCCACGTGGGCGAGGGTGTTGCGCGC…
649930072	IMG	K02588	nifH; nitrogenase iron protein NifH	Geobacter sp. M18 chromosome	ATGAGACAGATCGCGATTTACGGCAAAGGCGGCATCGGCAAATCCACCACCACCCAGAACACCGTGGCAGGCCTCGCCTCCATCGGCAAGAAGGTCATGATCGTAGGCTGCGATCCCAAGGCCGACTCCACTCGTCTGATCCTGCACGCCAAGGCACAGTCCACCGTTATGGACCTGGTGCGTGAGCTGGGCACGGTCGAGGACCTGGAACTCGAAGACGTAATGAAGGTCGGCTACGGCGAAGTGAAGTGCGTCGAGTCCGGCGGACCTGAGCCGGGCGTCGGCTGTGCAGGCCGCGGCGTCATCACCGCCATCAACTTCCTGGAAGAAAACGGCGCCTATACCCCGGACCTCGATTTCGTGTTCTACGACGTTCTGGGCGACGTCGTCTGCGGCGGC…
649975540	IMG	K02588	nifH; nitrogenase iron protein NifH	Syntrophobotulus glycolicus DSM 8271 chromosome	ATGGCAAAGAAAATTAAACAAATTGCAATTTATGGAAAGGGTGGTATTGGCAAGTCAACAACCACATCTAATCTTAGTGCCGCGCTTTCAATAGCAGGATACAAGGTCATGCAGTTTGGCTGTGATCCCAAAAGCGATTCCACGAATACTCTCAGGGGAGGAAAATATATCCCGACAGTTCTTGATACCCTGAGAGAAAAAAGCTCAGTCAAAGCTCATGAAGTAATCTTTGAAGGCTTTAATGGGATTTATTGTGTGGAAGCCGGCGGGCCTGCTCCGGGTGTTGGTTGTGCGGGCCGGGGAATCATTACGGCAGTTCAGCTTTTTAAACAACAAAAAGTTTTTGAAGAGCTTGATTTGGATTATGTCATTTATGATGTCCTGGGCGATGTCGTTTGC…
649975577	IMG	K02588	nifH; nitrogenase iron protein NifH	Syntrophobotulus glycolicus DSM 8271 chromosome	ATGAGACAGATTGCGATATATGGAAAAGGTGGAATCGGCAAATCAACAACCACCCAAAATACTGTGGCAGCACTGGCCGAAATGGGAAAAAAGATTATGATTGTAGGCTGCGACCCGAAGGCGGACTCTACGAGACTGATTCTTAATATTAAAGCTCAGACAACAGTTATGGATTTAGCAAGAGAAAGAGGTACGGTAGAGGATCTGGAACTGGATGACGTTTTGTTTACAGGATACGGTGATGTTCGCTGCGCGGAATCCGGCGGCCCGGAACCAGGGGTAGGCTGTGCGGGGCGCGGAGTAATTACCGCAATTAACTTCCTGGAGGAACAGGGAGCTTATACACCTGACTTGGATTATGTTTTCTATGATGTTCTGGGGGACGTTGTATGCGGAGGC…
649975589	IMG	K02588	nifH; nitrogenase iron protein NifH	Syntrophobotulus glycolicus DSM 8271 chromosome	ATGAGAAAAATTGCAATCTATGGCAAGGGTGGAATTGGAAAATCCACGACACAACAAAATACAGCAGGAGCAATGGCCTACTTTTATGACCAGAAAGTATTTATCCACGGCTGTGACCCTAAAGCCGATTCCACCCGCCTTATTCTGGGGGGCATGAATCAAAAAACATTAATGGATGTGCTCCGTGACGAAGGGGAAGAAAAGATTACCGTCGATAAAGTTGTGAAAACAGGGTACAAAGGAATCCGCTGTGTGGAATCAGGCGGTCCTGAACCCGGTGTAGGATGTGCAGGCCGCGGTGTAATCACTGCCATTGATCTTATGGAGAAAAACGGAGCATATACGCCTGAGTTGGATTTTGTTTTTTTCGATGTGCTTGGTGACGTTGTCTGTGGCGGA…
650418763	IMG	K02588	nifH; nitrogenase iron protein NifH	Fibrobacter succinogenes subsp. succinogenes S85: CP002158] (-)strand	ATGTCAAAGAAATTACGTCAAATCGCTATCTATGGTAAGGGCGGCATCGGTAAATCTACTACGACTCAGAACTTGACCGCAGGCCTTGTGGAACAGGGCAAGCACGTGCTCGTTGTCGGTTGCGACCCGAAGGCTGACTCTACTCGACTCTTGCTCGGTGGTCTCCATCAGAAGACTGTGCTCGATACCATTCGCGATAACAAGACCGAAATCCAGCTCTCTGACCTTGAAAAGGTTGGCTTCAAGGGCGTTCGCTGCGTGGAATCCGGTGGCCCGGAACCGGGCGTGGGTTGCGCTGGCCGCGGTATCATCACTTCCATCAGCATGCTTGAACAGCTCGGTGCTTACACCGAAGATCTCGACTACGTTTTCTACGACGTGCTCGGTGACGTTGTGTGC…
650418776	IMG	K02588	nifH; nitrogenase iron protein NifH	Fibrobacter succinogenes subsp. succinogenes S85: CP002158] (-)strand	ATGGCAAAACGTTTACGTCAGATCGCAATCTACGGTAAGGGTGGCATCGGTAAATCCACTACGACCCAGAATTTGACCGCAGGTCTTGTAGAGCAAGGTAAACATGTTCTCGTTGTCGGTTGCGACCCGAAGGCTGACTCTACTCGACTCTTGCTCGGCGGCCTCCACCAGAAAACCGTGCTCGATACCATTCGCGACAACAAGACAGAAATCCAGCTCTCTGACCTCGAAAAGGTCGGCTTCAAGGGCGTGCGCTGCGTGGAATCCGGTGGCCCGGAACCGGGCGTGGGTTGCGCTGGCCGCGGTATCATCACTTCCATCAGCATGCTCGAACAGCTGGGCGCTTACACCGAAGATCTCGATTACGTGTTTTACGATGTGCTCGGTGACGTTGTGTGC…
650434295	IMG	K02588	nifH; nitrogenase iron protein NifH	Hydrogenobacter thermophilus TK-6: CP002221] (+)strand	ATGAGACAGATAGCTATTTACGGAAAGGGTGGAATAGGAAAGTCCACCACGACACAAAATACGGTTGCAGCTCTTGCTGAGGCCGGCAGGAAATGCTTTATAGTTGGCTGTGATCCAAAAGCTGACTCCACAAGGTTAATTCTGCATGTCAAAGCTCAAAGCACCGTAATGCATTTAGCAGCGGAAAGGGGTGCTGTGGAAGACCTTGACTTGGACGAAGTCATGTTAGTTGGTTTTGGTGGTATTAAGTGTGTAGAATCTGGCGGTCCTGAGCCAGGCGTCGGTTGTGCGGGAAGAGGTGTCATAACTGCCATCAACTTCCTTGAAGAGAATGGAGCTTTTGATGACGATCTTGATTATGTCTTTTACGATGTTCTTGGTGACGTCGTGTGTGGTGGT…
650471157	IMG	K02588	nifH; nitrogenase iron protein NifH	Clostridium thermocellum DSM 1313: CP002416] (+)strand	ATGAGTAAAGAAATAAGACAAATCGCTATTTATGGAAAGGGCGGTATTGGAAAATCCACCACCACGCAAAACCTTACCGCAGGACTTGCGGAAAGCGGTAAAAAAATCATGGTGGTGGGATGTGATCCCAAGGCCGATTCCACCAGACTTTTATTGGGAACCTTTGCACAGCGAACTGTCCTGGATACGCTGCGTGAGACCGGGGAAGATGTGAAACTTGAAAATATTGTGCGCATCGGATTCGGCGGAATAAAATGTGTGGAGTCCGGAGGGCCGGAACCCGGTGTTGGATGTGCCGGAAGGGGAATTATTACTTCCATAGGTTTGCTGGAACAGCTGGGTGCCTATGATGATGATCTGGACTATGTATTTTATGACGTACTTGGAGATGTCGTTTGT…
650530431	IMG	K02588	nifH; nitrogenase iron protein NifH	Butyrivibrio fibrisolvens 16/4 draft genome.: FP929036] (+)strand	ATGGCAGAGAAAATTGGTAAGCATATAGCGATATATGGAAAAGGTGGAATTGGAAAATCAACAACAACATCAAATATTAGTGCAGCCCTTGCAGAGGCAGGATACAGAGTTATTCAGATTGGTTGTGATCCAAAGAGTGATTCAACAAATACACTTAGAGGTAACAATTATCTTCCAACAGTTCTTGATAGCTTAAGAGAAGGTAACAAGATTCATCTTGATGATATTTCCGTAAAAGGATTTGGAGGAGTGCTTTGTATTGAATCTGGTGGACCGGTTCCAGGCGTAGGATGCGCAGGACGAGGAATTAATGCAGCAGTAAATCTTCTGCAGGAATTAAATCTTTTTGAAGAGTTTAAGCCAGATTACGTTTTATATGACGTACTTGGTGATGTTGTT…
650537857	IMG	K02588	nifH; nitrogenase iron protein NifH	Coprococcus catus GD/7 draft genome.: FP929038] (+)strand	ATGCTGAAGGTAGCAGTTTACGGTAAGGGCGGCATTGGCAAGTCAACGATTACTTCCAATCTGGCAGCAGCTTTTGCGGCCATGGGGAAGAAGGTTATTCAGATCGGATGTGATCCGAAGGCAGATTCAACGATCAATCTGCTTGGGGGTGAACCGCTTCGACCAGTGATGAATTTTATGAGAGAAGAAGACGAAGAGCCGGAGCGACTTGAGGATATTTCAAAGGAAGGGTTTGGCGGTGTGCTTTGTATTGAGACTGGCGGCCCGACACCGGGACTTGGCTGTGCAGGAAGAGGCATTATTGCAACATTTCAGTTGTTGGAAGATCTGAAGTTATTTGAGACGTACAAGCCGGATGTGGTGTTGTACGATGTGCTGGGTGATGTTGTCTGCGGTGGA…
650537864	IMG	K02588	nifH; nitrogenase iron protein NifH	Coprococcus catus GD/7 draft genome.: FP929038] (+)strand	ATGATTAAGATTGCTGTATATGGAAAAGGCGGTATCGGCAAATCAACCACTGTTTCGAATGTGGCTGTCGCATTAGCGGAAAAAGGGCTGAAAGTTATGCAGATCGGCTGTGACCCGAAGGCGGATTCAACCATGCAGCTGAGACATGGTGAAGCCGTACCGACTGTACTGGAGCTGGTGAATCAGCGCAAAAATGATTTTGAATTAGAAGATATGGTTCGCATCGGATTCGGCGGCGTCGTCTGTGTGGAAGCAGGTGGCCCGACACCGGGGATGGGCTGTGCCGGACGCGGTATTATTACGGCACTGGAGAAGCTGAAGGAAAAAGGAGCCTATGAGGTTTATCAGCCGGATGTTGTGCTTTATGATGTTCTTGGAGATGTTGTCTGCGGCGGATTT…
650561279	IMG	K02588	nifH; nitrogenase iron protein NifH	Gordonibacter pamelaeae 7-10-1-b draft genome.: FP929047] (+)strand	ATGTTGAGAATCGCGGTGTACGGAAAAGGCGGCATCGGGAAGTCGACGACGGTGTCCAACCTGGCGGCCGTGTTGGCGCTGCGGGGGTACACGGTCATGCAGATCGGGTGCGATCCGAAGGCTGACTCCACGTACGTGCTCATGCACGGCGAGCGCATTCCCTCGGTGCTCGACCTCATGCGGAAGACGGCGAACCCCACGCTCGAGGACGCCGTGCACCGCGGTTTCGCAGGCGTGCTGTGCGTGGAGGCGGGCGGGCCGACACCGGGAACGGGATGCGCGGGGCGCGGTGTCATCACGGCGTTCGAGCAGCTTGCCGCGCTGCACGCCTACGAGGAGCTCGCGCCGGATATCGTGCTGTACGACGTGCTGGGAGATGTGGTGTGCGGCGGCTTCTCG…
650577466	IMG	K02588	nifH; nitrogenase iron protein NifH	Ruminococcus sp. SR1/5 draft genome.: FP929053] (-)strand	ATGATAAAAGTTGCGGTATACGGAAAGGGCGGCATCGGAAAATCTACTACGGTTTCCAATGTGGCAGCTGCCCTTGCGGAAAAAGGAATGAAAGTGATGCAGATCGGCTGTGATCCCAAGGCAGATTCCACGATCCTTCTCAGGCATGGAAAAAAGTTCCCACTGTGCTGGAGCTTTATAACGAAAAACGCCAGGAGCTGA
650577475	IMG	K02588	nifH; nitrogenase iron protein NifH	Ruminococcus sp. SR1/5 draft genome.: FP929053] (-)strand	ATGCTGAAGGTAGCAGTATACGGAAAGGGCGGTATCGGAAAGTCTACAGTGACGTCCAACCTGGCGGCGGCTTTTGCAGCCATGGGGAAGAGAGTGATCCAGATCGGTTGTGATCCCAAGGCGGATTCCACCATCAATCTTCTTGGGGGAGAACCTCTGCGGCCGGTAATGAATTATATGCGGGAAGAGGATGAGGAGCCGGAAAAGCTGGAGGATATTTCAAAGGAGGGCTTTGGTGGAGTCCTCTGCATTGAGACCGGCGGCCCCACGCCGGGACTTGGCTGTGCAGGCAGAGGTATCATCGCAACCTTTCAGCTTCTGGAGGATCTGAAGCTTTTTGAGACCTGGAAGCCGGATGTAGTGCTTTACGATGTTCTTGGAGATGTAGTATGCGGCGGT…
650580455	IMG	K02588	nifH; nitrogenase iron protein NifH	Ruminococcus obeum A2-162 draft genome.: FP929054] (+)strand	ATGCTGAAGGTAGCAATTTATGGAAAGGGCGGTATCGGAAAATCAACCGTGACTTCTAATCTGGCGGCGGCTTTTGCATCCATGGGAAAGAAAGTCATTCAGATCGGATGCGACCCGAAGGCAGATTCAACGATCAATCTGCTTGGCGGAGAACCGCTTCGTCCTGTCATGAATTATATGCGTGAGGAGGACGAAGAACCGGAGACTCTGGAGGATATTTCGAAAGAAGGATTCGGTGGGGTACTCTGTATCGAAACCGGTGGACCGACACCGGGACTTGGGTGTGCCGGAAGAGGAATCATTGCAACTTTTCAGTTGTTGGAAGACTTGAGATTGTTTGAAACATATCAGCCGGATGTCGTGCTCTATGATGTTCTTGGTGATGTTGTCTGTGGTGGG…
650580463	IMG	K02588	nifH; nitrogenase iron protein NifH	Ruminococcus obeum A2-162 draft genome.: FP929054] (+)strand	ATGATTAAAATTGCAGTATACGGAAAAGGCGGAATCGGTAAATCTACCACCGTTTCCAACGTGGCAGCAGCCCTTGCCGAAAAGGGCATGACTGTGATGCAGATCGGCTGCGATCCGAAGGCGGATTCTACGATTCAGCTGCGTCATGGCAGAGAAATGCACACAGTACTTGATCTGTATAATGAAAAAAAACAGAATTTAAAATTAGAAGACATGACTATGATCGGGTATCAGGGTGTGATCTGCGTGGAAGCAGGCGGCCCGACACCGGGACTTGGCTGTGCAGGACGAGGTATCATCACAGCTCTTGAGAAGCTGAAAGAAACAGGAGCATACGAGATCTATCAACCGGACATTGTTCTCTATGATGTTCTTGGTGATGTCGTCTGCGGTGGTTTT…
650582574	IMG	K02588	nifH; nitrogenase iron protein NifH	Ruminococcus torques L2-14 draft genome.: FP929055] (+)strand	ATGTTAAAGGTAGCAATTTACGGAAAAGGTGGGATTGGAAAGTCCACGATTACATCGAATCTGGCAGCAGCATTTGCCGCTATGGGGAAGCGCGTAATCCAGATCGGATGTGATCCGAAAGCAGATTCAACGATCAATCTGTTAGGCGGCGAGCCACTTCGTCCGGTAATGAATTATATGAGAGAAGAGGATGAGGAGCCGGAAGAATTAGATCAGATCGCAAAGGAAGGATTCGGTGGTGTGCTCTGTATCGAGACAGGCGGACCGACACCGGGACTAGGATGTGCAGGACGCGGGATCATAGCGACATTTCAGTTATTAGAAGACTTGCGGTTGTTTGAGACATACAAACCGGATGTTGTTCTGTATGATGTGCTTGGGGATGTTGTCTGTGGCGGA…
650582581	IMG	K02588	nifH; nitrogenase iron protein NifH	Ruminococcus torques L2-14 draft genome.: FP929055] (+)strand	ATGATTAAAATTGCAGTATATGGAAAAGGTGGAATCGGAAAGTCGACGACAGTCTCCAATGTGGCAGCAGCACTGGCTGAGCAGGGATTAAAGGTTCTTCAGATTGGATGTGACCCAAAGGCAGATTCAACGATTCTGCTCCGACATGGAGAAGAAGTTCCAACCGTACTTCATATGTATCAGGAAAAGAAAAAGAACCTGAAACTGGAAGATATTGTGAAAATTGGATACAAAGGAATTGTCTGCGTAGAAGCAGGCGGCCCGACACCGGGACTTGGGTGCGCAGGACGCGGAATCATAACTGCACTGGAAAAACTCGAAGAGACAGGTGCATATGAGAAATACCAGCCGGATGTAGTGCTTTATGATGTGCTCGGAGATGTTGTCTGTGGTGGATTT…
650751303	IMG	K02588	nifH; nitrogenase iron protein NifH	Methanobacterium sp. AL-21 chromosome	ATGAGTAAACGAAAACAAATTGCAATTTATGGAAAAGGCGGGATTGGGAAGTCGACTACAACTTCCAACCTAAGTGCGGCCCTGTCAGATTTAGGTTACAGTGTAATGCAGATAGGATGTGACCCTAAAAACGATTCAACAACCACACTCAGGAAAGGAAAACCAATACCTACCGTTATGGATACAGTAAGAAGTGGCTCCAACAAACTGGATAATTTAATATTTGAAGGTTACAATGGGGTTCATTGTGTTGAAGCAGGAGGTCCTGAACCTGGTGTTGGATGTGCTGGACGAGGTATCATTGCAGCCATCGAATTGCTAGACAACAATGGAATAATTGACGACATCGACCCAGATATCGTTATATACGATGTTTTAGGAGATGTTGTTTGTGGTGGA…
650751927	IMG	K02588	nifH; nitrogenase iron protein NifH	Methanobacterium sp. AL-21 chromosome	ATGGTAAGAAAAATTGCGATTTATGGAAAAGGTGGAATTGGAAAATCTACAACTACTCAGAACACAGCATCAGCCATGGCTCATTTCCATGGAAAAAAAGTTATGATTCACGGATGCGACCCTAAAGCAGACAGTACAAGAATGATACTTAGGGGTAAAATGCAAACCACCATGATGGACACACTTAGGGAAGAAGGCGAAGAAGCATGCATGAACCTGGACAATGTTATGTCAACAGGTTTTGAAGGAATAAAATGTGTTGAATCTGGAGGTCCAGAACCAGGTGTAGGATGTGCTGGTCGTGGTGTAATAACAGCTATCACACTCATGGAACAACTCAAAGTCTACGATGACAACGACTTTGTTTTCTTCGATGTTTTAGGTGACGTTGTTTGTGGA…
650752204	IMG	K02588	nifH; nitrogenase iron protein NifH	Methanobacterium sp. AL-21 chromosome	ATGAGTAAAACCAAAAAAATCGCTATTTATGGGAAGGGAGGGATTGGTAAATCCACCACAGTATCCAACATAGCTGCTGCCCGGTCCAAGGACAGTGAAGTTCTGGTAATAGGTTGTGATCCTAAAGCAGACACTACTAGAACCCTTGTTGGAAGAAGAATCCCAACTATATTAGATATTTTAAAGCTTAAAAAGAAGGATCTAAATCAAGAAGACATAATAGTAAAGGGCTTTGGTGATGTGAAATGTGTAGAGTCTGGAGGACCTGAACCTGGAGTGGGATGTGCTGGAAGAGGAGTCATAGTAGCTATGAACCTCCTGGAACGTCTAGGTGTTTTCAAAGAAAACCTGGACCTCATCATCTACGACGTGCTTGGAGACGTGGTATGCGGAGGATTT…
650760152	IMG	K02588	nifH; nitrogenase iron protein NifH	Clostridium lentocellum DSM 5427 chromosome	ATGCGAAAAATAGCTATTTATGGAAAAGGTGGTATTGGTAAATCAACTACTACTTCAAATCTGACAGCAGCACTTATAGAAAAAGGGTATAAGGTCATGCAAATTGGTTGTGACCCAAAAGCGGATTCAACAACAAACTTATTAAGTGGAGAAAGTCTTATTACTGTCTTAGATGCTATTAAGGAAAAAGGCGGAGATGTTGAATTAGAAGATATCGTTAAAATTGGATATAAAGGTGCACTTTGTGTGGAAGCAGGGGGCCCAACACCAGGTATTGGATGTGCTGGACGTGGTATCATTACAGCATTTGAAAAGTTAGAAGAATTAGATGCCTATAACATTTATAAGCCAGATATTATTATCTATGATGTTCTGGGAGACGTAGTATGCGGTGGCTTT…
650760232	IMG	K02588	nifH; nitrogenase iron protein NifH	Clostridium lentocellum DSM 5427 chromosome	ATGAGACAAGTAGCGATTTATGGTAAAGGCGGAATTGGTAAATCAACAACAACTCAAAATTTAACAGCAGGTTTAGCTGAGATGGGGAAGAAGGTTATGATCGTTGGATGTGACCCTAAAGCGGATTCAACAAGACTTGTACTTGGAGGTCTTGCACAGAAAACAGTACTTGATACCCTTCGTGAAGAAGGTGAAGATATTGACCTTGACTTCATTTTGAAAGAAGGCTATGGCGGCATCAAAGGTGTAGAATCAGGTGGACCAGAACCAGGTGTTGGTTGTGCAGGTCGTGGTATTATTACTTCTATTAACCTACTTGAACAGCTAGGTGCATATGAATCAGATTTAGATTATGTATTTTACGATGTATTAGGGGATGTTGTATGTGGTGGTTTTGCA…
650796958	IMG	K02588	nifH; nitrogenase iron protein NifH	Methanosaeta concilii GP6 chromosome	ATGAGGCAGATAGCCATTTACGGCAAAGGCGGAATCGGCAAGTCGACCACCACCCAAAATCTCACAGCAGCCCTCTCGACCATGGGCAAGAAGATCATGCAGATAGGCTGCGACCCCAAAGCAGACTCCGTGAAGATGCTCATGAACGGCAAGAGACAGCCATCAGTTCTTGACACCCTTCGAAAGGAAGGAGAAGGAGAATTGGATGACGTACTGAAGACCGGCTTTGGAGGCATTCGCTGCGTCGAGTCCGGAGGCCCGGAACCGGGCGTGGGCTGTGCAGGTCGCGGGATAATCACCTCCATCGGCCTCCTTGAGAACCTGGGAGCCTACACCCCAGACCTCGACTATGTCTTCTACGACGTCCTGGGAGACGTCGTCTGCGGCGGCTTCGCTATG…
650840898	IMG	K02588	nifH; nitrogenase iron protein NifH	Treponema brennaborense DSM 12168 chromosome	ATGATAAAAATTGCGATATACGGTAAGGGCGGCATCGGGAAATCGACGACGACGGCCAATTTGTCCGCCGCGCTCAGCGGCATGGGCTATACCGTCATGCAAATCGGCTGCGACCCGAAGGCCGATTCGGTAAAAACGCTTATGGGCGGAGTGAAAATACCGTCCGTGCTCGACCGGCTGCGCGGCGTTTGTGATTCCGGCGGCTGCGGCTCAAAATGGGGCGGCAGCGATTTCGGCGGCGCCGGCATAAAACTTGAAGACATCGTGTTCAAAGGGTTCAACGGCGTTTTGTGCGTCGAAGCGGGCGGGCCGACGCCGGGGATAGGCTGCGCGGGGCGCGGTATTATAACGGCTTTTGAAAAATTGGAGGAACTCGGCGCGTATGAAACGTACCGGCCC…
650856904	IMG	K02588	nifH; nitrogenase iron protein NifH	Methanotorris igneus Kol 5 chromosome	ATGAAGCAAATAGCATTTTATGGGAAAGGAGGAATTGGAAAATCAACAACTGTCTGTAATATAGCGGCGGCATTGGCAGATGAAGGGAAAAGGGTTATGGTTGTTGGTTGCGACCCGAAGCATGATTGTACATCGAATTTAAGGGGAGGAGAAGAGATTCCAACGGTTTTAGATACGTTGAGAGAGAAAGGTATGGAGAAAATGAGTTTAAGTGATATAGAAAAGAGAATAGACATAGATGAGATTGTTTATAAGGGATATAAGGGCATTTATTGTATTGAGGCGGGGGGTCCTAAGCCGGGTTATGGGTGTGCTGGGAGGGGTGTTATTGTTGCTATTGATTTGTTAAAGAAGATGAATGTTTTTGAAGAGTTGGGAGTTGATGTTGTTTTATATGAT…
650857126	IMG	K02588	nifH; nitrogenase iron protein NifH	Methanotorris igneus Kol 5 chromosome	TTGAAACAGATCGCTTTTTATGGGAAAGGGGGAATTGGTAAATCGACGACTGTCTGTAATATAGCGGCGGCATTGGCAGATGAGGGGAAAAGGGTTATGGTTGTTGGTTGTGATCCGAAGCATGATTGTACATCGAATTTAAGGGGAGGAGAAGAGATTCCAACGGTTTTAGATACGTTGAGGGAGAAGGGTATGGAGAAACTCAGTTTGGAGGATGCAATAGAGGGAAAAAAGATTGAAATGGATGAGATTGTTTATAAGGGATATAAGGGTATTTATTGTATTGAGGCAGGGGGTCCTAAACCGGGTTATGGGTGTGCTGGGAGGGGTGTTATTGTTGCTATTGATTTGTTAAAGAAGATGAATGTTTTTGAAGAGTTGGGAGTTGATGTTGTTTTA…
650857441	IMG	K02588	nifH; nitrogenase iron protein NifH	Methanotorris igneus Kol 5 chromosome	ATGAGTTTTGATGAAATTGCTCCAAACGCAAAAAAAGTGGCTATCTACGGAAAAGGAGGTATTGGTAAATCTACAACCACACAAAATACTGCTGCAGCATTGGCATACTATTACAAATTAAAAGGTATGATTCATGGATGTGACCCAAAAGCAGACTCAACAAGAATGATATTACACGGAAAACCACAAGAAACCGTCATGGATGTTCTTAGAGAAGAAGGAGAGGAAGGAGTTACATTAGAAAAAGTTAGAAAAGTTGGATTTGCAGGAATCTATTGTGTTGAGTCAGGAGGTCCTGAGCCAGGAGTTGGATGCGCTGGAAGGGGAGTTATTACGGCAGTTAACTTAATGAGAGAACTCGGAGGATATCCAGATGATTTAGACTTCCTCTTCTTTGAT…
650870905	IMG	K02588	nifH; nitrogenase iron protein NifH	Methanobacterium sp. SWAN-1 chromosome	ATGAGTAAGACCAAACGAATAGCTATCTATGGAAAGGGGGGAATTGGAAAATCCACCATTGTCTCCAACATAGCAGCAGCATACTCTGAAAACTGCAACGTGCTGGTTATAGGCTGCGACCCCAAGGCGGACACCACTAGAACCCTGGTGGGAAGCAGGATACCAACCATCCTTGAAATTGTGAAGCGTAAAAAAGGGGCATCACCTGATGAAATCCTTTTTAAAGGCTACGGTGGTGTGAGATGCGTGGAAAGTGGGGGCCCGGAACCTGGAGTTGGATGTGCAGGTCGTGGTGTTATAGTGGCCATGAACCTCCTTGAGAAGCTTGAAATATTCTCAGAAGACCTCGACGTTATCATCTATGATGTACTAGGTGATGTGGTCTGTGGAGGATTTGCA…
650871384	IMG	K02588	nifH; nitrogenase iron protein NifH	Methanobacterium sp. SWAN-1 chromosome	ATGACGAAAAGGAAGCAAATTGCAATATATGGAAAGGGCGGTATTGGAAAGTCCACAACAACCTCCAATTTAAGTGCGGCCCTTTCAGATATTGGTTACAGTGTAATGCAGATCGGCTGTGACCCGAAGAATGATTCAACAACCACATTACACAAGGGAAAAGCAATACCCACAGTTCTTGATACGGTCAGGAGTCGTTCAAACGATTTTGATAAGGTTATACATGAAGGTTACAATGGAGTGCAGTGTGTCGAAGCTGGAGGTCCAGAGCCAGGTGTGGGCTGTGCTGGTCGTGGTATTATTGCGGCCATTGAACTTCTGGATACAAACGGTATAATTGACGATTACGACCCGGACATTGTTATTTACGATGTGCTGGGTGATGTTGTATGCGGTGGA…
650872380	IMG	K02588	nifH; nitrogenase iron protein NifH	Methanobacterium sp. SWAN-1 chromosome	ATGGTAAGAAAAATAGCAATTTATGGAAAAGGTGGAATAGGAAAATCAACAACTACTCAAAACACAGCATCAGCAATGGCACATTTCCATGATAAAAAAGTCATGATACACGGCTGCGATCCAAAAGCAGACAGTACAAGAATGATACTTGGGGGAAAAATGCAGAGAACCATGATGGACACCTTGAGAGAAGATGGAGAAGAAGCCTGTATGGTACTGGATAACATCATGTCAATAGGTTACGAAGGAATAAAATGTGTAGAATCCGGTGGTCCTGAACCTGGTGTAGGATGTGCTGGTAGGGGTGTGATAACAGCAATTACTCTCATGGAACAGCAGAAAGTCTACGAAGATAACGATTTTGTTTTCTTTGATGTACTTGGAGATGTTGTGTGCGGT…
650877293	IMG	K02588	nifH; nitrogenase iron protein NifH	Treponema azotonutricium ZAS-9 chromosome	ATGCCTGAACTTGCTATTTACGGAAAAGGCGGTATAGGTAAATCCACCATCTCCGCCAATATCTCCGCCGCCCTGGGGAAAAAAGGCCTTAAAGTGCTTCAGGTAGGCTGCGATCCAAAGCACGATTCCACGCGCCTCTTATTAAGGGGGAGCAGAATAACAACCGTGCTGGATTATCTCAAAGAAAAAAGCCCCGATCAATGCAGACTTGAAGATATTCTCCACGAAGGATCTTTCGGCGTCCACTGTGTTGAATCCGGCGGGCCCGAACCCGGAGTAGGATGCGCGGGTCGGGGCATACTCACCAGTTTTGAATTTTTGGAACGTCTGGGTGTCAGGGATTACAAGTACGATGCGGTGATTTACGATGTGCTGGGCGATGTGGTCTGCGGAGGGTTT…
650877813	IMG	K02588	nifH; nitrogenase iron protein NifH	Treponema azotonutricium ZAS-9 chromosome	ATGGCTAATCAAAAGGCAAAACATATTGCGATCTACGGAAAGGGAGGCATCGGTAAATCCACTACCACCTCCAATATCAGCGCTTCCCTTGCCGAGGCAGGGTACAGGGTAATTCAGATAGGCTGCGATCCCAAAAGCGATTCTACCAATGTCTTGCGGGGCAATGAGTATCTGCCCACTGTCCTTGACAGCATGAGGGACGGCAGCAAGGTCCACCTTGAGGATATTTCGCGGCTTGGCTTCGGCGGCGTACTCTGTATTGAGTCCGGCGGGCCTGTACCGGGGGTAGGGTGCGCCGGACGCGGAATAAATGCAGCAGTGACTTTATTGCAGGAGCTTCATCTTTTTGATGAATTCAAGCCCGACTTTGTTCTCTATGATGTGCTGGGAGACGTGGTC…
650878039	IMG	K02588	nifH; nitrogenase iron protein NifH	Treponema azotonutricium ZAS-9 chromosome	ATGGCAATTAAAGCAAAGCAAATCGCGATTTATGGCAAGGGCGGCATAGGAAAGTCCACCACCACATCAAATCTGAGCGCAGCCCTGTCCAAACTGGGTTACAAGGTGATGCAGTTTGGCTGCGATCCTAAAAGCGATTCTACCAACACCCTGCGGGATGGAACCTATATCCCCACGGTATTGGACACCTTGAGGGAAAAAAATCAGGTAAATGCCCACGATGTTATTTTTAAGGGATTCAACGGCATCTACTGCGTGGAAGCGGGAGGGCCTTCGCCGGGTGTCGGCTGTGCGGGACGGGGTATCATCACTGCGGTTGAACTTTTTAAGCAGCAGCGTATCTTCGAAGAACTTGATCTGGATTATGTGATCTACGATGTACTTGGAGATGTCGTATGC…
650879903	IMG	K02588	nifH; nitrogenase iron protein NifH	Treponema azotonutricium ZAS-9 chromosome	ATGAGGAAAATCGCAATTTATGGAAAGGGAGGTATTGGGAAGTCCACGACTACCCAGAATACGGTAGCTGCTCTGGCCGAAATGGGAAAAAACATGATGGTAGTCGGCTGCGATCCCAAGGCCGACTCGACCCGCCTGCTCCTGAACGGGCTGGCCCAAAAGACGGTACTGGATACATTGCGAACCGAGGGCGAAGACCTCGACCTCGAGGATGTGGTGAAGGTTGGTTTTAAGGGAACCCGCTGCGTTGAGTCAGGCGGGCCGGAACCGGGGGTTGGCTGCGCAGGACGGGGTATCATAACCTCCATTAACCTGCTGGAGCAGCTCGGGGCTTTCCACGAACAGTACAAGCTGGATTACACCTTCTATGATGTATTGGGCGACGTAGTCTGCGGTGGG…
650880772	IMG	K02588	nifH; nitrogenase iron protein NifH	Treponema primitia ZAS-2 chromosome	ATGGGTAATCAGAAAGGAAAACACATTGCCATTTACGGCAAAGGCGGTATCGGGAAATCGACCACTACCTCCAATATCAGCGCCTCCCTGGCCGAGGCGGGATTTAAGGTAATACAGATAGGCTGTGACCCGAAAAGCGATTCCACTAATGTCCTACGGGGGAATGAATATCTGCCCACCGTGCTGGACAGTATGCGGGATGGCGGAAAGGTCCACCTGGATGATATTTCCAGGGCCGGATTTGGAGGGGTGCTGTGCATCGAATCCGGCGGGCCGGTGCCGGGTGTTGGCTGCGCGGGTCGGGGGATCAATGCCGCAGTAACTTTGCTGCAGGAACTGCATCTTTTTGACGAATTCAAGCCTGATTATGTGCTCTACGATGTGCTGGGGGACGTGGTA…
650881306	IMG	K02588	nifH; nitrogenase iron protein NifH	Treponema primitia ZAS-2 chromosome	ATGAAAAAGATAGCTATATATGGAAAGGGAGGAATAGGTAAATCCACCACGGTTTCCAACCTTTCGGCGGCCCTTTCTATGGAAGGGTTTAGGGTTATGCAGATAGGCTGCGACCCCAAGGCGGATTCCACCAGGAATCTTACGGGCGGGAAAAGCATCCCCACGGTTTTGGATGTGCTGCGGGGAAAAAAAGATTCCATAGTCCTGGAGGACTTGGTCCACCCGGGGTTTAACGGGATCTTCTGCGTGGAGGCCGGCGGCCCGACCCCCGGTATAGGCTGTGCCGGACGGGGCATCATCGCCGCCTTTGAAAAACTGGAAGAGCTTAAAGCCTACGAAATCTGCAAACCCGATATCGTACTCTACGATGTCCTGGGGGATGTGGTCTGCGGGGGCTTT…
650881914	IMG	K02588	nifH; nitrogenase iron protein NifH	Treponema primitia ZAS-2 chromosome	ATGTATGGGGAGAAATGTATGAGAAAGATTGCAATCTACGGTAAGGGGGGTATCGGGAAATCCACCACTACCCAAAACACGGTAGCCGCGCTTGCCGAAATGGGGAATAACATGATGGTGGTGGGCTGCGACCCCAAGGCGGACTCGACCCGGCTTTTGCTGAACGGCCTGGCCCAGAAAACGGTGCTGGATACCCTGCGCACCGAAGGTGAGGACCTGGATTTGGATGATGTGGTCAAGGTCGGTTTTAAGGGAACCCGGTGCGTGGAATCCGGCGGACCTGAGCCGGGGGTCGGCTGTGCGGGCCGGGGTATCATTACTTCTATTAACCTCCTGGAACAGCTCGGCGCCTTTGGGGATCAGTACAAACTGGATTACACCTTCTACGATGTCTTGGGG…
650884081	IMG	K02588	nifH; nitrogenase iron protein NifH	Treponema primitia ZAS-2 chromosome	ATGCCTGAGATTGCAGTATACGGAAAGGGCGGAATCGGCAAATCAACTATCTCCGCGAATATTTCTGCGGTTCTTGGCCGGCAGGGGAAGCGTATTTTACAGATAGGCTGCGATCCCAAGCACGATTCTACCAGGTTTCTGCTTCATGGGGAGCGGATCACTACGGTACTGGATTACCTCAAGGGGAAAACTCCGGATCAGTGTTGCCTTTCCGACGTGGTTCACCTGGGCGCCTTCGGGGTTCACTGTGTAGAAGCGGGAGGGCCGGAGCCGGGGGTAGGCTGCGCGGGCCGGGGTATACTGACCACCTTTGAACTTCTGGAACGGCTGGGTATTAAAGATAATAACTACGACGGGATACTCTACGATGTTCTGGGGGATGTGGTCTGTGGCGGTTTT…
650892485	IMG	K02588	nifH; nitrogenase iron protein NifH	Desulfotomaculum ruminis DSM 2154 chromosome	ATGAGACAGATTGCCATTTACGGAAAAGGTGGTATTGGCAAGTCCACCACCACCCAGAACACGGTAGCCGCCCTGGCGGAAGCCGGCAAAAAAATTATGGTGGTGGGCTGTGATCCCAAGGCGGATTCCACCCGCCTGCTGCTGCACGGTTTGAGCCAAAAGACCGTACTGGATACCCTGCGGGACGAGGGAGAGGACATTGATCTGGAGGACATCTTGCTGGAAGGTTTCGGCTCCAGCAAGTGTGTGGAATCCGGTGGACCTGAACCTGGCGTGGGCTGTGCCGGCCGGGGCATTATTACCTCCATTAACTTACTGGAGTCCCTGGGGGCCTACACCCCGGACCTGGATTATGTATTTTATGATGTGCTGGGGGACGTTGTCTGCGGTGGTTTTGCC…
650897557	IMG	K02588	nifH; nitrogenase iron protein NifH	Sinorhizobium meliloti AK83 chromosome chromosome 3	ATGGCAGCTCTGCGTCAGATCGCGTTCTACGGTAAGGGAGGTATCGGCAAGTCCACGACCTCCCAAAATACACTCGCCGCGCTTGTCGACCTGGGGCAAAAGATCCTTATTGTCGGCTGCGATCCGAAAGCGGACTCCACGCGCCTCATCCTGAACGCAAAGGCACAGGACACCGTACTGCATCTTGCGGCAACCGAAGGTTCGGTCGAAGACCTCGAGCTCGAGGACGTGCTCAAAGTGGGTTACAGAGGCATCAAGTGCGTGGAGTCCGGTGGCCCAGAGCCGGGCGTCGGCTGCGCCGGACGCGGCGTTATCACCTCGATCAACTTCCTGGAAGAGAACGGCGCTTACAACGATGTCGATTACGTCTCATACGACGTGCTAGGGGACGTAGTATGC…
650917642	IMG	K02588	nifH; nitrogenase iron protein NifH	Methanothermococcus okinawensis IH1 chromosome	ATGGTTAGAAAATTTTGTATCTATGGAAAGGGAGGTATTGGAAAATCCACAACCGTATCCAATATAGCCGGAGCTCTGGCTGAATCTGGTAAAAAAGTAATGGTCATAGGATGCGACCCAAAGGCAGATTCAACAAGAAATTTGATGGGTAGGAAAATACCAACAGTTTTGGATGTTTTTAGAAAAAAGGGTAATGCTATTAAACTTGAAGATATTGTTTTTGAGGGATTTTGTGGAACTTACTGTATTGAAAGTGGGGGTCCTGAACCTGGTGTAGGATGTGCAGGAAGGGGAGTAATTACGGCAATAGAGGTATTGAATAGGTTAGGGGCATTTGAAACATTAAATCCTGATGTAATTATCTATGATATATTGGGGGATGTTGTTTGTGGTGGATTT…
650917953	IMG	K02588	nifH; nitrogenase iron protein NifH	Methanothermococcus okinawensis IH1 chromosome	ATGAGTTTTGACGAAATAGCTCCAGATGCAAAAAAAATAGCAATTTATGGAAAAGGAGGTATAGGGAAATCGACAACAACGCAAAATACTGCCGCAGCTATGGCATATTACTTCAATAAAAAAGTGATGATTCATGGATGTGACCCAAAAGCAGATTCAACTAGAATGATTCTTCATGGAAAACCCCAAAAAACCATCATGGATGTTCTTAGAGAAGAGGGAGAAGAAGGAGTAACTCTTGAAAAGGTAAGAAAAGCAGGATTTAAAGATATATTATGTGTAGAAAGTGGTGGTCCAGAACCTGGTGTAGGATGTGCAGGAAGAGGGGTTATTACTGCTGTGGATATGATGAGGGAGCTCGAAGGATATCCAGATGATTTAGATAATCTATTCTTTGAT…
650950275	IMG	K02588	nifH; nitrogenase iron protein NifH	Clostridium acetobutylicum DSM 1731 chromosome	ATGAGACAGGTTGCTATTTATGGAAAGGGTGGAATCGGTAAGTCAACTACTACTCAAAATTTAACATCAGGACTTGCAGAGCTTGGTAAAAAGATAATGGTAGTAGGATGTGACCCTAAAGCTGATTCAACAAGACTTCTTTTAGGAGGATTAGCTCAGAAAACAGTGCTGGATACATTAAGAGAGGAAGGAGAAGATGTTGATTTAGATACAATCATGAAAACAGGTTTTGGTAACATTAAATGCGTTGAGTCAGGTGGACCAGAACCTGGTGTGGGATGTGCTGGAAGAGGTATTATAACTTCAATAAATATGCTTGAGCAGCTTGGTGCATATGAAGATGAACTAGATTATGTATTTTATGATGTTTTAGGTGACGTTGTTTGTGGTGGATTTGCG…
650970208	IMG	K02588	nifH; nitrogenase iron protein NifH	Zymomonas mobilis subsp. pomaceae ATCC 29192 chromosome	ATGACAACAGCTACGGCAACACGTAAAGTAGCCATTTACGGTAAGGGTGGTATCGGGAAATCAACGACCACTCAGAATACCGCCGCTGCTCTGGCTTTCTTCCATGACAAAAAAGTTTTCATTCATGGCTGCGATCCAAAGGCTGATTCAACCCGCTTGATCCTCGGTGGTAAACCACAGGAAACTGTGATGGATGCTCTGCGTGATCATGGTTCTGAAAATGTTACCTTAGAAAAAGTCATGAAAACGGGTTTCCATGACATTCGTTGCGTTGAATCCGGTGGGCCGGAACCGGGTGTTGGTTGTGCAGGTCGCGGTGTTATTACCGCCATCGATCTGATGGAAAATAACGACGCCTATACCGATGATTTAGATTTTATTTTCTTTGATGTGTTGGGT…
650970564	IMG	K02588	nifH; nitrogenase iron protein NifH	Zymomonas mobilis subsp. pomaceae ATCC 29192 chromosome	ATGAGCAAAATTCGCCAGATTGCTTTTTACGGCAAGGGGGGCATCGGAAAATCAACGACCTCTCAGAATACACTCGCCGCCCTTGTTGAGTTGGGCCAGAAAATTCTTATCGTCGGTTGCGACCCTAAAGCTGACTCTACCCGTCTTATTCTTAACTCCAAGGCACAAGACACCGTGCTGAGCTTGGCTGCTGAAGCAGGTTCAGTTGAAGATCTTGAACTCGAAGATGTTCTGAAACTGGGTTACAAAGATATCAAATGTGTTGAATCAGGTGGTCCAGAACCGGGCGTTGGTTGTGCCGGTCGTGGTGTTATCACCTCCATTAACTTCCTCGAAGAAAATGGTGCTTACGACGACGTTGACTATGTTTCCTATGATGTGTTGGGCGACGTTGTTTGC…
650985645	IMG	K02588	nifH; nitrogenase iron protein NifH	Hyphomicrobium sp. MC1	ATGTCGGCACTACGACAAATCGCGTTTTACGGCAAAGGCGGCATCGGCAAGTCGACGACGTCACAGAACACACTGGCGGCATTGGCGGAGATGGGTCATCGGATCCTGATCGTTGGCTGCGATCCGAAAGCGGATTCGACGCGTCTGATCCTGCATGCCAAGGCTCAGGACACGATCCTGAGCCTGGCGGCGAATGCGGGTTCTGTGGAAGACCTCGAGATCGAAGACGTGATGAAGGTCGGCTACAAGGACATCCGCTGCGTTGAATCGGGTGGCCCAGAACCGGGTGTTGGTTGTGCGGGCCGCGGCGTCATAACGTCGATCAACTTCCTGGAAGAGAATGGCGCCTACGAGGACATCGATTACGTGTCCTACGACGTTCTTGGCGACGTTGTCTGC…
650985695	IMG	K02588	nifH; nitrogenase iron protein NifH	Hyphomicrobium sp. MC1	ATGTCGGCACTACGACAAATCGCGTTTTACGGCAAAGGCGGCATCGGCAAGTCGACGACGTCACAGAACACACTGGCGGCATTGGCGGAGATGGGTCATCGGATCCTGATCGTTGGCTGCGATCCGAAAGCGGATTCGACGCGTCTGATCCTGCATGCCAAGGCTCAGGACACGATCCTGAGCCTGGCGGCGAATGCAGGTTCTGTGGAAGACCTCGAGATCGAAGACGTGATGAAGGTCGGCTACAGGGACATCCGCTGCGTTGAATCGGGTGGTCCAGAGCCGGGTGTTGGTTGTGCGGGCCGCGGCGTCATAACGTCGATCAACTTCCTGGAAGAGAATGGCGCCTACGAGGACATCGATTACGTGTCCTACGACGTTCTTGGCGACGTTGTCTGC…
651014302	IMG	K02588	nifH; nitrogenase iron protein NifH	Clostridium sp. SY8519	ATGTTAAAACTGGCAATTTACGGAAAAGGCGGAATCGGCAAGTCCACCATGACATCCAACCTGGCTGCGGCCTTTGCGGTTCTTGGAAAAAAAGTCATCCAGATCGGCTGCGACCCGAAGGCGGATTCCACAATCAATCTGCTGGAAGGGGAACCGCTGCTGCCGGTCATGGATTATCTGAGAGAACATGAAGAGGAGCCGGATTCCATTGAACAGATTTCCCGCAGGGGATTCGGAGATATCCTCTGCATTGAGACCGGCGGCCCCACCCCGGGACTCGGCTGCGCGGGGCGGGGAATCATCGCCACCTTTAACCTGCTGGAGGAACTGGAGCTTTTTGAGACCTGCCAGCCGGATGTGGTGCTGTATGACGTGCTGGGCGATGTGGTCTGCGGAGGA…
651095165	IMG	K02588	nifH; nitrogenase iron protein NifH	Sinorhizobium meliloti SM11 plasmid pSmeSM11c: CP001831] (-)strand	ATGGCAGCTCTGCGTCAGATCGCGTTCTACGGTAAGGGGGGTATCGGCAAGTCCACGACCTCCCAAAATACACTCGCCGCGCTTGTCGACCTGGGGCAAAAGATCCTTATTGTCGGCTGCGATCCGAAAGCGGACTCCACGCGCCTCATCCTGAACGCAAAGGCACAGGACACCGTACTGCATCTTGCGGCAACCGAAGGTTCGGTCGAAGACCTCGAGCTCGAGGACGTGCTCAAAGTGGGTTACAGAGGCATCAAGTGCGTGGAGTCCGGTGGCCCAGAGCCGGGCGTCGGCTGCGCCGGACGCGGCGTTATCACCTCGATCAACTTCCTGGAAGAGAACGGCGCTTACAACGATGTCGATTACGTCTCATACGACGTGCTAGGGGACGTAGTATGC…
651110175	IMG	K02588	nifH; nitrogenase iron protein NifH	Clostridium acetobutylicum EA 2018: CP002118] (+)strand	ATGAGACAGGTTGCTATTTATGGAAAGGGTGGAATCGGTAAGTCAACTACTACTCAAAATTTAACATCAGGACTTGCAGAGCTTGGTAAAAAGATAATGGTAGTAGGATGTGACCCTAAAGCTGATTCAACAAGACTTCTTTTAGGAGGATTAGCTCAGAAAACAGTGCTGGATACATTAAGAGAGGAAGGAGAAGATGTTGATTTAGATACAATCATGAAAACAGGTTTTGGTAACATTAAATGCGTTGAGTCAGGTGGACCAGAACCTGGTGTGGGATGTGCTGGAAGAGGTATTATAACTTCAATAAATATGCTTGAGCAGCTTGGTGCATATGAAGATGAACTAGATTATGTATTTTATGATGTTTTAGGTGACGTTGTTTGTGGTGGATTTGCG…
651175227	IMG	K02588	nifH; nitrogenase iron protein NifH	Pseudomonas stutzeri DSM 4166: CP002622] (+)strand	ATGGCAATGCGTCAATGCGCTATTTACGGGAAGGGTGGAATCGGCAAATCCACCACGACCCAGAACCTCGTGGCGGCCCTGGCCGAACTCGGCAAGAAGGTCATGATCGTCGGCTGCGACCCCAAGGCCGACTCCACTCGCCTGATCCTGCACTCCAAGGCGCAGAACACCATCATGGAAATGGCCGCCGAGGCCGGTACCGTGGAAGACCTGGAACTCGAGGACGTGCTCAAGACCGGCTACGGCGACATCAAGTGCGTCGAGTCGGGCGGTCCGGAGCCGGGCGTGGGCTGCGCCGGTCGCGGCGTGATCACCGCGATCAACTTCCTCGAAGAGGAAGGCGCCTACGAGGATGACCTGGACTTCGTCTTCTACGACGTGCTCGGCGACGTGGTCTGT…
651270652	IMG	K02588	nifH; nitrogenase iron protein NifH	Clostridium botulinum H04402 065, complete genome sequence.: FR773526] (+)strand	ATGAAGAAAATTGCCATTTATGGAAAAGGTGGCATTGGAAAGTCCACTACGGTATCCAATGTATCTGCAGCTATGGCAAGAATGGGTCTAACAGTAATGCAAATTGGGTGTGACCCTAAGGCGGATTCTACTCGAAATCTAACCGGCGGTAAAAATATTCCCACAGTATTGGATACTTTGAGGGAAAAGGGTGATATAGAGCTAGATGACCTTGTATTTAAAAGTAGTACTGGAGTATTGTGTGTAGAATCCGGAGGACCAGTTCCAGGAGTAGGCTGTGCCGGCCGTGGAATAATCACTGCATTTGAAAAACTGGAAGAATTAGATGCATATGAAGTATATAAACCAGATGTTATCCTCTATGATGTATTGGGTGATGTGGTATGTGGTGGATTTGCT…
2022832730	IMG	K02588	nifH; nitrogenase iron protein NifH	Oscillatoriales sp. JSC-1	ATGACTGACGAAAATATTAGACAGATTGCGTTCTACGGCAAAGGCGGGATTGGTAAATCGACCACTTCGCAAAATACCATCGCTGGTTTAGCCGAGATAGGCGAGCGCATCATGATCGTTGGCTGTGACCCCAAGGCCGATTCCACCCGCTTGATGCTGCACAGCAAAGCCCAAACCACGATTCTCCACTTGGCGGCTGAGCGTGGTGCTGTAGAAGATCTGGAAATCGAAGAAGTGCTGCTGGAAGGGTATCTCGGCGTCCGTTGCGTTGAATCGGGCGGTCCGGAACCCGGTGTGGGATGCGCAGGCCGGGGTATCATCACCGCCATCAACTTCCTAGAAGAAAACGGTGCCTACGAAGATCTAGATTTCGTATCCTACGACGTGTTGGGTGACGTT…
2501538922	IMG	K02588	nifH; nitrogenase iron protein NifH	Fremyella diplosiphon UTEX 481	TTGCTGTGGAGCGATCGCCTCCGGCTGGTAATCAATACCAATGTCTCTGGCGACGTTCTACACAAACTCACTCTGAGCATCAACAGGTGTGAGACCCAACGCAAAAAAGCAAAAGACCCACCAACCAACCAATTGCAGGAAACACGAACCATGACTGACGAAAACATTAGACAGATAGCTTTCTACGGTAAAGGCGGTATCGGTAAGTCTACCACCTCCCAAAACACCCTAGCAGCTATGGCAGAAATGGGTCAACGCATCATGATTGTAGGTTGCGACCCTAAAGCTGACTCCACCCGTTTGATGCTCCACGCTAAAGCTCAAACCACAGTTCTTCACTTGGCTGCTGAACGCGGTGCAGTAGAAGACTTGGAACTCGAAGAAGTAATGTTGACCGGT…
2501541416	IMG	K02588	nifH; nitrogenase iron protein NifH	Fremyella diplosiphon UTEX 481	ATGTCTATCGATAGCAAAATCAGACAAATAGCTTTCTACGGTAAAGGCGGTATTGGTAAGTCTACTACCTCTCAAAACACTCTGGCAGCAATGGCAGAAATGGGACAACGCATCCTAATTGTAGGTTGCGACCCTAAAGCAGACTCAACTCGTTTGATGTTGCACTCTAAAGCACAAACCACCGTTCTTCACTTGGCTGCTGAACGTGGTGCAGTAGAAGACCTCGAACTTGAAGAAGTCATGCTGACTGGCTTCCGTGGTGTTAAGTGCGTAGAGTCAGGCGGCCCAGAACCCGGCGTAGGTTGTGCTGGTCGTGGTATTATTACCGCCATTAACTTCTTGGAAGAAAACGGTGCTTACCAAGATGTTGACTTCGTATCTTACGACGTATTAGGCGAC…
2501542997	IMG	K02588	nifH; nitrogenase iron protein NifH	Fremyella diplosiphon UTEX 481	ATGCGGAAGATTGCTATTTATGGCAAAGGGGGAATTGGTAAGTCTACAACCACTCAAAATTTGGTGGCTGGACTCACCGAAATAGGTTGTAAAGTAATGGTTGTGGGATGTGACTCAAAAGCAGATTCTACCAGGTTGCTTTTGGGAGGATTGCATCAAAATATTGTACTCGACACACTGCGTAAGGAAGAAGAAGATTTAAATCTAGCAGACTTCCGCAAGGAGGGATGGGGGAAAACGCTGTGTGTAGAATCTGGTGGGCCGGAACCTGGTGTAGGATGTACAGGGCGAGGTGTTTTGACATCAATTGGTTTACTCGAACAACTTGGTGCTTATGATCAAAAGCTAAATCTTGACTACACTTTCTATGATGGTTTGGGTAATGTAGTATGTGGTGGC…
2501547408	IMG	K02588	nifH; nitrogenase iron protein NifH	Fremyella diplosiphon UTEX 481	ATGTCAGGTGAAAAAATTAGACAAATAGCTTTCTACGGTAAAGGTGGTATTGGTAAATCTACTACCTCTCAAAATACCCTAGCTGCAATGGCAGAAGTGGGTCAACGGATTCTGATTGTGGGTTGTGATCCTAAAGCTGACTCCACCCGTTTGATTCTACATACCAAAGCTCAAACCACCGTACTACATTTGGCTGCTGAAAGAGGCGCAGTAGAAGACCTAGAACTTGATGAAGTCGTACTTCAAGGCTTCCGAGGCATTAAATGCGTAGAATCTGGTGGCCCAGAACCAGGTGTAGGTTGCGCCGGTCGGGGTATTATTACCGCTATTAACTTCTTGGAAGAAAACGGTGCTTACTCCAACGTAGACTTCGTATCCTATGACGTATTAGGTGACGTT…
2503006426	IMG	K02588	nifH; nitrogenase iron protein NifH	Desulfatibacillum alkenivorans AK-01 (Desulfatibacillum alkenivorans AK-01)	ATGCGAATAGCAGTATACGGCAAGGGAGGGATTGGAAAATCCACCTTGAGCGCGAACCTGGCGGCGGCGCTGGCCCAGGATGACAAGCGGGTGCTGCAGATCGGGTGCGACCCCAAACAGGATTCCACCAGGCTGCTGTTGGGCGGAACCCATCCAAGGCCTGTGCTGGAGTATCTGCGGGAGACGCGGCGGGAAGAGCAGCAATTGGCCGACATTCTCCATAGGGGCTGGAAAGGCGTCCATTGCGTGGAAGCGGGCGGCCCGGAGCCGGGAGTCGGCTGCGCCGGCCGCGGCATCCTGAGCGCCTTTGCCATCCTGGAAAACCTGGGCTGCGCCTGGAGCGACTACGACGCCATCATCTACGACGTATTGGGCGACGTGGTGTGCGGAGGGTTTTCC…
2503007232	IMG	K02588	nifH; nitrogenase iron protein NifH	Desulfatibacillum alkenivorans AK-01 (Desulfatibacillum alkenivorans AK-01)	ATGAGAAAAATCGCAATTTACGGCAAAGGCGGAATCGGCAAATCCACAACAACCCAGAACACAGTGGCTGGTCTGTCTGAAATGGGCAAGAAAATCATGGTGGTCGGCTGCGACCCCAAAGCGGACTCCACAAGACTTCTTTTGGGCGGTCTGGCCCAACGTACGGTTTTGGACACCCTGCGGGAAGAAGGCGAGGATGTGGAACTGGACGACGTGCGCAAGGTCGGATACGCCGGCACCCTCTGCACCGAGTCCGGCGGCCCTGAACCAGGGGTGGGCTGCGCCGGCCGCGGAATCATCACCTCCATTAACCTTCTGGAGCAACTGGGCGCTTACGCCGACAGCGAAGAATTGGATTACGCCTTTTACGACGTCCTGGGCGACGTTGTCTGCGGCGGT…
2503204453	IMG	K02588	nifH; nitrogenase iron protein NifH	Mesorhizobium opportunistum WSM2075 (final version from ORNL)	ATGTCAGGTCTGCGTCAGATCGCCTTTTACGGCAAGGGCGGCATCGGCAAGTCCACCACCTCCCAAAATACGCTCGCCGCCCTCGTCGACCTCGGGCAGCGAATCCTCATCGTCGGCTGCGACCCCAAAGCGGATTCCACCCGCCTGATCCTGAACTCGAAGGCTCAGGATACTGTCCTGCATCTCGCGGCACAGGAAGGTTCGGTGGAAGACCTCGAGCTTCAGGACGTGCTTAAGGTAGGCTACAGAGGCATCAAGTGCGTGGAGTCCGGCGGCCCGGAGCCGGGTGTGGGCTGCGCCGGCCGCGGCGTCATCACCTCAATCAATTTCCTTGAGGAGAACGGCGCCTACGACGATGTCGACTATGTCTCCTACGACGTGCTCGGGGACGTGGTTTGC…
2503307613	IMG	K02588	nifH; nitrogenase iron protein NifH	Crocosphaera watsonii WH 0003 ((899 contigs))	ATGCGTCAAATTGCATTCTACGGAAAAGGTGGTATCGGTAAGTCCACCACTTCTCAAAACACCTTAGCTGGAATGGCTCAATCTGGCAATCGCATCATGATTGTAGGTTGTGACCCCAAAGCTGACTCTACCCGTTTAATCCTCAACTGTAAAGCTCAGGTAACTGTATTACACTTAGCTGCTGAAATGGGTTCTGTTGAAGACTTAGAACTCGAAGACGTAATGCTCGACGGGTTTGAAGGCATCAAGTGTGTAGAATCTGGTGGTCCTGAGCCTGGAGTTGGTTGTGCTGGTCGTGGTATTATCACCTCCATCAACTTCCTAGAAGAAGAAGGAGCTTACGAAGACTTAGAATTCGTATCCTACGACGTATTAGGGGACGTTGTATGTGGTGGTTTC…
2503319342	IMG	K02588	nifH; nitrogenase iron protein NifH	Crocosphaera watsonii WH 0401 (draft1)	ATGCGTCAAATTGCATTCTACGGAAAAGGTGGTATCGGTAAGTCCACCACTTCTCAAAACACCTTAGCTGGAATGGCTCAATCTGGCAATCGCATCATGATTGTAGGTTGTGACCCCAAAGCTGACTCTACCCGTTTAATCCTCAACTGTAAAGCTCAGGTAACTGTATTACACTTAGCTGCTGAAATGGGTTCTGTTGAAGACTTAGAACTCGAAGACGTAATGCTCGAAGGGTTTGAAGGCATCAAGTGTGTAGAATCTGGTGGTCCTGAGCCTGGAGTTGGTTGTGCTGGTCGTGGTATTATCACCTCCATCAACTTCCTAGAAGAAGAAGGAGCTTACGAAGACTTAGAATTCGTATCCTACGACGTATTAGGGGACGTTGTATGTGGTGGTTTC…
2503329921	IMG	K02588	nifH; nitrogenase iron protein NifH	Crocosphaera watsonii WH 8501	ATGCGTCAAATTGCATTCTACGGAAAAGGTGGTATCGGTAAGTCCACCACTTCTCAAAACACCTTAGCTGGAATGGCTCAATCTGGCAATCGCATCATGATTGTAGGTTGTGACCCCAAAGCTGACTCTACCCGTTTAATCCTCAACTGTAAAGCTCAGGTAACTGTATTACACTTAGCTGCTGAAATGGGTTCTGTTGAAGACTTAGAACTCGAAGACGTAATGCTCGAAGGGTTTGAAGGCATCAAGTGTGTAGAATCTGGTGGTCCTGAGCCTGGAGTTGGTTGTGCTGGTCGTGGTATTATCACCTCCATCAACTTCCTAGAAGAAGAAGGAGCTTACGAAGACTTAGAATTCGTATCCTACGACGTATTAGGGGACGTTGTATGTGGTGGTTTC…
2503614865	IMG	K02588	nifH; nitrogenase iron protein NifH	Chroococcidiopsis thermalis PCC 7203	ATGACTGACAATATTAGACAGATTGCATTCTACGGTAAAGGCGGGATCGGTAAATCCACCACTTCTCAAAATACGATCGCAGGTTTGGCTGAATTAGGCGAACGGATTATGATCGTAGGCTGCGACCCCAAAGCAGACTCCACTCGCTTGATGTTGCACAGTAAAGCCCAAACCACCATTCTACACCTAGCTGCCGAACGGGGCGCAGTAGAAGACCTAGAACTAGAAGAAGTTCTACTCACAGGTTACAAAGATGTCCGCTGCGTAGAATCTGGCGGTCCCGAACCAGGTGTAGGCTGCGCGGGTCGTGGTATCATCACCGCAATTAACTTCCTAGAAGAAAACGGAGCCTACGAAGACCTCGACTTTGTTTCTTACGACGTATTAGGTGACGTAGTT…
2503636510	IMG	K02588	nifH; nitrogenase iron protein NifH	Halothece sp. PCC 7418	ATGAGACAGATTGCATTTTACGGAAAAGGCGGAATTGGAAAATCCACTACCTCTCAAAACACCCTCGCTGCACTTTCAGAAAAACAACGCGTCATGATCGTGGGCTGTGACCCGAAAGCAGACTCCACCCGCTTAATGCTGCACACCAAAGCGCAAACCACCATTCTCCACTTAGCAGCCGAACGCGGTGCAGTGGAAGACCTGGAACTCGACGAAGTTTTACTCGAAGGCTACAACAACGTCCGTTGTGTTGAATCTGGTGGTCCTGAACCAGGCGTTGGCTGTGCAGGACGCGGGATTATCACCGCTATTAACTTCTTAGAAGAAGAAGGCGCTTATGAAGATATTGATTTCGTTTCCTACGACGTATTAGGGGACGTTGTCTGCGGTGGTTTTGCC…
2503739647	IMG	K02588	nifH; nitrogenase iron protein NifH	Nostoc sp. PCC 7107	ATGGCTATTGACAAAAAAATCAGACAAATCGCTTTCTACGGTAAAGGCGGTATTGGTAAATCTACCACTTCTCAAAACACCTTGGCAGCTATGGCTGAAATGGGTCAACGCATCCTAATCGTAGGTTGCGACCCTAAAGCTGACTCTACCCGTTTGATGCTGCACTCTAAAGCACAAACTACAGTATTACACTTGGCTGCTGAACGTGGTGCAGTAGAAGACTTAGAACTCGAAGAAGTAATGCTCACAGGCTTCCGTGGTGTTCGTTGCGTAGAGTCTGGTGGCCCAGAACCCGGTGTAGGTTGCGCTGGTCGTGGTATTATCACCGCTATTAACTTCTTAGAAGAAAACGGTGCTTACCAAGACGTTGACTTCGTATCTTATGACGTATTAGGCGAC…
2503742046	IMG	K02588	nifH; nitrogenase iron protein NifH	Nostoc sp. PCC 7107	ATGACTGAAGAAAGAATTAGACAGATAGCTTTTTACGGTAAAGGTGGTATCGGTAAGTCTACCACCTCCCAAAACACCCTGGCAGCTATGGCAGAAATGGGTCAACGCATCATGATCGTAGGATGCGACCCTAAAGCAGACTCCACCCGTTTGATGCTCCACGCCAAAGCTCAAACCACCGTTCTGCACTTGGCTGCTGAACGCGGTGCAGTAGAAGATTTAGAACTCCACGAAGTCATGTTGACCGGTTTCCGTGGCGTTAAGTGCGTAGAATCTGGTGGACCAGAACCCGGTGTAGGTTGCGCTGGTCGTGGTATTATCACCGCCATCAACTTCTTAGAAGAAAACGGTGCTTACCAAGACCTAGACTTCGTATCCTACGACGTATTAGGTGACGTT…
2503786117	IMG	K02588	nifH; nitrogenase iron protein NifH	Desulfovibrio desulfuricans ND132 (Final JGI assembly)	ATGAGGAAAGTAGCGATTTACGGAAAGGGCGGCATCGGCAAGTCCACCACCACTCAGAACACGGTTGCCGGCCTGGCTGAAATGGGCCGCAAGGTCATGGTCGTCGGTTGCGACCCCAAGGCCGACTCCACCCGCCTGCTGCTCGGCGGCCTGGCCCAGAAGTCCGTGCTCGACACCCTTCGCGAAGAAGGCGAGGACGTGGAACTCGAAGACATCCGCAAGCCCGGTTACGGCGGGACCTGGTGTGTTGAGTCCGGCGGCCCGGAGCCCGGTGTCGGCTGTGCCGGTCGCGGCATCATCACTTCCATCAACATGCTCGAGTCCCTGGGCGCCTACGAGGAGTCCGAGGGTCTGGACTACGCCTTCTACGACGTCCTCGGCGACGTTGTCTGCGGCGGC…
2503790339	IMG	K02588	nifH; nitrogenase iron protein NifH	Desulfovibrio africanus Walvis Bay (October 2010 draft)	ATGCGCAAGATCGCTGTTTACGGAAAAGGCGGCATCGGCAAGTCCACTACTACGCAGAACACCGTCGCCGGCTTGGCCGAGATGGGCAACAAGGTCATGGTCGTGGGCTGCGACCCCAAGGCCGACTCCACCCGGCTCCTGCTGCACGGCCTGGCCCAGAAGACCGTGCTCGACACCCTGCGCGAGGAGGGTGAGGACGTGGAGCTCGAGGACATCATCAAGCTCGGCTACGGCGGCGTCATGTGCACCGAGTCCGGCGGACCCGAGCCGGGCGTGGGTTGCGCCGGCCGCGGAATCATCACTTCCATCAACTTGCTGGAACAGCTCGGTGCCTACAATGAAGACAAGAACCTAGACTACACCTTCTACGACGTGCTCGGCGACGTTGTCTGCGGCGGC…
2504093218	IMG	K02588	nifH; nitrogenase iron protein NifH	Calothrix sp. PCC 6303	GGCGGTTTCGCTATGCCTATCCGTGAAGGTAAAGCGCAAGAAATCTACATCGTTACCTCAGGTGAGATGATGGCGATGTATGCTGCTAACAACATTGCTCGTGGTGTCTTGAAGTATGCTCACACAGGTGGCGTACGTTTGGGTGGTTTGATTTGTAACAGCCGTAAAGTTGACCGGGAAGTCGAGTTGATCGAAACCTTGGCAAAACGCTTGAACACTCAAATGATTCACTTCGTACCCCGCGACAACATTGTTCAACACGCTGAACTTCGTCGGATGACTGTTAACGAGTACGCACCTGATAGCGATCAGGGTAATGAATACCGTACCTTGGCTAAGAAAATCATCAACAACAAAAACCTCACCATTCCTACACCTATTGAAATGGATGAACTCGAA…
2504093374	IMG	K02588	nifH; nitrogenase iron protein NifH	Calothrix sp. PCC 6303	ATGGCTGTTGACAAAAGTATTAGACAGATCGCTTTTTACGGTAAAGGTGGTATTGGTAAATCTACCACATCACAAAACACCCTTGCTGCGATGGCAGAAATGGGACAGCGGATTCTCATCGTTGGTTGCGACCCTAAAGCAGATTCCACCCGTTTGATGCTTCACTCTAAAGCACAAACCACAGTGTTATCTTTGGCTGCTGAACGTGGTGCAGTTGAAGATCTAGAACTCGAAGAAGTAATGTTGACTGGTTTCCGTGGCGTTAAGTGCGTGGAATCAGGTGGTCCAGAACCCGGTGTAGGTTGTGCAGGTCGTGGTATTATCACCGCTATTAACTTCCTAGAAGAAAACGGTGCTTACCAAGATGTTGACTTCGTATCCTACGACGTATTAGGCGAC…
2504131751	IMG	K02588	nifH; nitrogenase iron protein NifH	Anabaena cylindrica PCC 7122	ATGAGTACCGACGCAAATATTAGACAAATAGCTTTCTACGGCAAGGGCGGTATCGGTAAATCTACCACCTCTCAAAACACCCTCGCAGCAATGGCTGAAATGGGTCAACGCATCATGATCGTAGGTTGCGACCCTAAAGCTGACTCTACCCGTTTGATGCTTCACTCCAAGGCTCAAACCACCGTTCTTTCCTTGGCTGCTGAAAGAGGTGCAGTTGAAGATTTAGAACTCCACGAAGTCATGTTGACCGGTTTCCGTGGTGTTAAGTGCGTTGAATCTGGTGGTCCAGAACCCGGTGTAGGTTGTGCTGGTCGTGGTATTATCACCGCTATTAACTTCCTAGAAGAAAACGGTGCTTACACAGACTTAGATTTCGTATCTTACGACGTATTAGGTGAC…
2504133119	IMG	K02588	nifH; nitrogenase iron protein NifH	Anabaena cylindrica PCC 7122	ATGGCTACTGATTCAAATATTAGACAGATTGCTTTTTACGGTAAAGGTGGTATTGGTAAATCTACCACTTCTCAAAACACCCTTGCTGCTATGGCAGAAATGGGTCAACGCATCATGATTGTAGGTTGTGACCCTAAAGCTGACTCTACCCGTTTGATGCTCCACTCCAAGGCTCAAACCACCGTTCTTTCCTTGGCTGCTGAAAGAGGTGCTGTTGAAGATTTAGAACTCAGCGAAGTACTTTTGACCGGTTTCCGTGGTGTTAAGTGTGTAGAATCTGGTGGTCCAGAACCCGGTGTTGGTTGTGCTGGTCGTGGTATTATCACTGCTATTAACTTCCTAGAAGAAAACGGTGCTTACCAAGACTTAGATTTCGTATCTTACGACGTATTAGGTGAC…
2504145270	IMG	K02588	nifH; nitrogenase iron protein NifH	Archaeoglobus veneficus SNP6, DSM 11195	ATGAGCTACTTCGACGAAGTCGCGCCAGACGCAAAGAAGGTAGCAATATACGGAAAGGGAGGTATAGGGAAGTCAACCACATGCCAGAATACTGCCGAAGCTCTCGCATATTACTACAAGAAGAAGGTCATGATTCACGGCTGTGATCCAAAGGCTGATGCAACGAGGATGATCCTCCACGGCAAGCCGCAGGATACGGTAATGGACGTGATGAGGGAGGAAGGAGAAGATGCAGTTACACTTGACAGGGTGAGAAATGTTGGATTTGTTTTTCAGGATTATGCCCTCTTTCCCCATAGAAGCGTTTTCGAAAACATTGCATTCGGACTGAAAATAAGAAAGCTGCCTGAGGAGGAGATAAGGAGCAGGGTGCATGAGGTAATGGAAACGCTGGAAATC…
2504153870	IMG	K02588	nifH; nitrogenase iron protein NifH	Desulfobacca acetoxidans DSM 11109	ATGCGTAAGATCGCCATTTACGGCAAGGGCGGCATCGGCAAGTCCACCACCACTCAGAATACAGTTGCCGGGTTGGCCGAAATGGGCCGCAAAGTCATGGTTGTGGGTTGTGATCCCAAGGCCGACTCCACCCGCCTCCTTTTGGGGGGACTAGCCCAGAGAAGTGTTCTGGACACCCTCAGAGAGGAGGGCGAAGACGTTGATCTGGAGGATATCCGCCGTCTTGGTTTCTCTGGAATCATTTGTGTCGAATCGGGCGGGCCGGAACCCGGTGTGGGTTGCGCCGGCCGCGGGATCATTACTTCTATTAATCTCTTGGAGCAGTTGGGCGCTTATGCCGATAGTGAAAAGTTGGATTACGCCTTCTACGACGTCTTGGGCGATGTGGTCTGCGGTGGT…
2504586684	IMG	K02588	nifH; nitrogenase iron protein NifH	Selenomonas sputigena DSM 20758	TTGAAGAAGATTGCGTTTTACGGCAAGGGCGGCATCGGCAAATCGACGACTGCCGCCAATGTATCGGCGGCGTTTTCGCGCGGGGGAAAGAAGGTCTGTCAGATCGGCTGCGACCCGAAGAACGATTCGACGCGGCTTCTCCTGGGGCGTATCGCGCCGCTCACTGTGCTCGATGCAGAGCGCAGCAAGAAGGGCGCGGCGCTCTCTCTTGCAGAAATCGCGCACGAGGGGTGGAACGGTGTGCGCTGCATTGAGGCGGGCGGCCCTGAGCCAGGCGTCGGCTGCGCGGGGCGCGGCATCATCGTGGCGCTCGAAAGGCTCAAGGCGCTCCATGCATTTGACGATGTCGATGTCGCCATCTACGATGTACTCGGCGACGTCGTCTGCGGCGGCTTCGCC…
2504784926	IMG	K02588	nifH; nitrogenase iron protein NifH	Thermodesulfobium narugense Na82, DSM 14796	ATGTTAAAAATCGCTGTTTACGGTAAAGGGGGTATTGGCAAATCAACGATAACATCTCATCTTTCAGCTTCCTTTGCCACTTTAGGCAAAAGGGTAATGCAAATTGGCTGTGACCCCAAAACTGATTCCACAATGAATTTACTTGGAGGCAAATCACCTAAACCTATTTTAAGGTATATTGAAGAATACGGACAACCTGAAGATATAGAAGAAATTGTTAAAATTGGCTTTAAAAAAGTCATCTGTCTTGAAGTAGGCGGCCCCACTCCAGGAATTGGTTGTGCCGGGAGAGGTATTATTACGGCCTTTGAACTCTTAGATGACTTAGGAGTTTACCAAAGATATAGACCTGATGTCGTGCTTTATGACGTCTTGGGAGATGTGGTTTGCGGCGGTTTT…
2504961689	IMG	K02588	nifH; nitrogenase iron protein NifH	Methylomonas mecanica MC09	ATGGCGAAATTACGTCAATGTGCTATTTACGGTAAAGGTGGTATCGGTAAATCCACTACTACTCAAAATCTGGTTGCTGGCTTGGCTGAGCTCGGCAAAAAAGTAATGATTGTTGGTTGCGACCCCAAAGCCGACTCCACACGTTTAATTCTACACGCAAAAGCGCAAAACTCCATCATGCAAATGGCGGCCGATGCAGGTAGCGTTGAAGATTTGGAATTGGAAGACGTATTGAAAGTGGGTTACCGCGACATTAAATGCGTTGAGTCCGGCGGCCCAGAGCCAGGCGTTGGTTGTGCCGGCCGCGGTGTTATCACTGCCATCAACTTCCTGGAAGAAGAAGGCGCTTACGACGAAAACCTGGACTTCGTGTTCTACGACGTATTGGGTGACGTTGTG…
2505284359	IMG	K02588	nifH; nitrogenase iron protein NifH	Thermodesulfatator indicus CIR29812, DSM 15286	ATGGCAACGAGAAAGATCGGTATTTACGGAAAGGGTGGCATAGGTAAGTCCACCACTACCCAAAACTTAGCGGCAGCCTTGGCACATTACTTTGGCAAAAAGGTAATGATTCACGGATGCGATCCTAAAGCCGATGCCACGCGAATGATATTGGGAGGAAAGCCCCAGGAGACGGTGCTTGATGTCATGCGTGAAGAGGGCGAAGAAAACGTAACTTTGGACAAAGTAGTGAAGATAGGTTTTGCCGGCATTCGTTGTGTGGAATCCGGAGGTCCTGAGCCAGGTGTAGGTTGTGCCGGCCGTGGGGTTATTACCGCTATTAATTTAATGGAAGAGCTCGGTGGCTATCCCGAAGACCTGGACTTTCTCTTTTACGACGTTTTAGGTGACGTTGTGTGT…
2505767548	IMG	K02588	nifH; nitrogenase iron protein NifH	Fischerella sp. JSC-11	ATGACTGAGAATATCAGACAAATCGCATTCTATGGTAAAGGCGGTATCGGTAAATCTACTACCTCCCAAAATACCCTAGCTGCGATGGCAGAAATGGGTCAGCGCATCCTGATTGTAGGTTGTGACCCCAAAGCTGACTCCACCCGTTTGATGCTCCACAGTAAAGCTCAAACCACCGTGCTGCACCTAGCAGCAGAAAGAGGTGCAGTAGAAGACTTAGAACTTGAAGAAGTAATGTTAACCGGTTTCCGTGGTGTGAAGTGCGTGGAATCCGGTGGTCCCGAACCTGGTGTAGGTTGTGCAGGTCGTGGTATCATCACCGCCATCAACTTCTTGGAAGAAAACGGAGCTTACCAAGACTTAGACTTTGTATCCTACGACGTATTAGGTGACGTTGTC…
2505785337	IMG	K02588	nifH; nitrogenase iron protein NifH	Chroococcidiopsis sp. PCC 6712	ATGAGACAAATTGCATTTTACGGTAAAGGCGGTATTGGTAAGTCTACTACTTCTCAAAACACCATTGCTGCACTTTCCGAAACTCAAAGAGTCATGATCGTTGGTTGTGACCCTAAAGCAGACTCTACCCGCTTGATGCTGCACTCTAAAGCTCAAACTACTATTCTCCACTTGGCAGCAGAAAGAGGTTCAGTAGAAGACCTCGAACTAGATGAAGTATTATTAACTGGCTATAACAACGTTCGTTGCGTTGAATCTGGTGGTCCTGAACCAGGTGTAGGCTGTGCTGGTCGCGGTATTATCACTGCCATTAACTTCCTCGAAGAAGAAGGTGCTTACGAAAACCTAGACTTAGTATCCTATGACGTATTGGGTGACGTTGTTTGCGGTGGTTTCGCA…
2505798331	IMG	K02588	nifH; nitrogenase iron protein NifH	Calothrix sp. PCC 7507	ATGACTGAGAACATTAGACAGATAGCCTTCTACGGTAAGGGCGGTATTGGTAAATCTACCACTTCCCAAAACACCTTAGCAGCTATGGCAGAAATGGGCCAACGCATCCTCATCGTCGGTTGCGACCCTAAAGCTGACTCTACCCGTTTGATGCTGCACAGTAAAGCTCAAACAACCGTTCTTCACCTCGCTGCTGAACGTGGTGCAGTAGAAGATATCGAACTTGAAGAAGTAATGCTCACCGGTTTCCGTAACGTTCGTTGCGTAGAATCTGGTGGTCCAGAACCCGGTGTAGGTTGCGCTGGTCGTGGTATCATTACCGCCATCAACTTCTTAGAAGAAAACGGTGCTTACCAAGACTTAGACTTCGTATCTTACGACGTGTTAGGTGACGTTGTC…
2505803846	IMG	K02588	nifH; nitrogenase iron protein NifH	Calothrix sp. PCC 7507	ATGACTGACGAAAAAATTAGACAAATAGCTTTCTATGGTAAAGGTGGTATCGGTAAATCTACCACTTCCCAAAACACCTTGGCAGCTATGGCAGAAATGGGTCAGCGCATCTTAATTGTCGGTTGCGATCCCAAAGCTGACTCTACCCGTTTGATGTTACACTCTAAAGCCCAAACCAGCGTTCTACAATTGGCCGCTGAACGAGGCGCTGTAGAGGATATAGAACTCGAAGAAGTCATGCTTACTGGCTTTCGGGATGTACGTTGCGTGGAGTCTGGCGGTCCAGAACCCGGTGTAGGTTGCGCCGGTCGCGGTATTATCACCGCCATCAACTTCTTAGAAGAAAACGGTGCATATAAAGACGTTGATTTTGTCAGCTACGATGTATTAGGTGACGTT…
2505968796	IMG	K02588	nifH; nitrogenase iron protein NifH	Methanocella sp. RC-I (Manual curation by Zhe Lv)	ATGCGACAAGTGGCAATTTACGGAAAAGGCGGCATAGGCAAGTCTACCACGACGCAGAATACGGTAGCTGCGCTGGCCGAGTCGGGCAAGAAGGTCATGGTCGTAGGCTGCGACCCGAAAGCCGATTCCACCAGGCTGCTGCTCCACGGGCTGAACCAGAAGACGGTGCTGGACACCCTGCGGGACGAGGGCGACGACATAGAGCTCGAGTCCATCCTCAAGACGGGCTTCGGCGAAACCCGGTGTGTGGAGTCGGGCGGCCCCGAGCCGGGAGTGGGCTGCGCTGGCCGTGGCATCATCACCTCGATCAACATGCTGGAGCAGCTCGGCGCTTACACCGACGACCTGGACTACGTCTTCTACGATGTGCTGGGCGACGTCGTCTGCGGTGGTTTCGCG…
2505972259	IMG	K02588	nifH; nitrogenase iron protein NifH	Methanocella paludicola SANAE (Manual curation by Zhe Lv)	ATGAGACAGATAGCGATCTATGGTGAGGGAGGCATCGGGAAGAGCACGATCGCCTCGAACCTGTCCGCCGCCCTTAACGAAATGGGTTACACCGTCATGCAGGTCGGCTGCGACCCCAAGAGGGATTCCACCAGGAACCTGGCGGGCGGACGCCTGATCCCCGCTGTCCTTGAAACATACAGGGACCAGCTAAGGGTAGGCAAAGATGAATATGCGATCTCATTAGATAGCATCGTTTTCAAGTCTCCCGGCGGCATCTACTGTGTCGAGGCCGGAGGGCCTGAGCCGGGCATAGGCTGTGCCGGCAGGGGCGTATTGACAGCCCTGCAGATATTAAAGGATTTGAAAGCCTTCGAAACCTACAAGATCGACGTGGCCATCTACGATGTCCTGGGCGAT…
2506095770	IMG	K02588	nifH; nitrogenase iron protein NifH	Desulfotomaculum carboxydivorans CO-1-SRB, DSM 14880	ATGAGACAGATTGCGATCTATGGTAAAGGTGGTATTGGAAAGTCAACAACTACCCAGAATACGGTGGCCGCCCTGGCAGAGGCCGGTAAAAAAATCATGGTGGTGGGCTGTGACCCTAAAGCTGACTCCACTCGGCTGCTTTTACACGGTTTAAACCAAAAGACGGTATTGGATACCCTAAGGGACGAGGGGGAAGACATTGAACTGGAGGACATCATGCGGCAGGGCTATGGCGGCACCCTATGTGTGGAATCTGGCGGTCCGGAACCAGGCGTCGGCTGCGCCGGTCGGGGCATCATCACTTCCATTAACCTGCTGGAGTCCCTGGGGGCTTATACTCCCGACCTGGATTACGTCTTTTACGATGTCCTGGGGGACGTAGTGTGCGGCGGTTTTGCC…
2506492701	IMG	K02588	nifH; nitrogenase iron protein NifH	Anabaena sp. PCC 7108	CGTGAAGGTAAAGCACAAGAAATCTACATCGTTACATCAGGTGAAATGATGGCGATGTACGCTGCAAACAACATCGCTCGTGGTGTTTTAAAATATGCTCACTCCGGTGGTGTACGTTTAGGTGGTTTGATCTGTAACAGCCGTAAGGTTGACCGTGAAATCGAATTGATCGAAACCTTGGCTGAACGTTTGAACACTCAAATGATTCACTTCGTACCCCGCGACAACATCGTTCAACACGCAGAATTGCGTCGTATGACCGTTAACGAATATGCACCTGATAGCGATCAGGGTAATGAATACCGCGCATTAGCTAAGAAGATCATCAACAACAAGAACCTCACCATCCCCACCCCAATTGAAATGGATGAATTGGAAGCATTGTTGATTGAATTCGGT…
2506492711	IMG	K02588	nifH; nitrogenase iron protein NifH	Anabaena sp. PCC 7108	ATGACTACTGACGCAAATATTAGACAGATAGCATTCTACGGCAAGGGCGGTATCGGTAAATCTACCACCTCTCAAAACACCCTTGCAGCTATGGCTGAAATGGGTCAACGCATCATGATCGTAGGTTGCGACCCTAAAGCTGACTCTACCCGTTTGATGCTGCACTCCAAGGCTCAAACCACCGTTCTTTCCTTGGCTGCTGAAAGAGGTGCTGTTGAAGATTTGGAACTCCACGAAGTCATGTTGACCGGTTTCCGTGGTGTTAAGTGCGTAGAATCTGGTGGTCCAGAACCCGGTGTAGGTTGTGCAGGTCGTGGTATTATCACCGCTATTAACTTCTTAGAAGAAAACGGTGCTTACACAGACTTAGATTTCGTATCTTACGACGTATTAGGTGAC…
2506494664	IMG	K02588	nifH; nitrogenase iron protein NifH	Anabaena sp. PCC 7108	ATGGCTACTGACTCCAATATTAGACAAATTGCTTTCTACGGTAAAGGTGGTATTGGTAAATCTACCACTTCTCAAAACACCCTTGCGGCTATGGCAGAAATGGGTCAACGCATCATGATTGTCGGCTGCGACCCTAAAGCTGACTCTACCCGGTTGATGCTTCACTCTAAAGCTCAAACCACCGTTCTTTCCTTGGCTGCTGAAAGAGGTGCTGTTGAAGATTTAGAACTCAGTGAAGTACTGTTGACCGGTTTCCGTGGTGTTAAGTGCGTAGAATCTGGTGGTCCAGAACCCGGTGTAGGTTGTGCAGGTCGTGGTATTATCACCGCTATTAACTTCCTAGAAGAAAATGGTGCTTACACAGATTTAGATTTCGTATCTTACGACGTATTAGGTGAC…
2506504050	IMG	K02588	nifH; nitrogenase iron protein NifH	Caldicellulosiruptor lactoaceticus 6A, DSM 9545	ATGAGACAAATTGCTATTTATGGAAAAGGTGGAATTGGAAAATCAACAACAACTCAAAACACAGTTGCAGCTCTGGCAACTCTTGGTAAAAAGGTAATGATTGTCGGATGTGACCCAAAAGCTGACTCAACACGCCTTATTTTAGGTGTCAAGTCTCAGGTGACGGTTATGGACACTGTGCGAGAGGTGGGTGAAAGCAATGTCAAGCTTGACAAAGTGATGTTCACTGGTTTTGGTGGAGTTAGGTGTGTTGAGTCTGGTGGGCCAGAGCCTGGTGTTGGGTGTGCTGGACGTGGTGTTATAACGGCAATCAACCTTTTAGAGGAGCTTGGAGCTTTTACTGACGACCTTGACTTTATGTTCTACGATGTTCTGGGCGACGTTGTGTGTGGTGGTTTT…
2506712134	IMG	K02588	nifH; nitrogenase iron protein NifH	Rahnella aquatilis CUETM 77-115	ATGGCAATGCGTCAATGTGCAATCTACGGGAAAGGGGGTATTGGGAAATCCACCACTACCCAAAACCTTGTAGCGGCTCTGGCCGAAATGAATAAGAAGGTCATGATCGTCGGCTGTGACCCTAAGGCTGATTCAACCCGCCTCATTCTGCATGCGAAAGCACAGAACACCATCATGGAAATGGCCGCTGAAGTAGGCTCCGTGGAAGATCTGGAGCTGGAAGATGTGATGCAAATCGGCTATGGCGGCGTGCGCTGTGCGGAATCAGGCGGCCCTGAGCCTGGTGTGGGTTGTGCCGGACGCGGGGTGATCACCGCCATCAACTTCCTCGAAGAAGAAGGCGCGTATGTGCCGGATTTGGATTTCGTGTTTTACGACGTATTGGGCGATGTGGTCTGT…
2506867362	IMG	K02588	nifH; nitrogenase iron protein NifH	Frankia symbiont of Datisca glomerata	ATGAGGCAGCTCGCGTTCTACGGCAAGGGTGGTATTGGTAAGTCCACCACTCAGCAGAACACGATGGCCGCACTGGCTGAGCGGGGCAACCGGGTCATGATCGTCGGTTGTGACCCGAAGGCGGACTCGACCCGTCTGATCCTGCACTCCAAGGCCCAGCACACCGTCATCGAGAAGGCCGCGGAGAAGGGCTCGGTGGAGGACCTCGAGCTCGAGGAGGTCCTGCTCGAGGGCGCGTGGAACATCCGGTGTGTCGAGTCGGGTGGCCCGGAGCCGGGTGTCGGCTGCGCCGGCCGAGGTGTCATCACCGCCATCACCTTCCTGGAGGAGAACGGCGCCTACGAGGACCTCGACTTCGTCACCTACGACGTCCTCGGTGACGTCGTCTGTGGCGGGTTC…
2507085908	IMG	K02588	nifH; nitrogenase iron protein NifH	Pseudanabaena sp. PCC 6802	ATGTCCTTGCGTCAAATCGCATTCTACGGTAAAGGTGGTATCGGCAAGTCCACAACCTCCCAAAATACAATCGCTGGTCTAGCTGAACAAGGCGAGCGCATCATGATTGTAGGCTGCGACCCGAAAGCAGATTCCACCCGTTTGATGTTACACAGTAAAGCGCAAACCACAATTCTTCACTTAGCAGCCGAACGCGGTGCTGTAGAAGATTTGGAAATTGAAGAAGTACTGTTAACTGGTTACAAGGGAGTCCGCTGCGTTGAATCTGGCGGTCCAGAACCAGGGGTTGGCTGTGCCGGTCGTGGGATCATCACTGCCATTAACTTCCTTGAAGAAAATGGTGCCTACGAAGATCTTGACTTCGTCAGCTATGACGTATTGGGCGACGTTGTTTGCGGT…
2507116581	IMG	K02588	nifH; nitrogenase iron protein NifH	Thioflavicoccus mobilis 8321	ATGGCACTGCGTCAATGCGCCATCTACGGCAAGGGCGGTATCGGTAAGTCGACGACCACCCAGAATCTCGTCGCGGGTCTCGCCGAGGCCGGCAAGAAGGTCATGATCGTCGGCTGTGACCCGAAGGCCGACTCGACCCGTCTGATCCTGCACTCCAAGGCCCAGAACTCGGTCATGGAGCTGGCGGCCGAGGCCGGCAGCGTCGAGGATCTGGAGCTCGAGGACGTGCTGTCCACTGGTTACGCCGGCATCAAGTGTGTCGAGTCCGGCGGTCCGGAGCCGGGTGTCGGCTGTGCCGGCCGCGGGGTCATCACGGCCATCAACTTCCTCGAGGAAGAGGGTGCCTACGAAGAGGATCTCGACTTCGTCTTCTACGATGTCCTCGGCGACGTCGTCTGC…
2507128469	IMG	K02588	nifH; nitrogenase iron protein NifH	Desulfosporosinus acidophilus SJ4, DSM 22704	ATGAGGCAAATCGCAATCTACGGAAAAGGCGGTATTGGTAAATCAACAACTACGCAAAACACGGTTGTCGCTTTGGCTGAAATGGGGAGGAAAGTCACCATCGTGGGTTGTGATCCTAAAGCAGATTCCACGCGCTTGATTCTGAACAGCAAAGCCCAAACGACGGTGATGGACTTAGCTCGTGAACGAGGGACTGTAGAAGACTTGGAATTGGAAGATGTCTTAGTGGAAGGATTTCTGGGCATTCGCTGTTCTGAATCAGGGGGACCTGAACCGGGAGTGGGCTGCGCAGGACGGGGGGTTATCACAGCCATTAACTTTCTTGAGGAAAATGGAGCCTATACGTCGGATACCGATTATGTTTTCTATGATGTTCTCGGGGACGTTGTCTGCGGCGGA…
2507130817	IMG	K02588	nifH; nitrogenase iron protein NifH	Thermoanaerobacterium thermosaccharolyticum M0795	GTGAGTAAGAAAGAAATTAAGCAAATAGCTATTTATGGTAAAGGAGGTATAGGCAAATCAACAACGACATCAAACATTAGTGCTGCATTAGCAGAAGAAGGGTATAAAGTCATGCAATTTGGCTGTGATCCAAAAAGCGATTCTACGAACACGTTAAGAGATGGTAAATATATCCCTACTGTTTTAGATACACTGAGAGAAAAGAAAACAGTTAAGGCACAAGATGTGATATATGAAGGATTTAAAGGAGTGTATTGTGTTGAAGCAGGAGGGCCTGCACCAGGTGTTGGATGTGCAGGGCGCGGGATAATAACCGCTGTGCAACTTTTAAAGCAACAAAATATTTTTGAAGAATTAGACCTTGATTTTGTCATCTATGATGTATTAGGTGATGTCGTC…
2507131087	IMG	K02588	nifH; nitrogenase iron protein NifH	Thermoanaerobacterium thermosaccharolyticum M0795	ATGAGACAAGTAGCTATTTATGGTAAAGGTGGTATTGGAAAATCAACAACGACACAAAATACTGTTGCAGCATTGTCAGAAATGGGTAAAAAAGTCATGGTAGTTGGATGCGACCCGAAAGCAGATTCAACAAGGCTTTTGCTTCATGGATTAAATCAGAAAACAGTTCTTGACACTATAAGGGATGAAGGTGAAGATATAGAACTTGACGATATTATGCGTTCTGGCTATGGCAATACAAAATGCGTAGAATCAGGCGGCCCCGAGCCAGGTGTTGGATGTGCAGGGCGTGGTATCATCACATCGATAAATATGCTGGAAAACTTAGGAGCTTATGAAGACGACCTTGATTATGTCTTTTATGACGTCCTTGGTGATGTCGTTTGTGGTGGTTTTGCA…
2507135302	IMG	K02588	nifH; nitrogenase iron protein NifH	Sulfurospirillum barnesii SES-3	ATGTCAGAACTCAGACAAATTGCTTTTTATGGCAAAGGTGGAATTGGTAAGTCTACCACTTCACAAAATACACTCGCGGCGATGGCGCACTACTTTGGTAAAAAAATTCTTATCGTAGGGTGTGACCCAAAAGCAGACTCAACCCGTCTTATTTTGCATGAAAAAGCGCAATGTACCATTATGCAACTAGCAAGCGAGGTTGGAACCGTTGAGGACTTAGAACTTGAAGATGTGTGTAAACCTGGAGCGGCTGAGTTTCATCCTGATGATACGACGATTACAGAGGGTTACATTATGTGTACCGAATCTGGTGGACCAGAGCCAGGAGTTGGATGTGCAGGTCGTGGTGTTATTACGGCGATTAACTTCTTAGAAGAAGAGGGTGCGTACGATGAAGCG…
2507146062	IMG	K02588	nifH; nitrogenase iron protein NifH	Methanofollis liminatans GKZPZ, DSM 4140	ATGGCAAGACAGGTGGCAATTTACGGAAAAGGCGGCATCGGCAAGTCAACAACAACGCAGAACACGGTAGCGGCGCTGGCCGAGGCCGGCAAGAAGATCATGGTCGTAGGGTGCGATCCGAAGGCCGACTCCACGCGGCTCCTGCTCCACGGCCTGTGCCAGAAGACGGTCCTGGACACGCTCCGCGACGAGGGCGACGACATCGAACTCGACGAGATCCTCAAACCGGGCTTCAAGGAAACCCTCTGCGTTGAATCTGGCGGGCCCGAACCCGGCGTAGGCTGCGCAGGCAGGGGCATCATCACCTCCATCAACCTGCTGGAGTCCCTCGGGGCATATACCGACGACCTGGACTACGTCTTCTACGATGTCCTCGGCGACGTCGTCTGCGGCGGCTTC…
2507147416	IMG	K02588	nifH; nitrogenase iron protein NifH	Methanofollis liminatans GKZPZ, DSM 4140	ATGAGAGATGACATGAAACAGATCGCCCTCTACGGGAAGGGCGGGATTGGCAAGTCCACCACCTCCGCGAACCTCTCCGCTGCTCTGGGTGAGACCGGACTCGACATCCTGCAGATCGGCTGCGACCCCAAGCACGATTCTACGCGGATGCTGATGCACGGTGCCTGGATACCAACCGTTCTCGACCTGGTCAGGGAGCGGGGAGACGCTGCGATCGCCACCGACGACGTCGTTTTTAATGGGTATGCCGGTGTCCGTTGTGTCGAAGCCGGCGGCCCTGAACCGGGTATCGGCTGTGCGGGCCGGGGGATCATCGCCACCTTCCAGCTCCTCGAACGTCTCGGTGCGCTGAACGGCGACGTGATCGTGTACGATGTCCTCGGCGACGTCGTCTGCGGG…
2507336069	IMG	K02588	nifH; nitrogenase iron protein NifH	Scytonema hofmanni UTEX 2349	ATGTCCGTTGATGAAAAAATTAGACAGATAGCTTTCTACGGTAAAGGCGGTATTGGTAAATCTACCACCTCTCAAAATACCCTTGCAGCTATGGCAGAAATGGGTCAGCGCATTTTGATTGTGGGTTGCGACCCCAAAGCTGACTCCACCCGTTTGATGCTGCACAGCAAAGCTCAAACAAGCGTTCTTCAATTGGCTGCTGAACGTGGTGCTGTTGAAGATATAGAACTGCATGAAGTCATGCTCACCGGCTTCCGCAACGTTCGTTGCGTAGAATCTGGTGGTCCAGAACCCGGTGTAGGTTGCGCCGGTCGTGGTATCATCACCGCTATTAACTTCTTAGAAGAAAACGGTGCTTACCAAGACGTTGACTTCGTATCTTACGACGTATTAGGTGAC…
2507426530	IMG	K02588	nifH; nitrogenase iron protein NifH	Desulfitobacterium dehalogenans JW/IU-DC1, ATTC 51507	ATGATCAGAGCAGCTATTTACGGCAAAGGAGGGATTGGCAAATCCACTACCACATCCAATTTGGCGGTAGCCTTGAGTGAGATGGGTTATAAAGTGATGCAGATCGGCTGCGATCCCAAGGCGGATTCCACAAGAATGTTGACCGGAGGGAGGCCCATTCAAACCGTATTGGAGCTGGTGCGCAGCAAACGGGATGACCTGCAGGTGGGGGACTTTGTGCAAGAGGGATATAACGGAGTTCTTTGTGTGGAAGCCGGCGGTCCCATGCCGGGTATCGGCTGTGCCGGACGGGGAATTATCACCGCCTTTGATACCTTGGCAGAAATGAAGGCATATGAAGTCTACCAACCGGATATTGTGCTTTACGATGTGCTGGGGGATGTGGTCTGCGGCGGGTTC…
2507477305	IMG	K02588	nifH; nitrogenase iron protein NifH	Calothrix sp. PCC 7103	ATGCCTATTCGTGAAGGCAAAGCCCAAGAAATCTACATCGTTACCTCTGGTGAAATGATGGCGATGTATGCTGCTAACAACATCGCTCGTGGTATTTTGAAATATGCTCACTCCGGTGGTGTACGTTTAGGTGGTTTGATTTGTAACAGCCGTAAAGTTGACCGTGAAGCTGAATTGATCGAAAACTTGGCTGAACGTCTCAACACCCAAATGATTCACTTCGTACCTCGCGACAACATTGTTCAACACGCTGAATTGCGTCGTATGACTGTTAACGAGTACGCACCTGACAGTAACCAATCTCAAGAATACCGCGCGTTAGCTAAGAAGATTATTAACAACGAAAAACTTACAATTCCAACTCCTATGGAGATGGATGACCTCGAAGCGTTGTTGATT…
2507477501	IMG	K02588	nifH; nitrogenase iron protein NifH	Calothrix sp. PCC 7103	ATGTCAGAAGATAGAATTAGACAGATAGCCTTCTACGGTAAAGGCGGTATCGGTAAGTCTACAACCTCACAAAATACCCTGGCTGCAATGGCTGAAATGGGTCAACGAATTATGATTGTAGGTTGCGACCCTAAAGCTGACTCGACTCGTTTAATGTTGCACTCTAAGGCACAAACCACCGTATTACACTTGGCTGCTGAACGCGGCGCCGTAGAAGACCTCGAACTCGAAGAAGTAATGCTCGCTGGTTTCCGTGGTATTATTCCATAA
2507478646	IMG	K02588	nifH; nitrogenase iron protein NifH	Calothrix sp. PCC 7103	ATGGCAGACAATATTAGACAAATCGCTTTCTATGGTAAAGGTGGTATTGGTAAATCTACCACTTCCCAAAACACTCTGGCAGCAATGGCAGAAGTCGGGAAACGCATCTTGATTGTTGGATGTGACCCAAAGGCAGATTCCACACGCTTGATTCTTCACTGTAAAGCTCAAACCACCGTATTACACTTAGCAGCAGAACGTGGTGCTGTAGAAGATATTGAACTTGAAGAAGTAGTAATTGAAGGTTTCCGGAATATCAGATGCGTTGAATCTGGTGGTCCAGAACCCGGTGTAGGTTGTGCTGGTCGTGGGATTATTACCGCGATTAACTTCTTAGAAGAAAACGGTGCTTACCAAGATGTAGACTTTGTATCTTATGACGTTCTTGGTGACGTAGTT…
2507488306	IMG	K02588	nifH; nitrogenase iron protein NifH	Clostridium clariflavum EBR 45, DSM 19732	ATGAGACAGGTAGCGATTTATGGAAAAGGTGGAATTGGAAAATCGACAACTACTCAAAATTTAACCGCCGGTCTTGGCGAAATGGGCAAGAATGTAATGATAGTAGGCTGTGACCCTAAGGCCGATTCAACAAGATTGATATTGGGCGGATTGGCACAAAAAAGTGTTCTCGATACTTTGAGGGAAGAGGGTGAAGAAGTAGAACTGGAAAACATAATGAAAACCGGTGTGTTTGGAATCCGATGTGTTGAATCGGGCGGCCCGGAGCCGGGAGTAGGATGTGCAGGAAGAGGTATTATTACTTCAATCAATATGCTTGAAAGCCTTGGTGCTTATACTGATGATTTGGATTATGTTTTCTACGATGTATTGGGTGACGTTGTATGCGGTGGTTTTGCA…
2507489185	IMG	K02588	nifH; nitrogenase iron protein NifH	Clostridium clariflavum EBR 45, DSM 19732	ATGAGACAGATAGCTATTTATGGAAAAGGTGGAATTGGAAAATCTACTACAACACAAAATTTAACAGCAGGATTAGGTGAAAAAGGTAAAAAGGTAATGATAGTTGGCTGCGATCCGAAAGCAGACTCAACAAGACTTATATTAGGCGGTCTTGCCCAAAGAAGTGTTTTGGACACCATAAGAGAAGAAGGAGAGGAAGTGGGTCTTGAGACCATATCAAGGAGAGGAGCATTTGGGATAATATGCGTAGAATCCGGTGGGCCTGAACCTGGGGTTGGATGTGCCGGAAGAGGGATTATTACTTCCATAAATATGTTGGAGACATTAGGTGCGTATACAGAAGATCTGGATTATGTTTTTTATGATGTTTTGGGCGATGTTGTTTGTGGCGGTTTTGCA…
2507489337	IMG	K02588	nifH; nitrogenase iron protein NifH	Clostridium clariflavum EBR 45, DSM 19732	ATGGCAAAAAAAGTTAAACAAATTGCTATTTATGGAAAAGGGGGTATTGGAAAATCCACCACAACTTCAAATATAAGTGCAGCCCTTTCAGTGGCAGGATATAAAGTTATGCAGTTTGGCTGCGACCCTAAAAGCGACTCGACCAATACATTGAGAGGCGGCAAATACATACCTACAGTCCTGGATACATTGAGGGATAAAAATACGGTTAAAGCAAGTGAAGTAATATATGAAGGATTTAATGGCATATATTGCGTTGAAGCCGGAGGACCTGTGCCAGGAGTCGGTTGCGCCGGAAGAGGTATTATTACTGCTGTACAATTATTTAAGCAGCAAAGAGTTTTCGAGGAGCTGGACCTGGATTTTGTAATATATGATGTTCTCGGTGATGTAGTGTGC…
2507500759	IMG	K02588	nifH; nitrogenase iron protein NifH	Cyanothece sp. BH63E, ATCC 51472	ATGGGACGCAACTCCCAAGGTTTCCTAACCACAATACGAATCATCGTTACGTCAGCAACGGATCAACCTTCCAACTTTATACACTCACTGTCTAACAAGCGAGAATCAACTATGCGTCAGATTGCATTTTACGGAAAAGGCGGTATCGGTAAGTCTACCACTTCTCAGAATACCATTGCTGCGTTAGCTGAAACCAACCGCATCATGATTGTTGGTTGTGACCCTAAAGCTGATTCTACCCGCTTAATGCTTCACACCAAAGCACAAACCACCATTCTGCACTTAGCAGCAGAACGGGGAACCGTTGAAGACATCGAACTCGAAGAAGTATTACTCGAAGGATACCAAGGAGTCAAGTGTGTTGAGTCCGGTGGTCCTGAGCCTGGAGTTGGATGTGCG…
2508513393	IMG	K02588	nifH; nitrogenase iron protein NifH	Desulfotomaculum gibsoniae Groll, DSM 7213	ATGAGACAGATAGCTATTTATGGAAAAGGTGGCATAGGCAAGTCCACTACCACCCAGAATACAGTGGCTGCCCTCACTGAGATGGGCAAAAAAGTATTAGTAGTGGGTTGTGACCCTAAAGCTGACTCCACCAGACTGCTGTTGCACGGCCTGAACCAAAAAACCGTACTGGACACCCTGCGGGACGAAGGTGAAGACATTGACCTTGAAGATATCATGCGTAATGGTTACGGCGATACCAAGTGCGTCGAATCCGGCGGTCCCGAACCCGGGGTTGGCTGCGCGGGCCGCGGTATCATCACATCCATCAACATGCTGGAATCGCTGGGTGCCTACACCCCCGACCTGGACTACGTGTTTTACGACGTACTGGGTGACGTAGTTTGCGGCGGTTTCGCC…
2508648322	IMG	K02588	nifH; nitrogenase iron protein NifH	Xenococcus sp. PCC 7305	ATGAGACAAATTGCATTTTACGGTAAAGGCGGAATCGGTAAATCCACAACTTCTCAAAACACTATCGCAGCACTATCAGAAACTCAAAGAGTCATGATTGTAGGCTGTGACCCCAAAGCAGACTCCACTCGTTTGATGCTGCACACTAAAGCCCAAACTACTATTCTTTCTCTTGCAGCAGAAAGAGGTTCTGTCGAAGACCTTGAACTCGAAGAAGTATTACTCACTGGCTATAACAACGTTCGCTGCGTTGAATCTGGTGGTCCCGAACCTGGTGTAGGTTGTGCTGGTCGCGGTATTATTACAGCAATTAACTTCCTAGAAGAAGAAGGTGCTTACGAAGATCTAGACTTAGTATCCTACGATGTATTGGGTGACGTTGTTTGCGGTGGTTTTGCG…
2508710493	IMG	K02588	nifH; nitrogenase iron protein NifH	Dechlorosoma suillum PS	ATGAGTGCATTGCGTCAAATCGCCTTCTACGGCAAGGGTGGCATCGGCAAATCCACCACCTCCCAAAACACCCTGGCGGCCCTGGCTGAAATGGGCCAAAAGATCCTCATCGTCGGCTGCGACCCGAAGGCCGACTCCACCCGTCTGATCCTGCACGCCAAGGCCCAGGACACCGTGCTCTCCCTGGCTGCCGACGCCGGCTCCGTGGAAGACCTGGAACTGGAAGACGTGCTGAAGGTGGGTTACCGCGACATCCGCTGCGTTGAGTCCGGCGGTCCGGAACCCGGCGTCGGCTGCGCCGGCCGCGGCGTTATCACCGCCATCAACTTCCTCGAAGAGAACGGCGCCTACGACGGCGTGGACTACGTTTCCTACGACGTGCTGGGCGACGTGGTGTGT…
2508739656	IMG	K02588	nifH; nitrogenase iron protein NifH	Thiocystis violascens 611, DSM 198	ATGGCAATGCGTCAGTGCGCCATCTACGGCAAAGGCGGTATCGGCAAATCCACCACCACCCAGAACCTCGTCGCGGGTCTGGCGGAACTTGGCAAGAAGGTCATGATCGTCGGTTGCGACCCCAAGGCCGACTCCACCCGTTTGATCCTGCACGCCAAGGCACAGAATACCATCATGGAGATGGCTGCCGAAGCCGGTTCGGTCGAAGACCTCGAACTGGAAGACGTACTCAAGGTCGGCTACCGCGATATCAAGTGCGTCGAGTCCGGCGGCCCCGAGCCGGGTGTCGGCTGTGCCGGTCGCGGCGTCATCACGGCAATCAACTTCCTCGAAGAGGAAGGCGCCTATGAGGACGACCTGGACTTCGTGTTCTATGACGTGCTCGGCGACGTGGTGTGC…
2508874995	IMG	K02588	nifH; nitrogenase iron protein NifH	Oscillatoria formosa PCC 6407	ATGACTGACGAAAAAATTAGACAGATTGCATTCTACGGTAAAGGCGGTATTGGTAAGTCTACTACTTCCCAAAATACCATTGCCGGGATGGCTGAATTAGGTCAGCGCGTGATGATTGTAGGTTGCGACCCAAAAGCAGATTCTACCCGCTTAATGCTACACAGCAAAGCTCAAACAACCGTCTTACACCTAGCTGCTGAACGGGGAGCCGTCGAAGATGTAGAGCTAGAAGAAGTGTTACTTACTGGCTACAGAGACGTGCGTTGCGTAGAATCTGGCGGCCCAGAACCCGGTGTAGGTTGTGCAGGACGGGGGATCATCACCGCTATTAATTTCCTTGAAGAAAACGGTGCTTACGAAGATCTCGATTTTGTCAGCTATGACGTATTAGGCGACGTA…
2509037732	IMG	K02588	nifH; nitrogenase iron protein NifH	Methanoregula formicicum SMSP	ATGAAACAGATCGCCCTGTACGGGAAAGGCGGGATCGGGAAGTCCACGACCTCAGCCAACCTCTCTGCCGCGCTCTCCCACCGGGATCTCTCCGTTCTCCAGATCGGGTGCGACCCCAAGCGCGACAGCACCCGGATGCTGATGCAGGGCCGGTTCATCCCCACGGTCATGGACCTTGTCCGGGTCCGGGGCGATGCCAATGTCTCCCTTAAAGATGTCGTCTTCACCGGCTACAATGGCATCCGCTGCGTGGAGGCGGGCGGGCCCGAGCCGGGCGTGGGCTGTGCCGGCCGGGGGATCATCGCCACCTTCCAGCTGCTCGAAAAGTTCGGGGCCCTTGACGGCGATGTCATCGTGTACGATGTCCTCGGCGACGTTGTCTGCGGGGGTTTTGCCATG…
2509274636	IMG	K02588	nifH; nitrogenase iron protein NifH	Desulfosporosinus orientis Singapore I, DSM 765	ATGAGACAAATAGCTATTTATGGAAAGGGTGGTATTGGAAAATCAACAACTACCCAAAACACCGTCGTTGCTCTGGCCGAAATGGGAAGGAAAGTTACGATTGTGGGTTGTGACCCTAAAGCTGACTCCACACGTTTGATTATGCACACTAAAGCCCAAGCAACGGTTATGGACTTGGCCCGGGAAAGAGGTACTGTCGAAGATCTAGAGCTGGATGAGGTTTTGATGGAAGGTTTTTTAGGCGTTAAGTGTGCCGAATCAGGGGGGCCGGAACCGGGGGTTGGCTGTGCCGGCCGTGGGGTCATTACAGCCATTAACTTCCTGGAAGAAAACGGTGCTTATAATGAAGAAACGGATTATGTTTTCTACGACGTTTTAGGAGACGTTGTTTGCGGTGGA…
2509398792	IMG	K02588	nifH; nitrogenase iron protein NifH	Mesorhizobium australicum WSM2073	ATGTCAGGTCTGCGTCAGATCGCCTTTTACGGCAAGGGCGGCATCGGCAAGTCCACCACCTCCCAAAATACGCTCGCCGCCCTCGTCGACCTCGGGCAGCGAATCCTCATCGTCGGCTGCGACCCCAAAGCGGATTCCACCCGCCTGATCCTGAACTCGAAGGCTCAGGATACTGTCCTGCATCTCGCGGCACAGGAAGGTTCGGTGGAAGACCTCGAGCTTCAGGACGTGCTTAAGGTAGGCTACAGAGGCATCAAGTGCGTGGAGTCCGGCGGCCCGGAGCCGGGTGTGGGCTGCGCCGGCCGCGGCGTCATCACCTCAATCAATTTCCTTGAGGAGAACGGCGCCTACGACGATGTCGACTATGTCTCCTACGACGTGCTCGGGGACGTGGTTTGC…
2509433127	IMG	K02588	nifH; nitrogenase iron protein NifH	Microcoleus sp. PCC 7113	ATGTCTGACGATGCAATGAGACAAATAGCTTTCTACGGCAAAGGCGGTATCGGTAAATCCACCACATCCCAAAATACAATTTCCGGTTTAGCAGAACTGGGCGAGCGCATCATGATTGTGGGTTGCGACCCGAAAGCCGACTCGACTCGTCTAATGCTGCACTCTAAAGCTCAGACCACCATTCTATCGCTAGCTGCTGAGCGTGGCGCAGTAGAAGACCTAGAACTCGAAGAAGTACTACTCACTGGCTACAAAGGTGTCAAGTGCGTTGAGTCTGGTGGCCCAGAACCCGGTGTAGGTTGTGCAGGACGGGGTATCATCACCGCCATCAACTTCCTCGAAGAAAATGGCGCTTACGAAGACCTCGACTTTGTTAGCTACGACGTGTTAGGAGACGTT…
2509509609	IMG	K02588	nifH; nitrogenase iron protein NifH	Oscillatoria sp. PCC 10802	ATGCGACAAATAGCATTTTACGGCAAAGGCGGTATCGGTAAGTCTACGACCTCTCAAAATACCATCGCAGCACTGGCTGAACTGGGCGAGCGCATCATGATTGTGGGCTGCGACCCGAAAGCAGACTCCACCCGCCTGATGCTCCACTCCAAAGCGCAGACGACTATTCTATCACTGGCTGCCGAACGCGGTGCAGTGGAAGACCTGGAAATCGAAGAAGTGCTGCTCACAGGCTACAAAGGCGTCCGCTGCGTTGAGTCTGGCGGTCCGGAACCCGGGGTGGGCTGCGCCGGTCGCGGGATCATCACCGCCATCAACTTCCTCGAAGAAAATGGCGCTTATGAAGACCTGGACTTTGTGAGCTACGACGTGCTGGGTGACGTGGTTTGCGGCGGTTTC…
2509528580	IMG	K02588	nifH; nitrogenase iron protein NifH	Clostridium sp. BNL1100	ATGGCTAAAAAAATCAAACAAATTGCAATTTATGGTAAAGGGGGCATTGGCAAATCAACTACAACTTCAAATATAAGTGCCGCTCTTTCGGCAGCAGGATACAAAGTAATGCAGTTTGGTTGCGACCCCAAGAGTGATTCAACAAATACACTGAGGGGCGGAAACTACATCCCCACAGTTTTAGACACTCTTAGAGAAAAAAACACAGTAAAGGCCCACGAAGTTATTTTTGAAGGATTTAACGGTATTTACTGCGTAGAGGCAGGCGGCCCGGCTCCGGGCGTGGGATGTGCAGGAAGAGGTATTATTACAGCGGTTCAGCTGTTCAAACAGCAGAATATTTTTGAAGAGCTTGATTTGGATTTTGTTATATATGATGTTCTTGGAGATGTTGTTTGC…
2509529389	IMG	K02588	nifH; nitrogenase iron protein NifH	Clostridium sp. BNL1100	ATGAGACAGGTAGCTATTTATGGAAAAGGCGGTATTGGAAAGTCAACTACAACACAAAACCTGACCGCGGGCTTGGGGGAAATGGGTAAAAAGATTATGATTGTAGGCTGTGACCCAAAAGCTGATTCAACCAGACTGATACTGGGAGGCCTCGCACAACAGACAGTTCTGGATACACTCCGGGAAGAGGGCGAGGATATTGATCTTGATTTGGTCATGAAGAAAGGATTCTCCGAAATCAATTGTGTTGAATCGGGAGGCCCGGAGCCGGGAGTCGGTTGTGCAGGACGAGGAATAATTACTTCAATAGGTTTACTGGAAAGACTTGGAGCATATGAAGATGATCTTGATTACGTTTTCTATGATGTTCTTGGAGATGTTGTTTGCGGAGGGTTTGCA…
2509567973	IMG	K02588	nifH; nitrogenase iron protein NifH	Clostridium pasteurianum BC1	ATGAGACAGGTAGCTATTTATGGAAAAGGTGGAATAGGTAAATCAACTACAACACAAAACTTAACATCAGGTCTTCATGCAATGGGTAAAAAGATAATGGTAGTAGGTTGTGATCCTAAAGCAGATTCAACAAGATTACTTTTAGGAGGACTAGCTCAGAAATCAGTTCTTGATACATTGAGAGAAGAAGGAGAAGACGTAGAATTAGATTCTATATTAAAAGATGGATATGGTGGAATCAGATGCGTTGAATCAGGCGGTCCAGAACCAGGAGTTGGATGTGCAGGAAGAGGAATAATAACTTCAATAAACATGCTTGAACAACTTGGAGCTTACACAGATGATTTGGATTATGTATTCTACGATGTACTTGGAGACGTTGTTTGTGGTGGATTCGCA…
2509570381	IMG	K02588	nifH; nitrogenase iron protein NifH	Clostridium pasteurianum BC1	ATGAGACAGGTAGCTATTTATGGTAAAGGTGGAATAGGTAAATCAACTACAACACAAAACTTAACATCAGGTCTTCATGCAATGGGTAAGAAGATAATGGTAGTAGGTTGTGATCCTAAAGCAGATTCAACAAGATTACTTTTAGGAGGACTAGCTCAGAAATCAGTTCTTGATACATTAAGAGAAGAAGGAGAAGACGTAGAATTAGATTCTATATTAAAAGATGGATATGGTGGAATCAGATGCGTTGAATCAGGCGGTCCAGAACCAGGAGTTGGATGTGCAGGAAGAGGAATAATAACTTCAATAAACATGCTTGAACAACTTGGAGCTTACACAGATGATTTGGATTATGTATTCTACGATGTACTTGGAGACGTTGTTTGTGGTGGATTCGCA…
2509570382	IMG	K02588	nifH; nitrogenase iron protein NifH	Clostridium pasteurianum BC1	ATGAGACAGCTAGCTATCTACGGAAAAGGTGGAATTGGAAAATCAACTACTACACAAAATCTTACAGCAGGTTTAGTTGAAAGAGGTAAAAAAATAATGGTGGTGGGTTGTGATCCAAAGGCAGATTCAACAAGATTGCTTTTAGGTGGTCTTGCACAAAAGACAGTTCTCGATACATTAAGAGAAGAAGGGGAAGATGTTGAACTGGATTCAATATTGAAAGAGGGATACGCTGGAATCAAATGTGTTGAATCAGGTGGTCCAGAACCAGGAGTTGGATGTGCAGGAAGAGGAATAATAACTTCAATAAACATGTTAGAACAACTTGGAGCTTATACTGATGATTTGGATTTTGTATTTTATGATGTACTTGGAGACGTTGTCTGTGGTGGATTCGCA…
2509570391	IMG	K02588	nifH; nitrogenase iron protein NifH	Clostridium pasteurianum BC1	ATGAGACAAGTAGCTATTTATGGAAAAGGTGGAATTGGTAAATCAACTACAACACAAAACTTAACATCAGGTCTTCATGCAATGGGTAAGAAGATAATGGTAGTTGGTTGTGATCCTAAAGCGGATTCAACAAGATTACTTTTAGGAGGACTAGCACAAAAATCAGTTCTTGATACATTAAGAGAAGAAGGAGAAGACGTAGAATTAGATTCCATATTAAAAGATGGATATGGTGGAATCAGATGCGTTGAATCAGGCGGTCCAGAACCAGGAGTTGGATGTGCAGGAAGAGGAATAATAACTTCAATAAACATGCTTGAGCAGCTTGGAGCTTATACAGATGATTTAGACTATGTATTCTACGATGTACTTGGAGACGTTGTTTGTGGTGGATTCGCA…
2509571065	IMG	K02588	nifH; nitrogenase iron protein NifH	Clostridium pasteurianum BC1	ATGGCAAAGAAAACAAAACATATAGCTATCTATGGAAAAGGAGGCATTGGTAAATCAACTACTACTTCCAATATCAGTGCAGCTTTAGCAGAAGCAGGCTATAGAGTAATACAAATTGGATGTGATCCTAAAAGTGATTCCACTAATACTCTAAGAGGAGGAAATTATTTACCTACTGTATTAGACAGTCTAAGGGAAAGTAATCATGTAAAATTAGAAGATATTTCTGTAGTTGGCTTTGGTGGGGTGTTATGTATTGAAGCAGGGGGACCAGTGCCAGGAGTAGGATGTGCAGGAAGAGGAATAAATGCGGCAGTTTCTCTACTTCAAGAACTAAATGTATTTGAAAAGTATGAAGCAGATTATGTGTTATATGACGTTTTAGGAGATGTAGTATGC…
2509571100	IMG	K02588	nifH; nitrogenase iron protein NifH	Clostridium pasteurianum BC1	ATGAGACAAGTAGCTATTTATGGAAAAGGTGGAATAGGTAAATCAACTACGACACAAAATCTTACAGCAGGTTTAGTTGAAAGAGGAAATAAAATAATGGTAGTAGGTTGTGATCCTAAAGCAGATTCAACAAGATTATTATTAGGAGGACTTGCACAGAAATCAGTTCTTGATACATTGAGGGAAGAAGGAGAAGACGTAGAATTAGATTCTATATTAAAAGATGGATTTGGTGGAATCAGATGCGTTGAATCAGGCGGCCCGGAACCAGGAGTTGGATGTGCAGGAAGAGGAATAATAACTTCAATAAACATGCTAGAACAGCTTGGAGCTTACACAGATGATTTAGATTATGTATTCTACGATGTACTTGGAGACGTTGTTTGTGGTGGATTCGCA…
2509575412	IMG	K02588	nifH; nitrogenase iron protein NifH	Pleurocapsa sp. PCC 7327	GTGCGACAAATAGCGTTCTACGGCAAAGGCGGAATCGGTAAATCTACCACTTCTCAAAACACCATTGCAGCCTTAGCAGAACAAGGTCAGCGCATCATGATCGTCGGTTGCGACCCTAAAGCTGACTCTACCCGCTTAATGCTTCACTGTAAAGCTCAAACCACCATTCTGCACCTAGCAGCAGAACGGGGATCTGTAGAAGATCTAGAACTCGAAGAAGTATTATTGACTGGCTATCGCAATGTTCGTTGTGTGGAATCCGGCGGTCCTGAGCCTGGAGTTGGCTGTGCTGGTCGCGGCATTATCACTGCCATTAACTTCCTAGAAGAAAATGGCGCATACGAAGACCTAGATTTCGTCTCCTACGACGTATTGGGCGACGTTGTCTGCGGTGGTTTT…
2509575872	IMG	K02588	nifH; nitrogenase iron protein NifH	Pleurocapsa sp. PCC 7327	ATGAGAAAGATTGCTGTTTACGGAAAAGGCGGTATCGGTAAATCTACTACCACGCAAAACACTGTAGCTGGATTAGTAGAACTAGGTCGTAAAGTCATGATCGTCGGTTGCGACCCCAAAGCTGACTCTACCCGACTCCTCCTAGGCGGTCTGCACCAAAAAAGCGTGCTAGACTCTCTGCGGGAAGAAGGACAAGATGTCGAGTTAGAAGATATTCGCAAAGTTGGCTATGGAAATACCCTCTGCGTAGAATCTGGCGGTCCCGAACCCGGCGTTGGCTGTGCGGGTCGAGGCATCATCACCTCTATTAGCATGCTCGAACAACTCGGTGCTTACGAAGAAGAAGAAGGACTAGACTACGCCTTCTACGATGTATTGGGCGACGTTGTTTGTGGTGGA…
2509743425	IMG	K02588	nifH; nitrogenase iron protein NifH	Desulfomonile tiedjei DCB-1, DSM 6799	ATGAGAAAAGTCGCAATCTATGGAAAAGGCGGGATCGGCAAATCAACAACCACACAAAACACTGTGGCAGGTTTGGCCGAACTGGAGAAGAAGGTCATGGTGGTCGGATGCGATCCCAAAGCAGATTCAACAAGACTGCTTCTCGGCGGTCTGGCCCAGAAAAGCGTTTTGGACACTCTCCGGGAAGAGGGGGAGGACGTGGATCTGGAGGATGTTCGGAAAGAAGGATTCGCGGAAACTCTCTGTGTCGAATCGGGAGGTCCCGAACCCGGAGTCGGATGTGCAGGCCGAGGAATCATCACTTCCATCAACCTCCTTGAATCTCTTGGAGCATACGACGAGAGTGAAAATCTGGACTATGTATTTTATGACGTGCTCGGCGACGTGGTCTGCGGCGGA…
2509746633	IMG	K02588	nifH; nitrogenase iron protein NifH	Leptolyngbya sp. 2LT21S03 (Solid & 454 Clean assembly draft 1)	ATGACTGACGAGAACATTAGACAGATAGCCTTCTATGGCAAGGGCGGGATTGGTAAATCCACTACGTCGCAAAACACGATCGCAGGGATGGCTGAACTGGGTCAGCGCGTGATGATCGTAGGCTGTGACCCGAAGGCAGACTCCACCCGCCTGATGCTGCACAGCAAAGCGCAAACCACCATTCTGCACCTGGCAGCCGAGCGGGGCGCAGTAGAAGACCTGGAACTCGAAGAAGTGCTGCTGACCGGATATCGCGATGTGCGCTGCGTGGAGTCGGGTGGTCCTGAGCCGGGTGTGGGCTGCGCTGGACGAGGCATCATCACCGCAATTAACNTTCTGGAAGAGAACGGTGCTTACGAAGACCTCGATTTCGTATCCTATGACGTGCTAGGAGACGTG…
2509766069	IMG	K02588	nifH; nitrogenase iron protein NifH	Cylindrospermum stagnale PCC 7417	ATGTCCGACGAAAAAATTAGACAAATTGCTTTCTACGGTAAAGGCGGTATTGGTAAATCTACCACCTCCCAAAATACCCTAGCGGCAATGGCAGAAGTAGGTAAACGCATCTTGATTGTGGGATGCGACCCCAAAGCCGACTCCACCCGATTGATATTGCACTGTAAAGCCCAAACCACCGTGTTGCACCTCGCCGCCGAACGGGGTGCTGTCGAAGATATCGAACTAGAAGAAGTTGTAATCACTGGTTTCCGGGATATCAGATGCGTAGAATCTGGTGGACCTGAACCCGGTGTAGGTTGCGCCGGTCGCGGTATCATTACCGCCATCAACTTCTTAGAAGAAAACGGTGCATACCAAGACGTAGATTTCGTATCCTATGACGTGTTGGGTGACGTT…
2509766608	IMG	K02588	nifH; nitrogenase iron protein NifH	Cylindrospermum stagnale PCC 7417	ATGACTGACGACAAGATTAGACAAATAGCTTTCTACGGTAAGGGCGGTATTGGTAAATCTACCACCTCTCAAAACACCCTAGCTGCTATGGCAGAAATGGGTCAACGCATTCTGATTGTCGGTTGCGATCCTAAAGCTGACTCTACCCGTTTGATGCTGCACAGCAAGGCTCAAACAAGCGTTCTTCAATTAGCTGCTGAACGTGGTGCTGTGGAAGATATAGAACTCCATGAAGTGATGCTCACTGGCTTTCGGGACGTACGTTGCGTAGAATCTGGTGGTCCAGAACCAGGTGTAGGTTGTGCTGGTCGTGGTATTATCACCGCCATCAACTTCTTGGAAGAAAACGGTGCATACACAGACGTTGATTTCGTATCCTATGACGTATTAGGTGACGTA…
2509771448	IMG	K02588	nifH; nitrogenase iron protein NifH	Cylindrospermum stagnale PCC 7417	ATGACTGACGAAAAGATTAGACAGATAGCTTTCTACGGTAAGGGCGGTATCGGTAAATCTACCACTTCCCAAAACACCTTGGCAGCTATGGCAGAAATGGGCCAACGCATCCTCATCGTTGGTTGCGACCCCAAAGCTGACTCCACCCGTTTGATGCTGCACAGCAAGGCTCAAACAACCGTTCTTCACTTGGCTGCTGAACGTGGTGCCGTTGAAGATATCGAAATCGAAGAAGTAATGCTCACCGGTTTCCGTGGTGTACGTTGCGTAGAATCTGGTGGTCCAGAACCCGGAGTAGGTTGTGCAGGTCGCGGTATCATCACCGCCATCAACTTCCTAGAAGAAAACGGTGCTTACCAAGACCTAGATTTCGTATCTTACGACGTATTAGGTGACGTT…
2509775993	IMG	K02588	nifH; nitrogenase iron protein NifH	Nodosilinea nodulosa PCC 7104	ATGCGACAAATTGCATTTTACGGAAAAGGCGGCATCGGCAAATCGACCACCTCCCAGAACACCATCGCCGGGATGGCCGATCGCAACCGGATCATGATCGTCGGCTGTGACCCCAAGGCCGACTCCACTCGTCTGATGCTGCACAGCAAAGCCCAAACCACCATTCTGCACCTGGCCGCCGAGCGCGGCGCAGTCGAAGACCTGGAACTCGAAGAAGTGCTGCTCACCGGCTACAAAAACGTCAAGTGCGTTGAGTCGGGCGGCCCAGAGCCCGGGGTGGGCTGCGCCGGTCGGGGCATCATCACCGCCATCAACTTCCTGGAAGAAGAAGGCGCCTACGAAGACCTCGATTTCGTCTCCTACGACGTGCTGGGAGACGTGGTTTGCGGCGGGTTTGCC…
2509779469	IMG	K02588	nifH; nitrogenase iron protein NifH	Microchaete sp. PCC 7126	ATGGCTGTTGACGAAAAAATTAGACAGATAGCTTTCTACGGTAAAGGCGGTATCGGTAAATCTACCACCTCTCAAAACACCCTAGCAGCTATGGCCGAAATGGGTCAGCGCATTTTGATCGTCGGTTGCGACCCCAAAGCTGACTCCACCCGCTTGATGCTCCACTCTAAAGCTCAAACCACTGTGTTACACTTGGCTGCAGAACGCGGTGCAGTAGAAGATTTGGAACTCGAAGAAGTAATGCTCACCGGCTTCCGTGGTGTGCGTTGCGTAGAATCTGGTGGTCCAGAACCCGGCGTAGGTTGCGCTGGTCGTGGTATCATCACCGCCATCAACTTCTTAGAAGAAAACGGTGCATACCAAGACGTTGATTTCGTATCTTACGACGTATTGGGTGAC…
2509804224	IMG	K02588	nifH; nitrogenase iron protein NifH	Leptolyngbya boryana PCC 6306	ATGTCTGACGAAAATATTAGACAGATAGCGTTCTACGGCAAAGGCGGTATCGGTAAATCCACCACTTCGCAGAACACGATCGCAGCTTTAGCAGAAATGGGCGAACGCATCATGATTGTAGGATGCGACCCAAAAGCAGATTCCACCCGCTTGATGTTGCACAGTAAAGCACAAACCACCATTCTGCACTTAGCAGCAGAACGCGGCGCAGTTGAAGACCTCGAACTCGAAGAAGTGCTATTGACTGGCTATCGCGATGTGAAGTGCGTTGAGTCCGGCGGCCCAGAACCCGGTGTCGGTTGTGCAGGTCGAGGCATCATCACCGCAATCAACTTCCTTGAAGAAAACGGTGCTTATGAAGATCTCGATTTCGTATCGTATGACGTACTAGGTGACGTT…
2509808799	IMG	K02588	nifH; nitrogenase iron protein NifH	Nostoc sp. PCC 7524	ATCATTGCTCTTTTCCGTGAAGGTAAAGCACAAGAAATTTACATCGTTACCTCCGGTGAAATGATGGCGATGTACGCTGCAAACAACATCGCTCGCGGTATTTTGAAATATGCTCACTCCGGTGGTGTACGTTTAGGTGGTTTGATCTGTAACAGCCGTAAAGTTGACCGTGAAGACGAGTTAATCATGAACTTGGCTGAACGTTTGAACACCCAAATGATTCACTTCGTACCTCGTGACAACATCGTTCAACACGCTGAATTGCGTCGGATGACCGTTAACGAGTACGCACCAGACAGCAACCAAGGTCAAGAGTACCGTGCATTGGCTAAGAAGATCATCAACAACGACAAACTCACCATTCCTACACCAATGGAAATGGATGAACTAGAAGCTCTG…
2509808807	IMG	K02588	nifH; nitrogenase iron protein NifH	Nostoc sp. PCC 7524	ATGACTGACGAAAACATTAGACAGATAGCTTTCTACGGTAAAGGCGGTATCGGTAAATCTACCACCTCCCAAAACACCCTAGCAGCTATGGCAGAAATGGGTCAGCGCATCATGATTGTAGGTTGCGACCCTAAAGCTGACTCCACCCGTTTGATGCTCCACTCCAAAGCTCAAACCACCGTATTACACTTGGCTGCTGAACGTGGTGCAGTAGAAGACTTAGAACTCCACGAAGTAATGTTGACCGGTTTCCGTGGTGTTAAGTGCGTAGAATCTGGTGGTCCAGAACCCGGTGTAGGTTGCGCTGGTCGTGGTATCATCACCGCTATTAACTTCCTAGAAGAAAACGGTGCTTACCAAGACCTAGACTTCGTATCCTACGACGTATTGGGTGACGTT…
2509813114	IMG	K02588	nifH; nitrogenase iron protein NifH	Nostoc sp. PCC 7524	ATGTCTGACGACAGAATTAGACAGATAGCTTTTTACGGGAAAGGCGGTATTGGTAAATCTACCACATCCCAAAACACCCTCGCTGCAATGGCAGAAATGGGTAAGCGAATTTTGATTGTCGGATGCGATCCCAAAGCCGACTCTACCCGCTTGATTCTCCACTGTAAAGCTCAAACCACCGTGTTGCACCTAGCTGCTGAAAAAGGTGCAGTTGAAGACTTGGAACTAGAAGAAGTCGTTATTGAAGGCTTCCGTGGTATCAGATGTGTAGAATCTGGTGGTCCCGAACCCGGTGTAGGTTGTGCTGGTCGTGGTATCATCACCGCCATCAACTTCTTAGAAGAAAATGGTGCTTATCAAAACCTAGACTTTGTATCCTACGACGTATTAGGTGACGTT…
2509828926	IMG	K02588	nifH; nitrogenase iron protein NifH	Chlorogloeopsis fritschii PCC 6912 (CLC Draft 2)	ATGACTGAGAATATCAGACAGATCGCATTCTACGGTAAAGGCGGTATCGGTAAATCTACCACCTCCCAAAATACCCTAGCTGCGATGGCAGAAATGGGTCAGCGCATTATGATCGTAGGTTGTGACCCCAAAGCTGACTCTACCCGTTTGATGCTGCACAGCAAAGCTCAAACCACCGTGTTACACCTCGCCGCAGAGCGCGGCGCAGTAGAAGACTTAGAACTAGAAGAAGTAATGCTCACCGGTTTCCGTGGCGTGAAATGCGTGGAGTCTGGTGGCCCTGAGCCTGGTGTAGGTTGCGCTGGTCGTGGTATCATCACCGCTATCAACTTCTTGGAAGAAAACGGTGCTTACCAAGACTTAGACTTCGTATCCTACGACGTATTGGGTGACGTTGTC…
2509834264	IMG	K02588	nifH; nitrogenase iron protein NifH	Chlorogloeopsis fritschii PCC 6912 (CLC Draft 2)	ATGAGTATTGACAAAAAAATCAGACAAATTGCTTTCTATGGTAAAGGCGGTATTGGTAAGTCTACTACTTCTCAAAACACCTTAGCAGCTATGGCAGAAATGGGTCAGCGTATCCTAATTGTTGGCTGCGACCCCAAAGCTGATTCTACCCGCTTGATGCTACACAGTAAAGCTCAAACTACCGTATTGCACTTGGCTGCTGAACGTGGAGCAGTCGAAGACCTAGAACTAGAAGAAGTAATGCTCACTGGCTTCCGTGGTGTGAAGTGCGTTGAGTCTGGTGGGCCAGAACCAGGCGTAGGTTGTGCTGGTCGTGGTATTATCACCGCCATCAACTTCTTAGAAGAAAATGGTGCCTACCAAGATGTTGACTTCGTATCTTATGACGTACTAGGCGAT…
2509842133	IMG	K02588	nifH; nitrogenase iron protein NifH	Leptolyngbya sp. PCC 7375	ATGAGACAAATTGCATTTTACGGAAAAGGCGGTATCGGTAAATCCACCACCTCCCAGAACACCCTGGCCGCCATGGCTGAGCAAGGCCAACGCATCATGATTGTGGGTTGTGACCCGAAGGCTGATTCCACTCGCCTGATGCTCCACAGCAAAGCCCAAACCTCCGTACTACAACTGGCTGCCGAACTCGGTGCCGTTGAAGATGTCGAACTTGACCAGGTGCTGCAAGAAGGCTATCGCGGCGTTAAGTGCGTCGAGTCCGGTGGTCCTGAGCCCGGCGTCGGCTGTGCCGGTCGCGGCATTATCACTGCCATCAACTTCCTGGAAGAAGAGGGCGCTTACGAAGATCTTGATTTCGTCTCCTACGACGTACTCGGTGACGTAGTTTGCGGCGGTTTC…
2510025590	IMG	K02588	nifH; nitrogenase iron protein NifH	Calothrix desertica PCC 7102	ATGGCAGACAATATTAGACAAATCGCTTTCTATGGTAAAGGTGGTATTGGTAAATCTACCACTTCCCAAAACACTCTGGCAGCAATGGCAGAAGTCGGGAAACGCATCTTGATTGTTGGATGCGACCCTAAAGCTGACTCCACACGCTTGATTCTTCACTGTAAAGCTCAAACCACCGTATTACACTTAGCAGCAGAACGTGGTGCTGTAGAAGACATCGAACTTGAAGAAGTAGTAATTGAAGGTTTTCGGAATATCAGATGCGTTGAATCTGGTGGTCCAGAACCTGGTGTCGGTTGTGCTGGTCGTGGGATTATTACCGCAATTAACTTCTTAGAAGAAAACGGTGCTTACCAAGATGTAGACTTTGTATCTTATGACGTTCTTGGTGACGTAGTT…
2510026147	IMG	K02588	nifH; nitrogenase iron protein NifH	Calothrix desertica PCC 7102	ATGTCAGAAGATAGAATTAGACAGATAGCCTTCTACGGTAAAGGCGGTATCGGTAAGTCTACAACCTCACAAAATACCCTGGCTGCAATGGCTGAGTGGAGTTAG
2510026149	IMG	K02588	nifH; nitrogenase iron protein NifH	Calothrix desertica PCC 7102	ATTACGTTACTAAATAACTTTATTTATGTATATACTCTAAGCTATTTGGCTGAAATGGGTCAACGAATTATGATTGTAGGTTGCGACCCTAAAGCTGACTCGACTCGTTTAATGTTGCACTCTAAGGCACAAACCACCGTATTACACTTGGCTGCTGAACGCGGCGCCGTAGAAGACCTCGAACTCGAAGAAGTAATGCTTGCTGGTTTCCGTGGTGTTAAGTGCGTAGAGTCTGGTGGTCCAGAGCCAGGTGTAGGTTGTGCAGGTCGTGGTATTATCACCGCTATTAACTTCCTCGAAGAAAACGGCGCCTACCAAGACTTAGATTTCGTATCTTACGACGTATTGGGTGACGTTGTATGTGGCGGTTTCGCTAAAAGCCACCAAATAATATATGAT…
2510026171	IMG	K02588	nifH; nitrogenase iron protein NifH	Calothrix desertica PCC 7102	ATGCCTATTCGTGAAGGTAAAGCGCAAGAAATCTACATCGTTACCTCTGGTGAAATGATGGCGATGTATGCTGCTAACAACATCGCACGTGGTATTTTGAAATATGCTCACTCCGGTGGTGTACGTTTAGGTGGTTTGATTTGTAACAGCCGTAAAGTTGACCGTGAAGCTGAATTGATTGAAAACTTGGCTGAACGTCTCAACACCCAAATGATTCACTTTGTACCTCGCGACAACATTGTTCAACACGCTGAATTGCGTCGTATGACTGTTAACGAGTACGCACCAGACAGCAACCAGTCTCAAGAATACCGTGCGTTAGCTAAGAAGATCATAAACAACGAAAAACTGACAATTCCTACTCCAGTGGACTTTACAACGGAAACTTTATCTCTTATC…
2510091501	IMG	K02588	nifH; nitrogenase iron protein NifH	Rivularia sp. PCC 7116	ATGACTGACGAAAATATCAGACAGATAGCGTTCTACGGTAAAGGTGGTATCGGTAAGTCCACCACATCTCAGAATACTCTTGCAGCTATGGCTGAGATGGGACAAAGAATTATGATCGTAGGTTGCGATCCAAAGGCAGATTCCACCCGTTTGATGTTGCACTCCAAAGCACAAACAACCGTACTCTCGTTGGCTGCCGAGCGCGGTGCAGTAGAAGATTTGGAACTTGAAGAAGTAATGCTCGAAGGTTTTCGCGGCGTTCGCTGCGTAGAATCTGGTGGTCCTGAGCCTGGTGTAGGTTGTGCAGGTCGTGGTATTATCACCTCCATTAACTTCTTGGAAGAAAATGGCGCTTACCAAGACTTAGATTTTGTATCTTACGACGTATTAGGTGACGTT…
2510098635	IMG	K02588	nifH; nitrogenase iron protein NifH	Oscillatoriales sp. JSC-12	ATGACTGACGAAAGCATCAGACAGATAGCCTTCTATGGCAAAGGTGGGATTGGTAAATCGACTACCTCCCAAAATACGATCGCTGGCTTGGCTGAAATGGGCGAGCGTATCATGATCGTCGGTTGTGACCCTAAAGCAGACTCTACTCGTTTGATGCTGCATAGCAAAGCTCAAACCACTATTCTTCACCTGGCAGCTGAACGCGGTTCAGTAGAAGATTTGGAAATTGAAGAGGTCATGCTCGAAGGGTATCTGGGCGTTCGTTGCGTAGAATCTGGTGGTCCTGAACCTGGTGTCGGTTGTGCTGGACGCGGCATCATCACGGCTATCAATTTCTTGGAAGAAAACGGTGCCTACGAAGACATCGATTTCGTTTCCTACGATGTATTGGGCGACGTT…
2510137004	IMG	K02588	nifH; nitrogenase iron protein NifH	Rhizobium leguminosarum bv trifolii WSM1689	ATGGCTGCTCTGCGTCAGATCGCGTTTTACGGAAAGGGAGGCATTGGCAAATCCACTACATCCCAGAATACGCTTGCTGCCCTTGTCGAACTTGGGCAGAAAATCCTCATCGTCGGCTGCGACGCAGGGGCCGAGTTTATGCAGTTGATTCGGTTTGCAAAAAAGAAGAAAGCGTCCTTCCCAAAGTTCAAGGACAAGAAATTGAAGGACCGACCGGATATTAGTAATAAGTCAAAGCAGAAGCCGAAAGGTAAGAAGCCGAAAGCCTAA
2510137010	IMG	K02588	nifH; nitrogenase iron protein NifH	Rhizobium leguminosarum bv trifolii WSM1689	ATGGCTGCTCTGCGTCAGATCGCGTTTTACGGAAAGGGAGGCATTGGCAAATCCACTACATCCCAGAATACGCTCGCCGCCCTTGTCGAACTTGGGCAGAAAATCCTCATCGTCGGCTGCGACGCAAAAGCTGATTCAACGCGACTAATCGTGTGGGCTAAGAGAGCGTTCTTCGTCAAGCGGACAAGGGCAATAAGGGAGGGACCGGCAAGGCGATTACGGCAAGCGGGACGTCTGCCGAATGGTCCCGGCAAAAAGCGGAAGCCGTAA
2510137052	IMG	K02588	nifH; nitrogenase iron protein NifH	Rhizobium leguminosarum bv trifolii WSM1689	ATGGCTGCTCTGCGTCAGATCGCGTTTTACGGAAAGGGAGGCATTGGCAAATCCACTACATCCCAAAATACGCTCGCTGCCCTTGTCGAACTTGGGCAGAAAATCCTCATCGTCGGCTGCGACCCAAAGGCTGATTCGACACGATTGATTCTGAACTCCAAAGCGCAGGGCACTGTTCTGGATCTAGCCGCAACGAAGGGTTCAGTCGAAGATCTGGAACTCGGCGACGTGCTCAAAACTGGCTACGGCGGCATCAAATGTGTGGAGTCGGGCGGCCCTGAACCTGGCGTCGGCTGCGCTGGACGGGGCGTCATCACATCGATCAACTTCCTGGAAGAAAACGGCGCCTATGACGACGTCGACTACGTCTCCTATGACGTGCTCGGAGACGTGGTGTGC…
2510245432	IMG	K02588	nifH; nitrogenase iron protein NifH	Desulfosporosinus meridiei S10, DSM 13257	ATGAGACAAATTGCAATTTACGGCAAAGGCGGTATTGGAAAATCAACGACAACCCAAAATACGGTCGTAGCATTGGCTGAAATGGGCAGAAAAGTCACGATTGTGGGTTGTGATCCGAAAGCTGATTCTACCCGCTTGATTTTGCATAGCAAAGCCCAAACAACGGTTATGGACTTAGCCCGCGAAAGAGGGACTGTAGAGGACTTAGAGTTGGAGGATGTTTTGGTTGAAGGATATTTGGGCGTACGGTGTGCGGAATCCGGCGGTCCGGAACCGGGGGTAGGCTGCGCAGGCCGGGGAGTTATTACCGCTATTAACTTTTTAGAAGAAAACGGTGCTTATACAGCGGATACAGACTATGTTTTCTATGATGTTCTGGGAGACGTTGTGTGCGGCGGA…
2510264297	IMG	K02588	nifH; nitrogenase iron protein NifH	Opitutaceae sp. TAV5	ATGAGAAAAGTAGCCATTTACGGCAAAGGTGGCATCGGCAAGTCCACCACCACCCAGAACACCGTCGCCGGTCTCGTCGAGATGGGCAAGAAGGTCATGGTCGTCGGCTGCGACCCCAAGGCCGATTCCACCCGCCTCCTCCTCGGCGGCCTCGCCCAGCGCTCCGTCCTCGACACCCTCCGCGAAGAAGGCGAGGACGTTGAACTCTCCGACATCCGCTCTCCCGGCTTCTGCAACAGCCTCTGCGTCGAGTCCGGCGGACCCGAGCCCGGAGTCGGCTGCGCCGGCCGCGGCATCATCACCTCGATCAACATGCTCGAACAACTCGGCGCCTACGACGAGAGCGAGCAGCTCGACTACGTTTTTTACGACGTCCTCGGTGACGTCGTCTGCGGCGGA…
2510264360	IMG	K02588	nifH; nitrogenase iron protein NifH	Opitutaceae sp. TAV5	ATGCGAAAGATAGCAATCTACGGAAAGGGCGGTATCGGCAAATCGACGACCACCCAGAATACAGCGGCCGCCATGGCCCATTTCCACAATAAGAAGATTTTTATTCACGGGTGTGATCCCAAGGCGGATTCGACCCGTCTCATTCTCGGAGGCAAGCCCCAGGAGACACTCATGGATGTGTTGCGCGAGCAGGGGGCGGAAAAGGTCACCAACGAGAAGGTGATCAAGGTCGGTTTCAAGGACATCCATTGCGTGGAATCGGGCGGCCCCGAGCCGGGAGTCGGGTGCGCGGGACGCGGAGTCATTACCGCGATCGACCTGATGGAAACCAACGGTGCCTACACTCCCGACCTCGACTTCGTCTTCTACGATGTCCTCGGCGACGTCGTATGCGGCGGT…
2510270808	IMG	K02588	nifH; nitrogenase iron protein NifH	Marichromatium purpuratum 987	ATGGCAACACGGCAATGCGCCATCTACGGCAAGGGCGGTATCGGTAAGTCGACCACTACCCAGAATCTGGTCGCCGGGCTCGCCGAGCTGGGCAAGCGGGTGATGATCGTCGGGTGTGACCCCAAGGCCGACTCGACCCGTCTGATCCTGCACTCCAAGGCCCAGGAGACCATCATGCAGATGGCCGCCGACGCCGGTTCGGTCGAGGATCTGGAACTCGAGGACGTGCTCAAGGTTGGCTTCGGCGACATCAAGTGCGTCGAGTCCGGTGGCCCCGAGCCGGGCGTCGGCTGCGCCGGTCGCGGCGTCATCACCGCGATCAACTTCCTCGAGGAGGAGGGCGCCTACGAGGAGGATCTCGACTTCGTCTTCTACGACGTGCTCGGCGACGTGGTCTGC…
2510378034	IMG	K02588	nifH; nitrogenase iron protein NifH	Rhizobium leguminosarum bv. trifolii CB782	ATGGCTGCTGTGCGTCAGATCGCGTTTTACGGGAAGGGAGGCATTGGTAAATCCACCACATCCCAAAATACGCTCGCCGCCCTGGTCGAACTTCGGCAGAAAATCCTCATCGTTGGCTGCGACCCAAAAGCCGATTCGACACGATTGATCCTGAACTCGAAGGCGCAGGACACGGTGCTGCATCTCGCAGCAACGAAGGGTTCGGTTGAAGATCTGGAGCTCGGCGACGTGCTCAAAGTCGGCTACGGAGGCATCAAATGTGTAGAGTCTGGTGGCCCTGAACCTGGCGTCGGCTGCGCTGGACGAGGGGTCATCACATCGATCAACTTCCTGGAAGAAAACGGCGCCTATGACGATGTCGACTACGTCTCCTATGACGTGCTCGGTGACGTGGTATGC…
2510444113	IMG	K02588	nifH; nitrogenase iron protein NifH	Acidithiobacillus ferrivorans SS3	ATGAGTAAATTAAGGCAAATCGCCTTTTATGGTAAGGGAGGCATTGGTAAGTCCACCACCTCCCAAAACACTTTGGCGGCTCTATCGGAAATGGGCCAAAAGATTCTCATCGTTGGCTGCGATCCGAAGGCTGACTCCACCCGTTTGATTCTGCATTCCAAGGCACAGGACACCGTACTGAGCCTCGCCGCGGAAGCTGGCAGTGTGGAAGACCTGGAACTGGAAGATGTCATGAAAGTCGGGTACCGCGACATCCGCTGCGTAGAGTCCGGTGGTCCTGAGCCGGGTGTTGGTTGCGCGGGTCGTGGCGTGATCACCTCCATTAACTTCCTGGAAGAGAATGGGGCCTATGACGGTGCCGACTATGTCTCCTACGACGTATTGGGCGACGTGGTGTGT…
2511572750	IMG	K02588	nifH; nitrogenase iron protein NifH	Paenibacillus terrae HPL-003	ATGAGACAAATCGCGTTTTACGGTAAGGGCGGTATCGGCAAATCGACAACCTCGCAGAATACACTGGCTCAGCTCGCGACTAAATTCAAACAAAAAATTATGATCGTAGGCTGTGATCCCAAGGCAGACTCCACCCGTCTTATTCTGAATACGAAGGCCCAACAGACAGTACTGCATCTGGCGGCTGAAAGGGGCACGGTGGAGGATTTGGAGCTGGAGGATGTTGTCCAGAAGGGCTTCGGTGACATTCTGAATGTGGAATGCGGCGGGCCAGAGCCCGGTGTCGGCTGTGCAGGGCGCGGCATCATCACGGCCATTAATTTTCTGGAGGAAGAGGGGGCCTACGAAGGGCTGGATTTCGTGTCCTACGATGTACTGGGCGACGTCGTGTGCGGGGGC…
2511670898	IMG	K02588	nifH; nitrogenase iron protein NifH	Methanococcus maripaludis X1	TTGAAACAGATTGCATTTTACGGGAAAGGAGGCATTGGAAAATCCACTACTGTTTGTAATTTAGCAGCTGCGCTATCCAAAAGTGGTAAAAAAGTTATCGTTGTTGGATGCGACCCAAAACACGATTGTACATCTAATTTAAGAAGTGGAGAAGATATTCCTACTGTTTTAGATGTTTTGAGGGAAAAGGGAATCGATAAACTCGGGATTGAAACTATAATTCGTGAAAATTTACTAAAAAAAGAAGATATAATTTATGAAGGATTTAACGGAATTTACTGCGTCGAAGCAGGCGGCCCAAAACCCGGATACGGGTGTGCAGGACGAGGAGTAATTGTTGTAATAGACCTCCTCAAAAAAATGAACGTTTTTGAAGACCTAGATGTTGATGTAGTACTT…
2511671730	IMG	K02588	nifH; nitrogenase iron protein NifH	Methanococcus maripaludis X1	ATGGTAAGAAAAATCGCAATTTACGGAAAAGGTGGAATTGGAAAATCAACCACCACACAAAACACAGTAGCTGCAATGGCTCACTTTCACGATAAAAAAGTATTCATTCACGGATGCGACCCAAAAGCAGACAGTACAAGGTTAATCTTGCACGGTAAACAGCAAGTAACAATGATGGATACATTAAGAGAAAAAGGAGAAGACGAATGTACTCCTGACAAAGTTATCGAAGTTGGTTTCGGTGGCGTAAAATGTGTAGAATCCGGAGGACCTGAGCCAGGAGTAGGCTGTGCAGGTAGAGGTGTTATCACTGCAATTACACTCATGGAACAGCACGGTGTTTACGAAGACGACCTTGACTTCGTATTCTTCGATGTTTTAGGGGACGTTGTATGTGGT…
2511719261	IMG	K02588	nifH; nitrogenase iron protein NifH	Klebsiella oxytoca KCTC 1686	ATGACCATGCGTCAATGCGCTATTTACGGTAAAGGCGGTATCGGCAAATCCACCACTACGCAGAACCTCGTCGCCGCGCTGGCGGAGATGGGTAAGAAAGTGATGATCGTCGGCTGCGATCCGAAGGCGGACTCCACCCGCCTGATCCTGCACGCTAAAGCACAGAACACCATTATGGAGATGGCCGCGGAAGTCGGCTCGGTCGAGGATCTCGAGCTCGAAGACGTGCTGCAAATTGGCTACGGCGACGTGCGCTGCGCGGAATCCGGCGGCCCGGAGCCAGGCGTCGGCTGCGCGGGGCGCGGCGTGATCACGGCGATCAACTTTCTTGAAGAAGAAGGCGCCTACGAGGACGATCTCGATTTTGTCTTCTATGACGTGCTCGGCGACGTGGTCTGC…
2511733244	IMG	K02588	nifH; nitrogenase iron protein NifH	Vibrio sp. EJY3	ATGGCAATTCGTCAATGTGCAATTTACGGTAAAGGTGGTATCGGTAAATCCACTACAACTCAAAACTTAGTAGCGGCGCTTGCTGAAGCAGGGAAGAAAGTCATGATCATTGGCTGTGACCCTAAAGCCGACTCAACCCGATTGATTCTACACTCCAAAGCACAGAATACCATCATGGAGATGGCGGCTGAAGCGGGAACGGTTGAAGACATCGAACTAGAAGATGTACTTAAAATCGGTTACGGCGATGTTCGTTGTGTTGAGTCAGGCGGTCCAGAGCCAGGTGTTGGCTGTGCGGGTCGCGGTGTTATCACGGCCATCAACTTTTTGGAAGAAGAAGGAGCTTACGAGGAAGACTTGGACTTCGTATTCTACGACGTACTGGGTGACGTTGTATGT…
2511845149	IMG	K02588	nifH; nitrogenase iron protein NifH	Rhodospirillum rubrum F11	ATGGCCAAAAGTCCCAAACAAATCGCCATCTATGGCAAAGGTGGCATCGGCAAATCGACCACCACCTCGAATATCAGCGCCGCCCTGGCCGAGGCCGGCTACAAGGTGATGCAGTTCGGCTGCGACCCCAAAAGCGATTCGACCAATACCCTGCGCGGCGGCGATTACATCCCCTCGGTGCTCGACCTGCTGCGCGAGAACGCCCGCGTCGATGCCCATGAGGCGATCTTCCAGGGCTTTGGCGGCATCTATTGCGTTGAAGCCGGTGGTCCGGCGCCAGGCGTCGGCTGCGCCGGTCGCGGCATCATCACCGCCGTCGAACTGCTCAAGCAGCAGAACGTCTTCGAAGAGCTCGATCTTGATTACGTGATCTTCGACGTGCTGGGCGACGTGGTCTGC…
2511845375	IMG	K02588	nifH; nitrogenase iron protein NifH	Rhodospirillum rubrum F11	ATGAGCGCACTGCGTCAGATCGCGTTCTACGGCAAGGGCGGTATCGGCAAGTCGACGACGTCCCAGAACACGCTGGCCGCTCTGGTCGAAATGGGCCAGCGGATCCTGATTGTCGGCTGCGATCCCAAGGCCGATTCCACCCGCCTGATCCTGAACACCAAGCTGCAGGACACCGTTCTTCATCTGGCCGCCGAGGCCGGCTCGGTCGAAGACCTCGACGTCGCCGATGTGGTGAAGATCGGCTACAAGGGCATCAAGTGCACCGAATCCGGTGGTCCGGAGCCCGGCGTCGGCTGTGCCGGCCGTGGCGTGATCACCGCCATCAACTTCCTTGAGGAAAACGGCGCCTACGACGACCTCGATTACGTCTCTTACGACGTGCTGGGCGACGTGGTTTGC…
2511845776	IMG	K02588	nifH; nitrogenase iron protein NifH	Rhodospirillum rubrum F11	ATGACCCGCAAGATTGCTATTTATGGCAAGGGTGGAATCGGCAAGTCGACCACCACGCAGAACACCGCCGCCGCCATGGCGCACTTCCACCACAAAAAGATTTTCATTCACGGCTGCGATCCCAAGGCGGATTCGACTAGGCTGATCCTTGGTGGCAAGCCCCAGGAAACCCTGATGGACGTGCTGCGCGAGCAAGGGGCCGAGAAGGTCACCTACGACAAGGTCGTCCGCAAGGGCTACATGGATATCCAGTGCGTTGAATCGGGCGGTCCCGAGCCCGGCGTCGGCTGCGCCGGTCGCGGCGTCATCACCGCCATCGACCTGATGGAAGCCCAGGGCGCCTATACCTCGGATCTCGATTTCGTCTTCTTCGACGTGCTGGGCGACGTGGTCTGTGGC…
2511899009	IMG	K02588	nifH; nitrogenase iron protein NifH	Arcobacter sp. L	ATGTCAGCATTAAGACAAATCGCGTTTTACGGAAAAGGTGGGATTGGTAAATCTACTACATCTCAAAACACATTAGCAGCTATGTGTCATTATTATGGTCAAAAAATATTAATCGTTGGATGTGACCCAAAAGCAGATTCAACAAGATTAATCTTACATGAAAAAGCACAATCTACAATTATGCAATTAGCTTCTGAAGCTGGAACAGTTGAAGATTTAGAATTAGAAGATGTATGTAAACCAGGTGCTGGTGAATTCCACTACGATAACAATGAAATAACTGAAGGTTATATCAATTGTACTGAGTCTGGAGGTCCTGAGCCAGGTGTTGGATGTGCAGGTAGAGGAGTTATTACAGCTATTAACTTCTTAGAAGAAGAAGGTGCTTATGATGACGAA…
2512003565	IMG	K02588	nifH; nitrogenase iron protein NifH	Bradyrhizobium japonicum USDA 6	ATGGCTTCACTAAGACAAATCGCCTTCTACGGGAAGGGCGGAATCGGCAAGTCCACCACTTCGCAGAACACGCTAGCGGCGCTGGCAGAGATGGGTCAGAAGATCCTGATTGTAGGGTGCGATCCGAAAGCGGACTCGACTCGCCTTATTCTGCACGCCAAGGCTCAAGACACGATTTTGAGTCTTGCCGCGAGCGCCGGCAGCGTGGAGGATCTAGAGCTCGAGGACGTAATGAAGGTTGGCTACCAGGACATTCGCTGCGTTGAGTCCGGTGGCCCTGAGCCAGGTGTCGGCTGCGCCGGCCGCGGTGTCATCACCTCGATCAATTTTCTTGAAGAGAACGGAGCCTACGAGAACATTGACTATGTTTCTTACGATGTGCTTGGCGACGTTGTTTGC…
2512032583	IMG	K02588	nifH; nitrogenase iron protein NifH	Azospirillum lipoferum 4B	ATGGCCAAAGCGCCTCTGCGTCAGATCGCCTTTTACGGCAAGGGCGGTATCGGCAAGTCCACCACCTCTCAGAACACGCTGGCCGCGCTGGTCGAGCTGGATCAGAAGATCCTGATCGTCGGCTGCGATCCGAAGGCCGACTCGACCCGTCTGATCCTGCACGCAAAGGCCCAGGACACCGTCCTGCATCTGGCCGCCGAAGCCGGTTCGGTCGAGGACCTGGAACTCGAGGACGTCCTCAAGGTCGGCTACCAGGGCATCAAGTGCGTCGAGTCCGGCGGTCCGGAGCCGGGGGTCGGCTGCGCCGGCCGCGGCGTCATCACCTCGATCAACTTCCTGGAAGAGAACGGCGCCTACGACGACGTGGACTATGTGTCCTACGACGTGCTGGGCGACGTG…
2512039590	IMG	K02588	nifH; nitrogenase iron protein NifH	Azospirillum brasilense Sp245	ATGTCTTTGCGCCAGATTGCGTTCTACGGTAAGGGCGGTATCGGAAAGTCCACCACCTCCCAGAACACCCTGGCCGCGCTGGTCGAGCTGGATCAGAAGATCCTGATCGTCGGCTGCGATCCGAAGGCCGACTCGACCCGCCTGATCCTGCACGCCAAGGCGCAGGACACCGTGCTGCACCTCGCCGCCGAAGCCGGCTCGGTCGAGGATCTGGAACTCGAGGACGTTCTCAAGATCGGCTACAAGGGCATCAAGTGCGTCGAGTCCGGCGGTCCGGAGCCGGGGGTCGGCTGCGCCGGCCGCGGCGTGATCACCTCGATCAACTTCCTCGAAGAGAACGGCGCCTACGACGACGTGGACTACGTCTCCTACGACGTGCTGGGCGACGTGGTGTGCGGC…
2512380420	IMG	K02588	nifH; nitrogenase iron protein NifH	Acetobacterium woodii WB1, DSM 1030	TTGGAAAGAATAGCGATATATGGGAAAGGGGGAATTGGTAAGTCGACCACGGTGACAAATATTTCGGCGGCTTTAGCCCAAAAAGGACTGACTGTGATGCAGATTGGATGTGATCCCAAATCAGATTCGACCATTAATCTAATGGGCGGAAAAAGAATTCCAACTGTGTTAGAGGTCATCCGCGAAAAGGGTAATGAAACAAAGTTGGACGATCTGGTCTCGATAGGAAGCTTTGGGGTTTTATGCGTTGAAGCCGGTGGACCCAAGCCAGGTATTGGTTGTGCCGGGAGAGGTATCATTGCAGCTTTTGAAAAATTGGAAGCGCTTAAAGCTGAGGCCTTTTATCAACCAGATATCATTTTATATGATGTTCTCGGCGATGTCGTTTGTGGAGGTTTT…
2512381110	IMG	K02588	nifH; nitrogenase iron protein NifH	Acetobacterium woodii WB1, DSM 1030	ATGAGAAAAGTAGCAATTTACGGAAAAGGCGGCATCGGCAAATCTACCACGCAACAAAACACCGCCGCTGCCATGGCCCATTTTTATGACAAAAAAGTATTTATTCACGGTTGTGATCCAAAGGCGGATTCCACCCGACTCATTCTTGGTGGCAAGCCCCAAGAAACCCTGATGGACGTATTAAGAGAACAAGGTGCTCAAAAAGTCACTAACGACAAAGTTATCCGGGATGGCTTTCTCGGCATCAAATGTGTTGAATCGGGCGGACCGGAACCTGGTGTTGGCTGTGCTGGCCGTGGTGTTATCACTGCTATTGACCTGATGGAAGCCAACGGCGCCTATACCGATGATCTGGATTTTGTTTTCTTTGATGTATTAGGCGATGTTGTCTGCGGTGGT…
2512381203	IMG	K02588	nifH; nitrogenase iron protein NifH	Acetobacterium woodii WB1, DSM 1030	ATGAGACAAATCGCAATTTATGGTAAAGGTGGTATCGGTAAATCGACCACTACTCAAAACTTAACTGCCGGACTTGGTATCATGGGAAAAAAAATCATGGTTGTCGGCTGTGATCCAAAAGCTGATTCAACACGGTTATTGCTTGGTGGTCTTGCACAAAAAACCGTTTTGGATACCCTTCGTGAAGAAGGTGAAGAAATTGAACTGGAAGCCATCTTAAAACCAGGTTTTCGCGATATCATGTGTGTTGAATCCGGTGGTCCTGAACCAGGCGTTGGTTGTGCCGGCCGGGGGATTATCACTTCCATTGGAATGCTTGAACAATTAGGTGCTTATACCGATGAACTGGATTATGTATTTTATGATGTTTTAGGTGATGTTGTTTGTGGTGGTTTTGCA…
2512509655	IMG	K02588	nifH; nitrogenase iron protein NifH	Chlorogloeopsis fritschii PCC 6912 (243_Cg)	ATGACTGAGAATATCAGACAGATCGCATTCTACGGTAAAGGCGGTATCGGTAAATCTACCACCTCCCAAAATACCCTAGCTGCGATGGCAGAAATGGGTCAGCGCATTATGATCGTAGGTTGTGACCCCAAAGCTGACTCTACCCGTTTGATGCTGCACAGCAAAGCTCAAACCACCGTGTTACACCTCGCCGCAGAGCGCGGCGCAGTAGAAGACTTAGAACTAGAAGAAGTAATGCTCACCGGTTTCCGTGGCGTGAAATGCGTGGAGTCTGGTGGCCCTGAGCCTGGTGTAGGTTGCGCTGGTCGTGGTATCATCACCGCTATCAACTTCTTGGAAGAAAACGGTGCTTACCAAGACTTAGACTTCGTATCCTACGACGTATTGGGTGACGTTGTC…
2512509738	IMG	K02588	nifH; nitrogenase iron protein NifH	Chlorogloeopsis fritschii PCC 6912 (243_Cg)	ATGAGTATTGACAAAAAAATCAGACAAATTGCTTTCTATGGTAAAGGCGGTATTGGTAAGTCTACTACTTCTCAAAACACCTTAGCAGCTATGGCAGAAATGGGTCAGCGTATCCTAATTGTTGGCTGCGACCCCAAAGCTGATTCTACCCGCTTGATGCTACACAGTAAAGCTCAAACTACCGTATTGCACTTGGCTGCTGAACGTGGAGCAGTCGAAGACCTAGAACTAGAAGAAGTAATGCTCACTGGCTTCCGTGGTGTGAAGTGCGTTGAGTCTGGTGGGCCAGAACCAGGCGTAGGTTGTGCTGGTCGTGGTATTATCACCGCCATCAACTTCTTAGAAGAAAATGGTGCCTACCAAGATGTTGACTTCGTATCTTATGACGTACTAGGCGAT…
2512632692	IMG	K02588	nifH; nitrogenase iron protein NifH	cyanobacterium PCC 7702	ATGACTGAGAATATCAGACAAATCGCATTCTACGGTAAGGGCGGTATCGGCAAATCTACCACCTCTCAAAATACCCTAGCTGCCATGGCAGAAATGGGTAAGCGCATCCTAATTGTAGGTTGCGACCCCAAAGCTGACTCTACCCGTTTAATGCTGCACAGCAAAGCTCAAACTACCGTACTGCACTTAGCCGCAGAGCGAGGCGCAGTAGAAGATCTGGAATTAGAAGAAGTGATGCTTACCGGTTACCGTGGTGTCAAGTGCGTGGAATCTGGTGGACCTGAACCAGGCGTGGGTTGCGCCGGTCGGGGTATCATCACTGCCATTAATTTCTTAGAAGAAAACGGCGCTTACCAAGACCTAGACTTTGTATCCTACGACGTATTGGGCGACGTTGTT…
2512782900	IMG	K02588	nifH; nitrogenase iron protein NifH	Methanocella conradii HZ254	ATGAGACAGGTAGCAATATATGGAAAAGGCGGTATAGGAAAATCCACTACAACCCAGAACACGGTGGCAGCGTTGGCCGAAGCAGGAAAAAAGGTCATGGTGGTAGGATGCGACCCCAAGGCAGACTCCACCAGGCTACTGCTCCACGGGCTACACCAAAAAACGGTACTGGATACCCTGAGGGACGAAGGCGACGACGTTGACCTCGACGCAGTGCTTAAGACGGGGTTCTGCGGGACGAAGTGCGTAGAATCCGGCGGACCAGAACCAGGCGTGGGCTGCGCTGGCAGGGGGATCATCACGTCCATCAACCTCCTGGAGCAGCTTGGAGCCTATACAGACGATCTGGACTACGTCTTTTATGACGTATTAGGCGACGTGGTCTGCGGCGGGTTCGCC…
2512979838	IMG	K02588	nifH; nitrogenase iron protein NifH	Fischerella sp. PCC 9431	ATGACTGAGAATATCAGACAGATCGCTTTCTACGGTAAAGGCGGTATCGGTAAGTCTACAACTTCTCAAAATACCCTTGCTGCTATGGCAGAAATGGGTCAGCGGATTATGATTGTCGGATGTGACCCAAAAGCTGACTCCACTCGTTTGATGCTTCACAGTAAAGCTCAAACCACTGTGCTGCACTTAGCAGCAGAAAGAGGTGCAGTAGAAGACTTAGAACTCGAAGAAGTAATGTTAGCCGGTTTCCGTGGTGTGAAGTGCGTGGAATCTGGTGGTCCTGAACCTGGTGTAGGTTGCGCTGGTCGTGGTATCATCACCGCCATTAACTTCTTGGAAGAAAACGGTGCTTACCAAGACTTAGACTTCGTATCCTACGACGTATTAGGTGACGTTGTA…
2513241534	IMG	K02588	nifH; nitrogenase iron protein NifH	Dolichospermum circinale ACBU02	ATGACTACTGACGCAAATATTAGACAGATAGCTTTCTACGGCAAGGGCGGTATCGGTAAATCTACCACTTCTCAAAACACCCTCGCAGCTATGGCTGAAATGGGTCAACGCATCATGATCGTAGGTTGCGACCCTAAAGCTGACTCCACCCGTTTGATGCTTCACTCCAAGGCTCAAACCACCGTATTACACTTAGCTGCTGAAAGAGGCGCTGTTGAAGATTTGGAACTCCACGAAGTCATGTTAACCGGTTTCCGTGGTGTTAAGTGCGTAGAATCTGGTGGTCCAGAACCCGGTGTAGGTTGCGCTGGTCGTGGTATTATCACCGCTATTAACTTCCTAGAAGAAAACGGTGCTTACCAAGATTTAGACTTCGTATCTTACGACGTATTAGGTGAC…
2514091533	IMG	K02588	nifH; nitrogenase iron protein NifH	Bradyrhizobium sp. S23321	ATGTCTTCACTGAGACAAATCGCGTTTTACGGCAAGGGCGGTATCGGCAAGTCGACGACGTCGCAGAACACGCTGGCTGCGCTGGCGGAGATGGGCCACAAGATCCTGATCGTCGGCTGCGATCCCAAGGCGGACTCGACCCGCCTGATCCTGCACGCCAAGGCGCAGGACACCATCCTCAGCCTGGCGGCGAATGCCGGCAGCGTCGAGGACCTCGAAATCGAGGACGTGATGAAGGTCGGTTACCGCGACATCCGTTGCGTCGAGTCCGGCGGTCCGGAACCCGGCGTCGGCTGCGCCGGCCGCGGCGTCATCACCTCGATCAACTTCCTGGAGGAGAACGGCGCCTATGAGGACATCGACTACGTGTCCTACGACGTTCTCGGCGACGTCGTGTGC…
2514091575	IMG	K02588	nifH; nitrogenase iron protein NifH	Bradyrhizobium sp. S23321	ATGTCTTCACTGAGACAAATCGCGTTTTACGGCAAGGGCGGTATCGGCAAGTCGACGACGTCGCAGAACACGCTGGCTGCGCTGGCGGAGATGGGCCACAAGATCCTGATCGTCGGCTGTGATCCCAAGGCGGATTCGACTCGCCTGATCCTGCACGCCAAGGCGCAGGACACCATCCTCAGCCTGGCGGCAAATGCCGGCAGCGTCGAGGACCTCGAAATCGAGGATGTCATGAAAGTCGGCTACCGCGACATCCGTTGCGTCGAGTCCGGCGGTCCGGAACCCGGTGTCGGCTGCGCCGGCCGCGGCGTGATCACCTCGATCAACTTCCTGGAAGAGAACGGCGCCTATGAAGACGTCGACTACGTGTCCTACGATGTGCTCGGCGACGTCGTGTGT…
2514161736	IMG	K02588	nifH; nitrogenase iron protein NifH	Rubrivivax gelatinosus IL144	ATGAGCACGCGTCCCCAGCACCTGGCCATCTACGGCAAAGGCGGCATCGGCAAGTCGACCACCACCTCCAACATCGCCGCGGCGCTGGCCGAAGCCGGCTACAAGGTCGTGCAGATCGGCTGCGACCCGAAGAGCGATTCGACGAACACGCTGCGCGGCGGCGCCTGGCTCAACACGGTGCTCGACCGCACGCGTGACGGTTCCGCACCGCGGCTGGAGGACATCGCCGCGGTCGGCTACCGCGGCGTCATCTGCGTCGAAGCCGGCGGCCCGGTGCCGGGCGTGGGCTGCGCCGGCCGCGGCATCAACGCCGCGATCTCGCTGCTGCACGAGCTGCACCTGTTCGAGGAGGCCAAGCCCGACGTCGTGCTCTACGACGTGCTCGGCGACGTCGTCTGC…
2514163510	IMG	K02588	nifH; nitrogenase iron protein NifH	Rubrivivax gelatinosus IL144	ATGAGCAAGCTTCGGCAGATCGCCTTCTACGGCAAGGGTGGCATCGGCAAGTCCACCACCTCGCAGAACACCCTCGCGGCCCTGGCCGAGATGGGCCAGAAGATCCTCATCGTCGGCTGCGACCCCAAGGCCGACTCGACCCGCCTGATCCTGCACGCGAAGGCGCAGGACACCGTGCTGTCGCTGGCCGCCGAGGCCGGCTCGGTGGAGGACCTCGAACTCGAGGACGTGCTGAAGATCGGCTTCCGCGGCATCAAGTGCGTGGAGTCCGGCGGCCCGGAACCGGGCGTCGGCTGCGCCGGCCGCGGCGTCATCACCTCGATCAACTTCCTCGAGGAGAACGGCGCCTATGACGACGTCGACTACGTCAGCTACGACGTGCTGGGCGACGTGGTCTGC…
2514182825	IMG	K02588	nifH; nitrogenase iron protein NifH	Rhodospirillum photometricum DSM 122	GTGGAGACGACGCGGGGATGTCGTCCAGTAAAAACCCGGCCAAAGGAGCCCCTCATCATGACGCGCAAGGTTGCCATTTACGGAAAAGGCGGGATCGGCAAGTCCACCACGACGCAGAATACCGCCGCTGCCCTTGCCTATTACCATGATAAGAACGTCTTTATTCATGGCTGCGACCCCAAGGCGGACTCCACCCGCCTGATCCTGGGCGGTCTGCCCCAGGAGACGGTGATGGACACCTTGCGCCAAGTTGGCGCCGAAAAGGTGACCTTGGACAAGGTGGTCAAGACCGGCTTTCGTGACATTCGCTGCGTGGAATCGGGCGGTCCCGAGCCCGGCGTGGGCTGCGCTGGCCGCGGCGTGATCACCGCCATCGACCTGATGGAAGCCAACGAAGCG…
2514184973	IMG	K02588	nifH; nitrogenase iron protein NifH	Rhodospirillum photometricum DSM 122	ATGTCAGATCAAAGAACGCAAAGGATGGTTTCCATGAGCGCCAAGCTTCGTCAGATCGCTTTCTACGGCAAGGGCGGTATCGGCAAGTCCACCACCTCCCAGAACACGCTCGCCGCTCTGGCCGAAATGGATCAGCGCATCTTGATCGTCGGCTGCGACCCGAAGGCTGACTCCACTCGACTGATCCTCAACACCAAGCTCCAAGACACCGTGCTGCACTTGGCCGCCGAGGCCGGTTCGGTCGAGGACCTGGAACTCGAAGACGTTCTGAAGCTGGGCTACAAGGGCATCAAGTGCACCGAGTCCGGTGGTCCCGAGCCCGGCGTGGGCTGTGCCGGCCGTGGCGTGATCACCGCCATCAACTTCCTGGAAGAGAACGGCGCCTACGACGATGTGGAC…
2514185541	IMG	K02588	nifH; nitrogenase iron protein NifH	Rhodospirillum photometricum DSM 122	ATGTCCCGGCGCCCACCCCGGCCCAGGTGGCTCGGGCCCGCCTGGAGGCCGGCACGCATCTCAGCGTGTTTTCCCACTGCCAACGCTGCCGCGCCGATGCGGCGGGCATTCCCGGCGTCACCGACATCGCCGAGCGCCTCTATGACCGGCGCCTTGACGCCGAGACCTTCTCTCACGGCTAAAAGTCCAAGGAATTGTAAGACCATGGCCAAGGAACTCAAGCAGATCGCCATTTATGGCAAGGGTGGCATCGGCAAGTCCACCACCACCTCCAACATCAGCGCGGCACTAGCCGAGGCGGGCTACCGGGTGATGCAGTTTGGCTGCGATCCCAAGAGCGATTCCACCAACACCTTGCGCGGCGGCACCTACATTCCCTCGGTACTTGATCTGCTGCGG…
2514206995	IMG	K02588	nifH; nitrogenase iron protein NifH	Selenomonas ruminantium lactilytica TAM6421	ATGGCAAAAGAAGGCTTGCGTCAGATTGCAATTTACGGTAAGGGCGGCATTGGTAAATCCACCACCACCCAGAACCTTACCGCCGGGCTTACGGAGCTGGGCAAGAATGTCATGGTGGTGGGCTGTGACCCCAAGGCTGATTCCACTCGTCTGCTCTTGGGCGGTTTGGCCCAGAAGACCGTTCTCGATACCCTGCGGGACGAGGGCGAGGACGTGGAACTGGACAGCATCCTGAAGACCGGTTTTGGCGGCACCCGCTGCGTGGAATCCGGCGGCCCGGAACCGGGGGTTGGCTGCGCCGGCCGCGGCATCATCACCTCCATTGGCCTGCTGGAACGTCTGGGCGCCTATACCGACGACTTGGATTATGTGTTCTATGACGTCCTGGGCGACGTGGTC…
2515014831	IMG	K02588	nifH; nitrogenase iron protein NifH	Ensifer fredii USDA257	ATGGCAGGTCTGCGTCAAATCGCGTTTTACGGCAAGGGCGGTATCGGCAAGTCCACCACCTCGCAGAACACGCTCGCCGCCCTTGTCGACCTCGGGCAGAAGATCCTCATCGTCGGCTGCGATCCCAAGGCCGACTCCACCCGGCTCATCCTCAACGCGAAGGCGCAGGACACGGTCCTGCATCTGGCGGCCAAGGAGGGATCGGTGGAAGATCTCGAGGTCGAGGACGTGCTCAAGGTCGGCTACAAGGGCATCAAATGCGTCGAGTCCGGCGGCCCCGAACCGGGCGTCGGCTGCGCCGGCCGCGGCGTCATCACCTCGATCAACTTCCTGGAGGAAAATGGCGCCTATGACGATGTCGACTACGTCTCCTACGACGTGCTGGGCGACGTGGTGTGC…
2515014954	IMG	K02588	nifH; nitrogenase iron protein NifH	Ensifer fredii USDA257	ATGGCAGGTCTGCGTCAAATCGCGTTTTACGGCAAGGGCGGTATCGGCAAGTCCACCACCTCGCAGAACACGCTCGCCGCCCTTGTCGACCTCGGGCAGAAGATCCTCATCGTCGGCTGCGATCCCAAGGCCGACTCCACCCGGCTCATCCTCAACGCGAAGGCGCAGGACACGGTCCTGCATCTGGCGGCCAAGGAGGGATCGGTGGAAGATCTCGAGGTCGAGGACGTGCTCAAGGTCGGCTACAAGGGCATCAAATGCGTCGAGTCCGGCGGCCCCGAACCGGGCGTCGGCTGCGCCGGCCGCGGCGTCATCACCTCGATCAACTTCCTGGAGGAAAATGGCGCCTATGACGATGTCGACTACGTCTCCTACGACGTGCTGGGCGACGTGGTGTGC…
2516126355	IMG	K02588	nifH; nitrogenase iron protein NifH	Desulfotomaculum kuznetsovii 17, DSM 6115	TTGAGAAAGATAGCTATTTACGGAAAGGGCGGCATTGGCAAGTCCACTACCACAGCTAACGTGTCCGCAGCCCTGGCCAGGCAGGGCTATAGAGTGATGCAGATCGGCTGCGATCCCAAGGCAGATTCCACCAGAACGCTTATGGGCGGCCGGGAGATCCCCACAATACTGGATGTACAAAGGGAAAAGAAAAATGGCGTCCGGTTGGAGGATATTGTCTTCACGGGTTTCGGTGGGGTTTTGTGTGCCGAATCCGGGGGGCCGACCCCTGGGGTGGGCTGCGCCGGCAGGGGCATCATCGCTGCCTTTGAAACTCTGGAATTTTTAAAGGCCTTTGAAGTTTACCGGCCGGATATAGTTTTTTACGATGTACTCGGCGATGTAGTCTGCGGTGGTTTT…
2516126360	IMG	K02588	nifH; nitrogenase iron protein NifH	Desulfotomaculum kuznetsovii 17, DSM 6115	ATGTCTGAGAAACGGGTGAGACAGGTGGCCTTTTACGGCAAAGGCGGGGTGGGTAAATCCACCACCTCTTCCAATGTTGCGGCAGCCCTGGCGGAGAAGGGATATAGAGTAATGGTGGTAGGTTGTGACCCAAAACACGACTGTACCGGTAATTTGCGCCGGGGCCGGGAGATACCTACAGCATTGGATGTTTTAAGGGACAAAGGGATGGAAAAGAACACTATCGAGGAACTGATTAGCGGCAAAACTATTAAACTGGAGGAAATTGTTTTTGAAGGGTATCGCGGGATTTACTGCGTTGAGGCAGGCGGCCCCAAGCCCGGTTACGGCTGTGCCGGGAGAGGGGTGATAATCGTCATGGATCTACTGCAAAAAATAGGGGTATTTGAGAGGCTTAAG…
2516127511	IMG	K02588	nifH; nitrogenase iron protein NifH	Desulfotomaculum kuznetsovii 17, DSM 6115	ATGACCAGAAAAATTGCCATTTACGGAAAGGGTGGTATTGGCAAATCCACCACCCAGCAAAATACCGCTGCCGCCCTTGCCCATTTCTATGGGAAAAAAGTTTTGATCCATGGCTGCGACCCCAAGGCGGACTGCACGCGGTTAATACTTGGCGGCAAGCCGCAGGAGACGGTGATGGATACCCTGCGGGAATTCGGAGAGGACGCGGTGACCATCGAGCGGGTAGTAAAGACCGGGTTCTGCGGGATCAAGTGTGTCGAGTCCGGGGGGCCGGAACCGGGTGTCGGTTGTGCCGGTAGGGGTGTGATCACGGCCATCAGTTTGATGGAAGAGCTGGGTGCTTACACGCCGGACCTGGATTTCATCTTTTTCGACGTGCTGGGTGACGTTGTCTGCGGT…
2516149990	IMG	K02588	nifH; nitrogenase iron protein NifH	Fischerella sp. PCC 9605	ATGTCCGACGATAAAATCAGACAGATAGCCTTCTACGGTAAAGGCGGTATCGGTAAGTCTACTACTTCTCAAAACACCCTTGCCGCTATGGCAGAAATGGGTCAGCGGATTATGATTGTGGGATGCGACCCCAAAGCTGACTCCACCCGTTTGATGCTGCACGCTAAAGCTCAAACCACCGTGCTGCACTTAGCAGCAGAAAGAGGTGCAGTAGAAGACTTAGAACTTGAAGAAGTAATGTTAACCGGTTTTCGCGGTGTTCGTTGCGTGGAATCTGGTGGTCCCGAGCCTGGTGTAGGTTGCGCCGGTCGTGGTATCATCACCGCCATCAACTTCTTGGAAGAAAACGGTGCTTACCAAGACCTAGACTTTGTATCTTACGACGTGTTGGGTGACGTT…
2516860630	IMG	K02588	nifH; nitrogenase iron protein NifH	Anabaena circinalis AWQC131C (Submitted file with automatic translation by Kostas)	ATGACTACTGACGCAAATATTAGACAGATAGCTTTCTACGGCAAGGGCGGTATCGGTAAATCTACCACTTCTCAAAACACCCTCGCAGCTATGGCTGAAATGGGTCAACGCATCATGATCGTAGGTTGCGACCCTAAAGCTGACTCCACCCGTTTGATGCTTCACTCCAAGGCTCAAACCACCGTATTACACTTAGCTGCTGAAAGAGGCGCTGTTGAAGATTTGGAACTCCACGAAGTCATGTTAACCGGTTTCCGTGGTGTTAAGTGCGTAGAATCTGGTGGTCCAGAACCCGGTGTAGGTTGCGCTGGTCGTGGTATTATCACCGCTATTAACTTCCTAGAAGAAAACGGTGCTTACCAAGATTTAGACTTCGTATCTTACGACGTATTAGGTGAC…
2516865764	IMG	K02588	nifH; nitrogenase iron protein NifH	Anabaena circinalis AWQC310F (Submitted file with automatic translation by Kostas)	TTGGCTGCTGAAAGAGGCGCTGTTGAAGATTTGGAACTCCACGAAGTCATGTTAACCGGTTTCCGTGGTGTTAAGTGCGTAGAATCTGGTGGTCCAGAACCCGGTGTAGGTTGCGCTGGTCGTGGTATTATCACCGCTATTAACTTCCTAGAAGAAAACGGTGCTTACCAAGATTTAGACTTTGTATCTTACGACGTATTAGGTGACGTTGTATGTGGTGGTTTTGCTATGCCTATCCGTGAAGAATAA
2516865777	IMG	K02588	nifH; nitrogenase iron protein NifH	Anabaena circinalis AWQC310F (Submitted file with automatic translation by Kostas)	ATGTACGCTGCAAACAACATCGCTCGTGGTATTTTGAAATATGCTCACTCCGGTGGTGTCCGTTTAGGTGGTTTGATTTGTAACAGCCGTAAGGTTGACCGCGAAATCGAATTAATCGAAACCTTAGCTGAACGTTTGAACACCCAAATGATTCACTTCGTACCCCGCGACAACATCGTTCAACACGCAGAATTGCGTCGTATGACCGTTAACGAATATGCACCTGATAGCACTCAAGGTAATGAATACCGCGCATTAGCGAAGAAAATCATCAACAACCAAAAACTCACCATCCCCACACCTATCGAAATGGATGAGTTGGAAGCATTGTTGGTTGAATTTGGTATTCTTGATGATGACACCAAGCACGCTGAAATCATCGGTAAACCCGCTGCTGCT…
2516866526	IMG	K02588	nifH; nitrogenase iron protein NifH	Anabaena circinalis AWQC310F (Submitted file with automatic translation by Kostas)	ATGACTACTGACGCAAATATTAGACAGATAGCTTTCTACGGCAAGGGCGGTATCGGTAAATCTACCACTTCTCAAAACACCCTCGCAGCTATGGCTGAAATGGGTCAACGCATCATGATCGTAGGTTGCGACCCTAAAGCTGACTCCACGAAGTTTTATTCTGTGGTACATTGTAGAGATTATTTTCTGTGA
2517063015	IMG	K02588	nifH; nitrogenase iron protein NifH	Fischerella sp. PCC 9339	ATGACTGAGAATATTAGACAGATCGCTTTCTACGGTAAAGGCGGTATCGGTAAGTCTACAACTTCTCAAAATACCCTTGCCGCTATGGCAGAAATGGGTCAGCGGATTATGATTGTCGGATGTGATCCTAAAGCTGACTCTACCCGTTTGATGCTTCACAGTAAAGCTCAAACCACTGTGCTGCACTTAGCAGCAGAAAGAGGAGCAGTAGAAGACTTAGAACTCGAAGAAGTAATGTTAAAAGGTTTCCGTGATGTTAAGTGCGTGGAATCTGGTGGTCCCGAACCCGGTGTAGGTTGTGCTGGTCGTGGTATCATCACTGCCATTAACTTCTTGGAAGAAAACGGTGCATACCAAGACTTAGACTTCGTATCATACGACGTATTGGGTGACGTTGTG…
2517064870	IMG	K02588	nifH; nitrogenase iron protein NifH	Fischerella sp. PCC 9339	ATGTCCGACGAAAGAATTAGACAAATAGCTTTCTATGGTAAAGGCGGTATTGGTAAATCTACCACCTCGCAAAATACCCTCGCTGCAATGGCAGAAATGGGTAAACGGATTTTGATTGTAGGATGCGATCCTAAAGCTGACTCCACCCGCTTAATCCTCCACTGTAAAGCTCAAACCACCGTGTTACACCTGGCAGCAGAAAAGGGTGCAGTAGAAGACTTAGAATTGGAAGAAGTAGTAATCAATGGTTTTCGTAATATTAGGTGTGTAGAATCTGGTGGTCCTGAACCTGGTGTAGGTTGTGCTGGTCGGGGTATCATCACTGCCATTAACTTTCTTGAAGAAAACGGCGCTTACCAAGACCTAGATTTTGTCTCCTATGATGTATTGGGTGACGTT…
2517239414	IMG	K02588	nifH; nitrogenase iron protein NifH	Mastigocladopsis repens PCC 10914	ATGTCCGTTGACGAAAAAATTAGACAGATAGCTTTCTACGGCAAGGGCGGTATCGGTAAATCCACCACCTCTCAAAACACCCTCGCCGCTATGGCAGAAATGGGTCAGCGCATTTTGATTGTGGGTTGCGACCCCAAAGCTGACTCTACCCGTTTGATGCTGCACAGCAAAGCTCAAACCACCGTGTTGCACTTGGCTGCTGAACGGGGTGCTGTAGAAGACCTAGAACTCGAAGAAGTGATGCTCACAGGTTTCCGTGGTGTGCGTTGCGTGGAGTCTGGTGGTCCTGAACCCGGTGTAGGTTGCGCCGGTCGTGGTATCATCACCGCCATTAATTTCTTGGAAGAAAACGGTGCTTACCAAGACGTTGACTTCGTTAGCTACGACGTGTTGGGTGAC…
2517499423	IMG	K02588	nifH; nitrogenase iron protein NifH	Clostridium acidurici 9a, DSM 604	ATGAAGAAAATAGCAGTATACGGAAAGGGCGGTATAGGAAAATCAACTACAGTTTCTAATTTATCAGCAGCACTTTCTACTTTAGGATATAAGGTTATGCAAGTAGGCTGTGATCCTAAAGCTGACTCCACTAAGAACCTTATGAAGGGTAAGTTCATACCTACAGTTTTAGATGTTCTAAAAGAAAAAGAAGATAATGTAGAGATAGAAGATATAGTATTTAAGGGTTATAACGATATTTTATGCGTAGAAGCGGGAGGACCTACTCCTGGAGTTGGGTGCGCAGGTAGAGGAATAATAACAGCTTTTGAGAAGTTGGAAGAGCTAGAAGTCTTTGAAGAATATCAACCAGATATAGTTATATATGATGTTTTAGGAGATGTAGTATGTGGTGGATTT…
2517501216	IMG	K02588	nifH; nitrogenase iron protein NifH	Clostridium acidurici 9a, DSM 604	TTGAGTAAAAAACTAAAACAAATAGCAATCTACGGAAAAGGAGGAATAGGTAAATCAACAACAACTTCAAATATAAGTGCAGCTTTAAGCACTATGGGATATAAAGTAATGCAATTTGGATGTGATCCTAAGGCTGATTCAACTAATACATTAAGAGATGGGACTTATATTCCAACAGTCTTAGATACTCTTAGGGAAAAAAGTAAAGTTGATGTGCACGAGGTAATTTTTGAAGGATTCAATGGAATCTACTGTGTAGAGGCGGGAGGCCCAGCACCTGGGGTTGGCTGTGCTGGTAGGGGTATTATTACTGCCGTTGAACTATTTAAACAACAAAAAATATTTGAAGAACTTGATTTAGACTATGTTATATACGATGTACTGGGAGATGTTGTATGT…
2517642825	IMG	K02588	nifH; nitrogenase iron protein NifH	Sinorhizobium fredii HH103	ATGGCAGGTCTGCGTCAAATCGCGTTTTACGGCAAGGGCGGTATCGGCAAGTCCACCACCTCGCAGAACACGCTCGCCGCCCTTGTCGACCTCGGGCAGAAGATCCTCATCGTCGGCTGCGATCCCAAGGCCGACTCCACCCGGCTCATCCTCAACGCGAAGGCGCAGGACACGGTCCTGCATCTGGCGGCCAAGGAGGGATCGGTGGAAGATCTCGAGGTCGAGGACGTGCTCAAGGTCGGCTACAAGGGCATCAAATGCGTCGAGTCCGGCGGCCCCGAACCGGGCGTCGGCTGCGCCGGCCGCGGCGTCATCACCTCGATCAACTTCCTGGAGGAAAATGGCGCCTATGACGATGTCGACTACGTCTCCTACGACGTGCTGGGCGACGTGGTGTGC…
2517642881	IMG	K02588	nifH; nitrogenase iron protein NifH	Sinorhizobium fredii HH103	ATGGCAGGTCTGCGTCAAATCGCGTTTTACGGCAAGGGCGGTATCGGCAAGTCCACCACCTCGCAGAACACGCTCGCCGCCCTTGTCGACCTCGGGCAGAAGATCCTCATCGTCGGCTGCGATCCCAAGGCCGACTCCACCCGGCTCATCCTCAACGCGAAGGCGCAGGACACGGTCCTGCATCTGGCGGCCAAGGAGGGATCGGTGGAAGATCTCGAGGTCGAGGACGTGCTCAAGGTCGGCTACAAGGGCATCAAATGCGTCGAGTCCGGCGGCCCCGAACCGGGCGTCGGCTGCGCCGGCCGCGGCGTCATCACCTCGATCAACTTCCTGGAGGAAAATGGCGCCTATGACGATGTCGACTACGTCTCCTACGACGTGCTGGGCGACGTGGTGTGC…
2517647691	IMG	K02588	nifH; nitrogenase iron protein NifH	Cyanobacterium sp. ESFC-1	ATGAGACAGATTGCATTTTACGGAAAAGGCGGTATCGGTAAATCCACCACTTCTCAAAACACCATCGCAGCCTTATCAGAAACCGAGCGCGTCATGATCGTTGGGTGTGACCCGAAAGCCGACTCCACCCGCTTGATGCTCCACTGCAAAGCCCAAACCACAATTCTTAGCCTCGCTGCTGAACGCGGTTCAGTAGAAGATGTCGAACTCGAAGAAGTATTAGTCCCAGGCTACAACAACGTCCGTTGCGTTGAATCCGGTGGTCCAGAACCCGGAGTCGGCTGTGCAGGACGGGGGATTATCACCGCCATTAACTTCCTCGAAGAAGAAGGCGCTTACGAAGACCTCGACTTAGTGTCCTACGATGTATTAGGTGACGTAGTTTGCGGTGGTTTCGCC…
2517693975	IMG	K02588	nifH; nitrogenase iron protein NifH	Leptolyngbya sp. PCC 6406	ATGCGACAGATTGCATTTTACGGAAAAGGCGGCATCGGCAAATCCACCACCTCCCAGAACACCCTGGCCGCCATGGCCGAACAAGGCCAACGCATCATGATCGTTGGCTGTGACCCCAAGGCCGACTCCACCCGCCTGATGCTCCACAGCAAAGCCCAAACCTCCGTGCTGCAACTGGCTGCCGAACTCGGTGCCGTTGAAGATGTCGAACTTGAGCAAGTGCTGCAAATCGGCTATCGCGGCGTCAAGTGCGTTGAGTCGGGCGGCCCAGAACCCGGCGTCGGCTGTGCCGGTCGAGGCATCATTACCGCCATCAACTTCCTCGAAGAAGAAGGCGCTTACGAAGATCTCGACTTCGTTTCCTACGACGTACTGGGCGACGTAGTCTGCGGCGGTTTC…
2518906535	IMG	K02588	nifH; nitrogenase iron protein NifH	Burkholderia phenoliruptrix BR3459	ATGTCTCAACTTCGGCAAATCGCCTTCTACGGCAAAGGCGGCATCGGCAAGTCCACCACGTCGCAAAATACGCTTGCGGCGCTGAGCGACCTCGGGCAGAAGATCCTCATCGTAGGGTGTGATCCAAAGGCTGACTCGACGCGCCTGATACTGCACGCGAAGGCGCAGGACACAATTCTCTCGCTTGCGGCGGAAGCGGGTTCAGTCGAGGACCTGGAACTCGATGACGTGATGAAGATCGGCTACAAGGAAATCCGCTGCGTCGAGTCGGGGGGGCCTGAGCCGGGCGTCGGCTGCGCGGGCCGTGGCGTCATCACGTCGATCAATTTCCTCGAGGAGAACGGCGCGTATGACGGCGTGGACTATGTGTCGTACGACGTGCTCGGCGACGTGGTGTGC…
2518906582	IMG	K02588	nifH; nitrogenase iron protein NifH	Burkholderia phenoliruptrix BR3459	ATGTCTCAACTTCGGCAAATCGCCTTCTACGGCAAAGGCGGCATCGGCAAGTCCACCACGTCGCAAAATACGCTTGCGGCGCTGAGCGACCTCGGGCAGAAGATCCTCATCGTAGGGTGTGATCCAAAGGCTGACTCGACGCGCCTGATACTGCACGCGAAGGCGCAGGACACAATTCTCTCGCTTGCGGCGGAAGCGGGTTCAGTCGAGGACCTGGAACTCGATGACGTGATGAAGATCGGCTACAAGGAAATCCGCTGCGTCGAGTCGGGGGGGCCTGAGCCGGGCGTCGGCTGCGCGGGCCGTGGCGTCATCACGTCGATCAATTTCCTCGAGGAGAACGGCGCGTATGACGGCGTGGACTATGTGTCGTACGACGTGCTCGGCGACGTGGTGTGC…
2519462805	IMG	K02588	nifH; nitrogenase iron protein NifH	Burkholderia sp. KJ006	ATGTCTCAACTTCGGCAAATCGCCTTCTATGGCAAAGGCGGCATCGGCAAATCGACCACGTCGCAGAACACGCTCGCGGCGCTGACCGATCTGGGCCAGAAGATCCTGATCGTCGGCTGCGACCCGAAGGCCGACTCGACGCGCCTGATCCTGCACGCGAAGGCGCAGGACACGATCCTGTCGCTCGCGGCGGAGGCCGGCTCGGTCGAGGATCTCGAGCTCGAGGACGTGATGAAGATCGGCTACAAGGACATTCGCTGCGTCGAGTCGGGCGGCCCGGAGCCGGGCGTCGGCTGCGCGGGGCGCGGCGTCATCACGTCGATCAACTTCCTCGAGGAGAACGGCGCGTATGACGGCGTCGACTACGTGTCGTACGACGTGCTCGGCGACGTGGTGTGC…
2519472610	IMG	K02588	nifH; nitrogenase iron protein NifH	Methanolobus psychrophilus R15	ATGGGAAAAAAGATACTTTTAGTAGGATGTGACCCTAAGGCGGACTCAACAAGAATGCTTCTTGGAGGTCTTAACCAGAGGACAGTACTTGACACATTAAGGGCAGAAGGTGATGAATCTGTTGAACTCGACAAGCTTCTACAACCAGGATTTGGAGGAATAAAGTGTGTCGAATCAGGCGGACCTGAACCAGGTGTCGGTTGTGCGGGAAGAGGTATTATCACATCAATTAACCTGCTGGAAAACCTTGGTGCATACGACGAGGATCTGGATTACGTATTCTACGACGTGCTCGGTGATGTGGTATGCGGAGGTTTCGCAATGCCAATTCGTGAAGGAAAGGCTAAGGAGATATACATAGTTGCAAGTGGGGAACTCATGGCCATCTATGCAGCTAAC…
2519482226	IMG	K02588	nifH; nitrogenase iron protein NifH	Thermoanaerobacterium saccharolyticum JW/SL-YS485, DSM 8691	ATGAGACAAGTAGCTATTTATGGTAAAGGTGGTATTGGAAAATCAACAACGACTCAAAATACTGTTGCAGCATTGTCAGAAATGGGTAAAAAAGTCATGGTAGTTGGATGCGACCCAAAGGCAGATTCAACAAGGCTTTTGCTTCATGGATTAAATCAAAAAACAGTTCTTGACACTATAAGGGATGAAGGTGAAGATATAGAACTTGACGATATTATGCGTTCTGGCTATGGCAATACAAAATGCGTCGAATCAGGCGGCCCTGAGCCAGGTGTTGGATGTGCAGGTCGTGGTATCATCACATCGATAAATATGCTGGAAAACTTAGGAGCTTATGATGATGATCTTGATTATGTCTTTTATGACGTCCTTGGTGATGTCGTCTGTGGTGGTTTTGCA…
2520070101	IMG	K02588	nifH; nitrogenase iron protein NifH	Dehalobacter sp. CF	ATGCGACAAATAGCGATTTACGGTAAAGGGGGTATCGGCAAGTCCACTACCACACAAAATACGGTGGCAGCCTTAGCCGAAATGGGAAAGAAAATCATGATTGTCGGCTGTGATCCTAAAGCAGACTCGACGAGACTTATCTTAAATATTAAAGCCCAGACCACCGTGATGGATATGGCCAGAGACAAAGGATCAGTCGAAGACATCGAACTGGAGGATGTTCTCTACACAGGATACGGAGATGTACGCTGCGCTGAATCCGGAGGTCCTGAACCGGGTGTCGGCTGCGCAGGACGCGGTGTTATCACGGCAATTAACTTTCTGGAAGAGAATGGAGCCTATACGCCTGATTTGGATTACGTTTTTTATGACGTTTTGGGCGACGTTGTTTGCGGCGGA…
2520955725	IMG	K02588	nifH; nitrogenase iron protein NifH	Dehalobacter sp. 11DCA	ATGCGACAAATAGCGATTTACGGTAAAGGGGGTATCGGCAAGTCCACTACCACACAAAATACGGTGGCAGCCTTAGCCGAAATGGGAAAGAAAATCATGATTGTCGGCTGTGATCCTAAAGCAGACTCGACGAGACTTATCTTAAATATTAAAGCCCAGACCACCGTGATGGATATGGCCAGAGACAAAGGATCAGTCGAAGACATCGAACTGGAGGATGTTCTCTACACAGGATACGGAGATGTACGCTGCGCTGAATCCGGAGGTCCTGAACCGGGTGTCGGCTGCGCAGGACGCGGTGTTATCACGGCAATTAACTTTCTGGAAGAGAATGGAGCCTATACGCCTGATTTGGATTACGTTTTTTATGACGTTTTGGGCGACGTTGTTTGCGGCGGA…
2521956081	IMG	K02588	nifH; nitrogenase iron protein NifH	Sulfuricurvum sp. RIFRC-1	TTGCGACAAATCGCGTTCTACGGAAAAGGTGGGATCGGTAAATCTACTACATCTCAAAATACATTGGCAGCAATGTCACACTATTTCGATAAAAATATTATGATCGTTGGATGTGATCCAAAAGCGGATTCAACTCGTTTGATTCTTCACGAGAAAGCACAAGATACTATTCTTTCTCTTGCAGCAGAATACGGCACTATCGAAGATGTTGAGATGGAACAAGCTCGTCTTTGGGGTAAAGGCTTATTTGATAAAGAAACTCCGGGTGGTTGGATCAACTGCACAGAGTCAGGCGGACCAGAGCCAGGAGTAGGTTGTGCAGGTCGTGGTGTTATTACAGCGATTAACTTCCTCGAAGAAGAGGGTGCTTACGATGAAGAGGGACTTGATTTCGTTTCT…
2522003214	IMG	K02588	nifH; nitrogenase iron protein NifH	Thermacetogenium phaeum DSM 12270	ATGACGAGAAAGATTGCGATTTACGGCAAAGGCGGCATCGGCAAGTCAACCACCCAGCAGAATACGGCAGCCGCACTGGCCTACTTCTACGGGAAGAAGGTTCTGATTCACGGGTGTGATCCCAAAGCCGACTGTACCCGCATGATCCTGGGAGGGAAGCCGCAGGAGACCGTAATGGATACCCTGCGGGAATTCGGTGAGGACGCAGTTACCCTCGAAAAGGTGGTTAAGACCGGCTTCTGCGGCATCAGGTGCGTGGAGTCCGGGGGGCCGGAGCCCGGTGTGGGTTGCGCCGGCAGAGGTGTGATCACCGCCATCAACCTGATGGAGGAGCTCGGTGCCTACACGCCCGATCTGGATTTCATCTTCTTTGATGTGCTGGGGGATGTGGTCTGCGGT…
2522374954	IMG	K02588	nifH; nitrogenase iron protein NifH	Cylindrospermopsis raciborskii 509 (upload fresh set) : scaffold234] (+)strand	ATGAGCGACGAAAGAATTAGACAGATAGCATTCTACGGCAAAGGCGGTATTGGTAAATCTACCACCTCTCAAAACACTCTAGCAGCTATGGCTGAAATGGGCCAACGCATTCTAATTGTAGGTTGTGATCCCAAAGCTGACTCTACTCGTTTGATGCTGCACTCTAAGGCTCAAACTACCGTATTGCACTTGGCTGCTGAGAAAGGTGCTGTAGAAGACCTGGAATTGGAAGAAGTAATGCTGGCCGGATTCCGTGGTGTTAAATGCGTGGAATCTGGTGGTCCAGAACCCGGTGTAGGTTGTGCTGGTCGTGGTATTATCACTGCCATTAACTTTTTAGAAGAAAATGGTGCTTACCAAGATTTAGACTTCGTTTCCTACGACGTATTGGGTGACGTT…
2522377930	IMG	K02588	nifH; nitrogenase iron protein NifH	Cylindrospermopsis raciborskii 506 (upload fresh set)	GTGGAATCTGGTGGTCCAGAACCCGGTGTAGGTTGTGCTGGTCGTGGTATTATCACTGCCATTAACTTTTTAGAAGAAAATGGTGCTTACCAAGATTTAGACTTCGTTTCCTACGACGTATTGGGTGACGTTGTATGTGGTGGTTTCGCTATGCCCATTCGTGAAGGTAAAGCACAAGAAATCTACATCGTTACCTCCGGTGAAATGATGGCGATGTATGCTGCAAACAACATCGCTCGTGGTATTTTGAAATATGCTCACTCCGGTGGTGTGCGTTTAGGTGGTTTAATCTGTAATAGCCGTAAGGTTGACCGTGAAGCTGAATTGATTGAAAACTTAGCTGAACGTTTAAACACCCAAATGATTCACTTCGTACCTCGTGATAACATTGTTCAACAC…
2522546745	IMG	K02588	nifH; nitrogenase iron protein NifH	Clostridium stercorarium stercorarium, DSM 8532	ATGAGACAGGTGGCAATTTATGGCAAAGGTGGTATTGGTAAGTCTATTATTACCCAAAACCTTACCGCAGGCCTTGGTGAAATGGGCAAGAAGGTTATGGTGGTTGGATGTGATCCAAAGGCAGACTCTACCCGGCTGCTTCTTGGCGGATTGGCCCAGAAAACCGTTTTGGATACCCTTCGGGATGAGGGCGAGGATATTGAGCTGGAATCCATATGGCGGAAGCGGCCAAGGCGGGGGCATATTATGTGGACTGTACTCTGCAGGGCATTGGAGAACGGGCCGGAAACTGTGATTTCCATAAATTCGTGGGTGTAG
2522546817	IMG	K02588	nifH; nitrogenase iron protein NifH	Clostridium stercorarium stercorarium, DSM 8532	ATGGGCAGCAAAACCAGGCAAATAGCAATTTACGGCAAAGGAGGAATAGGAAAATCCACCACCACACAAAATCTTACAGCCGGACTTGCCGAAATGGGCAGGAAAGTAATGGTTGTCGGATGCGATCCAAAAGCTGATTCCACACGCCTGCTTCTCGGGACTCTTGCCCAGCGCACCGTTCTCGATACAATCCGTGAAACCGGCGAGGACGTGGATTTGGACAGCATTGTGCGTACGGGTTTTCGCGGTGTCAAATGCGTTGAATCAGGCGGTCCCGAGCCCGGTGTCGGGTGTGCAGGCCGGGGAATTATAACCTCAATAGGGCTTCTTGAACAACTGGGGGCATATACCGAAGACCTGGATTATGTTTTTTATGACGTTCTCGGCGATGTTGTCTGC…
2524015974	IMG	K02588	nifH; nitrogenase iron protein NifH	Ensifer meliloti GR4	ATGGCAGCTCTGCGTCAGATCGCGTTCTACGGTAAGGGGGGTATCGGCAAGTCCACGACCTCCCAAAATACACTCGCCGCGCTTGTCGACCTGGGGCAAAAGATCCTTATTGTCGGCTGCGATCCGAAAGCGGACTCCACGCGCCTCATCCTGAACGCAAAGGCACAGGACACCGTACTGCATCTTGCGGCAACCGAAGGTTCGGTCGAAGACCTCGAGCTCGAGGACGTGCTCAAAGTGGGTTACAGAGGCATCAAGTGCGTGGAGTCCGGTGGCCCAGAGCCGGGCGTCGGCTGCGCCGGACGCGGCGTTATCACCTCGATCAACTTCCTGGAAGAGAACGGCGCTTACAACGATGTCGATTACGTCTCATACGACGTGCTAGGGGACGTAGTATGC…
2524422741	IMG	K02588	nifH; nitrogenase iron protein NifH	Rhizobium tropici CIAT899	ATGTCAGATTTGCGTCAAATCGCATTCTACGGCAAAGGGGGCATCGGCAAGTCCACCACCTCACAAAATACGCTCGCAGCCCTTGTCGATCTCGGGCAGAAGATCCTGATCGTCGGCTGCGATCCCAAAGCCGACTCCACCCGCCTGATCTTGAACTCGAAGGCGCAGGACACCGTGCTGCATCTAGCGGCACAGGAAGGTTCGGTGGAAGACCTCGAACTCGAGGACGTGCTCAAAATCGGCTATAAGGGCATCAAGTGCGTAGAGTCCGGGGGCCCGGAGCCGGGTGTTGGTTGCGCCGGCCGCGGCGTCATCACCTCCATCAACTTCCTTGAGGAAAACGGCGCCTACGACAATGTCGACTATGTCTCCTATGACGTGCTCGGCGACGTCGTGTGC…
2528848177	IMG	K02588	nifH; nitrogenase iron protein NifH	Cyanobacterium sp. UCYN-A2	ATGCGTCAAATTGCATTCTACGGAAAAGGCGGTATCGGTAAATCTACCACATCTCAAAACACCATCGCAGCATTATCTGAAAACAACCGTATCATGATCGTTGGTTGTGACCCTAAAGCAGATTCCACCCGTTTAATGTTGCACTGTAAAGCACAAACCACTGTTTTACATTTAGCTGCAGAAAGAGGAACTGTAGAAGATATTGAACTTGACGAAGTAGTAATTCCTGGTTACAACAACGTTTTATGTGTTGAATCTGGTGGTCCTGAGCCCGGAGTTGGATGTGCTGGTCGTGGTATTATTACTGCTATCAACTTTCTTGAAGAAGAAGGTGCTTACGAAAATCTAGATTTCGTATCTTACGATGTATTAGGAGACGTTGTTTGTGGTGGTTTCGCT…
2529411798	IMG	K02588	nifH; nitrogenase iron protein NifH	Westiella intricata UH strain HT-29-1	ATGACTGAGAATATCAGACAGATCGCTTTCTACGGTAAAGGCGGTATCGGTAAGTCTACAACTTCTCAAAATACCCTTGCTGCTATGGCAGAAATGGGTCAGCGGATTATGATTGTCGGATGTGACCCAAAAGCTGACTCCACTCGTTTGATGCTTCACAGTAAAGCTCAAACCACTGTGCTGCACTTAGCAGCAGAAAGAGGTGCAGTAGAAGACTTAGAACTCGAAGAAGTAATGTTAGCCGGTTTCCGTGGTGTGAAGTGCGTGGAATCTGGTGGTCCCGAACCTGGTGTAGGTTGCGCTGGTCGTGGTATCATCACCGCCATTAACTTCTTGGAAGAAAACGGTGCATACCAAGACTTAGACTTCGTATCCTACGACGTATTAGGTGACGTTGTA…
2529416246	IMG	K02588	nifH; nitrogenase iron protein NifH	Westiella intricata UH strain HT-29-1	ACCCTCGCTGCAATGGCAGAAATGGGTAAACGGATTTTGATTGTAGGATGCGATCCTAAAGCTGACTCCACCCGCTTAATCCTCCACTGTAAAGCTCAAACCACCGTGTTACACCTGGCAGCAGAAAAGGGTGCAGTAGAAGACTTAGAATTGGAAGAAGTAGTAATCAATGGTTTTCGTAATATTAGGTGTGTAGAATCTGGTGGTCCTGAACCTGGTGTAGGTTGTGCTGGTCGGGGTATCATCACTGCCATTAACTTTCTTGAAGAAAACGGCGCTTACCAAGACCTAGATTTTGTCTCCTATGATGTATTGGGTGACGTTGTGTGCGGTGGTTTCGCTATGCCTATCCGTGAAGGTAAAGCCCAAGAAATCTACATCGTTACCTCTGGTGAGATG…
2529416285	IMG	K02588	nifH; nitrogenase iron protein NifH	Westiella intricata UH strain HT-29-1	ATGTCCGACGAAAGAATTAGACAAATAGCTTTCTATGGTAAAGGCGGTATTGGTAAATCTACCACCTCGCAAAATACCCTCGCTGCAATGGCAGAAATGGGTAAACGGATTTTGATTGTAGGATGCGATCCTAAAGCT
2529416288	IMG	K02588	nifH; nitrogenase iron protein NifH	Westiella intricata UH strain HT-29-1	ATGTCCGACGAAAGAATTAGACAAATAGCTTTCTATGGTAAAGGCGGTATTGGTAAATCTACTACTTCGCAAAACACCCTCGCTGCAATGGCAGAAATGGGTAAACGGATTTTGATTGTAGGATGCGATCCTAAAGCT
2529418885	IMG	K02588	nifH; nitrogenase iron protein NifH	Hapalosiphon welwitschii UH strain IC-52-3	ATGACTGAGAATATCAGACAGATCGCTTTCTACGGTAAAGGCGGTATCGGTAAGTCTACAACTTCTCAAAATACCCTTGCTGCTATGGCAGAAATGGGTCAGCGGATTATGATTGTCGGATGTGACCCAAAAGCTGACTCCACTCGTTTGATGCTTCACAGTAAAGCTCAAACCACTGTGCTGCACTTAGCAGCAGAAAGAGGTGCAGTAGAAGACTTAGAACTCGAAGAAGTAATGTTAGCCGGTTTCCGTGGTGTGAAGTGCGTGGAATCTGGTGGTCCTGAACCTGGTGTAGGTTGCGCTGGTCGTGGTATCATCACCGCCATTAACTTCTTGGAAGAAAACGGTGCTTACCAAGACTTAGACTTCGTATCCTACGACGTATTAGGTGACGTTGTA…
2529419262	IMG	K02588	nifH; nitrogenase iron protein NifH	Hapalosiphon welwitschii UH strain IC-52-3	ATGTCCGACGAAAGAATTAGACAAATAGCTTTCTATGGTAAAGGCGGTATTGGTAAATCTACCACCTCGCAAAATACCCTCGCTGCAATGGCAGAAATGGGTAAACGGATTTTGATTGTAGGATGCGATCCTAAAGCTGACTCCACCCGCTTAATCCTCCACTGTAAAGCTCAAACCACCGTGTTACACCTGGCAGCAGAAAAGGGTGCAGTAGAAGACTTAGAATTGGAAGAAGTAGTAATCAATGGTTTTCGTAATATTAGGTGTGTAGAATCTGGTGGTCCTGAACCTGGTGTAGGTTGTGCTGGTCGGGGTATCATCACTGCCATTAACTTTCTTGAAGAAAACGGCGCTTACCAAGACCTAGATTTTGTCTCCTATGATGTATTGGGTGACGTT…
2531846730	IMG	K02588	nifH; nitrogenase iron protein NifH	Crocosphaera watsonii WH 0003	ATGCGTCAAATTGCATTCTACGGAAAAGGTGGTATCGGTAAGTCCACCACTTCTCAAAACACCTTAGCTGGAATGGCTCAATCTGGCAATCGCATCATGATTGTAGGTTGTGACCCCAAAGCTGACTCTACCCGTTTAATCCTCAACTGTAAAGCTCAGGTAACTGTATTACACTTAGCTGCTGAAATGGGTTCTGTTGAAGACTTAGAACTCGAAGACGTAATGCTCGACGGGTTTGAAGGCATCAAGTGTGTAGAATCTGGTGGTCCTGAGCCTGGAGTTGGTTGTGCTGGTCGTGGTATTATCACCTCCATCAACTTCCTAGAAGAAGAAGGAGCTTACGAAGACTTAGAATTCGTATCCTACGACGTATTAGGGGACGTTGTATGTGGTGGTTTC…
2540498004	IMG	K02588	nifH; nitrogenase iron protein NifH	Clostridium stercorarium stercorarium DSM 8532	ATGAGACAGGTGGCAATTTATGGCAAAGGTGGTATTGGTAAGTCTATTATTACCCAAAACCTTACCGCAGGCCTTGGTGAAATGGGCAAGAAGGTTATGGTGGTTGGATGTGATCCAAAGGCAGACTCTACCCGGCTGCTTCTTGGCGGATTGGCCCAGAAAACCGTTTTGGATACCCTTCGGGATGAGGGCGAGGATATTGAGCTGGAATCCATATGGCGGAAGCGGCCAAGGCGGGGGCATATTATGTGGACTGTACTCTGCAGGGCATTGGAGAACGGGCCGGAAACTGTGATTTCCATAAATTCGTGGGTGTAG
2540498068	IMG	K02588	nifH; nitrogenase iron protein NifH	Clostridium stercorarium stercorarium DSM 8532	ATGGGCAGCAAAACCAGGCAAATAGCAATTTACGGCAAAGGAGGAATAGGAAAATCCACCACCACACAAAATCTTACAGCCGGACTTGCCGAAATGGGCAGGAAAGTAATGGTTGTCGGATGCGATCCAAAAGCTGATTCCACACGCCTGCTTCTCGGGACTCTTGCCCAGCGCACCGTTCTCGATACAATCCGTGAAACCGGCGAGGACGTGGATTTGGACAGCATTGTGCGTACGGGTTTTCGCGGTGTCAAATGCGTTGAATCAGGCGGTCCCGAGCCCGGTGTCGGGTGTGCAGGCCGGGGAATTATAACCTCAATAGGGCTTCTTGAACAACTGGGGGCATATACCGAAGACCTGGATTATGTTTTTTATGACGTTCTCGGCGATGTTGTCTGC…
2540562601	IMG	K02588	nifH; nitrogenase iron protein NifH	Methanosarcina mazei Tuc01	ATGAGACAAATAGCAATCTACGGAAAGGGCGGTATAGGAAAATCCACTACCACGCAGAACCTTACTGCAGCCCTTGCAACCATGGGAAACAAAATTCTCCTTGTGGGATGTGACCCCAAAGCGGACTCTACCAGAATGCTGCTTGGTGGCCTGAACCAGAAAACCGTGCTTGACACACTCAGAAGTGAAGGAGACGAAGGAGTAAACCTTGACGTCGTTGTACAGCCAGGTTTTGGGAATATTAAATGTGTGGAATCAGGAGGGCCCGAGCCCGGTGTAGGATGTGCAGGCAGGGGCATTATTACTTCCATAGGGCTGCTCGAAAACCTGGGAGCCTACACTGAAGACCTTGACTATGTATTCTACGACGTGCTTGGTGACGTCGTATGCGGAGGTTTT…
2540579238	IMG	K02588	nifH; nitrogenase iron protein NifH	Leptospirillum ferrooxidans C2-3	ATGCGTCAGATTGCATTCTATGGTAAAGGCGGCATCGGCAAATCCACAACATCCCAGAACACATTGGCAGCCCTCAGCGAAATGGGAAAGAAGATCCTGATCGTCGGCTGTGATCCAAAAGCGGATTCAACACGACTCATCCTTCACGAAAAGGCCCAGAACACCGTCCTTTCCCTCGCAGCCGAGGCCGGAACGGTTGAGGATCTCGAAATTGAAGATGTCATGAAAGTCGGCTTCAGGGACATCCGTTGCGTCGAATCCGGCGGTCCTGAGCCAGGTGTCGGATGTGCCGGTCGCGGTGTGATCACCTCGATCAACTTCCTCGAAGAGAATGGTGCCTACGAAGGTGTCGACTATGTCTCTTACGACGTTCTCGGTGATGTCGTCTGCGGCGGATTC…
2540642515	IMG	K02588	nifH; nitrogenase iron protein NifH	Methanoculleus bourgensis MS2	ATGAAACAGATCGCCCTCTACGGGAAGGGTGGAATCGGGAAATCCACTACTGCAGCAAACCTATCGGCAGCTCTTGCGGAGGAGGGGCTTGATATCCTGCAGATCGGCTGCGATCCGAAGCACGACAGCACCCGCATGCTGATGCACGGGACCTGGATCCCGACGGTGCTCGACCTCATCAGGGAGCGTGGGGACGAGAACATCACCGTCGACGACGTGGTCTACCAGGGTTTCCGGGGGGTGCGATGCGTTGAGGCGGGCGGCCCCGAACCTGGTATCGGGTGCGCCGGCCGGGGCATCATCGCAACGTTCCAGCTCCTCGAACGCCTGGACGCCCTCAAAGGAGACGTGATCGTCTACGACGTCCTCGGGGACGTCGTCTGCGGCGGGTTTGCCATG…
2540667617	IMG	K02588	nifH; nitrogenase iron protein NifH	Candidatus Methanomethylophilus alvus Mx1201	ATGGGCAGGAAGATAGCGATATACGGAAAAGGCGGTATCGGCAAGTCCACGGTATCGTCCAATCTAACAGCGGCCCTCGGCGACATGGGCGTAAAGGTCATGCAGGTGGGATGCGACCCCAAACACGATTCCACCAGAGGGTTGATAGGCGGCAGGTCCCAGAACACCGTCCTCGAATACCTGAAGACCGTGAAACCCGAGGACCGGAGATTGGAGGACGTCATGGCCACTGGATACAGGGGATGTCTCTGCGTCGAGGCCGGAGGGCCCGAACCGGGCGTAGGATGCGCCGGAAGGGGGATAATATCCGCATTCGACCTCCTGGATGACCTGGGGGCGGAATCCGTGGATACGGACATCACCCTTTTCGATGTTCTCGGGGATGTCGTATGCGGAGGT…
2540667736	IMG	K02588	nifH; nitrogenase iron protein NifH	Candidatus Methanomethylophilus alvus Mx1201	ATGTACAAATTGGCCGTCTATGGGAAGGGAGGTATCGGGAAATCCTCCATTTCATCCAACCTCTCCTACATCCTCTCCGAACGCGGCATGAAGGTCCTTCATGTCGGCTGCGATCCGAAACACGATTCCACGAGACTCCTTACGGGAGGGGTCCCCCAGAGGACGTTCATGGACTCCTTCTCCGGCAGAGGGGAGGGGGACGTCATCGAATCCGGGACGAACGGGATCTACTGCGTCGAATGCGGAGGGGCGGAACCCGGCATCGGGTGTGCCGGGAAAGGCATGGCGGCCATGCTGGATTATGTGGAGAGGAACACCCCCGATGACACGGACGTCCGCGTGTGCGACGTCCTGGGGGACGTCGTGTGCGGAGGATTCTCCGTACCGATGAGAAGGGAC…
2540667776	IMG	K02588	nifH; nitrogenase iron protein NifH	Candidatus Methanomethylophilus alvus Mx1201	ATGCGCAGGATCGCCATATACGGCAAGGGCGGAATAGGGAAGTCGACGACATCCTCCAACATAACGGATGCCCTCGCCGAGAGCGGGAAGAAGGTCATCCAGATCGGATGCGACCCCAAGGCGGACTCCACGCGCCTCCTCACCGGCACCGACAGGCCGGTCACCGTCCTCGACCTTATGAGGGACGGCAGGGAACTCGTATTGGAGGACTTCGTACGCGAGGGCAGGCACGGGTGCCTGTGCGTCGAGTGCGGAGGGCCCCGCCCGGGGATGGGCTGTGCGGGACGCGGTATCATGGCCGCCTTCGCCGAGATGGAGAGGCTCGACGCCATCGCCGAGTATGACCCAGACGTGATAATATACGATGTCCTGGGGGACGTCGTGTGCGGCGGGTTCGCC…
2540714220	IMG	K02588	nifH; nitrogenase iron protein NifH	Methylocystis sp. SC2	ATGTCGTCACTACGGCAAATCGCATTTTATGGCAAAGGGGGCATCGGCAAGTCGACGACGTCCCAGAACACGCTCGCCGCTCTGGCCGAGATGGGTCATCGCATTCTGATCGTCGGTTGCGATCCGAAGGCGGACTCGACGCGCCTCATTCTGCACGCCAAGGCGCAGGACACCATCCTGAGCCTCGCCGCCAACGCCGGCAGCGTTGAGGACCTCGAAATCGAAGAGGTGATGAAGGTCGGCTATCGCGACATTCGCTGCGTCGAGTCCGGCGGTCCGGAGCCGGGCGTCGGCTGCGCCGGCCGCGGCGTCATCACCTCGATCAACTTCCTCGAGGAGAACGGCGCTTACGAGGACATCGACTATGTGTCCTATGACGTGCTCGGCGACGTGGTCTGC…
2540714262	IMG	K02588	nifH; nitrogenase iron protein NifH	Methylocystis sp. SC2	ATGTCGTCACTACGGCAAATCGCATTTTATGGCAAAGGGGGCATCGGCAAGTCGACGACGTCCCAGAACACGCTCGCCGCTCTGGCCGAGATGGGTCATCGCATTCTGATCGTCGGTTGCGATCCGAAGGCGGACTCGACGCGCCTCATTCTGCACGCCAAGGCGCAGGACACCATCCTGAGCCTCGCCGCCAACGCCGGCAGCGTTGAGGACCTCGAAATCGAAGAGGTGATGAAGGTCGGCTATCGCGACATTCGCTGCGTCGAGTCCGGCGGTCCGGAGCCGGGCGTCGGCTGCGCCGGCCGCGGCGTCATCACCTCGATCAACTTCCTCGAGGAGAACGGCGCTTACGAGGACATCGACTATGTGTCCTATGACGTGCTCGGCGACGTGGTCTGC…
2540826646	IMG	K02588	nifH; nitrogenase iron protein NifH	Desulfovibrio piezophilus C1TLV30, DSM 21447	ATGAGGAAAGTAGCAATCTACGGTAAAGGCGGCATCGGAAAGTCCACAACCACTCAGAATACTGTTGCTGGTTTGGCTGAAATGGGACGTAAGATCATGGTTGTTGGCTGTGATCCCAAGGCTGATTCCACTCGTTTGTTGCTTGGTGGTCTGGCACAGAAATCCGTTCTCGATACCCTGCGTGAAGAGGGTGAAGATGTTGAGCTGGACGATATCCGCAAGCCTGGTTTTGGCGGAACATGGTGTGTCGAGTCCGGTGGTCCCGAGCCGGGAGTTGGCTGTGCCGGTCGTGGTATCATTACTTCCATCAACATGCTCGAGTCGCTTGGTGCCTACGAAGAGTCCGAAGGACTGGATTATTCATTCTACGATGTCCTCGGTGACGTTGTCTGTGGTGGC…
2540853935	IMG	K02588	nifH; nitrogenase iron protein NifH	Methanobrevibacter sp. AbM4	ATGTGTGAAAAAAGAATAGCTATTTATGGTAAAGGAGGTATTGGTAAATCTACTACAGTAGCTAATTTATCAGCAGCCTTAAGTAATGAGGGTTTAAAAGTTATGGTAATAGGCTGTGATCCTAAGGCCGATACTACTAGAACATTATATGGTATGAGGATTCCTACTATTATACATACTATTAAAGAAAATAGAAATCCTGAATTGGGAGACATAGTCTTTAAAGGTTATAATGGCATTTTATGCACTGAAAGTGGAGGTCCTGAACCTGGTGTAGGCTGTGCAGGACGTGGTGTTATTGTAGCTATGAAACAACTTCAGAAACTTAATGCTTTTAATGAGGATATCGATGTAAGATTCTATGATGTTCTGGGTGATGTTGTCTGTGGAGGTTTCTCA…
2541768334	IMG	K02588	nifH; nitrogenase iron protein NifH	Azotobacter vinelandii CA	ATGGCTATGCGTCAATGCGCCATCTACGGCAAAGGTGGTATCGGTAAGTCCACCACTACTCAGAACCTGGTGGCAGCCCTGGCTGAGATGGGCAAGAAGGTCATGATCGTTGGTTGTGACCCGAAAGCTGACTCCACCCGCCTGATCCTGCACTCCAAGGCCCAGAACACCATCATGGAAATGGCTGCCGAAGCCGGTACCGTGGAAGATCTGGAGCTGGAAGACGTGCTGAAGGCTGGCTACGGCGGCGTCAAGTGCGTTGAGTCCGGTGGTCCGGAGCCGGGCGTTGGCTGCGCCGGCCGTGGTGTTATCACCGCCATCAACTTCCTGGAAGAGGAAGGCGCCTACGAAGACGATCTGGACTTCGTATTCTACGACGTGCTGGGCGACGTGGTGTGT…
2541768463	IMG	K02588	nifH; nitrogenase iron protein NifH	Azotobacter vinelandii CA	ATGGCATTGCGTCAGTGTGCAATTTACGGCAAGGGTGGCATCGGCAAGTCCACCACCACCCAGAACCTGGTCGCCGCCCTCGCCGAAGCCGGCAAGAAAGTGATGATCGTCGGTTGTGACCCGAAAGCCGACTCCACCCGCCTGATCCTGCACTCCAAGGCCCAGGGCACCGTCATGGAAATGGCCGCGTCCGCCGGCTCGGTCGAAGACCTGGAGCTGGAAGACGTGCTGCAGATCGGCTTCGGCGGCGTCAAGTGCGTCGAATCCGGTGGCCCGGAGCCGGGCGTCGGCTGCGCCGGCCGTGGCGTGATCACCGCGATCAACTTCCTGGAAGAAGAAGGCGCCTACAGCGACGACCTGGACTTCGTGTTCTATGACGTGCTGGGCGACGTGGTATGC…
2541773086	IMG	K02588	nifH; nitrogenase iron protein NifH	Azotobacter vinelandii CA	ATGACTCGTAAAGTAGCCATTTACGGAAAAGGCGGTATCGGCAAATCCACCACTACCCAGAATACTGCCGCAGCGCTGGCCTATTTCCACGACAAGAAAGTCTTCATCCACGGCTGCGACCCCAAGGCGGACTCCACCCGCCTGATTCTCGGCGGCAAACCTCAGGAAACCCTGATGGACATGCTGCGCGACAAGGGCGCCGAAAAGATCACCAACGACGACGTGATCAAAAAAGGCTTTCTGGACATCCAGTGCGTGGAGTCCGGCGGCCCCGAGCCGGGCGTTGGTTGCGCTGGCCGCGGCGTGATCACCGCCATCGACCTGATGGAAGAAAACGGCGCCTATACCGATGACCTGGATTTCGTGTTCTTCGACGTACTGGGCGACGTCGTGTGCGGC…
2541773546	IMG	K02588	nifH; nitrogenase iron protein NifH	Azotobacter vinelandii CA6	ATGGCTATGCGTCAATGCGCCATCTACGGCAAAGGTGGTATCGGTAAGTCCACCACTACTCAGAACCTGGTGGCAGCCCTGGCTGAGATGGGCAAGAAGGTCATGATCGTTGGTTGTGACCCGAAAGCTGACTCCACCCGCCTGATCCTGCACTCCAAGGCCCAGAACACCATCATGGAAATGGCTGCCGAAGCCGGTACCGTGGAAGATCTGGAGCTGGAAGACGTGCTGAAGGCTGGCTACGGCGGCGTCAAGTGCGTTGAGTCCGGTGGTCCGGAGCCGGGCGTTGGCTGCGCCGGCCGTGGTGTTATCACCGCCATCAACTTCCTGGAAGAGGAAGGCGCCTACGAAGACGATCTGGACTTCGTATTCTACGACGTGCTGGGCGACGTGGTGTGT…
2541773675	IMG	K02588	nifH; nitrogenase iron protein NifH	Azotobacter vinelandii CA6	ATGGCATTGCGTCAGTGTGCAATTTACGGCAAGGGTGGCATCGGCAAGTCCACCACCACCCAGAACCTGGTCGCCGCCCTCGCCGAAGCCGGCAAGAAAGTGATGATCGTCGGTTGTGACCCGAAAGCCGACTCCACCCGCCTGATCCTGCACTCCAAGGCCCAGGGCACCGTCATGGAAATGGCCGCGTCCGCCGGCTCGGTCGAAGACCTGGAGCTGGAAGACGTGCTGCAGATCGGCTTCGGCGGCGTCAAGTGCGTCGAATCCGGTGGCCCGGAGCCGGGCGTCGGCTGCGCCGGCCGTGGCGTGATCACCGCGATCAACTTCCTGGAAGAAGAAGGCGCCTACAGCGACGACCTGGACTTCGTGTTCTATGACGTGCTGGGCGACGTGGTATGC…
2541778297	IMG	K02588	nifH; nitrogenase iron protein NifH	Azotobacter vinelandii CA6	ATGACTCGTAAAGTAGCCATTTACGGAAAAGGCGGTATCGGCAAATCCACCACTACCCAGAATACTGCCGCAGCGCTGGCCTATTTCCACGACAAGAAAGTCTTCATCCACGGCTGCGACCCCAAGGCGGACTCCACCCGCCTGATTCTCGGCGGCAAACCTCAGGAAACCCTGATGGACATGCTGCGCGACAAGGGCGCCGAAAAGATCACCAACGACGACGTGATCAAAAAAGGCTTTCTGGACATCCAGTGCGTGGAGTCCGGCGGCCCCGAGCCGGGCGTTGGTTGCGCTGGCCGCGGCGTGATCACCGCCATCGACCTGATGGAAGAAAACGGCGCCTATACCGATGACCTGGATTTCGTGTTCTTCGACGTACTGGGCGACGTCGTGTGCGGC…
2545823131	IMG	K02588	nifH; nitrogenase iron protein NifH	Zymomonas mobilis mobilis CP4	ATGAGCAAAATTCGCCAGATTGCTTTTTACGGCAAGGGAGGCATCGGAAAATCAACGACCTCTCAAAATACACTCGCTGCTTTGGTCGAGCTTGGCCAGAAAATCCTTATTGTGGGCTGCGATCCCAAGGCTGATTCTACCCGCCTTATTCTTAATTCCAAAGCACAAGATACGGTGTTGAGTCTGGCTGCCGAAGCCGGATCGGTCGAAGACCTTGAACTCGAAGATGTCCTGAAACTCGGCTATAAAGATATTAAATGCGTGGAATCCGGCGGGCCAGAACCGGGCGTTGGTTGTGCCGGTCGCGGGGTTATTACCTCGATCAATTTCCTCGAAGAAAATGGCGCCTATGACGATGTCGATTACGTTTCTTATGACGTTTTGGGCGACGTTGTTTGC…
2547695359	IMG	K02588	nifH; nitrogenase iron protein NifH	Enterobacter cloacae dissolvens SP1	ATGACCATGCGTCAATGCGCCATTTACGGCAAAGGTGGGATCGGCAAATCGACCACCACACAGAACCTGGTCGCCGCGCTGGCGGAGATGGGTAAGAAAGTCATGATTGTCGGCTGCGACCCGAAAGCCGACTCCACGCGTTTGATCCTGCATGCGAAAGCGCAGAACACCATTATGGAGATGGCCGCCGAAGTCGGCTCCGTCGAAGACCTGGAATTAGAAGACGTACTGCAAATCGGTTACGGCGGCGTGCGCTGCGCGGAATCCGGTGGGCCGGAGCCAGGTGTGGGCTGTGCCGGTCGTGGCGTGATCACCGCGATTAACTTCCTCGAAGAAGAAGGCGCTTACGTTCCGGATCTGGATTTTGTTTTCTACGACGTGCTGGGCGACGTGGTATGC…
2550701963	IMG	K02588	nifH; nitrogenase iron protein NifH	Fischerella muscicola SAG 1427-1	ATGACTGAGAATATCAGACAGATCGCTTTTTACGGTAAAGGCGGTATCGGTAAGTCTACAACTTCTCAAAATACCCTTGCTGCTATGGCAGAAATGGGTCAGCGGATTATGATTGTGGGATGTGACCCCAAGGCTGACTCTACACGTTTGATGTTGCATAGTAAAGCTCAAACCACCGTGCTGCACTTAGCAGCAGAAAGAGGTGCAGTAGAAGACTTAGAACTCGAAGAAGTAATGTTAAAAGGTTTCCGTGATGTTAAATGCGTGGAATCTGGTGGTCCTGAACCTGGTGTAGGTTGTGCTGGTCGTGGTATCATCACCGCCATTAACTTCTTGGAAGAAAACGGTGCTTACCAAGACTTAGACTTCGTATCATACGACGTATTGGGTGACGTTGTC…
2550705375	IMG	K02588	nifH; nitrogenase iron protein NifH	Fischerella muscicola PCC 7414	ATGACTGAGAATATCAGACAGATCGCTTTCTACGGTAAAGGCGGTATCGGTAAGTCTACAACTTCTCAAAATACCCTTGCCGCTATGGCAGAAATGGGTCAGCGGATTATGATTGTGGGATGCGACCCCAAGGCTGACTCTACACGTTTGATGCTCCACAGTAAAGCTCAAACCACTGTGCTGCACTTAGCAGCAGAAAGAGGTGCAGTAGAAGACTTAGAACTCGAAGAAGTAATGTTAACCGGTTTCCGTGGTGTGAAGTGCGTGGAATCTGGTGGTCCCGAGCCTGGTGTAGGTTGCGCTGGTCGTGGTATCATCACCGCCATCAACTTCTTGGAAGAAAACGGTGCTTACCAAGACTTAGACTTCGTATCCTACGACGTATTGGGTGACGTTGTA…
2550707155	IMG	K02588	nifH; nitrogenase iron protein NifH	Fischerella muscicola PCC 7414	ATGTCCGACGAAAGAATTAGACAAATAGCTTTCTATGGTAAAGGCGGTATTGGTAAATCTACCACCTCGCAAAATACCCTCGCTGCAATGGCAGAAATGGGTAAACGGATTTTGATTGTAGGATGCGATCCTAAAGCTGACTCCACCCGCTTAATCCTCCACTGTAAAGCTCAAACCACCGTGTTACACCTGGCAGCAGAAAAGGGTGCAGTAGAAGACTTAGAATTGGAAGAAGTAGTAATCAATGGTTTTCGTAATATTAGGTGTGTAGAATCTGGTGGTCCTGAACCTGGTGTAGGTTGTGCTGGTCGGGGTATCATCACTGCCATTAACTTTCTTGAAGAAAACGGCGCTTACCAAGACCTAGATTTTGTCTCCTATGATGTATTGGGTGACGTT…
2550718611	IMG	K02588	nifH; nitrogenase iron protein NifH	Fischerella thermalis PCC 7521	ATGACTGAGAATATCAGACAAATCGCATTCTATGGTAAAGGCGGTATCGGTAAATCTACTACCTCCCAAAATACCCTAGCTGCGATGGCAGAAATGGGTCAGCGCATCCTGATTGTAGGTTGTGACCCCAAAGCTGACTCCACCCGTTTGATGCTCCACAGTAAAGCTCAAACCACCGTGCTGCACCTAGCAGCAGAAAGAGGTGCAGTAGAAGACTTAGAACTTGAAGAAGTAATGTTAACCGGTTTCCGTGGTGTGAAGTGCGTGGAATCCGGTGGTCCCGAACCTGGTGTAGGTTGTGCAGGTCGTGGTATCATCACCGCCATCAACTTCTTGGAAGAAAACGGAGCTTACCAAGACTTAGACTTTGTATCCTACGACGTATTAGGTGACGTTGTC…
2550827568	IMG	K02588	nifH; nitrogenase iron protein NifH	Chlorogloeopsis sp. PCC 9212	ATGACTGAGAATATCAGACAGATCGCATTCTACGGTAAAGGCGGTATCGGTAAATCTACCACCTCCCAAAATACCCTAGCTGCGATGGCAGAAATGGGTCAGCGCATTATGATCGTAGGTTGTGACCCCAAAGCTGACTCTACCCGTTTGATGCTGCACAGCAAAGCTCAAACCACCGTGTTACACCTCGCCGCAGAGCGCGGCGCAGTAGAAGACTTAGAACTAGAAGAAGTAATGCTCACCGGTTTCCGTGGCGTGAAATGCGTGGAGTCTGGTGGCCCTGAGCCTGGTGTAGGTTGCGCTGGTCGTGGTATCATCACCGCTATCAACTTCTTGGAAGAAAACGGTGCTTACCAAGACTTAGACTTCGTATCCTACGACGTATTGGGTGACGTTGTC…
2550832969	IMG	K02588	nifH; nitrogenase iron protein NifH	Chlorogloeopsis sp. PCC 9212	ATGAGTATTGACAAAAAAATCAGACAAATTGCTTTCTATGGTAAAGGCGGTATTGGTAAGTCTACTACTTCTCAAAACACCTTAGCAGCTATGGCAGAAATGGGTCAGCGTATCCTAATTGTTGGCTGCGACCCCAAAGCTGATTCTACCCGCTTGATGCTACACAGTAAAGCTCAAACTACCGTATTGCACTTGGCTGCTGAACGTGGAGCAGTCGAAGACCTAGAACTAGAAGAAGTAATGCTCACTGGCTTCCGTGGTGTGAAGTGCGTTGAGTCTGGTGGGCCAGAACCAGGCGTAGGTTGTGCTGGTCGTGGTATTATCACCGCCATCAACTTCTTAGAAGAAAATGGTGCCTACCAAGATGTTGACTTCGTATCTTATGACGTACTAGGCGAT…
2551957416	IMG	K02588	nifH; nitrogenase iron protein NifH	Scytonema hofmanni PCC 7110	ATGTCTGACGAAAAAATTAGACAAATAGCATTCTACGGAAAAGGCGGTATCGGTAAGTCTACAACTTCTCAAAATACCCTTGCCGCTATGGCAGAAATGGGTCAGCGCATTATGATTGTAGGTTGTGACCCCAAAGCTGACTCCTGTAGTTTTTACAAAAAAAACACATAA
2551957424	IMG	K02588	nifH; nitrogenase iron protein NifH	Scytonema hofmanni PCC 7110	ATGCTACACAGCAAAGCTCAAACCACCGTATTACACCTTGCTGCTGAGCGCGGCGCAGTAGAAGATTTAGAAATTGAAGAAGTAATGCTCACTGGCTTCCGTGGTGTTCGTTGCGTAGAATCTGGTGGTCCTGAGCCTGGAGTAGGTTGTGCTGGACGTGGTATTATCACTGCCATCAACTTCTTGGAAGAAAACGGTGCTTACCAAAACCTAGATTTCGTCTCCTACGACGTATTGGGTGACGTTGTCTGTGGTGGTTTCGCAATGCCCATTCGTGAAGGCAAAGCTCAAGAAATTTACATCGTTACCTCTGGTGAAATGATGGCGATGTACGCTGCTAACAACATCGCTCGTGGTATTCTCAAGTACGCTCACTCTGGTGGTGTACGTTTGGGTGGT…
2551957980	IMG	K02588	nifH; nitrogenase iron protein NifH	Scytonema hofmanni PCC 7110	ATGACTGACGAAAAAATTAGACAGATAGCTTTTTACGGTAAAGGCGGTATTGGTAAGTCTACCACCTCCCAAAATACTCTAGCAGCTATGGCAGAAATGGGTCAGCGCATTTTGATTGTCGGTTGCGATCCTAAGGCTGACTCTACCCGTTTAATGCTACACAGTAAAGCTCAAACAAGCGTTCTCCAATTAGCTGCTGAACGAGGCGCTGTGGAAGACATAGAACTTGATGAAGTGATGCTTACTGGCTTTCGGAATGTGCGTTGTGTGGAGTCCGGCGGTCCAGAACCTGGTGTAGGTTGCGCTGGGCGCGGTATCATCACCGCCATCAACTTCTTAGAAGAAAACGGTGCATACCAAGACGTTGATTTTGTAAGTTACGACGTATTGGGTGACGTT…
2551970225	IMG	K02588	nifH; nitrogenase iron protein NifH	Chlorogloeopsis fritschii PCC 6912	ATGAGTATTGACAAAAAAATCAGACAAATTGCTTTCTATGGTAAAGGCGGTATTGGTAAGTCTACTACTTCTCAAAACACCTTAGCAGCTATGGCAGAAATGGGTCAGCGTATCCTAATTGTTGGCTGCGACCCCAAAGCTGATTCTACCCGCTTGATGCTACACAGTAAAGCTCAAACTACCGTATTGCACTTGGCTGCTGAACGTGGAGCAGTCGAAGACCTAGAACTAGAAGAAGTAATGCTCACTGGCTTCCGTGGTGTGAAGTGCGTTGAGTCTGGTGGGCCAGAACCAGGCGTAGGTTGTGCTGGTCGTGGTATTATCACCGCCATCAACTTCTTAGAAGAAAATGGTGCCTACCAAGATGTTGACTTCGTATCTTATGACGTACTAGGCGAT…
2551970677	IMG	K02588	nifH; nitrogenase iron protein NifH	Chlorogloeopsis fritschii PCC 6912	ATGACTGAGAATATCAGACAGATCGCATTCTACGGTAAAGGCGGTATCGGTAAATCTACCACCTCCCAAAATACCCTAGCTGCGATGGCAGAAATGGGTCAGCGCATTATGATCGTAGGTTGTGACCCCAAAGCTGACTCTACCCGTTTGATGCTGCACAGCAAAGCTCAAACCACCGTGTTACACCTCGCCGCAGAGCGCGGCGCAGTAGAAGACTTAGAACTAGAAGAAGTAATGCTCACCGGTTTCCGTGGCGTGAAATGCGTGGAGTCTGGTGGCCCTGAGCCTGGTGTAGGTTGCGCTGGTCGTGGTATCATCACCGCTATCAACTTCTTGGAAGAAAACGGTGCTTACCAAGACTTAGACTTCGTATCCTACGACGTATTGGGTGACGTTGTC…
2555937490	IMG	K02588	nifH; nitrogenase iron protein NifH	Candidatus Methanomassiliicoccus intestinalis Issoire-Mx1	ATGAAGCGGATTGCAGTATATGGCAAAGGGGGAATTGGAAAATCTACAATTTCTTCTAATCTGACTGCAGCTCTTTCTGACATGGGCACAAAAGTCCTGCAGATCGGATGCGACCCTAAACACGACTCCACACGGCTGCTGTATAGTGGTTTTAATGACATTACTGTACTTGAGTATCTGAGAGATACATACCCTGATGAGAGATCTCTGGGAGATATCGTTCATACTGGATACAAGGGCTGTTTATGTGTAGAAGCAGGAGGTCCTGAACCAGGTATAGGCTGTGCGGGCAGAGGCATAATCTCAGCCTTTGAGCTGCTTCGTGATCTCAATATTAACTCAATTCCAATTGACATTACAATATACGATGTTTTAGGGGATGTAGTCTGCGGAGGATTC…
2555938349	IMG	K02588	nifH; nitrogenase iron protein NifH	Candidatus Methanomassiliicoccus intestinalis Issoire-Mx1	ATGTACAGGATTTCAGTCTATGGCAAAGGCGGCATAGGAAAATCAACCATCTCAGCCAATATTTCCTACGGAATATCATCCAGAGGATTGAAAGTACTTCACGTAGGCTGCGATCCCAAGCATGACTCCACGAGACTGCTGACCGGCGGAGTAAATCAGATAACTTTCATGGACTGCCTGACGGACCAGAAAGATACAGACCCGGTAGAATCCGGATCAAACGGAATATCATGTGTAGAGTGCGGCGGAGCATTTCCTGGAATCGGATGTGCAGGAAAAGGAATGATCAGATTATTCGACTATCTGGACGAACACACTCCAGACGATGTTGATATAAGAATACACGATGTTCTCGGCGATGTTGTCTGCGGCGGATTTTCAGTACCGATGAGAAAAGAA…
2556036563	IMG	K02588	nifH; nitrogenase iron protein NifH	Clostridium autoethanogenum DSM 10061	ATGATAAAAATTGCAGTGTATGGAAAAGGCGGCATTGGAAAATCTACAACAGTTTCTAACATATCAGCTGCACTTTCTGATAAAGGAATAAAAGTTATGCAGATAGGATGCGACCCTAAAGCTGATTCTACAGTTTCACTTCATGACAAAACAAATATGAATACGGTGCTTGAACTTGTAAGGGAAAAGAAGAATAATTTTGATTTAGAAGATATGGTTACTGTTGGGTACAATGGCGTCATATGTGTAGAAGCAGGTGGACCTAATCCGGGCCTTGGATGTGCAGGCAGGGGAATTATAGCAGCACTTGAAAAATTGAAGGAAAAAGGTGCGTATGAGGTATATAAACCAGATGTGGTAATATATGATGTATTGGGTGATGTAGTATGTGGAGGATTT…
2556036570	IMG	K02588	nifH; nitrogenase iron protein NifH	Clostridium autoethanogenum DSM 10061	ATGCTGAAAATAGCTGTATACGGAAAAGGCGGTATTGGGAAATCTACAATTACCAGTAATTTGTCAGCAGCCTTTGCCAAGCTCGGAAAAAAAGTTATTCAGATAGGATGTGATCCTAAAGCAGATTCCAATAGCAATTTGCTTGGAGGAAAAACATTAATGCCTGTAATGAATTATATGAGAGAATTTGATGCAGATCCAGAAAAAATTGAAGATATTTCAAAAGTAGGTTTTGGCGGCGTTCTGTGTATAGAGACTGGCGGCCCTACACCAGGACTTGGTTGTGCAGGCAGAGGAATTATTACTACATTTAATTTATTAGAGGATTTAAATCTTTTTGAAGAGTACAAGCCAGATGTTGTACTTTATGATGTTTTAGGAGATGTAGTTTGCGGTGGA…
2556036612	IMG	K02588	nifH; nitrogenase iron protein NifH	Clostridium autoethanogenum DSM 10061	ATGAGACAAATAGCTATTTATGGAAAAGGTGGAATAGGTAAATCTACAACTACACAAAATTTAACTGCAGGTTTATCTGAAATAGGAAAAAAGATTATGGTAGTTGGATGTGATCCAAAGGCAGATTCTACAAGGCTGCTTTTGGGAGGACTTGCACAGAGGACAGTACTTGATACGTTGAGAGAAGAAGGTGAAGATGTAGATTTAAATTATATATTAAAAGAAGGCTTTAACGGTATAAAATGTGTAGAATCAGGAGGACCTGAACCGGGGGTAGGATGTGCAGGAAGGGGCATCATAACTTCCATAAATATGCTCGAAAGACTTGGTGCGTATACAGAAGATCTGGATTATGTTTTTTATGATGTTTTAGGTGATGTTGTATGCGGTGGCTTTGCT…
2556038829	IMG	K02588	nifH; nitrogenase iron protein NifH	Clostridium autoethanogenum DSM 10061	ATGAGACAGGTAGCTATTTATGGAAAAGGTGGTATTGGAAAATCTACTACTACACAAAACTTAACTGCAGGATTAGCAGAAATGGGTAAAAAAATAATGGTAGTAGGATGTGACCCTAAAGCAGATTCAACCAGATTACTTCTAGGAGGACTTGCACAAAAGACAGTTCTTGATACTTTGAGAGAAGAAGGAGAAGATGTAGACTTAGATGAAATATTAAAAAAAGGATATGGTGGAATAAAATGTGTTGAATCAGGTGGGCCTGAACCTGGAGTTGGATGTGCTGGAAGAGGTATTATAACTTCAATTAACATGCTTGAACAACTCGGCGCTTATGATGATGATTTGGATTATGTTTTTTATGATGTACTAGGTGATGTTGTCTGCGGTGGTTTTGCA…
2556933499	IMG	K02588	nifH; nitrogenase iron protein NifH	Paenibacillus polymyxa CR1 (Complete genome sequence)	ATGAGACAAATTGCGTTTTACGGTAAGGGCGGTATCGGCAAATCGACAACCTCGCAGAATACACTGGCTCAGCTCGCGACCAAATTCAAACAAAAAATTATGATCGTAGGCTGTGATCCCAAGGCAGACTCCACCCGTCTTATTCTGAATACGAAGGCCCAACAGACAGTGCTACATCTGGCTGCTGAAAGGGGCACGGTAGAGGATTTGGAGCTGGAGGATGTTGTCCAGAAGGGCTTCGGTGACATTCTGAACGTGGAATGCGGCGGGCCAGAGCCCGGTGTCGGCTGTGCAGGACGCGGCATCATCACAGCCATTAATTTTCTGGAGGAAGAGGGCGCCTACGAAGGGCTGGATTTCGTATCCTACGATGTACTGGGGGACGTCGTGTGCGGGGGC…
2557361889	IMG	K02588	nifH; nitrogenase iron protein NifH	Candidatus Accumulibacter sp. SK-02	ATGGCAAAACTTCGTCAAGCCGCCATCTACGGCAAGGGCGGTATCGGCAAGTCTACCACCACCCAGAACCTCGTCGCCGCGTTGGCGGAAATCGGCAAGAAGGTGATGATCGTCGGCTGCGACCCGAAGGCCGATTCGACTCGGCTGATTCTGCACAGCAAGGCGCAGAACTCGGTGATGGGTCTGGCCGCCGAGGCCGGTTCGGTCGAGGACCTCGAACTCGAGGATGTGATGTCGGTCGGTTACGGCGGCATCAAGTGCGTCGAATCCGGCGGCCCGGAACCCGGCGTCGGCTGTGCCGGTCGCGGCGTGATCACCGCCATCAACTTCCTCGAAGAAGAAGGTGCCTACGACGATGACCTCGAATTCGTCTTCTACGACGTGCTCGGTGATGTCGTC…
2557365103	IMG	K02588	nifH; nitrogenase iron protein NifH	Candidatus Accumulibacter sp. SK-11	ATGGGAAAACTTCGTCAGGCCGCCATCTATGGCAAGGGCGGTATCGGCAAGTCCACCACGACCCAGAACCTCGTCGCCGCGCTGGCGGAGATCGGCAAGAAGGTGATGATCGTC
2557365104	IMG	K02588	nifH; nitrogenase iron protein NifH	Candidatus Accumulibacter sp. SK-11	TGCGTCGAGTCCGGTGGCCCGGAACCGGGCGTCGGCTGTGCCGGTCGCGGCGTCATCACGGCGATCAATTTCCTTGAGGAGGAGGGCGCCTACGACGAGGACCTCGAGTTCGTCTTCTACGACGTGCTCGGCGATGTCGTCTGCGGCGGCTTCGCGATGCCGATCCGCGAGAACAAGGCGCAGGAAATCTACATCGTCTGCTCGGGCGAGATGATGGCCATGTACGCCGCCAACAACATCGCCAAGGGCATCGTGAAATACGCCAACTCCGGCGGTGTGCGCCTCGCCGGCCTGATCTGCAACAGTCGCAACACCGACCGCGAGGACGAGCTGATCATGGCTCTGGCCGCCAAGCTGGGTACCCAGATGATCCACTTCATCCCGCGTCACAACATCGTG…
2557375270	IMG	K02588	nifH; nitrogenase iron protein NifH	Candidatus Accumulibacter sp. BA-91	ATGGCAAAACTTCGTCAGGCCGCCATCTATGGCAAGGGCGGTATCGGCAAGTCTACCACCACACAGAACCTCGTCGCTGCTCTGGCCGAGGCAGGCAAGAAAGTGATGATCGTCGGCTGCGATCCGAAGGCCGACTCGACTCGCCTGATCCTGCACAGCAAGGCACAGAACTCGGTCATGGGTCTGGCTGCCGAGGCCGGTTCGGTCGAGGACCTCGAACTCGAGGACGTGATGTCCGTCGGTTACGGCGGCATCAAGTGCGTCGAGTCGGGCGGCCCGGAACCTGGCGTCGGCTGTGCCGGTCGCGGCGTCATCACCGCCATCAACTTCCTCGAAGAAGAAGGGGCTTACGACGAGGATCTCGAGTTCGTCTTCTACGACGTGCTCGGTGACGTGGTT…
2557387222	IMG	K02588	nifH; nitrogenase iron protein NifH	Candidatus Accumulibacter sp. BA-94	ATGGGAAAACTTCGTCAGGCCGCCATCTATGGCAAGGGCGGTATCGGCAAGTCCACCACGACCCAGAACCTCGTCGCCGCGCTGGCGGAGATCGGCAAGAAGGTGATGATCGTCGGTTGCGACCCGAAGGCCGATTCGACGCGACTGATCCTGCACAGCAAGGCGCAGAACTCGGTCATGGGCCTTGCTGCCGAGGCCGGTTCGGTCGAGGACCTCGAACTCGAGGATGTGATGTCGGTCGGTTACGGCGGCATCAAGTGCGTCGAGTCCGGTGGCCCGGAACCGGGCGTCGGCTGTGCCGGTCGCGGCGTGATCACGGCGATCAATTTCCTCGAGGAGGAGGGCGCCTACGACGAGGACCTCGAGTTCGTCTTCTACGACGTGCTCGGTGACGTCGTC…
2558012320	IMG	K02588	nifH; nitrogenase iron protein NifH	Oscillatoriales sp. JSC-1	ATGACTGACGAAAATATTAGACAGATTGCGTTCTACGGCAAAGGCGGGATTGGTAAATCGACCACTTCGCAAAATACCATCGCTGGTTTAGCCGAGATAGGCGAGCGCATCATGATCGTTGGCTGTGACCCCAAGGCCGATTCCACCCGCTTGATGCTGCACAGCAAAGCCCAAACCACGATTCTCCACTTGGCGGCTGAGCGTGGTGCTGTAGAAGATCTGGAAATCGAAGAAGTGCTGCTGGAAGGGTATCTCGGCGTCCGTTGCGTTGAATCGGGCGGTCCGGAACCCGGTGTGGGATGCGCAGGCCGGGGTATCATCACCGCCATCAACTTCCTAGAAGAAAACGGTGCCTACGAAGATCTAGATTTCGTATCCTACGACGTGTTGGGTGACGTT…
2559076318	IMG	K02588	nifH; nitrogenase iron protein NifH	Clostridium difficile M120	ATGAAAAAAATAGCTATCTATGGGAAAGGAGGAATTGGAAAATCAACAACAACTTCCAATTTATCGGCATCACTTTCTCATTTAGGATATAAGGTAATGCAGATAGGGTGTGACCCAAAATCTGATTCCACAAAAAACTTAATGAAAGGAAAATTTATACCAACAGTTCTTGATGTATTGAAAGAAAAAAAGGAAGAATTAAAGCTTGAAGATATAGTGTTTGAAGGTTATGGAGGAGTATTATGTATTGAAGCTGGAGGGCCAACTCCAGGTGTAGGATGTGCAGGAAGAGGTATAATAGCAGCTTTTGAAAAATTGGAAGAATTAAAAGCATTTGAAATATATAATCCAGATGTAGTAATTTATGATGTTTTAGGAGATGTTGTTTGTGGGGGCTTC…
2559155897	IMG	K02588	nifH; nitrogenase iron protein NifH	Sulfurospirillum multivorans DSM 12446	ATGGCTGAACTCAGACAAATTGCTTTTTACGGCAAAGGCGGAATTGGTAAATCAACCACTTCACAAAATACACTTGCGGCAATGGCGCACTACTTCGGTAAAAAAATTCTTATCGTTGGATGTGATCCAAAAGCTGATTCAACACGTCTTATCTTGCATGAAAAAGCACAATGTACCATTATGCAACTAGCTTCAGAGGCAGGTACAGTTGAAGACCTAGAGCTTGAAGATGTATGTAAACCAGGTGCTGCTGAGTTTGATCCTGCGAATACAGATATTACAGAAGGTTTTATCATGTGTGCAGAGTCAGGTGGACCAGAGCCAGGAGTTGGTTGTGCAGGTCGTGGTGTTATTACAGCGATTAACTTCCTTGAGGAAGAGGGTGCTTATGACCAAGAT…
2559159410	IMG	K02588	nifH; nitrogenase iron protein NifH	Zymomonas mobilis mobilis NRRL B-12526	ATGAGCAAAATTCGCCAGATTGCTTTTTACGGCAAGGGAGGCATCGGAAAATCAACGACCTCTCAAAATACACTCGCTGCTTTGGTCGAGCTTGGCCAGAAAATCCTTATTGTGGGCTGCGATCCCAAGGCTGATTCTACCCGCCTTATTCTTAATTCCAAAGCACAAGATACGGTGTTGAGTCTGGCTGCCGAAGCCGGATCGGTCGAAGACCTTGAACTCGAAGATGTCCTGAAACTCGGCTATAAAGATATTAAATGCGTGGAATCCGGCGGGCCAGAACCGGGCGTTGGTTGTGCCGGTCGCGGGGTTATTACCTCGATCAATTTCCTCGAAGAAAATGGCGCCTATGACGATGTCGATTACGTTTCTTATGACGTTTTGGGCGACGTTGTTTGC…
2559161228	IMG	K02588	nifH; nitrogenase iron protein NifH	Zymomonas mobilis mobilis CP4	ATGAGCAAAATTCGCCAGATTGCTTTTTACGGCAAGGGAGGCATCGGAAAATCAACGACCTCTCAAAATACACTCGCTGCTTTGGTCGAGCTTGGCCAGAAAATCCTTATTGTGGGCTGCGATCCCAAGGCTGATTCTACCCGCCTTATTCTTAATTCCAAAGCACAAGATACGGTGTTGAGTCTGGCTGCCGAAGCCGGATCGGTCGAAGACCTTGAACTCGAAGATGTCCTGAAACTCGGCTATAAAGATATTAAATGCGTGGAATCCGGCGGGCCAGAACCGGGCGTTGGTTGTGCCGGTCGCGGGGTTATTACCTCGATCAATTTCCTCGAAGAAAATGGCGCCTATGACGATGTCGATTACGTTTCTTATGACGTTTTGGGCGACGTTGTTTGC…
2562230999	IMG	K02588	nifH; nitrogenase iron protein NifH	Anabaena sp. 90	ATGACTGAAGAAAAAATTAGACAGATAGCTTTCTACGGCAAGGGCGGTATCGGTAAATCTACCACTTCTCAAAATACTTTAGCCGCTATGGCTGAAATGGGTCAACGCATCATGATCGTAGGTTGCGATCCTAAAGCTGACTCTACTCGTTTTATGCTTCACTCTAAGGCTCAAACAACCGTTCTTCACTTGGCTGCTGAAAGAGGATCTGTTGAAGACCTAGAACTTCATGAAGTAATGCTCAAAGGTTTCCGCGATGTTAAATGCGTGGAATCCGGTGGTCCAGAACCCGGTGTAGGTTGCGCCGGTCGTGGTATTATCACCGCTATTAACTTCCTAGAAGAAAACGGTGCTTACACAGACTTAGATTTCGTATCTTACGACGTATTGGGTGACGTT…
2562334076	IMG	K02588	nifH; nitrogenase iron protein NifH	Desulfocapsa sulfexigens DSM 10523	ATGAGGAAAGTAGCTATTTACGGAAAAGGCGGCATCGGCAAATCCACCACCACCCAGAACACAGTCGCTGGCCTGGTTGAGTTGGGACGGAAGGTAATGGTAGTGGGCTGTGACCCTAAAGCGGATTCGACTCGTCTGCTTCTGGGTGGACTGGCGCAGAAATCGGTTCTTGATACCCTGCGTGAAGAGGGAGAGGATGTGGAACTGGAGGACATCCGTAAACTCGGTTATGGGGGAACATGGTGCGTTGAGTCCGGTGGCCCTGAGCCTGGAGTAGGTTGTGCGGGACGTGGAATTATCACCTCCATCAATATGCTGGAGTCTCTTGGTGCCTACGAAGAGAGCGAGGAACTTGATTACGCCTTTTATGATGTTCTTGGTGATGTTGTCTGCGGCGGT…
2562342392	IMG	K02588	nifH; nitrogenase iron protein NifH	Rahnella aquatilis HX2	ATGGCAATGCGTCAATGTGCAATCTACGGGAAAGGGGGTATTGGGAAATCCACCACCACCCAAAACCTTGTAGCGGCTCTGGCCGAAATGAACAAGAAAGTCATGATTGTCGGCTGCGACCCTAAGGCTGATTCCACCCGCCTTATTCTGCATGCGAAAGCACAGAACACCATCATGGAAATGGCCGCTGAAGTGGGTTCCGTGGAAGATCTGGAGCTGGAAGATGTGATGCAAATCGGCTATGGCGGCGTGCGCTGTGCGGAATCAGGTGGCCCTGAGCCTGGTGTGGGTTGTGCCGGACGCGGGGTGATAACCGCCATCAACTTCCTCGAAGAAGAAGGCGCATATGTACCGGATCTGGATTTTGTGTTTTACGACGTATTGGGCGACGTGGTATGC…
2562364623	IMG	K02588	nifH; nitrogenase iron protein NifH	Klebsiella oxytoca E718	ATGACCATGCGTCAATGCGCTATTTACGGTAAAGGCGGTATCGGCAAATCCACCACCACGCAGAACCTCGTCGCCGCGCTGGCGGAGATGGGTAAGAAAGTGATGATCGTCGGCTGCGATCCGAAGGCGGACTCCACCCGCCTGATCCTGCACGCTAAAGCACAGAACACCATTATGGAGATGGCCGCGGAAGTCGGCTCGGTCGAGGATCTCGAGCTCGAAGACGTGCTGCAAATTGGCTACGGCGACGTGCGCTGCGCGGAATCCGGCGGCCCGGAGCCAGGCGTCGGCTGCGCGGGGCGCGGCGTGATCACGGCGATCAACTTTCTTGAAGAAGAAGGCGCCTACGAGGACGATCTCGATTTTGTCTTCTATGACGTGCTCGGCGACGTGGTCTGC…
2562402880	IMG	K02588	nifH; nitrogenase iron protein NifH	Ensifer meliloti Rm41	ATGGCAGCTCTGCGTCAGATCGCGTTCTACGGTAAGGGGGGTATCGGCAAGTCCACGACCTCCCAAAATACACTCGCCGCGCTTGTCGACCTGGGGCAAAAGATCCTTATTGTCGGCTGCGATCCGAAAGCGGACTCCACGCGCCTCATCCTGAACGCAAAGGCACAGGACACCGTACTGCATCTTGCGGCAACCGAAGGTTCGGTCGAAGATCTCGAGCTCGAGGACGTGCTCAAAGTGGGTTACAGAGGCATCAAGTGCGTGGAGTCCGGTGGCCCAGAGCCGGGCGTCGGCTGCGCCGGACGCGGCGTTATCACCTCGATCAACTTCCTGGAAGAGAACGGCGCTTACAACGATGTCGATTACGTCTCATACGACGTGCTAGGGGACGTAGTATGC…
2562462778	IMG	K02588	nifH; nitrogenase iron protein NifH	Enterobacter sp. R4-368	ATGACCATGCGTCAATGCGCCATTTACGGCAAAGGTGGGATCGGCAAATCGACCACCACACAGAACCTGGTCGCCGCGCTGGCGGAGATGGGTAAAAAAGTAATGATTGTCGGCTGCGATCCGAAAGCCGACTCCACGCGTTTGATCCTGCATGCGAAAGCGCAGAACACCATTATGGAGATGGCTGCTGAAGTTGGCTCCGTGGAAGACCTGGAATTAGAAGACGTGCTGCAAATCGGTTACGGCGGCGTGCGCTGCGCAGAATCCGGCGGTCCGGAGCCAGGCGTGGGTTGTGCCGGTCGTGGGGTGATCACCGCGATTAACTTCCTCGAAGAAGAAGGCGCTTACGTGCCGGATCTCGATTTTGTTTTCTACGACGTGCTGGGCGATGTGGTATGC…
2562526930	IMG	K02588	nifH; nitrogenase iron protein NifH	Desulfovibrio gigas DSM 1382, ATCC 19364	ATGAGGAAGATCGCAATCTACGGTAAGGGCGGCATCGGCAAATCCACCACCACGCAGAACACCGTGGCCGGCCTGGCGGAAATGGGCAAGCGAGTGATGGTGGTTGGCTGCGACCCCAAGGCCGACTCCACCCGTTTGCTGCTTGGCGGTCTGAGCCAGCGCACCGTGCTCGACACCCTGCGCGAGGAAGGCGAGGATGTGGATCTGGACGATATCGTGCTGCCCGGCTTTGCCAACACGCTGTGCACCGAATCTGGCGGTCCTGAGCCGGGCGTGGGTTGCGCGGGTCGCGGCATCATCACCTCCATCAACCTGCTGGAGCAGCTGGGCGCCTTCAAGGAAGAAAAGAAGCTGGACTACACCTTCTATGACGTCCTGGGCGACGTGGTGTGCGGCGGG…
2563151401	IMG	K02588	nifH; nitrogenase iron protein NifH	Ensifer meliloti 2011	ATGGCAGCTCTGCGTCAGATCGCGTTCTACGGTAAGGGGGGTATCGGCAAGTCCACGACCTCCCAAAATACACTCGCCGCGCTTGTCGACCTGGGGCAAAAGATCCTTATTGTCGGCTGCGATCCGAAAGCGGACTCCACGCGCCTCATCCTGAACGCAAAGGCACAGGACACCGTACTGCATCTTGCGGCAACCGAAGGTTCGGTCGAAGACCTCGAGCTCGAGGACGTGCTCAAAGTGGGTTACAGAGGCATCAAGTGCGTGGAGTCCGGTGGCCCAGAGCCGGGCGTCGGCTGCGCCGGACGCGGCGTTATCACCTCGATCAACTTCCTGGAAGAGAACGGCGCTTACAACGATGTCGATTACGTCTCATACGACGTGCTAGGGGACGTAGTATGC…
2563162461	IMG	K02588	nifH; nitrogenase iron protein NifH	Nodularia spumigena CCY9414	ATGACTGACGAAAAAATTAGACAAATAGCATTCTACGGTAAAGGTGGTATTGGTAAATCTACTACCTCTCAAAATACCTTGGCTGCTATGGCAGAAATGGGTCAGCGCATTCTTATCGTCGGTTGTGACCCCAAAGCTGACTCCACCCGTTTGATGCTACACAGTAAAGCTCAAACCAGTGTTCTACAATTGGCTGCTGAAAGAGGCGCTGTAGAAGACATCGAATTACATGAAGTCATGCTGACCGGCTTCCGCGATGTCCGTTGTGTAGAATCAGGTGGTCCAGAACCCGGTGTAGGTTGCGCCGGTCGGGGTATTATTACCGCCATCAACTTCTTAGAAGAAAATGGTGCATATACAGATGTTGACTTCGTATCTTACGACGTATTAGGCGACGTT…
2563163078	IMG	K02588	nifH; nitrogenase iron protein NifH	Nodularia spumigena CCY9414	ATGACTGACGAAAACATTAGACAGATAGCTTTCTACGGTAAAGGCGGTATTGGTAAATCTACCACTTCCCAAAATACCTTAGCAGCTATGGCAGAAATGGGTCAACGCATCCTGATCGTTGGTTGTGACCCTAAAGCTGACTCCACCCGTTTGATGCTACACAGTAAAGCTCAAACAACCGTTCTTCACTTGGCTGCTGAACGTGGTGCAGTAGAAGATATCGAAATCGAAGAAGTAATGCTGACTGGTTTCCGTAACGTTCGTTGCGTAGAATCTGGTGGTCCAGAACCCGGTGTAGGTTGCGCTGGTCGTGGTATTATCACCGCCATCAACTTCTTAGAAGAAAATGGTGCTTACCAAGACCTAGATTTCGTATCTTACGACGTATTAGGTGACGTT…
2563163082	IMG	K02588	nifH; nitrogenase iron protein NifH	Nodularia spumigena CCY9414	GTGACATCAGGTGAAATGATGGCGATGTACGCTGCTAACAACATCGCTCGTGGTGTTCTTAAGTATGCTCACACCGGTGGCGTGCGTTTGGGTGGTTTGATCTGTAACAGCCGTAACACTGACCGAGAAATCGAATTAATCGAAACCTTGGCAAAACGGTTGAACACCCAAATGATTCACTTCGTACCCCGTGACAACATCGTTCAACACGCTGAATTGCGTCGGATGACTGTTAACGAATACGCACCCGAAAGCAACCAAGCTAACGAATACCGCACATTGGCTACCAAGATCATCAACAACAAAAACCTAGCTATTCCTACACCTATCGAAATGGAAGAACTAGAAGAATTGTTGATTGAATTCGGTATTCTCGAAAGCGAAGAAAACGCTGCAATG…
2563556080	IMG	K02588	nifH; nitrogenase iron protein NifH	Methanococcus maripaludis S2	ATGTACTATATTGTTTTATTAATTTTACGAGAATCCTTCATATTCATGTTAAACGGTGATATTTTGAAACAGATTGCATTTTACGGGAAAGGAGGCATTGGAAAGTCCACTACTGTTTGTAATTTAGCAGCTGCGCTATCCAAAAGTGGTAAAAAAGTTATCGTTGTTGGATGCGACCCAAAACACGATTGTACATCTAATTTAAGAAGTGGAGAAGATATTCCTACTGTTTTAGATGTTTTGAGGGAAAAGGGAATCGATAAACTCGGGATTGAAACTATAATTCGCGAAAATTTACTAAAAAAAGAAGATATAATTTATGAAGGATTTAACGGGATTTACTGCGTCGAAGCAGGCGGCCCAAAACCAGGATATGGATGTGCAGGAAGAGGGGTGATT…
2563556795	IMG	K02588	nifH; nitrogenase iron protein NifH	Methanococcus maripaludis S2	ATGGTAAGAAAAATCGCAATTTACGGAAAAGGTGGAATTGGAAAATCAACCACCACACAAAACACAGTAGCTGCAATGGCTCACTTTCACGACAAAAAAGTATTCATTCACGGATGTGACCCAAAAGCAGACAGTACAAGGTTAATCTTGCACGGTAAACAGCAAGTAACAATGATGGATACATTAAGAGAAAAAGGGGAAGACGAATGTACTCCTGACAAAGTTATCGAAGTTGGTTTCGGTGGCGTAAAATGTGTAGAATCAGGAGGACCTGAGCCAGGAGTAGGCTGTGCAGGTAGAGGTGTTATCACTGCAATTACACTCATGGAACAGCACGGTGTTTACGAAGACGACCTTGACTTTGTATTCTTCGATGTTTTAGGGGACGTTGTATGTGGT…
2563580142	IMG	K02588	nifH; nitrogenase iron protein NifH	Fusobacterium sp. 3_1_27	ATGTTAAAAATAGCAATATATGGAAAAGGTGGAATAGGAAAATCTACAATATCTTCTAATTTGAGTGCTATTATCTCAAAAAGTGGGAAAAAAGTTTTACATGTAGGTTGTGATCCAAAAGGAGATTCTACAAGAAATCTTATGGGAAGAAAAATTCCAACTGTTATTTCAATTTTAAAAGAAAAAGATAATTTAAACAGAGAAGATATAATTTATAAAGGTTTTAATGGAATTGAATGTGTTGAAACTGGTGGTCCTGAAGCTGGAATAGGTTGTGCTGGAAGAGGAATTATTACCACAATGGAAGAGCTTGAAGATTTAAAAGTATTTGATGAAGATAGAGATGTTATTGTATATGATGTACTAGGAGATGTCGTGTGTGGAGGATTTGCAGTTCCC…
2563610927	IMG	K02588	nifH; nitrogenase iron protein NifH	Azoarcus sp. KH32C	ATGTCGCTTCGTCAAATTGCGTTCTACGGAAAGGGTGGCATCGGGAAATCGACCACCTCCCAGAACACCCTGGCGGCGCTGGCCGAGATGGGCCAGAAGATCCTGATCGTCGGCTGCGACCCCAAGGCCGACTCGACCCGCCTGATCCTGCACGCCAAGGCCCAGGACACCGTCCTGTCGCTCGCCGCCGATGCCGGCTCGGTCGAGGATCTCGAGCTCGAGGACGTGCTGCGCGTCGGTTATCGCGACATCCGCTGCGTTGAATCGGGCGGCCCGGAACCCGGCGTCGGCTGCGCGGGTCGTGGCGTCATCACCGCGATCAACTTCCTCGAAGAAAACGGTGCCTATGACGGCGTCGACTACGTCTCCTACGACGTGCTCGGTGACGTCGTCTGTGGC…
2563614214	IMG	K02588	nifH; nitrogenase iron protein NifH	Azoarcus sp. KH32C	ATGTCTGACCTCAGGCAAATCGCTTTTTACGGCAAGGGCGGTATCGGCAAGTCGACGACCTCCCAGAACACCCTCGCGGCGCTGGCCGAGATGGGCCAGAAGATCCTCATCGTCGGCTGCGACCCGAAGGCCGACTCGACCCGCCTGATCCTGCACGCCAAGGCCCAGGACACGGTGCTCTCGCTCGCCGCCGACGCCGGCTCGGTCGAGGACCTCGAGATCGAGGACGTGCTGAAGGTTGGCTACCGCGGCATCCGCTGCGTCGAGTCCGGCGGCCCGGAACCCGGCGTCGGCTGCGCCGGCCGCGGCGTCATCACCTCGATCAACTTCCTCGAGGAAAACGGCGCCTACGAAGGTGTCGATTACGTCTCCTACGACGTGCTGGGTGACGTCGTCTGT…
2566163339	IMG	K02588	nifH; nitrogenase iron protein NifH	Rhizobium etli bv. mimosae Mim1	ATGTCAGATTTGCGTCAAATCGCATTCTACGGCAAAGGGGGCATCGGCAAGTCCACCACCTCCCAAAATACGCTCGCAGCGCTGGTCGACCTCGGTCAGAAAATCCTCATCGTCGGGTGCGACCCCAAAGCCGACTCCACCCGCCTGATCCTGAACGCCAAAGCCCAGGACACGGTTCTGCATCTGGCAGCACAGGAAGGTTCGGTGGAAGACCTCGAACTCGAGGACGTGCTGAAGGCCGGCTACAAGGGCATCAAGTGCGTGGAGTCCGGCGGTCCGGAGCCGGGCGTCGGCTGCGCCGGGCGCGGCGTCATCACCTCGATCAATTTCCTCGAGGAGAACGGCGCTTATGACGATGTCGACTACGTCTCCTATGATGTGCTCGGCGACGTGGTGTGC…
2566163416	IMG	K02588	nifH; nitrogenase iron protein NifH	Rhizobium etli bv. mimosae Mim1	ATGTCAGATTTGCGTCAAATCGCATTCTACGGCAAAGGGGGCATCGGCAAGTCCACCAGCTCCCAAAATACGCTCGCAGCGCTGGTCGACCTCGGTCAGAAAATCCTCATCGTCGGGTGCGACCCCAAGGCCGACTCCACCCGCCTGATCCTGAACGCCAAAGCCCAGGACACGGTTCTGCATCTGGCAGCCCAGGAAGGTTCGGTGGAAGACCTCGAACTCGAGGACGTGCTGAAGGCCGGCTACAAGGGCATCAAGTGCGTGGAGTCCGGCGGTCCGGAGCCGGGCGTCGGCTGCGCCGGGCGCGGCGTCATCACCTCGATCAATTTCCTCGAGGAGAACGGCGCTTATGACGATGTCGACTACGTCTCCTATGATGTGCTCGGCGACGTGGTGTGC…
2566176975	IMG	K02588	nifH; nitrogenase iron protein NifH	Thermoplasmatales archaeon BRNA1	ATGAAGCAGATCGCAATTTACGGAAAGGGAGGGATTGGGAAATCCACCGTTTCGGCCAACATCTCGTACCAGCTGTCCAAGAAGGGTTTCAAGGTCGCCCAGGTAGGTTGTGACCCCAAGCACGATTCCACCCGTCTGCTTCTCAACGGAAAGAGCCAGACCACCGTTTTGGATCACATCAACTCAGGTTCCGAGGATATCGGAGACACCGTTTCCATCGGGAAGAACGGGGTGGTGTGCATCGAGACCGGAGGTCCAGAACCCGGGGTCGGATGTGCGGGGAGGGGCATACTTACGGCCTTCAACTTCATCGAGAACAACAACGTGGTCGATAAGGACACGGACATAATCCTCTACGACGTCCTCGGTGACGTGGTCTGCGGGGGCTTCGCGGTACCT…
2566177088	IMG	K02588	nifH; nitrogenase iron protein NifH	Thermoplasmatales archaeon BRNA1	ATGCGCAGAATCGCGATCTACGGCAAGGGAGGCATAGGCAAATCGACTACCTCCGCCAACGTCACGGACGCACTCGCCGAGAAGGGACTCAAGGTCCTTCAGATAGGATGCGACCCGAAGGCCGACTCCACAAAGCTCCTCGCAGGTGCAAACCGCAAGGATCCGGTCCTGCAGGTGCTGCGCGAGAACGATGATATCTCGCTCGAGGATATCGTCGCCGAGGGAAGCCACGGTTCCCTCTGTGTCGAGTGCGGAGGCCCCAGGCCCGGCATGGGATGCGCCGGCAGGGGAATCATCGCCGCTTTCGAGGAGCTGGAAAGGCTCGATGCCATCGAAGTCTACCGCCCGGATGTGATCGTCTACGACGTCCTCGGGGATGTGGTGTGCGGCGGTTTCGCA…
2572680014	IMG	K02588	nifH; nitrogenase iron protein NifH	Halorhodospira halochloris A	ATGCCCACACGTCAATGTGCAATCTACGGTAAAGGCGGTATCGGCAAGTCCACCACCACCCAGAATCTGGTCGCCGCCCTGGCGGAGTCCGGTAAGAAGGTCATGATCGTCGGCTGCGACCCCAAGGCTGACTCCACGCGTCTGATCCTGCACGCCAAGGCACAGAATACCATCATGCAGATGGCTGCTGACGCCGGCAGCGTTGAAGATCTGGAACTGGAAGATGTTCTCAAGACCGGCTTCGGCGACGTCAAGTGCGTCGAGTCCGGCGGTCCCGAGCCGGGTGTCGGCTGCGCTGGTCGCGGTGTGATCACGGCCATCAACTTCCTGGAAGAGGAAGGTGCCTACGAGGACGACTTGGACTTCGTGTTCTACGACGTACTGGGTGACGTGGTCTGC…
2578016225	IMG	K02588	nifH; nitrogenase iron protein NifH	Lyngbya aestuarii BL J	ATGCGACAAATTGCATTTTACGGTAAAGGCGGTATCGGTAAATCCACCACTTCTCAAAACACCCTGGCTGGAATGGCACAAAACGGCAATCGCATCATGATTGTTGGTTGTGACCCGAAAGCTGACTCCACTCGTTTGATCCTCAACACCAAAGCTCAGGTTACAGTTCTAGCGTTGGCTGCAGAACGGGGTTCTGTTGAAGATATAGAACTCGAAGATGTACTGCTCGAAGGATTTGAAGGCATCAAGTGCGTAGAATCTGGTGGTCCTGAGCCTGGAGTTGGATGTGCAGGTCGTGGAATTATCACCTCCATCAACTTCCTCGAAGAAGAAGGCGCTTACGAAGATCTAGACTTCGTATCCTATGACGTACTAGGTGACGTTGTTTGCGGTGGTTTC…
2578329207	IMG	K02588	nifH; nitrogenase iron protein NifH	Bradyrhizobium japonicum SEMIA 5079	ATGGAGAGCAGCATGGCTTCACTAAGACAAATCGCCTTCTACGGGAAGGGCGGAATCGGCAAGTCCACCACTTCGCAGAACACGCTAGCGGCGCTGGCAGAGATGGGTCAGAAGATCCTGATTGTAGGGTGCGATCCGAAAGCGGACTCGACTCGCCTTATTCTGCACGCCAAGGCTCAAGACACGATTTTGAGTCTTGCCGCGAGCGCCGGCAGCGTGGAGGATCTAGAGCTCGAGGACGTAATGAAGGTTGGCTACCAGGACATTCGCTGCGTTGAGTCCGGTGGCCCTGAGCCAGGTGTCGGCTGCGCCGGCCGCGGTGTCATCACCTCGATCAATTTTCTTGAAGAGAACGGAGCCTACGAGAACATTGACTATGTTTCTTACGATGTGCTTGGC…
2578336889	IMG	K02588	nifH; nitrogenase iron protein NifH	Paenibacillus sabinae T27	ATGGCTAAAAAGATAAAACAAATTGCAATCTACGGCAAAGGGGGGATAGGCAAGTCCACCACAACTTCCAACATAAGTGCGGCTCTGTCGGTGGCTGGTTACAAGGTCATGCAGTTCGGCTGCGACCCAAAGAGCGATTCGACAAACACGCTGCGCGGCGGAGAATATATTCCCACTGTGCTCGACACGCTGCGGGACAAACAAATCGTTAGAGCGCATGATGTTATATTTGAAGGCTTTAATGGCATTTATTGCGTTGAAGCAGGCGGCCCGGCTCCCGGAGTCGGCTGCGCTGGTCGGGGGATTATCACCTCGGTATCTTTGCTGAAGCAGCAAAAGGTATTTGAAGAACTGGATCTCGATTATGTAATTTACGACGTTCTGGGGGATGTCGTCTGC…
2578337610	IMG	K02588	nifH; nitrogenase iron protein NifH	Paenibacillus sabinae T27	ATGACTAAAAAACTGAGACAAATCGCATTTTACGGCAAAGGAGGAATCGGCAAATCCACCACTTCGCAAAACACCCTGGCTCAGCTGGCCGTCAATTTCGGCCAAAGAATTATGATCGTGGGCTGCGATCCGAAAGCCGACTCCACTCGCCTGATTCTGAACACCAAAGCGCAGCAGACCGTGCTTGATCTTGCCGCCAAACTCGGAAGTGTAGAAGATCTGGAGCTGGAGGACGTAGTGTCCTCCGGCTTCGGAGGTATTCTCTGCGTGGAATCCGGAGGTCCGGAGCCGGGGGTGGGCTGCGCAGGCCGGGGGATCATTACGTCGATCAATTTTCTGGAGGAGCAGGGCGCCTATGAGGATGTGGATATCGTCTCCTATGACGTGCTGGGCGACGTT…
2578338283	IMG	K02588	nifH; nitrogenase iron protein NifH	Paenibacillus sabinae T27	ATGAGTAAGAAACCAAGACAAATCGCATTCTACGGTAAAGGCGGTATCGGTAAATCCACAACTTCCCAGAACACGCTGGCTCAGCTGGCAACGACTTTCGGTCAAAAAATCATGATCGTAGGCTGTGACCCTAAAGCTGACTCCACTCGTCTGATCCTGAACACGAAAGCTCAACAAACTGTACTTCACCTGGCTGCTGAAATGGGTTCGGTTGAAGACCTCGAACTCGAAGACGTAGTATCGACCGGCTTTGGCGACATCCTCTGCGTTGAGTCCGGCGGTCCGGAACCAGGCGTAGGCTGCGCAGGCCGTGGTATCATCACTTCCATCAACTTCCTGGAAGAGCAAGGCGCTTACGACGGTATGGACTTCATCTCCTATGACGTACTCGGTGACGTT…
2578338599	IMG	K02588	nifH; nitrogenase iron protein NifH	Paenibacillus sabinae T27	ATGAGTAAGAAACCAAGACAAATCGCGTTCTATGGTAAAGGCGGTATCGGTAAATCTACAACTTCCCAGAACACGCTGGCTCAGCTGGCAACGACTTTCGGTCAAAAAATCATGATCGTAGGCTGTGACCCTAAAGCCGACTCCACTCGTCTGATCCTGAACACGAAAGCTCAACAAACTGTACTTCACCTCGCTGCTGAAATGGGTTCGGTTGAAGATCTCGAACTCGAAGACGTAGTATCAACCGGCTTTGGCGACATCCTCTGCGTTGAGTCCGGCGGTCCGGAACCAGGCGTGGGCTGCGCAGGCCGCGGTATCATCACTTCCATCAACTTCCTGGAAGAGCAAGGCGCTTACGACGGTATGGACTTCATCTCCTATGACGTACTCGGTGACGTT…
2578338756	IMG	K02588	nifH; nitrogenase iron protein NifH	Paenibacillus sabinae T27	ATGGCTAAAAGGACCAAGCATATTGCAATCTACGGGAAGGGCGGCATTGGAAAATCGACGACCACATCCAACATCAGTGCCGCTCTCGCGGAAGCGGGTCACCGGGTAATCCAGATCGGATGCGATCCCAAGAGCGATTCCACCAATACGCTGAGAGGCGGCGACTATCTGCCTACGGTAATCGACAGCCTGCGAGACAGCGCCAATGTGAAGCTGCAGGACGTGTCCGCGGTTGGCTTCAAGGGCGTGCTCTGCATTGAGGCGGGCGGTCCGGTTCCGGGCGTCGGCTGCGCAGGGCGCGGCATCAACGCAGCCGTGGGCCTGCTGCAGGAGCTGAATGTCTTTGAGGAATACGAGGCTGATTATGTGCTGTACGATGTCTTGGGAGACGTGGTATGC…
2578399577	IMG	K02588	nifH; nitrogenase iron protein NifH	Leptospirillum ferriphilum YSK	ATGAAGGTCATCCTTCGTTCGGCTTTTTTATTTCTGGAGTCCCTCCGTGGGGGGGAAGCAGACAATCAGGAGGAACAGATGCGTCAGATTGCATTTTATGGAAAAGGCGGTATCGGAAAGTCGACGACGTCCCAGAACACGCTGGCAGCTCTTTCCGAAATGGGCAAGAAAATTCTTATTGTGGGGTGCGACCCCAAGGCTGATTCAACGCGTCTCATCCTTCATGCAAAAGCGCAGAATACCGTTCTTTCCCTCGCTGCAGAAGCGGGAACGGTGGAAGATCTCGAGATCGAGGATGTCATGAAGGTTGGGTTTAACGAAATCCGTTGCGTGGAATCTGGAGGGCCCGAGCCTGGTGTTGGGTGTGCCGGCCGTGGAGTGATCACCTCCATCAACTTT…
2578497499	IMG	K02588	nifH; nitrogenase iron protein NifH	Pectobacterium atrosepticum JG10-08	ATGGCTATGCGTCAATGTGCCATTTATGGCAAAGGGGGGATTGGCAAATCCACCACGACTCAGAATTTGGTCGCCGCACTGGCGGAAATGGGCAAGAAGATCATGATCGTCGGTTGTGATCCGAAGGCGGATTCAACCCGTTTGATTCTGCACGCCAAAGCGCAGAACACCATTATGGAGATGGCAGCAGAGGTCGGTTCGGTCGAAGACCTCGAATTGGAAGATGTGCTGCAAATCGGTTACGGCAACGTACGTTGTGCAGAATCAGGTGGCCCAGAGCCGGGCGTTGGCTGTGCTGGGCGTGGTGTTATCACCGCCATCAACTTCCTTGAAGAGGAAGGTGCCTATGTCGACGACCTCGACTTCGTGTTCTATGACGTGCTGGGGGACGTGGTATGT…
2579006069	IMG	K02588	nifH; nitrogenase iron protein NifH	Leptolyngbya sp. Heron Island J	ATGAGACAGATTGCATTTTACGGAAAAGGCGGTATCGGTAAATCCACCACTTCCCAAAACACCTTGGCCGCCATGGCTGAGCAAGGCCAACGCATCATGATTGTGGGCTGTGACCCGAAAGCAGATTCCACCCGTTTGATGCTTCACAGTAAAGCCCAAACCACTATCTTGCACCTGGCAGCTGAGCGCGGTGCCGTTGAAGACTTAGAATTAGATGAAGTTCTGCTCGAAGGTTATCGCGGCGTTAAGTGCGTTGAGTCGGGTGGTCCTGAGCCGGGTGTTGGCTGTGCGGGTCGAGGTATTATCACTGCCATCAACTTCTTAGAAGAAGAAGGGGCTTACGAAGATCTCGACTTTGTTTCCTATGATGTACTAGGAGACGTGGTCTGTGGTGGTTTT…
2579566293	IMG	K02588	nifH; nitrogenase iron protein NifH	Azospirillum brasilense Az39	ATGTCTTTGCGCCAGATTGCGTTCTACGGTAAGGGCGGTATCGGCAAGTCCACCACCTCCCAGAACACCCTGGCCGCGCTGGTCGAGCTGGATCAGAAGATCCTGATCGTCGGCTGCGATCCGAAGGCCGACTCGACCCGCCTGATCCTGCACGCCAAGGCGCAGGACACCGTGCTGCACCTCGCCGCCGAAGCCGGCTCGGTCGAGGATCTGGAGCTCGAGGACGTTCTCAAGATCGGCTACAAGGGCATCAAGTGCGTCGAGTCCGGCGGTCCGGAGCCGGGGGTCGGCTGCGCCGGCCGCGGCGTGATCACCTCGATCAACTTCCTGGAAGAGAACGGCGCCTACGACGACGTCGACTACGTCTCCTACGACGTGCTGGGCGACGTGGTGTGCGGC…
2580145240	IMG	K02588	nifH; nitrogenase iron protein NifH	Klebsiella oxytoca HKOPL1	ATGACCATGCGTCAATGCGCTATTTACGGTAAAGGCGGTATCGGCAAATCCACCACTACGCAGAACCTCGTCGCCGCGCTGGCGGAGATGGGTAAGAAAGTGATGATCGTCGGCTGCGATCCGAAGGCGGACTCCACCCGCCTGATCCTGCACGCTAAAGCACAGAACACCATTATGGAGATGGCCGCGGAAGTCGGCTCGGTCGAGGATCTCGAGCTCGAAGACGTGCTGCAAATTGGCTACGGCGACGTGCGCTGCGCGGAATCCGGCGGCCCGGAGCCAGGCGTCGGCTGCGCGGGGCGCGGCGTGATCACGGCGATCAACTTTCTTGAAGAAGAAGGCGCCTACGAGGACGATCTCGATTTTGTCTTCTATGACGTGCTCGGCGACGTGGTCTGC…
2580946817	IMG	K02588	nifH; nitrogenase iron protein NifH	Richelia intracellularis HH01	ATGTCCGACGAGAAGATTAGACAGATAGCGTTCTACGGTAAAGGTGGTATTGGTAAGTCTACCACCTCTCAAAACACCCTTGCTGCTATGGCTGAAATGGGTCAGCGCATTATGATTGTGGGTTGTGACCCCAAAGCTGACTCTACTCGTTTAATGTTACACTCCAAGGCTCAAACCACTGTGCTGCACTTAGCAGCAGAGAGAGGCGCAGTAGAAGACTTAGAGCTCGAAGAGGTAATGTTACCTGGTTACCGTGATGTACGTTGTGTGGAATCCGGTGGTCCTGAGCCTGGTGTTGGTTGTGCTGGTCGCGGCATTATTACCGCTATCAACTTCTTGGAGGAAAACGGTGCTTACCAAAACTTAGATTTTGTGTCTTATGATGTATTAGGAGACGTT…
2582634979	IMG	K02588	nifH; nitrogenase iron protein NifH	Composite genome from Lake Mendota Epilimnion pan-assembly MEint.metabat.112	ATGACTGAAGAAAAAATTAGACAGATAGCTTTCTACGGCAAGGGCGGTATCGGTAAATCTACCACTTCTCAAAATACTTTAGCCGCTATGGCTGAAATGGGTCAACGCATCATGATCGTAGGTTGCGACCCTAAAGCTGACTCTACCCGTTTGATGCTTCACTCTAAGGCTCAAACAACCGTTCTTCACTTGGCTGCTGAAAGAGGATCTGTTGAAGATCTAGAACTTCATGAAGTAATGCTCAAAGGTTTCCGCGACGTTAAATGCGTGGAATCCGGTGGTCCAGAACCCGGTGTAGGTTGCGCCGGTCGTGGTATTATCACCGCTATTAACTTCCTAGAAGAAAACGGTGCTTACACAGATTTAGATTTTGTATCTTACGACGTACTAGGTGACGTT…
2582742521	IMG	K02588	nifH; nitrogenase iron protein NifH	Composite genome from Lake Mendota Epilimnion pan-assembly MEint.metabat.33807	AACATCGCTCGTGGTATTTTGAAATATGCTCACTCCGGTGGTGTGCGTTTAGGTGGTTTAATCTGTAATAGCCGTAAGGTTGACCGTGAAGCTGAATTGATTGAAAACTTAGCTGAACGTTTAAACACCCAAATGATTCACTTCGTACCTCGTGACAATATTGTTCAACACGCAGAACTGCGTCGTATGACAGTTAACGAGTATGCACCCGATAGTAACCAGGCTCATGAATACCGTGCATTGGGTAAAAAGATCATTAATAACACCAAGCTAACTATTCCTACTCCCATGGAAATGGATGAGTTAGAAGCTCTGTTGATTGAGTATGGTATTCTTGATGATGACAGCAAAAACGCTGAAGTAATTGGCAAGCCTGCTTCTGCAAGCAAGTAG
2582773150	IMG	K02588	nifH; nitrogenase iron protein NifH	Composite genome from Lake Mendota Epilimnion pan-assembly MEint.metabat.548	ATGGCGATGTATGCTGCAAACAACATCGCTCGTGGTGTACTTAAATATGCTCACTCCGGTGGAGTTCGTTTAGGTGGTTTGATCTGTAACAGCCGTAACACAGACCGAGAAATCGAATTAATCGAAACCTTGGCTGCACGTTTGAACACTCAAATGATTCACTTCGTTCCCCGCGACAATATAGTTCAACACGCTGAACTACGTCGGATGACAGTGAACGAGTATGCACCAGAAAGCAAACAAGCTAACGAATACCGCGCACTAGCTAAGAAGATCATCAACAACACTAACCTCACCATCCCTACACCTATCGAAATGGAAGAGTTGGAAGAATTGTTGATTGAGTTCGGTATTCTTGAAAGCGAAGAAAATGCTGCAAAATTAGTTGGTAAAACAGCA…
2582773159	IMG	K02588	nifH; nitrogenase iron protein NifH	Composite genome from Lake Mendota Epilimnion pan-assembly MEint.metabat.548	ATGCTTCACTCCAAGGCTCAAACAACCGTTCTTCACTTGGCTGCTGAAAGAGGATCTGTTGAAGACCTAGAACTTCATGAAGTAATGCTCAAAGGTTTCCGCGACGTTAAATGCGTGGAATCCGGTGGTCCAGAACCCGGTGTAGGTTGTGCTGGTCGTGGTATTATCACCGCTATTAACTTCCTTGAAGAAAACGGTGCTTACACAGATTTAGATTTCGTATCTTATGACGTACTAGGTGACGTTGTATGTGGTGGTTTTGCTATGCCTATCCGTGAAGATTAA
2582774568	IMG	K02588	nifH; nitrogenase iron protein NifH	Composite genome from Lake Mendota Epilimnion pan-assembly MEint.metabat.548	ATGACTGAAGAAAAAATTAGACAGATAGCTTTCTACGGCAAGGGCGGTATCGGTAAATCTACCACTTCTCAAAATACTTTAGCCGCTATGGCTGAAATGGGTCAACGCATTATGATCGTAGGTTGCGACCCTAAAGCTGACTCTACTCGTTTTAACAATATGGACACATCTCACACCCAATTTCAGCCAATTCTTTAG
2585921099	IMG	K02588	nifH; nitrogenase iron protein NifH	Ruminococcus sp. 80/3	ATGATAAAGCTTGCTTTTTACGGAAAAGGCGGAATAGGAAAGTCAACGGCGGCATCAAACGTCAGTGCTGCACTTGCACAAAAAGGGCTGAAGGTCATGCAGATAGGCTGTGACCCAAAGGCTGACTCCACCATATTTCTCCATGGGGGAGAGAGGATACCCACCGTTCTTGACCTTGTGCGAAAAGGCGAAAGCTTTGACCTTGAAGATATGGTAAGGGTAGGCTATAACGGTGTTGTGTGCGTTGAAGCAGGCGGTCCGGTGCCGGGGCTTGGCTGTGCAGGCAGAGGTATAATCGCCGCTTTGGAGGAGCTTGAAAAAAAGGGCGCATATGAAAAATATCAGCCTGACGTTGTTATCTATGACGTTCTCGGAGATGTGGTGTGCGGAGGCTTTTCA…
2585921102	IMG	K02588	nifH; nitrogenase iron protein NifH	Ruminococcus sp. 80/3	ATGATAAAAATAGCCGTTTACGGAAAGGGCGGAATAGGAAAATCCACAGTTACGGGAAACCTTGCCGCCGCATTTGCAAGTCTTGGAAAAAGAGTTATACAAATTGGCTGTGACCCAAAGGCTGACTCCACCATAAATCTTCTTGGTGGCGAGCCTGTTATGCCTGTGATGAATTATCTCAGAGAGCATGACGATGAGCCTGAGAGCATAGAGGAGATATCAAAAGAGGGCTATGGCGGAGTGCTTTGTATAGAAACAGGCGGTCCTACCCCCGGACTTGGCTGTGCAGGCAGAGGTATAATCACCACCTTCAGCCTGCTTGAAGACTTGAAGCTTTTTGAAAAATATAAGCCTGACGTTGTGCTTTATGACGTTCTCGGAGACGTTGTGTGCGGAGGT…
2585965385	IMG	K02588	nifH; nitrogenase iron protein NifH	Klebsiella oxytoca KONIH1	ATGACCATGCGTCAATGCGCTATTTACGGTAAAGGCGGTATCGGCAAATCCACCACTACGCAGAACCTCGTCGCCGCGCTGGCGGAGATGGGTAAGAAAGTGATGATCGTCGGCTGCGATCCGAAGGCGGACTCCACCCGCCTGATCCTGCACGCTAAAGCACAGAACACCATTATGGAGATGGCCGCGGAAGTCGGCTCGGTCGAGGATCTCGAGCTCGAAGACGTGCTGCAAATTGGCTACGGCGACGTGCGCTGCGCGGAATCCGGCGGCCCGGAGCCAGGCGTCGGCTGCGCGGGGCGCGGCGTGATCACGGCGATCAACTTTCTTGAAGAAGAAGGCGCCTACGAGGACGATCTCGATTTTGTCTTCTATGACGTGCTCGGCGACGTGGTCTGC…
2585987663	IMG	K02588	nifH; nitrogenase iron protein NifH	Rhizobium etli bv. mimosae IE4771	ATGTCAGATTTGCGTCAAATCGCATTCTACGGCAAAGGGGGCATCGGCAAGTCCACCACCTCCCAAAATACGCTCGCAGCGCTTGTCGACCTCGGGCAGAAAATTCTCATCGTCGGGTGCGACCCCAAGGCCGACTCCACCCGCCTGATCCTGAACGCCAAAGCCCAGGACACGGTTCTGCATCTGGCAGCACAGGAAGGTTCGGTGGAAGACCTCGAACTCGAGGACGTGCTCAAGGCCGGCTACAAAGGCATCAAGTGCGTGGAGTCCGGCGGTCCGGAGCCGGGCGTCGGCTGCGCCGGGCGCGGCGTCATCACCTCGATCAATTTCCTCGAGGAGAACGGCGCTTATGACGATGTCGACTACGTCTCCTATGATGTGCTCGGCGACGTGGTGTGC…
2585987765	IMG	K02588	nifH; nitrogenase iron protein NifH	Rhizobium etli bv. mimosae IE4771	ATGTCAGATTTGCGTCAAATCGCATTTTACGGCAAAGGGGGCATCGGCAAGTCCACCACCTCCCAAAATACGCTCGCAGCGCTTGTCGACCTCGGGCAGAAAATTCTCATCGTCGGGTGCGACCCTAAAGCCGACTCCACCCGGCTGATCCTGAACGCCAAAGCCCAGGACACGGTTCTGCATCTGGCAGCACAGGAAGGTTCGGTGGAAGACCTCGAACTCGAGGACGTGCTCAAGGCCGGCTACAAAGGCATCAAGTGCGTGGAGTCCGGCGGTCCGGAGCCGGGCGTCGGCTGCGCCGGGCGCGGCGTCATCACCTCGATCAATTTCCTCGAGGAGAACGGCGCTTATGACGATGTCGACTACGTCTCCTATGATGTGCTCGGCGACGTGGTGTGC…
2585993992	IMG	K02588	nifH; nitrogenase iron protein NifH	Neorhizobium galegae bv. officinalis HAMBI 1141	ATGGCAGGTTTGCGTCAAATCGCATTCTACGGAAAAGGCGGGATCGGTAAATCGACCACTTCCCAAAATACTCTCGCGGCGATGGTCGAACTGGGGCAGAGGATCCTCATCGTCGGCTGCGACCCAAAGGCCGATTCAACTCGCCTCATCCTGAACGCGAAGGCGCAGGATACTGTTCTTCATCTTGCGGCGACAAAAGGTTCGGTTGAAGACTTGGAACTCCAAGATGTGCTCAAGCTGGGATACAAAGGCATTAGATGCGTGGAGTCCGGTGGACCGGAACCTGGCGTCGGCTGCGCTGGCCGCGGTGTTATTACGTCGATTAACTTTCTGGAGGAGAACGGCGCATATGATGATGTCGATTATGTCTCCTATGACGTCCTGGGCGACGTGGTGTGT…
2586004202	IMG	K02588	nifH; nitrogenase iron protein NifH	Neorhizobium galegae bv. orientalis HAMBI 540	ATGGCAGGTTTGCGTCAAATCGCATTCTACGGAAAAGGCGGGATCGGTAAATCGACCACTTCCCAAAATACGCTCGCGGCGATGGTCGAACTGGGGCAGAGGATCCTCATCGTCGGCTGCGACCCAAAGGCCGATTCAACACGCCTTATCCTGAACGCGAAGGCGCAGGATACTGTTCTTCATCTTGCGGCAACAAAAGGTTCGGTTGAAGACTTGGAACTCCAGGATGTGCTCAAACTGGGGTACAAAGGCATTCGATGTGTGGAGTCCGGTGGTCCGGAACCCGGCGTCGGCTGCGCTGGCCGCGGTGTTATTACGTCTATCAACTTTCTGGAGGAGAACGGCGCATATGATGATGTGGACTATGTCTCCTATGACGTACTGGGCGATGTGGTGTGT…
2586116443	IMG	K02588	nifH; nitrogenase iron protein NifH	Clostridium sp. M2/40	ATGGCTGAAAAAAAATTAAGACAAATTGCGATTTATGGAAAAGGAGGAATCGGTAAGTCTACTACAACACAAAATTTAACAGCTGGGCTTGCTGAATTAGGTAAAAAAGTAATGGTAGTAGGATGTGATCCTAAGGCAGATTCTACAAGATTATTATTAGGTGGATTAGCTCAAAAAACTGTACTTGATACATTAAGAGATGAAGGGGAAGATATTGAATTAGATTCAATAATGAAAATTGGTTATGGTGGAACAAAGTGTGTTGAATCTGGTGGACCAGAGCCAGGAGTAGGTTGTGCAGGAAGAGGAATAATCACTTCTATAGGTATGCTTGAAAGATTAGGAGCATATACAGAAGAATTAGATTATGTTTTTTATGATGTATTAGGTGATGTTGTT…
2586119255	IMG	K02588	nifH; nitrogenase iron protein NifH	Clostridium sp. M2/40	ATGATGAGACAAGTTGCTATTTATGGAAAAGGTGGAATTGGTAAATCAACAACAACACAAAATTTAACTTCAGCATTAGCTGAAATGGGAAAGAAGATTATGATAGTTGGTTGTGATCCTAAAGCAGATTCAACTAGATTAGTACTTGGTGGCTTAGCACAAAAAACAGTTTTAGATACTTTAAGAGAAGAGGGAGAAGATATAGACTTAGATTTAATAATGAAAGAAGGATTTGGTGGAATAAGATGTGTTGAATCTGGTGGACCAGAACCAGGGGTAGGATGTGCTGGTAGAGGAATTATTACTTCTATTGGAATGCTCGAAAGACTTGGAGCATATACAGATGATCTAGATTATGTGTTTTATGATGTTTTAGGAGACGTTGTTTGTGGTGGTTTT…
2586135091	IMG	K02588	nifH; nitrogenase iron protein NifH	Klebsiella oxytoca M1	ATGACCATGCGTCAATGCGCTATTTACGGTAAAGGCGGTATCGGCAAATCCACCACTACGCAGAACCTCGTCGCCGCGCTGGCGGAGATGGGTAAGAAAGTGATGATCGTCGGCTGCGATCCGAAGGCGGACTCCACCCGCCTGATCCTGCACGCTAAAGCACAGAACACCATTATGGAGATGGCCGCGGAAGTCGGTTCGGTCGAGGATCTCGAGCTCGAAGACGTGCTGCAAATTGGCTACGGCGACGTGCGCTGCGCGGAATCCGGCGGCCCGGAGCCAGGCGTAGGCTGCGCGGGGCGCGGCGTGATCACGGCGATCAACTTTCTTGAAGAAGAAGGCGCCTACGAGGACGATCTCGATTTTGTCTTCTATGACGTGCTCGGCGACGTGGTCTGC…
2586762754	IMG	K02588	nifH; nitrogenase iron protein NifH	Aphanizomenon flos-aquae NIES-81	GTGAATTTAGATTATATCAATAGTCTTACCCGTGAAGGTAAAGCACAAGAAATCTACATCGTTACATCAGGTGAAATGATGGCGATGTACGCTGCAAACAACATCGCTCGTGGTGTACTTAAATATGCTCACTCCGGTGGAGTTCGTTTAGGTGGTTTGATCTGTAACAGCCGTAACACAGACCGAGAAATCGAATTAATCGAAACCTTGGCAAAACGGTTGAACACCCAAATGATTCACTACGTTCCCCGCGATAACATAGTTCAACACGCCGAACTACGTCGGATGACAGTGAACGAGTATGCACCTGATAGCAAACAAGCTAACGAATACCGCGCACTAGCTAAGAAGATCATCAACAACACCAACCTCACCATTCCTACACCTATCGAAATGGAA…
2586762763	IMG	K02588	nifH; nitrogenase iron protein NifH	Aphanizomenon flos-aquae NIES-81	ATGCTTCACTCCAAGGCTCAAACAACCGTTCTTCACTTGGCTGCTGAAAGAGGATCTGTTGAAGACCTAGAACTTCATGAAGTAATGCTCAAAGGTTTCCGCGACGTTAAATGCGTGGAATCCGGTGGGCCAGAACCCGGTGTAGGTTGCGCCGGTCGTGGTATTATCACCGCTATTAACTTCCTTGAAGAAAACGGTGCTTACGTAGATTTAGATTTCGTATCTTACGACGTATTAGGTGACGTTGTATGCGGTGGTTTTGCTATGCCTATCCGTGAAGATTAA
2586762774	IMG	K02588	nifH; nitrogenase iron protein NifH	Aphanizomenon flos-aquae NIES-81	ATGACTGAAGAAAAAATTAGACAGATAGCTTTCTACGGCAAGGGCGGTATCGGTAAATCTACCACTTCTCAAAATACTTTAGCCGCTATGGCTGAAATGGGTCAACGCATCATGATCGTAGGTTGCGATCCTAAAGCTGACTCTACCCGTTTTAACAGTTTGGACATCTCTCACAGCCACTGA
2587699395	IMG	K02588	nifH; nitrogenase iron protein NifH	AP Phormidesmis priestleyi str ANA	ATGAGACAAATTGCATTTTACGGCAAAGGCGGTATCGGCAAATCCACTACGTCGCAAAACACCCTTGCAGCTATGGCCGAGAAAGGCCAGCGGATCATGATTGTAGGCTGTGACCCCAAAGCAGATTCCACTCGCCTCATGCTTCACAGCAAAGCTCAAACCTCCGTGCTACAGTTGGCTGCCGAACTCGGCGCGGTTGAAGATGTCGAACTTGACCAAGTGCTGCAAGTAGGCTATCGCGGCGTTAAGTGCGTCGAATCCGGTGGTCCTGAACCCGGTGTCGGCTGCGCTGGTCGAGGCATTATTACCGCAATCAACTTCCTTGAAGAAGAAGGCGCTTATGAAGACCTCGACTTCATTTCCTATGACGTACTAGGAGACGTGGTTTGCGGCGGTTTT…
2587711327	IMG	K02588	nifH; nitrogenase iron protein NifH	AP Phormidium sp. OSCR	ATGCGTAAGATTGCTGTTTACGGAAAAGGCGGAATCGGCAAATCCACCACCACACAAAACACCGTGGCAGGTTTAGTCGAACTCGGTCGCAAAGTCATGATTGTCGGTTGTGACCCCAAAGCCGACTCCACCCGTCTCCTACTCGGAGGCTTGCACCAGAAGAGTGTTTTAGACAGCCTGCGGGAAGAAGGAGACGAAGTCGAACTCGAAGATATCCGCAAAGAAGGATTTGGCAAAACCCTCTGTGTGGAATCCGGCGGTCCTGAACCCGGAGTTGGCTGTGCTGGACGGGGGATTATCACCTCCATCAGTATGCTGGAACAACTCGGGGCCTACGATGAAGAAGTGGGACTCGACTACGCCTTCTACGATGTCTTAGGAGACGTGGTTTGTGGTGGC…
2588513862	IMG	K02588	nifH; nitrogenase iron protein NifH	Mesorhizobium huakuii 7653R	ATGTCAGGTCTGCGTCAGATCGCCTTTTACGGCAAGGGCGGCATCGGCAAGTCCACCACCTCCCAAAATACGCTCGCCGCCCTTGTCGACCTCGGGCAGAGGATCCTCATCGTCGGCTGCGATCCGAAAGCCGACTCCACCCGCCTGATCCTGAACTCGAAAGCGCAGGATACGGTCCTGCATCTCGCCGCACAGGAAGGTTCGGTCGAAGACCTCGAACTCCAGGACGTGCTCAAGGTTGGCTATAAAGGCATCAAATGCGTGGAATCGGGCGGCCCCGAGCCGGGTGTCGGCTGCGCCGGCCGCGGCGTCATCACCTCGATCAACTTCCTCGAGGAGAACGGCGCCTATGACGATGTCGACTATGTCTCCTACGACGTGCTCGGGGACGTGGTGTGC…
2588525247	IMG	K02588	nifH; nitrogenase iron protein NifH	Klebsiella pneumoniae pneumoniae KP5-1	ATGACCATGCGTCAATGCGCTATCTACGGTAAAGGCGGTATCGGTAAATCCACCACCACCCAGAATCTCGTCGCGGCCCTCGCCGAGATGGGTAAGAAAGTGATGATCGTCGGCTGCGATCCGAAAGCGGACTCCACCCGTCTGATCCTTCACGCTAAAGCCCAGAACACCATCATGGAGATGGCGGCGGAAGTGGGCTCGGTCGAGGATCTGGAGCTCGAAGACGTTCTGCAAATCGGCTATGGCGATGTCCGTTGCGCCGAATCCGGCGGCCCGGAGCCAGGCGTTGGCTGCGCCGGACGCGGGGTGATCACCGCCATCAACTTCCTCGAGGAAGAAGGCGCCTATGAAGAAGATTTGGATTTCGTCTTCTATGACGTCCTCGGCGACGTAGTCTGC…
2588607730	IMG	K02588	nifH; nitrogenase iron protein NifH	Pelosinus sp. UFO1	ATGAGACAGATTGCTATATACGGAAAAGGTGGTATTGGTAAATCTACCACTACTCAAAATACAGTAGGTGCCTTAGCAGAGGCTGGTAAGCATATTATGGTTGTTGGCTGTGATCCTAAGGCGGATTCCACTCGCTTATTACTTCATGGATTATGCCAAAAAACAGTACTAGATACGTTACGTGATGAAGGCGACGATATTGACCTAGAAGATATCTTAAAGCCAGGATTCGGCGGTACCATGTGCGTTGAGTCAGGTGGTCCTGAGCCAGGTGTAGGTTGCGCAGGTCGTGGTATCATCACTTCGATTAATATGTTGGAATCCTTAGGTGCTTATACACCAGATCTTGATTATGTATTTTATGATGTACTGGGTGATGTTGTTTGTGGTGGATTTGCA…
2588610595	IMG	K02588	nifH; nitrogenase iron protein NifH	Pelosinus sp. UFO1	GTGAGTAAAAAAATTAAACAAATTGCTATTTATGGAAAAGGGGGAATTGGTAAATCAACCACTACCTCTAATATTAGTGCAGCACTATCGACGATGGGCTATAAAGTTATGCAGTTTGGTTGTGATCCTAAAGCTGATTCTACAAATACTTTGCGAGATGGCACTTATATTCCGACAGTGCTTGATACGTTAAGAGAAAAAAATAAGGTAAATGCCCAAGATGTAATTTTTCAAGGATTTAATGGAGTGTATTGTGTAGAAGCTGGTGGGCCAGCTCCCGGAGTTGGCTGCGCTGGCAGGGGGATTATTACTGCGGTACAATTATTAAAACAATTAAAAGTGTATGAAGAATTAGATTTAGATGTAATTATTTATGATGTTTTGGGAGATGTAGTATGC…
2588610605	IMG	K02588	nifH; nitrogenase iron protein NifH	Pelosinus sp. UFO1	ATGAGTAAAAAAATTAAACAAATTGCTATTTATGGAAAAGGGGGAATTGGTAAATCCACCACGACCTCTAATATTAGTGCCGCGTTATCAACAATGGGTTATAAAGTGATGCAGTTTGGTTGCGATCCTAAAGCCGATTCCACCAATACTTTGCGGGATGGAACTTATATTCCTACAGTGCTCGATACACTGCGAGAAAAAAATAAGGTAAATGCCCAAGATGTGATTTTTCAAGGTTTCAATGGAGTTTATTGTGTGGAAGCTGGTGGACCGGCTCCAGGAGTTGGTTGTGCTGGTAGGGGGATCATTACTGCGGTCCAATTGTTAAAACAGTTAAACGTATATGAAGAATTAGATTTAGATGTAATCATTTACGATGTTTTAGGAGACGTAGTATGC…
2588611639	IMG	K02588	nifH; nitrogenase iron protein NifH	Pelosinus sp. UFO1	ATGACAAGAAAAATAGCGATTTATGGTAAAGGCGGAATTGGAAAATCGACCACGCAACAAAATACGGCAGGAGCAATGGCACATTTCTACGATCAGAAAGTATTTATCCATGGCTGTGATCCAAAGGCTGATTCAACTCGTCTTATTCTTGGTGGGATGAACCAAAAAACATTAATGGATATGCTTCGTGATGAAGGTGAGGAAAAAATTACTGTTGAGAAAGTTGTAAAAGATGGGTACTTGGGAATTCGTTGTGTGGAGTCAGGTGGTCCTGAGCCTGGGGTAGGGTGTGCAGGTCGTGGTGTAATCACAGCCATTGACCTTATGGAAAAGAATGGAGCATATACATCGGATTTAGATTTTGTGTTCTTTGATGTACTTGGTGACGTTGTATGCGGT…
2597816358	IMG	K02588	nifH; nitrogenase iron protein NifH	Mesorhizobium ciceri ca181	ATGTCAGGTCTGCGTCAGATCGCCTTTTACGGCAAAGGCGGCATCGGCAAGTCCACCACCTCCCAAAATACGCTCGCCGCCCTTGTCGACCTCGGGCAGAGAATCCTCATCGTAGGATGCGACCCCAAAGCCGATTCCACACGCTTGATCCTGAATTCGAAAGCTCAGGATACCGTCCTGGATCTCGCCGCACAGGAAGGTTCGGTGGAAGACCTCGAACTCCAGGACGTGCTCAAGGTCGGCTACAGAGGCATCAAGTGCGTGGAGTCCGGCGGCCCCGAGCCGGGTGTCGGTTGCGCCGGCCGCGGCGTCATCACATCGATCAATTTCCTCGAGGAGAATGGCGCTTATGACGATGTCGATTATGTCTCCTATGACGTCCTCGGCGACGTGGTATGC…
2598003701	IMG	K02588	nifH; nitrogenase iron protein NifH	Agromonas oligotrophica S58	ATGTCATCACTTCGACAAATCGCATTTTACGGCAAAGGCGGCATCGGCAAGTCGACGACGTCGCAAAACACCCTGGCGGCGCTGGCCGAGATGGGTCATCGGATCCTGATCGTCGGTTGCGACCCCAAGGCGGATTCGACCCGCCTGATCCTGCACGCCAAGGCGCAGGACACCATCCTGAGCCTGGCCGCTGCCGCCGGCAGCGTCGAGGACCTCGAGATCGAGGAAGTCATGAAGGTCGGCTATCGCGACATCCGTTGCGTCGAGTCCGGCGGTCCGGAGCCGGGCGTCGGCTGCGCCGGCCGCGGCGTCATCACCTCGATCAACTTCCTCGAAGAGAACGGCGCCTATGAGGACATCGACTACGTGTCCTACGACGTGCTCGGCGACGTGGTCTGC…
2598003745	IMG	K02588	nifH; nitrogenase iron protein NifH	Agromonas oligotrophica S58	ATGTCATCCCTGCGACAAATCGCATTCTACGGCAAAGGCGGCATCGGCAAGTCGACGACGTCGCAAAACACCCTGGCGGCGCTGGCCGAGATGGGTCATCGGATCCTGATCGTCGGTTGCGACCCCAAGGCGGATTCGACCCGCCTGATCCTGCACGCCAAGGCGCAGGACACGATTCTCAGCCTGGCCGCTGCCGCCGGCAGCGTCGAGGACCTCGAGATCGAGGAGGTCATGAAGGTGGGCTATCGCGACATCCGTTGCGTCGAGTCCGGCGGTCCGGAGCCGGGCGTCGGCTGCGCCGGCCGCGGCGTCATCACCTCGATCAACTTCCTGGAAGAGAACGGCGCCTATGAGGACATCGACTACGTGTCCTACGACGTGCTCGGCGACGTGGTCTGC…
2598504675	IMG	K02588	nifH; nitrogenase iron protein NifH	Sinorhizobium meliloti RMO17	ATGGCAGCTCTGCGTCAGATCGCGTTCTACGGTAAGGGGGGTATCGGCAAGTCCACGACCTCCCAAAATACACTCGCCGCGCTTGTCGACCTGGGGCAAAAGATCCTTATTGTCGGCTGCGATCCGAAAGCGGACTCCACGCGCCTCATCCTGAACGCAAAGGCACAGGACACCGTACTGCATCTTGCGGCAACCGAAGGTTCGGTCGAAGACCTCGAGCTCGAGGACGTGCTCAAAGTGGGTTACAGAGGCATCAAGTGCGTGGAGTCCGGTGGCCCAGAGCCGGGCGTCGGCTGCGCCGGACGCGGCGTTATCACCTCGATCAACTTCCTGGAAGAGAACGGCGCTTACAACGATGTCGATTACGTCTCATACGACGTGCTAGGGGACGTAGTATGC…
2598517357	IMG	K02588	nifH; nitrogenase iron protein NifH	Burkholderia xenovorans BXA	ATGTCCAAACTTCGGCAAATCGCGTTCTACGGCAAAGGTGGCATCGGCAAGTCGACCACCTCGCAGAACACCCTGGCAGCCCTGACCGAACTCGGCCAGAAGATCCTGATCGTCGGCTGCGATCCCAAGGCGGACTCGACCCGCCTGATCCTGCACGCCAAGGCGCAGGACACCATCCTGTCGCTGGCCGCCGAAGCCGGCTCGGTGGAAGACCTCGAACTCGAGGACGTGATGAAGATCGGTTACCGCGACATCCGTTGCGTGGAATCCGGCGGTCCGGAACCGGGCGTCGGCTGCGCGGGCCGCGGCGTGATCACGTCGATCAACTTCCTCGAAGAAAACGGCGCCTATGACGGCGTGGACTATGTCTCGTACGACGTGCTCGGCGACGTGGTGTGC…
2598561902	IMG	K02588	nifH; nitrogenase iron protein NifH	Pectobacterium atrosepticum 21a	ATGGCTATGCGTCAATGTGCCATTTATGGCAAAGGGGGGATTGGCAAATCCACCACGACTCAGAATTTGGTCGCCGCACTGGCGGAAATGGGCAAGAAGATCATGATCGTCGGTTGTGATCCGAAGGCGGATTCAACCCGTTTGATTCTGCACGCCAAAGCGCAGAACACCATTATGGAGATGGCAGCAGAGGTCGGTTCGGTCGAAGACCTCGAATTGGAAGATGTGCTGCAAATCGGTTACGGCAACGTACGTTGTGCAGAATCAGGTGGCCCAGAGCCGGGCGTTGGCTGTGCTGGGCGTGGTGTTATCACCGCCATCAACTTCCTTGAAGAGGAAGGTGCCTATGTCGACGACCTCGACTTCGTGTTCTATGACGTGCTGGGGGACGTGGTATGT…
2598895478	IMG	K02588	nifH; nitrogenase iron protein NifH	Myxosarcina sp. GI1	ATGAGACAAATTGCATTCTACGGAAAAGGCGGTATCGGTAAGTCCACTACTTCTCAAAACACCATTGCTGCACTTTCAGAAACTCAAAGAGTCATGATCGTAGGTTGTGACCCCAAAGCAGACTCTACTCGCTTAATGCTTCACTCTAAAGCTCAGACTACTATTCTCCACTTAGCAGCCGAAAGAGGTTCAGTCGAAGACCTCGAACTAGAAGAAGTATTACTCACTGGCTACAACAACGTGCGTTGCGTTGAGTCTGGCGGTCCCGAACCTGGTGTAGGCTGTGCGGGTCGCGGTATTATCACTGCTATCAACTTCCTCGAAGAAGAAGGTGCTTACGAAGATCTAGATTTAGTATCCTACGACGTATTGGGTGACGTTGTTTGCGGTGGTTTTGCT…
2600648385	IMG	K02588	nifH; nitrogenase iron protein NifH	Richelia intracellularis HM01	ATTGTGGGTTGTGACCCCAAAGCTGACTCTACTCGTTTAATGTTACACTCCAAGGCTCAAACCACTGTGCTGCACTTAGCAGCAGAGAGAGGCGCAGTAGAAGACTTAGAGCTCGAAGAGGTAATGTTACCTGGTTACCGTGATGTACGTTGTGTGGAATCCGGTGGTCCTGAGCCTGGTGTTGGTTGTGCTGGTCGCGGCATTATTACCGCTATCAACTTCTTGGAGGAAAACGGTGCTTACCAAAACTTAGATTTTGTGTCTTATGATGTGTTAGGGGACGTTGTATGCGGTGGTTTTGCTAACTACACCCAAATTTCAGGCAGATATCACAGGGATGTTAAAACAGGCTTTAGGAGGTAG
2609113179	IMG	K02588	nifH; nitrogenase iron protein NifH	Phormidesmis priestleyi ANA	ATGAGACAAATTGCATTTTACGGCAAAGGCGGTATCGGCAAATCCACTACGTCGCAAAACACCCTTGCAGCTATGGCCGAGAAAGGCCAGCGGATCATGATTGTAGGCTGTGACCCCAAAGCAGATTCCACTCGCCTCATGCTTCACAGCAAAGCTCAAACCTCCGTGCTACAGTTGGCTGCCGAACTCGGCGCGGTTGAAGATGTCGAACTTGACCAAGTGCTGCAAGTAGGCTATCGCGGCGTTAAGTGCGTCGAATCCGGTGGTCCTGAACCCGGTGTCGGCTGCGCTGGTCGAGGCATTATTACCGCAATCAACTTCCTTGAAGAAGAAGGCGCTTATGAAGACCTCGACTTCATTTCCTATGACGTACTAGGAGACGTGGTTTGCGGCGGTTTT…
2609130362	IMG	K02588	nifH; nitrogenase iron protein NifH	Phormidium sp. OSCR	ATGCGTAAGATTGCTGTTTACGGAAAAGGCGGAATCGGCAAATCCACCACCACACAAAACACCGTGGCAGGTTTAGTCGAACTCGGTCGCAAAGTCATGATTGTCGGTTGTGACCCCAAAGCCGACTCCACCCGTCTCCTACTCGGAGGCTTGCACCAGAAGAGTGTTTTAGACAGCCTGCGGGAAGAAGGAGACGAAGTCGAACTCGAAGATATCCGCAAAGAAGGATTTGGCAAAACCCTCTGTGTGGAATCCGGCGGTCCTGAACCCGGAGTTGGCTGTGCTGGACGGGGGATTATCACCTCCATCAGTATGCTGGAACAACTCGGGGCCTACGATGAAGAAGTGGGACTCGACTACGCCTTCTACGATGTCTTAGGAGACGTGGTTTGTGGTGGC…
2609354414	IMG	K02588	nifH; nitrogenase iron protein NifH	Clostridium saccharoperbutylacetonicum DSM 14923 (Cspa)	ATGGCAGAAAAAACATTAAGACAAGTAGCAATTTACGGTAAAGGAGGAATAGGAAAATCAACCACTACACAAAATTTAACCGCAGGACTTGCGGAATTAGGTAAAAATATAATGGTAGTAGGTTGTGACCCTAAGGCAGATTCAACAAGATTATTATTAGGAGGATTAGCTCAAAAAACAGTTTTAGATACTTTGAGAGAAGAAGGGGAAGATATAGAATTAGACGCCATAATGAAAAAAGGCTTTAAAGGAATAAAATGTGTTGAATCTGGTGGGCCAGAACCTGGAGTTGGTTGCGCAGGAAGAGGAATAATAACTTCTATTGGAATGTTGGAAAGATTGGGAGCATACACAGAGGATTTAGACTATGTGTTTTATGATGTACTTGGTGACGTAGTT…
2609356059	IMG	K02588	nifH; nitrogenase iron protein NifH	Clostridium saccharoperbutylacetonicum DSM 14923 (Cspa)	ATGAGACAAGTAGCTATTTATGGAAAGGGTGGTATAGGAAAATCTACAACCACACAAAATTTAACTTCAGCTTTAGCTGAAATGGGAAAGAAAATAATGATAGTGGGGTGTGACCCAAAAGCAGATTCTACAAGATTGGTTCTTGGAGGTTTAGCACAAAAAACTGTTCTAGATACTTTAAGAGAAGAAGGCGATGATATTGAATTAGATGCAATCTTAAAACCAGGATATGGTGGAATTAAATGTGTTGAATCAGGCGGACCAGAACCAGGAGTTGGATGTGCAGGTCGTGGTATCATTACTTCAATAGGAATGCTTGAACAATTAGGAGCCTACACACCAGATTTAGATTATGTATTTTATGATGTATTAGGAGACGTTGTATGTGGTGGATTTGCA…
2609356071	IMG	K02588	nifH; nitrogenase iron protein NifH	Clostridium saccharoperbutylacetonicum DSM 14923 (Cspa)	ATGAGAAAAATAGCAATATATGGAAAAGGTGGAATTGGTAAATCAACAACTCAACAAAATACAGCAGGTGCAATGGCGCACTTTTATGGAAAGAATATATTTATACATGGTTGTGATCCAAAAGCAGATTCAACAAGACTTATTCTTGGAGGAATGAACCAAAAAACTTTAATGGATATGCTAAGAGATGAAGGGGAAGAAAAAATTACTGTAGATAGAGTTGTTAAACAAGGATTCCTTGGCATAAGATGCGTTGAATCAGGCGGCCCAGAACCAGGAGTTGGATGTGCAGGTCGTGGAGTTATTACAGCAATTGATTTAATGGAGAAAAATGGAGCATATACAGATGATTTAGATTTTGTATTCTTCGATGTACTTGGTGATGTTGTTTGTGGAGGA…
2609437349	IMG	K02588	nifH; nitrogenase iron protein NifH	Clostridium beijerinckii 59B (CBEI59B)	ATGGCAGAAAAAACTTTAAGACAAGTGGCAATTTACGGTAAAGGGGGAATAGGAAAATCAACAACAACTCAAAATTTAACAGCAGGGCTTGCAGAGCTTGGGAAAAATGTAATGGTAGTTGGTTGCGATCCTAAAGCAGATTCAACAAGATTATTATTGGGGGGATTAGCTCAAAGAACTGTTTTAGATACTTTGAGAGAAGAAGGAGAAGATATAGAGCTTGAAGCCATTATGAAGACAGGATTTAAAGGTATAAAATGCGTTGAATCTGGAGGCCCAGAGCCTGGAGTTGGATGCGCAGGAAGAGGAATTATAACCTCTATTGGAATGCTTGAAAGGTTAGGAGCCTACACTGAAGATTTAGATTATGTATTTTACGACGTTCTTGGGGATGTTGTA…
2609438798	IMG	K02588	nifH; nitrogenase iron protein NifH	Clostridium beijerinckii 59B (CBEI59B)	ATGAGACAAGTAGCTATTTATGGAAAGGGTGGAATAGGAAAATCTACAACCACACAAAATTTAACTTCAGCTTTAGCTGAAATGGGAAAGAATATAATGATCGTAGGATGTGATCCTAAAGCAGATTCCACAAGATTAGTTCTTGGAGGTTTAGCACAAAAAACAGTTCTAGATACTTTAAGAGAAGAAGGAGACGACATTGAATTAGATGCAATCTTAAAAACAGGATATGGAAATATAAGATGCGTTGAATCAGGCGGACCAGAACCAGGAGTTGGATGTGCAGGAAGAGGTATTATCACTTCAATAGGAATGCTTGAACAATTAGGAGCATATACACCTGATTTAGATTATGTATTTTATGATGTACTTGGAGATGTTGTATGTGGAGGTTTTGCA…
2609476424	IMG	K02588	nifH; nitrogenase iron protein NifH	Sedimenticola thiotaurini SIP-G1	ATGGCACTGCGTCAATGTGCAATTTACGGTAAAGGTGGTATCGGCAAGTCTACCACGACCCAGAACCTGGTGGCTGGTCTGGCCGAACTGGGTAAAAAGGTAATGATCGTCGGTTGCGATCCGAAGGCGGATTCCACCCGTCTGATTCTGCACTCCAAGGCGCAGAATACCATCATGGAGATGGCTGCCGAGGCCGGTACCGTCGAGGATCTGGAGCTGGAAGATGTGCTCAAGGTGGGCTATGGCGATATCAAGTGTGTCGAGTCCGGTGGTCCGGAGCCCGGCGTCGGTTGTGCCGGCCGCGGTGTGATCACCGCCATCAACTTCCTGGAAGAGGAAGGCGCCTACGAGGAAGACCTGGACTTCGTTTTCTATGACGTGCTGGGTGACGTGGTATGC…
2609720356	IMG	K02588	nifH; nitrogenase iron protein NifH	Clostridium aceticum, DSM 1496 (CACET)	ATGAGACAAATTGCGATTTATGGAAAAGGTGGGATTGGGAAATCAACAACAACCCAAAACTTAACATCAGCTTTAGCAGAGGCAGGGAAAAAAATCATGATAGTGGGATGTGACCCAAAGGCGGATTCTACTAGATTAATACTAGGGGGTCTATCTCAAAAAACAGTTATGGATACCTTAAGAGAGGAAGGCGAAGATATTGATTTAGAGGATATCTTATTACCAGGTTTTTCAGGAATCAAGTGTGTTGAGTCTGGTGGACCAGAGCCAGGGGTAGGATGTGCTGGTAGAGGGATTATTACTTCTATTAATATGTTGGAAAGTTTAGGAGCCTATGAAGCTGACTTGGATTATGTTTTTTACGATGTACTAGGAGATGTTGTTTGTGGAGGATTTGCG…
2617914792	IMG	K02588	nifH; nitrogenase iron protein NifH	Nostoc punctiforme PCC 73102 - Resequencing	ATGACAGACGAAAACATTAGACAGATAGCTTTCTACGGTAAGGGCGGTATCGGTAAATCTACCACCTCCCAAAACACCTTAGCAGCTATGGCAGAAATGGGTCAACGCATCCTCATCGTCGGTTGCGACCCTAAAGCTGACTCCACCCGTTTGATGCTGCACAGCAAGGCTCAAACAACCGTTCTTCACCTCGCCGCAGAACGTGGTGCAGTAGAAGATATCGAACTCGAAGAAGTAATGCTAACCGGTTTCCGTAACGTTCGTTGCGTAGAATCTGGTGGTCCAGAACCCGGTGTAGGTTGCGCCGGTCGTGGTATCATCACCGCCATCAACTTTTTAGAAGAAAACGGTGCTTACCAAGACCTAGACTTCGTATCTTACGACGTATTAGGTGACGTT…
2617915030	IMG	K02588	nifH; nitrogenase iron protein NifH	Nostoc punctiforme PCC 73102 - Resequencing	ATGACTGACGAAAAGATTAGACAAATAGCTTTCTATGGTAAAGGCGGTATTGGTAAATCTACCACCTCTCAAAACACCCTTGCAGCAATGGCTGAAATGGGTCAACGCATTCTAATTGTCGGTTGCGACCCTAAAGCTGACTCTACCCGTTTGATGCTACACAGTAAAGCTCAAACAAGTGTTCTTCAATTAGCTGCTGAAAGAGGCGCTGTAGAAGATATTGAACTCGAAGAAGTAATGCTGACTGGTTTCCGTGATGTACGTTGTGTGGAGTCTGGTGGCCCTGAACCCGGTGTAGGTTGCGCTGGTCGTGGTATTATCACTGCTATCAACTTCTTAGAAGAAAACGGTGCTTACAAAGACGTTGATTTTGTAAGTTACGACGTTTTGGGTGACGTT…
2617919364	IMG	K02588	nifH; nitrogenase iron protein NifH	Nostoc punctiforme PCC 73102 - Resequencing	ATGTCCGACGAAAAAATTAGACAGATTGCTTTTTACGGTAAAGGTGGTATTGGTAAATCTACCACTTCCCAAAATACCCTTGCTGCGATGGCAGAAGTGGGTAAACGCATCTTGATTGTCGGATGTGACCCCAAAGCTGACTCTACCCGATTGATTTTGCACTGTAAAGCCCAAACCACAGTCTTGCACTTAGCTGCTGAACGGGGCGCTGTAGAAGATATTGAACTTGAAGAAGTGGTAATAACTGGCTTCCGAAATATCAGATGTGTAGAATCAGGTGGGCCAGAACCTGGTGTTGGTTGCGCCGGTCGGGGTATCATCACCGCTATCAACTTTCTTGAAGAAAACGGCGCTTACTCAGATGTAGATTTCGTATCATACGACGTGTTGGGCGACGTT…
2619201364	IMG	K02588	nifH; nitrogenase iron protein NifH	Candidatus Atelocyanobacterium thalassa SIO64986	ATGCGTCAAATTGCATTCTACGGAAAAGGCGGTATCGGTAAATCTACCACATCTCAAAACACCATCGCAGCATTATCTGAAAACAACCGTATCATGATCGTTGGTTGTGACCCTAAAGCAGATTCCACCCGTTTAATGTTGCACTGTAAAGCACAAACCACTGTTTTACATTTAGCTGCAGAAAGAGGAACTGTAGAAGATATTGAACTTGACGAAGTAGTAATTCCTGGTTACAACAACGTTTTATGTGTTGAATCTGGTGGTCCTGAGCCCGGAGTTGGATGTGCTGGTCGTGGTATTATTACTGCTATCAACTTTCTTGAAGAAGAAGGTGCTTACGAAAATCTAGATTTCGTATCTTACGATGTATTAGGAGACGTTGTTTGTGGTGGTTTCGCT…
2619250522	IMG	K02588	nifH; nitrogenase iron protein NifH	Tolypothrix bouteillei Iicb1	ATGACTGTGAACGAGTATGCACTTGACAGCAATCACAGTAACGAATATCGGACATTGGCTACAAAGAGCGTCAACAACAGCAACAATCTTAGAGTTCCTACACCTATTGAGATGGATGAGTTAGAAGAGTTGTTGATTGAAGTCGGTATCCAAAGAAAGTGA
2619250546	IMG	K02588	nifH; nitrogenase iron protein NifH	Tolypothrix bouteillei Iicb1	ATGTCTGACGAAAAAATTAGACAAATAGCTTTTTACGGTAAAGGCGGTATCGGTAAGTCCACCACTTCTCAAAATACCCTTGCCGCTATGGCAGAAATGGGTCAGCGCATTTTGATTGTAGGTTGCGACCCCAAAGCAGATTCCACCCGTTTGATGCTACACAGCAAAGCTCAAACCACCGTATTACACCTTGCTGCTGAGCGTGGCGCAGTAGAAGATTTAGAACTCGAAGAAGTAATGCTCACCGGCTTCCGTGGTGTTCGTTGCGTAGAATCTGGTGGTCCTGAGCCTGGAGTAGGTTGTGCTGGACGTGGTATTATCACTGCCATCAATTTCTTGGAAGAAAACGGTGCTTACCAAGATCTAGATTTCGTTTCCTACGACGTATTGGGTGACGTT…
2619257068	IMG	K02588	nifH; nitrogenase iron protein NifH	Tolypothrix bouteillei Iicb1	ATGTCAGACGAAAAAATTAGACAAATAGCATTCTATGGTAAAGGTGGTATTGGTAAATCTACCACTTCTCAAAATACTCTTGCTGCTATGGCAGAGATGGGTCAGCGTATTTTAATTGTAGGATGTGACCCGAAAGCAGATTCCACCCGTTTGATTTTGCACTGTAAAGCTCAAACTACCGTATTGCACTTAGCTGCTGAAAAGGGTGCTGTAGAAGATTTAGAACTTGAAGAAGTTGTTTTGACTGGTTTCCGTGGTATTCGATGCGTGGAATCCGGCGGTCCCGAACCTGGTGTAGGTTGTGCCGGTCGCGGTATTATCACTGCTATTAACTTCTTGGAAGAAAATGGAGCTTACCAAAACCTGGATTTTGTCTCCTACGATGTGTTAGGCGACGTG…
2619437837	IMG	K02588	nifH; nitrogenase iron protein NifH	Leptolyngbya sp. KIOST-1	ATGCGACAGATTGCATTCTATGGAAAAGGCGGTATTGGCAAGTCCACCACCTCCCAAAACACCCTGGCCGCCATGGCCGAAAAGGGCCAGCGGATCATGATCGTCGGCTGTGACCCCAAGGCCGACTCTACCCGCCTGATGCTGCACAGCAAGGCCCAGACCACCATTCTGCACCTGGCTGCCGAGCGCGGCGCGGTGGAAGACCTGGAACTGGAAGAGGTGCTGCTCACCGGCTATCGCGGCGTCAAGTGCGTCGAGTCAGGCGGGCCTGAGCCTGGGGTCGGCTGCGCCGGTCGGGGTATCATCACCGCCATCAACTTCCTGGAAGAAGAGGGTGCCTACGAAGACCTGGATTTCGTCTCCTACGACGTACTGGGCGACGTGGTGTGCGGCGGTTTC…
2621213003	IMG	K02588	nifH; nitrogenase iron protein NifH	Thioploca ingrica	ATGGCGTTACGTCAATGTGCTATTTATGGTAAAGGGGGCATCGGTAAGTCGACAACTACCCAGAATTTAGTCGCTGCCCTCGCTGAAGCTCAAAAAAAGGTCATGATTGTCGGTTGTGATCCGAAATCGGATTCGACTCGGCTGATACTACATGCTAAAACACAAAATACGATTATGCACTTGGCTGCGGAAGCGGGGAGTGTGGAAGATTTAGAACTGGAAGAGGTATTAAAGGTTGGTTTTGGTGGGATTAAGTGCGTGGAATCGGGTGGCCCGGAACCGGGGGTCGGTTGTGCGGGTCGGGGCGTCATTACCGCGATTAACTTTTTAGAAGAAGAAGGCGCTTATGAAGAGGATCTGGAGTTTGTCTTTTATGATGTGTTAGGTGATGTCGTGTGT…
2621273797	IMG	K02588	nifH; nitrogenase iron protein NifH	Paenibacillus durus P3L-5	ATGAGTAAGAAACCAAGACAAATCGCATTTTACGGTAAAGGCGGTATCGGTAAATCCACGACTTCCCAGAACACTTTGGCTCAGCTGGCAACGACTTTCGGTCAAAAAATCATGATCGTAGGCTGTGACCCTAAAGCCGACTCTACTCGTCTGATCCTGAATACGAAAGCTCAACAAACGGTACTTCACCTGGCTGCTGAATTGGGTTCGGTCGAAGACCTCGAACTCGAAGACGTAGTAGCAACTGGCTTTGGCGGCATCCTCTGCGTAGAGTCCGGCGGTCCGGAACCAGGCGTAGGCTGTGCAGGCCGCGGTATCATCACTTCCATCAACTTCCTGGAAGAGCAAGGCGCTTATGACGGCATGGACTTCATCTCCTACGACGTACTGGGTGACGTT…
2621274793	IMG	K02588	nifH; nitrogenase iron protein NifH	Paenibacillus durus P3L-5	ATGACAAGAAAAATCGCAATTTACGGTAAGGGCGGCATTGGTAAATCCACAACACAACAAAACACGGCTTCGGCAATGGCTTATTTCCACAAAAAACAGGTGTTCATCCATGGTTGCGATCCGAAGGCCGACTCCACCCGGATGATTCTCGGCGGCAAACCGCAAGAAACATTGATGGATACGCTGCGCGAAACCGGTGAAGAATCCATCACGGTCGACAGTGTAGTAAAAACGGGTTATCAAGGTATCCGCTGCGTTGAATCAGGCGGTCCGGAACCGGGTGTTGGTTGTGCGGGACGCGGCGTTATTACCGCAATCAACCTGATGGAAGACCTTGGTGCTTACACTGAGGACCTCGACTTTGTATTCTTTGACGTATTGGGCGACGTTGTATGCGGC…
2621275090	IMG	K02588	nifH; nitrogenase iron protein NifH	Paenibacillus durus P3L-5	ATGGCTAAAAAAATAAAACAAATCGCAATCTACGGCAAAGGGGGGATAGGCAAGTCAACGACAACTTCCAACATTAGCGCGGCTCTGTCTGTGGCTGGCTACAAGGTAATGCAGTTCGGCTGCGATCCAAAGAGTGATTCGACCAACACACTGCGCGGCGGCGAATATATTCCCACTGTGCTAGATACGTTAAGGGATAAGCAGATTGTGAGAGCGCATGACGTTATTTTTGAAGGCTTCAATGGAATTTACTGCGTGGAAGCGGGCGGACCGGCTCCGGGTGTCGGCTGCGCGGGAAGAGGGATCATTACCTCCGTCTCTCTGCTGAAGCAGCAGAAAGTCTTTGAAGAGCTTGATCTGGACTATGTCATTTATGATGTCCTTGGGGACGTAGTCTGC…
2621276679	IMG	K02588	nifH; nitrogenase iron protein NifH	Paenibacillus durus P3L-5	ATGAGTAAGAAACCAAGACAAATCGCATTCTACGGTAAAGGCGGTATCGGTAAATCCACAACTTCCCAGAACACTTTGGCTCAGCTGGCAACTACTTTCGGCCAAAAAATCATGATCGTAGGTTGTGACCCTAAAGCCGACTCCACTCGTCTGATCCTGAACACGAAAGCTCAACAAACGGTGCTTCACATGGCCGCTGAATTGGGTTCGGTCGAAGACCTCGAACTCGAAGACGTACTAGCAACCGGCTTTGGCGACATCCTCTGCGTCGAGTCCGGCGGTCCGGAACCGGGCGTAGGCTGCGCAGGCCGCGGTATCATCACTTCCATCAACTTCCTGGAAGAGCAAGGCGCTTATGACGGTATGGACTTCATCTCCTACGACGTACTGGGTGACGTT…
2621277157	IMG	K02588	nifH; nitrogenase iron protein NifH	Paenibacillus durus P3L-5	ATGAGTAAGAAACCAAGACAAATCGCATTCTACGGTAAAGGCGGTATCGGTAAATCCACGACTTCCCAGAACACTTTGGCTCAGCTGGCAACGACTTTCGGTCAAAAAATCATGATCGTAGGCTGTGACCCTAAAGCCGACTCCACCCGTCTGATCCTGAATACGAAAGCTCAACAAACGGTACTTCACATGGCCGCTGAATTGGGTTCGGTCGAAGACCTCGAACTCGAAGACGTACTAGCAACTGGCTTTGGCGACATCCTCTGCGTAGAGTCCGGCGGTCCGGAACCAGGCGTAGGCTGCGCAGGCCGCGGTATCATCACTTCCATCAACTTCCTGGAAGAGCAAGGCGCTTATGACGGTATGGACTTCATCTCCTACGACGTACTCGGTGACGTT…
2621277247	IMG	K02588	nifH; nitrogenase iron protein NifH	Paenibacillus durus P3L-5	ATGGCGAAAGCAACAAAGCATATTGCAATCTACGGCAAGGGCGGCATCGGGAAGTCGACTACGACATCCAATATTAGCGCCGCTCTCGCAGAAGCGGGCTATCGGGTGATCCAGATCGGATGCGATCCCAAAAGCGATTCCACCAATACGCTAAGAGGCGGCGACTATTTGCCGACGGTGATTGACAGCCTGAGAGACAGCTCCAAAGTGAAGCTGCAGGATGTGTCGGCGATCGGGTTTAAGGGTGTGCTCTGCATCGAAGCGGGCGGACCGGTGCCAGGCGTGGGCTGCGCGGGGCGCGGCATCAACGCCGCCGTCAGCCTGCTTCAAGAGCTTAATGTCTTTGAAGAATACGAAGCCGATTATGTGCTGTATGACGTCCTGGGAGATGTGGTGTGC…
2621319533	IMG	K02588	nifH; nitrogenase iron protein NifH	Martelella endophytica YC6887	ATGGCACTGCGTCAATGCGCGATATACGGAAAGGGCGGCATCGGGAAATCCACCACGACCCAGAATCTGGTGGCCGGTCTCGCTGAACTCGGCAAGAAGGTCATGATTGTCGGTTGTGACCCAAAGGCGGATTCCACCCGTCTCATCCTTCACGCGAAGGCCCAGAACACCATCATGCATCTGGCCGCAGAAGCCGGGTCGGTGGAAGACCTGGAACTCGAAGACGTGCTGAAGGTCGGTTACGGCGACATCAAATGCGTCGAATCCGGTGGCCCGGAGCCGGGCGTCGGCTGTGCCGGCCGCGGCGTCATCACCGCCATCAACTTCCTGGAAGAGGAAGGCGCCTACGACGAAGACCTCGATTTCGTTTTCTATGACGTTCTCGGCGACGTTGTCTGC…
2622770899	IMG	K02588	nifH; nitrogenase iron protein NifH	Richelia intracellularis RC01	ATGCCTATTCGTGAAGGTAAAGCGCAAGAAATCTACATCGTTACCTCTGGTGAGATGATGGCGATGTATGCTGCTAACAACATCGCTCGTGGTATTTTGAAATATGCTCACTCCGGTGGTGTGCGCTTAGGTGGATTAATTTGTAACAGCCGTAAAGTTGACCGTGAAGACGAGTTAATCATGAATCTGGCTGAAAGATTAAACACCCAGATGATCCACTTCGTACCTCGTGACAACATCGTTCAACACGCAGAATTGCGTCGTATGACCGTTAACGAATATGCTCCTGACAGCAACCAAGGTCAAGAGTACCGTGCATTAGCTAAGAAGATCATCAACAATGAGAAGCTTACCATTCCTACTCCTATGGAAATGGATGAGCTAGAAGCTCTGTTGATC…
2624460416	IMG	K02588	nifH; nitrogenase iron protein NifH	Crocosphaera watsonii WH 8501	ATGCGTCAAATTGCATTCTACGGAAAAGGTGGTATCGGTAAGTCCACCACTTCTCAAAACACCTTAGCTGGAATGGCTCAATCTGGCAATCGCATCATGATTGTAGGTTGTGACCCCAAAGCTGACTCTACCCGTTTAATCCTCAACTGTAAAGCTCAGGTAACTGTATTACACTTAGCTGCTGAAATGGGTTCTGTTGAAGACTTAGAACTCGAAGACGTAATGCTCGAAGGGTTTGAAGGCATCAAGTGTGTAGAATCTGGTGGTCCTGAGCCTGGAGTTGGTTGTGCTGGTCGTGGTATTATCACCTCCATCAACTTCCTAGAAGAAGAAGGAGCTTACGAAGACTTAGAATTCGTATCCTACGACGTATTAGGGGACGTTGTATGTGGTGGTTTC…
2624464800	IMG	K02588	nifH; nitrogenase iron protein NifH	Crocosphaera watsonii WH 8502	ATGCGTCAAATTGCATTCTACGGAAAAGGTGGTATCGGTAAGTCCACCACTTCTCAAAACACCTTAGCTGGAATGGCTCAATCTGGCAATCGCATCATGATTGTAGGTTGTGACCCCAAAGCTGACTCTACCCGTTTAATCCTCAACTGTAAAGCTCAGGTAACTGTATTACACTTAGCTGCTGAAATGGGTTCTGTTGAAGACTTAGAACTCGAAGACGTAATGCTCGAAGGGTTTGAAGGCATCAAGTGTGTAGAATCTGGTGGTCCTGAGCCTGGAGTTGGTTGTGCTGGTCGTGGTATTATCACCTCCATCAACTTCCTAGAAGAAGAAGGAGCTTACGAAGACTTAGAATTCGTATCCTACGACGTATTAGGGGACGTTGTATGTGGTGGTTTC…
2628060324	IMG	K02588	nifH; nitrogenase iron protein NifH	Roseofilum sp. Cyano_bin5 Ga0079927	ATGAGGAAAATCGCTGTTTACGGAAAAGGCGGAATTGGTAAATCAACCACCACTCAAAATACAGTTGCTGGGTTAGTTGAATTAGGCCGCAAAGTCATGATTGTCGGTTGTGACCCCAAAGCTGACTCCACTCGGTTACTGCTCGGTGGCTTACACCAGAAAAGTGTCTTAGATACCTTACGCGAAGAAGGCGATGACGTAGACTTAGAAGACATCCGCAAAGAAGGCTTTGGGAAAACCTTATGTGTTGAATCTGGTGGACCAGAACCGGGTGTTGGTTGTGCAGGACGGGGGATTATTACCTCCATCAGTATGCTCGAACAACTCGGAGCCTATGAAGAACAAGTTGGTTTAGACTACGCCTTCTACGACGTTTTAGGAGACGTAGTTTGTGGTGGA…
2628062397	IMG	K02588	nifH; nitrogenase iron protein NifH	Roseofilum sp. Guam_bin12 Ga0079928	ATGAGGAAAATCGCTGTTTACGGAAAAGGCGGAATTGGTAAATCAACCACCACTCAAAATACAGTTGCTGGGTTAGTTGAATTAGGCCGCAAAGTCATGATTGTCGGTTGTGACCCCAAAGCTGACTCCACTCGGTTACTACTCGGTGGCTTACACCAGAAAAGCGTCTTAGATACCTTACGCGAAGAAGGCGATGACGTAGACTTAGAAGACATCCGCAAAGAAGGCTTTGGGAAAACTTTATGTGTTGAATCCGGTGGGCCAGAACCGGGTGTCGGTTGTGCAGGACGGGGGATTATTACCTCCATCAGTATGCTCGAACAACTCGGAGCCTATGAAGAACAAGTTGGTTTAGACTATGCCTTCTACGACGTTTTAGGAGACGTAGTTTGTGGTGGA…
2628067000	IMG	K02588	nifH; nitrogenase iron protein NifH	Roseofilum sp. BLZ4_bin2 Ga0079929	ATGAGGAAAATCGCTGTTTACGGAAAAGGCGGAATTGGTAAATCAACCACCACTCAAAATACAGTTGCTGGGTTAGTTGAATTAGGCCGCAAAGTCATGATTGTCGGTTGTGACCCCAAAGCTGACTCCACTCGGTTACTGCTCGGTGGCTTACACCAGAAAAGTGTCTTAGATACCTTACGCGAAGAAGGCGATGACGTAGACTTAGAAGACATCCGCAAAGAAGGCTTTGGGAAAACCTTATGTGTTGAATCTGGTGGACCAGAACCGGGTGTTGGTTGTGCAGGACGGGGGATTATTACCTCCATCAGTATGCTCGAACAACTCGGAGCCTATGAAGAACAAGTTGGTTTAGACTACGCCTTCTACGACGTTTTAGGAGACGTAGTTTGTGGTGGA…
2628071631	IMG	K02588	nifH; nitrogenase iron protein NifH	Roseofilum sp. BLZD_bin1 Ga0079930	ATGAGGAAAATCGCTGTTTACGGAAAAGGCGGAATTGGTAAATCAACCACCACTCAAAATACAGTTGCTGGGTTAGTTGAATTAGGCCGCAAAGTCATGATTGTCGGTTGTGACCCCAAAGCTGACTCCACTCGGTTACTGCTCGGTGGCTTACACCAGAAAAGTGTCTTAGATACCTTACGCGAAGAAGGCGATGACGTAGACTTAGAAGACATCCGCAAAGAAGGCTTTGGGAAAACCTTATGTGTTGAATCTGGTGGACCAGAACCGGGTGTTGGTTGTGCAGGACGGGGGATTATTACCTCCATCAGTATGCTCGAACAACTCGGAGCCTATGAAGAACAAGTTGGTTTAGACTACGCCTTCTACGACGTTTTAGGAGACGTAGTTTGTGGTGGA…
2628282565	IMG	K02588	nifH; nitrogenase iron protein NifH	Methanosarcina sp. Kolksee	ATGAGACAGATAGCAATCTACGGAAAAGGTGGAATAGGAAAGTCCACTACCACGCAAAATCTGACTGCGGCCCTTTCGACTATGGGCAATAAAATTTTGCTTGTAGGATGTGACCCAAAAGCAGATTCCACCAGAATGCTGCTTGGCGGCCTGAACCAGAAAACTGTACTTGATACACTTAGAAGTGAAGGAGATGAGGGAGTTGACCTTGAGACTGTCTTACAGCCGGGATTTGGTGGCATAAAGTGTGTGGAATCCGGAGGGCCTGAACCGGGCGTCGGATGTGCAGGCAGGGGAATTATCACTTCAATCGGGCTACTCGAAAACCTTGGAGCATATACCGAGGACCTTGACTATGTATTCTACGACGTACTTGGTGATGTCGTATGCGGTGGATTT…
2628282593	IMG	K02588	nifH; nitrogenase iron protein NifH	Methanosarcina sp. Kolksee	ATGAGACAGATAGCAATCTATAGAAAAGGTAAAATTGGAATATGTACTACCACGCAAAATCTGACTGCGGTCCTTGCAACCATGAGCAACAAAATATTACTTGCAGGATGTGATCCGAAAGCAGATTCCACCAGAGTGCTGCTGGTGGCTTAA
2628283053	IMG	K02588	nifH; nitrogenase iron protein NifH	Methanosarcina sp. Kolksee	ATGACAAAAGCAAGAAACATCGCAATATATGGAAAAGGCGGTATCGGGAAATCAACTACCTCATCAAATCTTTCAGCGGCTCTTTCTGACCTGGGCCTTACAGTAATGCAAATAGGCTGTGATCCTAAGAGCGACTCCACAAATAACCTGAGAGGAGGCAAATCGATCCCTTCCGTTCTTGATGCTATGAGAAGTGGAAAAAGAATTGAAATCAGCGACATCGTCTATGAAGGGTTCAATGGAATTCTCTGTGTGGAAGCAGGCGGTCCTGAGCCTGGAGTAGGCTGCGCTGGCAGAGGTATTATTACTGCAATCGAACTTCTGAGGCAAAAAAACGTCTTTGAAGAGTTTAACCCTGATGTTGTAATTTATGACGTGCTTGGAGACGTTGTCTGTGGA…
2628284002	IMG	K02588	nifH; nitrogenase iron protein NifH	Methanosarcina sp. Kolksee	ATGACAAGAAAAATTGCTTTCTATGGAAAGGGTGGAATCGGAAAGTCCACCACTCAACAAAATACTGCAGCTGCTATGGCATATTATCATAGCAAAAAAGTTTTTATTCACGGGTGTGACCCCAAAGCGGACTGTACTCGTCTTGTGCTCGGTGGAGTAGCTCAAACTACGATAATGGATACTCTAAGGGAGCTTGGCGAGGATGCTGTGACAGCTGAAAATGTCATCAATGCAGGTTTTGATGGAATAAAATGCGTTGAGTCCGGCGGCCCAGAGCCCGGTGTTGGCTGTGCTGGCCGGGGAGTTATTACTGCAATTAATCTCATGGAGGAAATGGGAGCCTATTCTGAAGATCTTGATTTTATTCACTTTGACGTATTGGGCGATGTTGTCTGCGGC…
2628285254	IMG	K02588	nifH; nitrogenase iron protein NifH	Methanosarcina sp. Kolksee	GTGATCCAGATTGCCCTCTATGGGAAGGGAGGCATAGGCAAGTCCACGGTTTCTGCAAACCTCTCGGCTGCCCTTGCCAATTTGAAAAAGCGGGTTCTGCAGGTCGGCTGCGACCCTAAACATGATTCCACCCGCCTGCTTCTCGGAGGGGCTGGCATACCCACAGTGCTGGACTATATGCGCGAAACTCCTTTGGAAGCGCAGCAGCTTGAAGCTCTGGTCTTTGAAGGCTACGGAGGTACTGCCTGCGTGGAAGCAGGGGGCCCAAAACCCGGGATTGGCTGTGCGGGTCGGGGGATCCTGAGCAGTTTTGAGGTCTTAAAACGCCTGGGGCTCAGGGCTTCTTCCTTTGACGTCGTCCTCTATGACGTGCTCGGGGACGTGGTCTGCGGCGGGTTT…
2628290525	IMG	K02588	nifH; nitrogenase iron protein NifH	Clostridium sporogenes NCIMB 10696	ATGAAGAAAATTGCTATTTACGGGAAAGGGGGCATTGGAAAGTCTACTACAGTATCCAATGTATCTGCAGCTATGGCAAAAATGGGTTTAACAGTAATGCAGATTGGATGCGATCCTAAGGCGGACTCTACTCGAAATTTAACTGGCGGTAAAAATATTCCCACAGTATTGGATACTTTGAGAGAAAAGGGTGATATAGAGCTAAATGACCTTGTATTTAAGAGTAGTACTGGTGTCTTGTGTGTAGAATCAGGAGGACCAGTTCCAGGAGTGGGCTGTGCCGGCCGTGGAATAATAACTGCCTTTGAAAAACTGGAAGAATTAGATGCATATGAAGTATATAAACCAGATGTTATCCTTTATGATGTATTGGGGGATGTGGTATGTGGTGGATTTGCT…
2628356754	IMG	K02588	nifH; nitrogenase iron protein NifH	Hassallia byssoidea VB512170	ATGTCGGACGAAAAAATTAGACAGATTGCTTTCTACGGTAAAGGTGGTATTGGTAAATCTACCACTTCCCAAAATACTCTTGCAGCTATGGCAGAAGTGGGTCAACGCATTCTAATTGTAGGTTGTGACCCCAAAGCTGACTCCACCCGCTTGATTCTCCACTGTAAAGCTCAAACTACCGTGTTACACCTCGCTGCTGAACGTGGTGCTGTGGAAGACCTAGAACTCGAAGAAGTGGTAATTGATGGCTTCCGGGGTATCAGATGCGTAGAATCTGGTGGTCCAGAACCTGGTGTAGGTTGCGCCGGTCGCGGTATCATTACCGCCATCAACTTCTTAGAAGAAAACGGTGCCTACCAAAACGTAGATTTCGTATCTTATGACGTGTTGGGTGACGTT…
2628367305	IMG	K02588	nifH; nitrogenase iron protein NifH	Hassallia byssoidea VB512170	ATGTCCGTTGATGAAAAAATTAGACAGATAGCTTTCTACGGTAAAGGCGGTATCGGTAAATCTACCACCTCTCAAAATACCCTTGCAGCTATGGCAGAAATGGGTCAGCGCATTTTGATTGTGGGTTGCGATCCCAAAGCTGACTCTACCCGTTTGATGTTGCACAGTAAAGCTCAAACCACCGTGTTGCACTTAGCTGCTGAACGTGGTGCAGTAGAAGACTTAGAACTACACGAAGTCATGCTCACCGGTTTCCGTGGTGTGCGTTGCGTAGAATCTGGTGGTCCAGAACCCGGTGTAGGTTGCGCCGGTCGTGGTATCATCACCGCTATTAACTTCTTGGAAGAAAACGGTGCTTACCAAGACGTAGACTTCGTATCCTATGACGTATTAGGTGAC…
2628407075	IMG	K02588	nifH; nitrogenase iron protein NifH	Rhizobium gallicum bv. gallicum R602	ATGTCAGATTTGCGTCAGATCGCATTCTACGGCAAAGTGGGGATCGGCAAGTCCACCACCTCCCAGAATACGCTAGCGGCCCTCGTCGATCTTGGGCAGAAAATTCTCATCGTAGGTTGA
2628407167	IMG	K02588	nifH; nitrogenase iron protein NifH	Rhizobium gallicum bv. gallicum R602	ATGTCAGATTTGCGTCAAATCGCATTCTACGGCAAAGGGGGCATCGGCAAGTCCACCACCTCCCAAAATACGCTCGCGGCCCTTGTCGACCTCGGGCAGAAAATCCTCATCGTCGGATGCGATCCCAAAGCCGACTCCACCCGCCTGATCCTGAACGCGAAAGCGCAGGACACGGTTCTGCATCTCGCAGCACAGGAAGGTTCGGTGGAAGACCTCGAACTCGAGGACGTGCTCAAGGCCGGTTACAGAGGCATCAAGTGTGTGGAGTCCGGCGGTCCGGAGCCGGGCGTCGGCTGCGCCGGCCGTGGCGTCATCACCTCGATCAATTTCCTCGAGGAGAACGGCGCTTATGACGATGTCGACTACGTCTCCTATGATGTGCTCGGCGATGTGGTGTGC…
2628410232	IMG	K02588	nifH; nitrogenase iron protein NifH	Methanosarcina sp. WH1	ATGAGACAGATAGCAATCTACGGAAAAGGAGGTATTGGAAAATCCACTACCACGCAAAATCTGACTGCGGCCCTTTCAACCATGGGACACAAAATTCTTCTTGTAGGGTGCGACCCGAAAGCAGACTCTACCAGAATGCTGCTTGGTGGCCTGAACCAGAAGACTGTACTTGACACCCTCAGAAGTGAAGGGGATGAGGGAGTAGACCTTGACGCCGTGGTACAACCCGGTTTTGGAGGCATCAAATGTGTGGAGTCCGGGGGGCCTGAACCCGGAGTAGGGTGTGCAGGCAGAGGAATAATCACCTCAATCAACCTGCTCGAGAATCTGGGGGCATACACCGAAGATCTTGATTATGTATTCTATGACGTGCTTGGCGACGTCGTGTGCGGAGGTTTT…
2628411198	IMG	K02588	nifH; nitrogenase iron protein NifH	Methanosarcina sp. WH1	GTGATCCAGATTGCCCTCTATGGGAAGGGGGGCATAGGCAAGTCCACGGTTGCTGCAAACCTCTCGGCTGCCCTTGCCGGTTTGAAAAAGCGAGTACTGCAAGTCGGCTGCGACCCAAAACACGATTCCACCCGGCTGCTCCTCGGAGGGGCTGGTATCCCCACCGTGCTGGACTATATGCTCAAAACTCCCCTGGAAGCGCAGCAGCTCGAAGCCCTGGTTTTTGAAGGCTATGGAGGTACTGCCTGTGTGGAAGCCGGGGGGCCGAAACCTGGGGTTGGCTGTGCAGGCCGTGGGATTCTGAGTAGTTTTGAGGTCTTAAAACGCCTGGGGCTCAGGAATTCTTCCTTTGACGTTGTTCTCTATGACGTGCTCGGGGACGTTGTCTGTGGCGGGTTT…
2628680316	IMG	K02588	nifH; nitrogenase iron protein NifH	Clostridium pasteurianum DSM 525 = ATCC 6013	ATGAGACAGGTAGCTATTTATGGAAAAGGTGGAATAGGTAAATCAACTACAACACAAAACCTAACATCAGGTTTACATGCAATGGGTAAGACTATAATGGTAGTAGGATGTGATCCTAAAGCAGATTCAACAAGATTGTTATTAGGAGGATTAGCTCAAAAATCCGTTCTTGATACATTAAGAGAAGAAGGAGAAGATGTTGAGTTAGATTCCATATTAAAAGAAGGTTATGGCGGAATCAGATGTGTTGAATCCGGCGGTCCAGAACCAGGAGTTGGATGTGCAGGAAGAGGAATAATCACTTCAATAAATATGCTTGAACAATTAGGAGCTTATACAGACGATTTAGACTATGTATTCTACGATGTACTTGGAGACGTTGTTTGTGGTGGATTCGCA…
2628680626	IMG	K02588	nifH; nitrogenase iron protein NifH	Clostridium pasteurianum DSM 525 = ATCC 6013	ATGAGACAGGTAGCTATTTATGGAAAAGGTGGAATAGGTAAATCAACTACAACACAAAATCTTACAGCAGGTCTTGCAACTAGAGGAAAACAAGTAATGGTAGTTGGTTGTGACCCTAAAGCTGATTCAACAAGACTATTACTTGGAGGTCTTGCACAGAAATCAGTTCTTGATACATTAAGAGAAGAAGGAGAAGATGTAGAATTAGACTCTATATTAAAAGATGGATTTGGAAAAATCAGATGCGTTGAATCCGGTGGTCCAGAACCAGGAGTAGGATGTGCAGGAAGAGGAATAATCACTTCAATAAACATGCTTGAACAATTAGGAGCTTATACAGACGATTTAGACTATGTATTCTACGATGTACTTGGAGACGTTGTTTGTGGTGGATTCGCA…
2628680635	IMG	K02588	nifH; nitrogenase iron protein NifH	Clostridium pasteurianum DSM 525 = ATCC 6013	ATGAGACAGTTGGCTATTTACGGAAAAGGTGGAATAGGAAAATCAACTACAACACAAAACCTTACAGCAGGTTTAGTTGAAAGAGGAAATAAAATAATGGTAGTTGGTTGTGATCCTAAGGCAGATTCAACAAGATTATTGTTAGGAGGACTTGCTCAAAAGACAGTTCTTGATACCTTGAGAGAAGAGGGAGAAGACGTTGAATTAGATTCGATATTAAAAACTGGATATGCTGGAATCAGATGCGTCGAATCCGGTGGCCCAGAACCAGGAGTAGGGTGTGCAGGAAGAGGAATAATCACTTCAATAAATATGCTTGAACAACTTGGAGCTTATACAGACGATTTGGATTTTGTATTCTACGATGTACTTGGAGACGTTGTTTGTGGTGGATTTGCA…
2628680636	IMG	K02588	nifH; nitrogenase iron protein NifH	Clostridium pasteurianum DSM 525 = ATCC 6013	ATGAGACAGGTAGCTATTTATGGAAAAGGTGGAATAGGAAAATCAACTACAACACAAAACTTAACATCAGGTCTTCATGCAATGGGTAAGACTATAATGGTAGTAGGTTGTGATCCTAAGGCAGATTCAACAAGATTATTACTTGGAGGTCTTGCACAGAAATCAGTTCTTGATACATTAAGAGAAGAAGGAGAAGACGTTGAATTAGATTCCATATTAAAAGAAGGATATGGCGGAATTAGATGTGTTGAATCCGGTGGTCCAGAACCAGGAGTAGGATGTGCAGGAAGAGGAATAATCACTTCAATAAACATGCTTGAACAATTAGGAGCTTATACAGACGATTTAGACTATGTATTCTACGATGTACTTGGAGACGTTGTTTGTGGTGGATTCGCA…
2628682564	IMG	K02588	nifH; nitrogenase iron protein NifH	Clostridium pasteurianum DSM 525 = ATCC 6013	ATGAGACAGGTGGCTATTTATGGAAAAGGTGGAATAGGTAAATCAACTACAACACAGAATCTTACAGCAGGTTTAGCTGAAAGAGGAAATAAAATAATGGTAGTAGGTTGTGATCCTAAGGCGGATTCAACGAGATTATTACTTGGCGGTCTTGCACAAAAATCAGTCCTTGATACATTAAGGGAAGAAGGAGAGGACGTTGAATTAGATTCTATATTAAAAGAGGGTTTTGGTGGAATCAGATGCGTTGAATCCGGTGGTCCAGAACCAGGAGTAGGATGTGCAGGAAGAGGAATAATCACTTCAATAAACATGCTTGAACAGTTAGGAGCTTACACAGATGATTTAGACTATGTATTCTATGATGTACTTGGAGACGTTGTGTGTGGTGGATTCGCA…
2628683030	IMG	K02588	nifH; nitrogenase iron protein NifH	Clostridium pasteurianum DSM 525 = ATCC 6013	ATGACAAGAAAAATCGCAATTTACGGTAAAGGTGGAATTGGTAAATCTACTACACAACAAAATACAGCAGCAGCAATGGCTCACTTCTATGATAAAAAGGTATTTATACATGGATGTGATCCAAAAGCAGATTCAACTCGTCTTATCCTTGGTGGCATGCCTCAGAAGACATTAATGGATATGCTTCGTGATGAAGGTGAAGAAAAAATTACTACTGAGAATATTGTAAGAGTAGGATATGAAGATATCAGATGTGTTGAATCAGGCGGTCCAGAACCAGGAGTAGGATGTGCAGGTCGTGGAGTTATAACAGCTATAGATCTTATGGAAAAAAATGGAGCTTATACAGAGGATTTAGATTTCGTATTCTTTGATGTACTTGGTGACGTTGTATGTGGC…
2628792918	IMG	K02588	nifH; nitrogenase iron protein NifH	Paenibacillus sp. FSL P4-0081	ATGACTAAGAAGTTGAAGCAGATCGCAATTTACGGCAAAGGAGGAATCGGCAAGTCGACAATCACTTCCAATATCAGTACTGCGCTGTTGGGTGGCAGGCTACAAGGTCATGCAATTCGGCTGTGCTCCCAAAAGCGATTCCACCAATACGCTGAGGGGCGGAGAATACATACCTACACTGCTGGATTCATTGCGTGA
2628794868	IMG	K02588	nifH; nitrogenase iron protein NifH	Paenibacillus sp. FSL P4-0081	ATGAGACAAATAGCTTTCTACGGTAAAGGCGGTATCGGTAAATCGACAACTTCACAAAACACCCTGGCTCAGCTGGCTACAAAATTCGGACAAAGAATAATGATCGTAGGCTGTGACCCTAAGGCAGACTCTACCCGTCTGATCCTGAACACGAAAGCCCAGAACTCGGTGCTTGAACTGGCGGCTGAGCTTGGCTCGGTAGAGGATCTTGAGCTTGAAGATGTATTGCAGACAGGTTTCGGTGACATTATCAACGTAGAATGCGGCGGCCCTGAACCTGGAGTAGGATGCGCAGGACGCGGGATCATCACCGCCATTAACTTCCTGGAACAGGAAGGTGCCTATCAGGATCTGGACTTCGTATCCTATGACGTGCTTGGTGACGTTGTATGCGGCGGT…
2628824937	IMG	K02588	nifH; nitrogenase iron protein NifH	Methanosarcina siciliae C2J	GTGATCCAGATTGCACTCTACGGCAAGGGAGGTATAGGCAAGTCAACCGTTTCTGCAAACCTCTCGGCTGCCCTTGCCGATTTGAATAAGCGGGTACTGCAGGTCGGCTGCGACCCGAAACACGACTCCACCCGCCTGCTTCTCGGTGGGACTGCCATCCCCACAGTGCTGGACTATATGCGTGAAACCCCCGGAGAAACCCAGCAGCTTGAAGCCCTGGTCTTTGAAGGCTACGGAAGAACCGCCTGCGTGGAAGCAGGGGGCCCGAAACCCGGGATCGGCTGTGCAGGCCGCGGGATCCTGAGCAGTTTTGAGGTCTTGAAACGCCTGGGACTCAGGGCTTCTTCCTTTGACGTCGTCCTCTACGATGTACTCGGAGACGTAGTCTGCGGCGGGTTT…
2628826858	IMG	K02588	nifH; nitrogenase iron protein NifH	Methanosarcina siciliae C2J	TTGACAAGAAAAATCGCTTTTTACGGGAAAGGTGGTATTGGAAAATCCACCACTCAACAAAATACTGCTGCAGCTATGGCATATTATCATGGCAAAAATGTTTTCATCCACGGGTGTGATCCCAAAGCAGACTGTACTCGTCTGGCACTCGGGGGCGTACCCCAGACCACAATAATGGATACGCTCAGAGAGCTGGGTGAGGAGGCCGTAACAGTTGATAATGTAGTTAACACCGGTTTCAAAGGAATCAGATGTGTTGAATCCGGGGGTCCGGAACCGGGCGTTGGGTGTGCTGGCAGGGGGGTCATCACTGCGATTAATCTTATGGAGGAGCTGGGAGCCTATTCCGATGACCTGGATTTTGTTCACTTTGACGTGCTTGGCGACGTTGTCTGCGGC…
2628826865	IMG	K02588	nifH; nitrogenase iron protein NifH	Methanosarcina siciliae C2J	ATGACCAGAAAGATTGCTTTTTACGGGAAAGGTGGTATTGGAAAATCCACCACTCAACAAAATACTGCTGCAGCTATGGCATATTATCATGGAAAAAATGTTTTCATCCACGGGTGTGATCCCAAAGCAGACTGTACTCGTCTGGCACTCGGGGGTGTGCCTCAGACCACAATAATGGATACGCTCAGAGAGCTGGGTGAGGAGGCCGTAACAGTTGATAATGTAGTTAACACCGGTTTCAAAGGAATCAGATGTGTTGAATCCGGGGGTCCGGAACCGGGCGTTGGGTGTGCTGGCAGGGGGGTCATCACTGCGATTAATCTTATGGAGGAGCTGGGAGCCTATTCCGATGACCTGGATTTTGTTCACTTTGATGTGCTTGGAGACGTAGTCTGCGGC…
2628827166	IMG	K02588	nifH; nitrogenase iron protein NifH	Methanosarcina siciliae C2J	ATGAGACAAATAGCAATTTATGGAAAGGGCGGCATTGGAAAATCAACTACTACGCAGAATCTTACTGCGGCCCTCTCGACTATGGGGAACAATATTCTTCTTGTAGGGTGCGACCCGAAAGCAGACTCTACCAGAATGCTGCTTGGAGGCCTGAACCAGAAGACCGTACTTGACACTCTTAGAAGCGAAGGTGACGAAGGAATCGACCTTGATACTGTTCTGCAGCCAGGCTTTGGAGGCATCAAATGTGTAGAATCCGGGGGTCCTGAACCGGGGGTAGGATGCGCAGGCCGAGGTATTATCACCTCCATCGGACTTCTCGAAAACCTGGGAGCTTACACTGACGATCTTGACTATGTATTCTACGACGTGCTTGGCGACGTTGTATGCGGTGGTTTT…
2629256716	IMG	K02588	nifH; nitrogenase iron protein NifH	Methanosarcina sp. WWM596	ATGAGACAGATAGCAATCTACGGAAAAGGAGGTATTGGAAAATCCACTACCACGCAAAATCTGACTGCGGCCCTTTCAACCATGGGACACAAAATTCTTCTTGTAGGGTGCGACCCGAAAGCAGACTCTACCAGAATGCTGCTTGGTGGCCTGAACCAGAAGACTGTACTTGACACCCTCAGAAGTGAAGGGGATGAGGGAGTAGACCTTGACGCCGTGGTACAACCCGGTTTTGGAGGCATCAAATGTGTGGAGTCCGGGGGGCCTGAACCCGGAGTAGGGTGTGCAGGCAGAGGAATAATCACCTCAATCAACCTGCTCGAGAATCTGGGGGCATACACCGAAGATCTTGATTATGTATTCTATGACGTGCTTGGCGACGTCGTGTGCGGAGGTTTT…
2629257679	IMG	K02588	nifH; nitrogenase iron protein NifH	Methanosarcina sp. WWM596	GTGATCCAGATTGCCCTCTATGGGAAGGGGGGCATAGGCAAGTCCACGGTTGCTGCAAACCTCTCGGCTGCCCTTGCCGGTTTGAAAAAGCGAGTACTGCAAGTCGGCTGCGACCCAAAACACGATTCCACCCGGCTGCTCCTCGGAGGGGCTGGTATCCCCACCGTGCTGGACTATATGCTCAAAACTCCCCTGGAAGCGCAGCAGCTCGAAGCCCTGGTTTTTGAAGGCTATGGAGGTACTGCCTGTGTGGAAGCCGGGGGGCCGAAACCTGGGGTTGGCTGTGCAGGCCGTGGGATTCTGAGTAGTTTTGAGGTCTTAAAACGCCTGGGGCTCAGGAATTCTTCCTTTGACGTTGTTCTCTATGACGTGCTCGGGGACGTTGTCTGTGGCGGGTTT…
2629267865	IMG	K02588	nifH; nitrogenase iron protein NifH	Methanosarcina mazei S-6	ATGAGACAAATAGCAATCTACGGAAAGGGCGGTATAGGAAAATCCACTACCACGCAGAATCTTACTGCAGCCCTTGCGACTATGGGAAACAAAATTCTCCTTGTGGGATGTGACCCCAAAGCAGACTCTACCAGAATGCTGCTTGGCGGCCTGAACCAGAAAACCGTGCTTGACACACTCAGAAGTGAAGGAGACGAAGGAGTAAACCTTGACGTCGTTGTACAGCCAGGTTTTGGGAATATTAAATGTGTGGAATCAGGAGGGCCCGAGCCCGGTGTAGGATGTGCAGGCAGGGGCATTATTACTTCCATAGGGCTGCTCGAAAACCTGGGAGCCTACACTGAAGACCTTGACTATGTATTCTACGACGTGCTTGGTGACGTCGTATGCGGAGGTTTT…
[truncated: 58,173 more rows]

## Sheet: nifH clones and primers
Summary of clonal nifH sequences generated from Tara Oceans samples that were non-redundant with sequences from Zehr Lab database.
[truncated: 21 more rows]
