# Supplementary material for: Global distribution patterns of marine nitrogen-fixers by imaging and molecular methods
Source: Nat Commun. 2021 Jul 6;12:4160. doi: 10.1038/s41467-021-24299-y (PMC8260585; doi:10.1038/s41467-021-24299-y)
Supplement: Supplementary file 7 — Supplementary Data 4 [file 41467_2021_24299_MOESM7_ESM.xlsx]

## Sheet: recA
Supplementary Data 4: Compilation of recA sequences as well as homologous used as outgroups. The final catalog used for metagenomic read reclucluitment was generated after running CDHIT-EST (Fu et al 2021 Bioinformatics 28, 3150–3152) with 100% identity cutoff over the current list of sequences.
Identifier	Database	KEGG_entry	KEGG_definition	Sequence_description	Sequence
OM-RGC.v2.006803591__75-648	OM-RGC-v2	K03553	recA; recombination protein RecA	;;;;;;;	TTCTATAAATGATTACAGGCAAAAACTGGATATAGAGGAGGTTATATATAAAGAGGATGAGTGGATTCCTTTAGGAAGGGCTTATCAGGACACAACACAACTACCCGGCATTCCAATGTACGGTGTTACTATGGTATATGGACACCCAGATTCTGGTAAATCTACCCTCGCACTTGAGGCTGCAAAAGGTGCTATTGATAATGATATATTGCCAATTTTTATAAACACTGAGAAAAAATTTAATTGGGGGCATGCTTTAGAGATGGGGATTGCTCAAGAAGATATGCTCTATGTGGATTCCATTGAAGAGGTTGAAGATATTACAAAATTTGTAAGAGATAGATTGAAAGACCAAAGAGAAGGTAGTTTGCCTACCGATATTTTAGTTATTATAGATTC…
OM-RGC.v2.006986268__126-633	OM-RGC-v2	K03553	recA; recombination protein RecA	;;;;;;;	GTGGATTCCCTTGAGTAGAGCCTATCAAGATACAACACAATTGCCTGGTATTCCAATGTATGGAGTTACTATGGTTTACGGACATCCAGATTCAGGAAAGTCAACATTGGCACTTGAAGCTGCTAAGGGAGCTATTGACAATGATATATTACCAATTTTTATTAACACTGAAAAGAAGTTTAATTGGGGGCATGCTCTTGAGATGGGAATTGCTCAAGAAGACATGCTTTATGTAGACTCTATTGAAGAGGTTGAGGATATTACAAAGTTTGTTAGAGACAGGCTAAAAGACCAAAGAGAAGGTAATTTGCCTACGGATATTTTAGTTATTATAGATTCTATAGGAAATGTGGTTAGTAAAGCTGAAAGAGAGGCTATTGAAAAAGAGGCTGATGGAGC…
OM-RGC.v2.007053812__102-627	OM-RGC-v2	K03553	recA; recombination protein RecA	;;;;;;;	TATATACAAAGAAGATGAATGGATTCCATTAGGAAGAGCTTATCAGGACACAACGCAATTACCAGGAATTCCAATGTATGGAGTTACTATGGTTTACGGACATCCAGATTCTGGAAAGTCTACTTTGGCTCTGGAGGCTGCCAAAGGAGCTATTGACAATGATATTTTACCAATTTTTATAAATACTGAAAAGAAGTTTAATTGGGGTCACGCATTAGAAATGGGAATATCTCAAGAAGACATGCTTTATGTTGATTCTATTGAAGAAGTTGAAGATATTACAAAGTTTGTTAGAGATAGACTAAAAGACCAAAGAGAAGGTAATTTGCCTACAGATATTTTGGTAATTATAGACTCTATAGGAAACGTGGTAAGTAAAGCTGAGAGAGAAGCTATAGA…
OM-RGC.v2.007244850__96-774	OM-RGC-v2	K03553	recA; recombination protein RecA	;;;;;;;	AGATTCGCATTATAATTTTGAACCAAGCATCGATTATAAAGTATCAAGCGGCAGTTTATTGCTTGACTATTATTTAAATGGTGGCATTGGCACTGGTCTGCATCGTTTTTGTGGTATTAATGAAGGTGGTAAGACTAGCTGTGCGCTTCAGTTCATGAAGAACTTCTTAGATCAACCTAAGAAGCGCAAAGGCTTTTATATCAAAGCCGAAGGACGATTGAGCAAGGAGATGATCGCTCGCTCTGGAGTTAAATTCGTATTTAATGATGAAGAGTGGGTGGAAGGCACATGCTTTGTATTTGAGTCTAATATTCATGAAACGGTATTTGATTCAATGCGAGAACTAGTCGGAAAAAATGATGAAAAGATTCAATACTTCTTTCTGCTTGATTCTGTCGA…
OM-RGC.v2.007999631__9-621	OM-RGC-v2	K03553	recA; recombination protein RecA	;;;;;;;	AGAAGTCATGAAAAACTTTCTGAAGACAATCCCGAAAGCTAGAGGGGTTTACATCAAGGCTGAAGGCAGACTAAGTCCTGAGATGCAGAAAAGAAGTGGTGTCAATTTCGTTAATCAGGACGAATGGGAAGAAGGGACTTGCTTTGTTTATGAAAGCAATATCTACGAATCAGCGATGAGTTTAATCAAAGAGCTTATCACTAATAATGAAGAAAAAAATCTATATTGTTTTATTGTCGATTCGGTTGACGGCCTGATTAAGCGCGATGATAATGCTAAAAGTTTTGATGATGCCAACAAAGTTGCGGGAGGAGCATTGATAGCCTCTGACTTCTGCAAAAAAACTAGCGTAGCTCTAGGAAAGCGTGGGCATATGGCTATTTTCATTAGTCAAGTTAG…
OM-RGC.v2.008560492__114-594	OM-RGC-v2	K03553	recA; recombination protein RecA	;;;;;;;	TGAGGGAACATGTTTTGTGTTTGAGTCTAATATTTACGAAACAGCGGTGGACTTGATGAGGCAATTAGTAGCTGACAATGAAAACGACACTAAATATTGTTTCGTTCTTGATTCTGTAGATGGTCTTATACCTAAGAACGATATGGATAAAGGGTTTGAAGATTCCTCTAAGATCGCTGGTGGTGCAGTAATCGCAGGTACTTTCATGAAAAAAATGTCCATTGCCTTAGCGAAGCGAGGTCACATGGCTATCTTTATATCCCAAGTTAGGGCAGACATCAAACTAGACCCTTACACAAAAGCTCCAATCAGGCAAACTAGTGCGACAGGAGGAAACGCACTACTTCACTTTGCTAATTGGATCATCGAATTTGAGCCAAGATTCAATAAGGACGTTAT…
OM-RGC.v2.009382694__48-552	OM-RGC-v2	K03553	recA; recombination protein RecA	;;;;;;;	TGAATTTGTTTTCAGCGCAAAAGACTGGGTGGATGGAACTTGTTTTGTATTTGAATCTAATATTTACGAAACAGCAGTGGACTTGATGAGGCAACTAGTGGCTGACAACGAAAATGAAACTAAATATTGTTTTGTTCTTGATTCTGTAGATGGACTCATACCGAAGAACGATATGGATAAAGGGTTTGAAGATTCATTTAAGATTGCTGGCGGAGCAGTAATTGCAGGTACCTTTATGAAAAAAATGTCTATCGCCTTGGCGAAGCGAGGCCACATGGCCATATTTATTTCGCAAGTAAGAGCAGACATTAAGCTCGACCCGTATTCGAAAGCCCCGATTAGACAAACGAGCGCTACAGGAGGCAATGCGCTGCTTCACTTTGCAAATTGGATTATTGA…
OM-RGC.v2.009952255__21-534	OM-RGC-v2	K03553	recA; recombination protein RecA	;;;;;;;	TGTGTTTGAAACTAATATTTATGAAACAGCAGTTGACGCAATGAGGCAATTAGTAGGAAAGAATGAAGAAAAAAATAAGTATTTCTTTATTATTGATTCTGTTGATGGATTGCTTAGAAGAGATGATTTAGATAAATCATTTGAGGAATCCCAAAAAGTCGCTGGAGGAGCGGTTGTTGCAGGTACATTTATGAAAAAATGCGCTACAGCACTTCAAAAGTTTGGTCATATTGCAATATTCATTTCTCAAGTTAGAGATGATATCAAGCTAGACCCTTACAGCAAAGCCCCAATTCGTCAAACAACAGCTACAGGGGGCAATGCATTGCTTCATTTCGCTAACTGGATTCTTCAGTTTGAGCCAAGATTTAAAACAGATCTTATTTTACAAGATGAAAA…
OM-RGC.v2.009965256__72-483	OM-RGC-v2	K03553	recA; recombination protein RecA	;;;;;;;	TTTCGAGAGTAATATTTACGAGGTCGTGGTTGAGGCCATGCACACTTTAGTGGAGAAAAATGAAGATAAATTTAAATATTGTTTTATTTTGGACTCGGTTGATGGATTAATATCTAAGCAAGACATAGAAAAATCTTTCTATGATTCTAATAAAGTTGCTGGTGGAGCAGTTATCGCAGCCAACTTTATGAAGAGAATGTCCATTAAACTCTCTAAGAGGGGCCATATGGCCATCTTCATCAGCCAAGTGAGGGCAGACATCAAGATAGACCCATACTCGAAGGCTCCCGTACGTCAGACGTCCGCAACTGGTGGCAATGCGCTGCTTCACTTCTCCAATTATATTATCGAATTTGAGCCTCGATATAGAGGAGATATGATTTTGCAAGATCCGTCAAA…
OM-RGC.v2.010767919__39-558	OM-RGC-v2	K03553	recA; recombination protein RecA	;;;;;;;	TGTTTTTGAATGCAATATTTATGAGACAGTTGTTGAAGCTTTAAGATTGCTTGTGGGTAAAAATGCAGACGGCACTCGTTATTGTTTTATTTTAGATTCTGTTGATGGTCTTATTTCTAAAGCAGATACCCTTAAGACTTTCGAGGAGTCTCGAAAAGTTGCAGGGGGAGCAGTCATAGCGGCTGATTTTATGAAACGCGTTAGCATTGGTTTAGCGAAGCGAGGTCATATGGCCTTATTTATTTCCCAAGTGAGAGCCGATATACAGCTAGACCCTTACTCTAAAGCTCCCATTCGCCAAACTACAGCCACAGGAGGAAACGCTTTATTGCATTTTGCTAATTTTATTCTTGAGTTTGAGCCCCGCTTTAAAAAAGACTGGATATTGGAAAAACCTAA…
OM-RGC.v2.010788664__30-426	OM-RGC-v2	K03553	recA; recombination protein RecA	;;;;;;;	ATGTTTTGTTTTTGAGTCTAATATTTATGAAACATCAGTAGATTTGATGAGGCAATTAGTGACGTCTAACGAAGAGAAGAATAAATATTGTTTCGTTTTAGATTCCGTAGATGGTTTAATTAAAAAAGCAGATAACCAAAAAACATTTGAAGAGTCTTCTCAGGTAGCTGGGGGAGCTAATATTGCTGCTACTTTTATGAAGAAGATGTCGATTGCTCTTGCAAAGAAAGGTCACATGGCGATTTTTATCTCTCAGGTTAGAGCTGACATCAAGCTAGATCCATATTCCAAAGCCCCTGTGCGCCAGACAACTGCAACAGGTGGAAACGCTTTGCTACACTTTGCAAACTGGATCATCGAATTCGAACCTCGATTTGGTGGGGATAACATACTGCTT
OM-RGC.v2.012030215__48-720	OM-RGC-v2	K03553	recA; recombination protein RecA	;;;;;;;	AGACCATCACTATAACTTCGAAGAAGAGATCTCTTATAAAGTTTCAAGTGGTAGTTTAAAATTTGATTACGAGCTTAACGGAGGCTTTGGGCCGGGCCTCCATCGGTTTACAGGTATAAACGAGGGCGGTAAAACGTCTGAAGCTCTTGAGGTCATGCGCAATTTCCTCGCAATGGACAATGCTCGCGGGATTTACATCAAAGCTGAGGGACGCCTGCCTAAAGAGATGAGGGAGAGATCTGGAGTGCCCTTTACCTTCACCGAAGAGGGGTGGGGAGATGGCTCATGTTTTGTGTTTGAGAGTAATATTTATGAGACCGTTATTGAGCTCATACAAGCTCTCATAACCAACAATAAAAACGGTATTAAATATTGCTTTGTTTTAGATTCTCTCGATGG…
OM-RGC.v2.012234831__57-729	OM-RGC-v2	K03553	recA; recombination protein RecA	;;;;;;;	TTTGAAGAATAATAAAGAAGACCACTTCAACTATGAAGAACAGGTAAGCTACAGGGTATCAAGTGGGTCTCTGGAGTTCGACCATCATCTTGATGGCGGCTTTGGCCCCGGGCTGCATAGGTTTGTCGGAATGAATGAAGGTGGGAAGACTTCAGCCTCTTTAGAAGTCATGAAGAACTTCTTAAAGATGCCTAAATCAAAAGCAGTTTACTTCAAAGCGGAAGGAAGGCTTTCTGACGAAATGATTAAGAGGTGCGGAGTAAAGTTTGTCTCCACTCATGAAGAGTGGGAGGAAGGAACATGCTTTGTATTTGAGTCCAATATTTACGAGACTGTAGTAGATTTAATGCGCCAGTTAGTCTCCTCAAATGAAGAGAAAAATAAATATTGCTTTGTGCT…
OM-RGC.v2.012344125__21-711	OM-RGC-v2	K03553	recA; recombination protein RecA	;;;;;;;	AAAGGGGCAGCATTATAACTTCGAAGAGTCGATTGATTATAAGGCATCAAGCGGATCTCTTCAACTAGATCTAAACCTTAACGGTGGCTTTGGGCCAGGATTGCACAGGTTTGTAGGCATGAACGAGGGCGGCAAAACTTCAGCAGCTCTCGAGGTTATGAAAAATATGTTAAATACACAGAAACAAGGCAAGGGTTTTTACATTAAGGCAGAAGGTCGCCTTTCAAATGAAATGGTAGCCCGCTCTGGCGTTAAATTTGTGTATGATGCCAAAGATTGGGTTGCTGGCACCTGCTTTGTTTTTGAAAGCAACATTTATGAGGTTGTTGTTGATGCTATTAAGACTTTGGTAGATCAAAATGAAGATAAGCATCGCTACTGCTTTATATTAGATTCAGT…
OM-RGC.v2.012953636__12-390	OM-RGC-v2	K03553	recA; recombination protein RecA	;;;;;;;	CGTAGTCGACGCCATCAAAACCTTAGTTGACCAAAACGAAGATAAGCAGCGCTACTGCTTCATATTAGATTCTGTTGACGGCTTAATATCTCAAGTGGATATTGATAAATCCTTTTATGATTCTAATAAAGTAGCTGGCGGAGCAGTAATTGCAGCGAACTTTATGAAGAGAATGTCCATTTCTCTTGCAAAAAGGGGTCATATGGCCATTTTCATCAGCCAAGTGAGGGCAGACATCAAGTTAGACCCCTACTCCAAAGCTCCGATACGTCAGACGTCAGCAACAGGAGGCAATGCACTTTTACACTTTGCCAACTATATTATTGAGTTTGAGCCTCGATTTAGATCTGATATGATTTTACAAGATCCAACAAAGAAG
OM-RGC.v2.013252404__45-720	OM-RGC-v2	K03553	recA; recombination protein RecA	;;;;;;;	AAACAATAAAGATTCTCATTACAATTTTGAAGATGAAGAAAACTATAAAGTTTCTAGCGGGTCTTTAAGGTTTGATTTAGAATTAAACGGTGGCTTTGGACCTGGGCTTCATAGATTTACTGGAATTAATGAAGGAGGTAAAACCTCTGAATCATTACAAGTCATGAGGAATTTCCTAAAAACAATTCCTAATTCAAGAGGTTTCTACATCAAAGCTGAAGGAAGACTTTCTCCTGAGATGAAAGAAAGATCTGGCATTGAATTTGTAACGGACTCAGAAAAATGGAAGAATGGCAACTGCTTTGTTTTTGAAAGTAATATATATGAAGTGGTCGCAGAGATAATGACGAAATTAATTGACGAAAATGATTCGAAAATTAAATATTGTTTTGTTTTAGA…
OM-RGC.v2.013266929__81-723	OM-RGC-v2	K03553	recA; recombination protein RecA	;;;;;;;	TAATGTTGAGGATTTTCTAAAGAGAATGGGCAAGAAGTTTGGAGAAGAAATCTTTGTGTCAGGCGCGAACCTAGTTGCCGCACCAAAGAGAATCATCTCCGTCAGCCCTAAGATAGATGTTATGCTTGGGGGTGGTATTCCAGAGGGTAGCATCACTGTCTGTACGGGACCACCGAAGGTCGGTAAGACGAGTATGTGTCTCCACTTTGCTGGTATGGCTCAGAAAGAGATACATAACTCTAAGTATGGGCCGCGACATGTATTCTTTCATAATATTGAGATGCGACTGAAAGAGAGAGACTTGCGGGGCATCGTCCACTTAGATGATACTAGGATGACCGTAATAGAATCCAAGCCTGGGAACATAGTAACCGCTGAGAAGCATATTGCTATAGCATT…
OM-RGC.v2.013581670__45-714	OM-RGC-v2	K03553	recA; recombination protein RecA	;;;;;;;	AAATAATAAAGACTCTCATTACAACTTTGAAGAGGAAGAGAACTACAGAGTTTCTAGCGGGTCTTTAAGATTTGATTTAGAATTAAACGGCGGCTTTGGACCTGGGCTTCATAGGTTTACTGGAATTAATGAAGGAGGTAAAACTTCTGAATCATTACAAGTTATGAGAAATTTTCTAAAGACGGTTCCTAATTCAAGAGGTTTTTACATCAAAGCTGAAGGTAGGCTTTCTCCTGAAATGAAAGAAAGATCTGGCATCGATTTTGTAACGGACTCAGAAAAATGGGAGAACGGTAACTGCTTTGTTTTTGAAAGCAATATATATGAAGTAGTTGCAGAGATAATGACAAAATTAATTGATGAAAATGATTCAAAAATTAAATACTGTTTTGTTTTAGA…
OM-RGC.v2.014678949__6-402	OM-RGC-v2	K03553	recA; recombination protein RecA	;;;;;;;	TTTCATATTAGACTCTGTAGATGGGCTGATATCACAACAAGATATTGATAAATCATTTTACGATTCAAATAAAGTTGCTGGTGGAGCAGTAATTGCAGCTAACTTTATGAAAAGAATGTCTATTTCTCTTGCAAAAAGGGGTCATATGGCTATTTTTATTAGTCAAGTAAGGGCAGACATCAAGTTAGACCCATACTCCAAGGCTCCAATACGTCAGACGTCAGCAACAGGCGGCAATGCCCTACTCCACTTTGCAAATTATATTATGGAGTTTGAGCCAAGATTTAAATCTGATATGATTTTACAAGACCCAGCGAAGAAGCAGCCAGATCCCAAAACCAATCCTATTATTGGTCATTGGGCTAAAGTTACAATTAAAAAATCACCTAATGAAAAA
OM-RGC.v2.014772906__3-393	OM-RGC-v2	K03553	recA; recombination protein RecA	;;;;;;;	TTTTATTGTCGATTCGGTTGATGGCCTGATTAAGCGCGATGATAATGCTAAAAGTTTTGATGATGCCAACAAAGTCGCAGGAGGAGCGTTGATAGCCTCCGACTTCTGTAAAAAAACTAGCGTAGCTCTAGGAAAGCGTGGTCATATGGCTATTTTTATTAGTCAAGTTAGGGCCGATATTAAAATAGACCCCTATTCAAAAAGCCCGATCCGACAAACTACAGCCACAGGGGGAAATGCATTATTGCACTTCGCTAATAACATTTTAGAGTTTGAAGCAAGATTTAAAGGTGATCTCATCTTGAAAAACCCCGCTATCAAGACTATCGACCCGAAGAAGAATCCTATTATCGGTCATATCGCAAAAGTCACGATTAAAAAATCAGCAAAC
OM-RGC.v2.001130260__1041-1674	OM-RGC-v2	K03553	recA; recombination protein RecA	Bacteria	CAACTATGTTGCAAACGGCTTTGTGGTTCACAACTCTGGGAAGACCACGTTGACGTTGCACTGCGTTGCCGAGGCGCAGAGGTTGGGAGGCTTGGCTGCGTTCATAGACGCGGAGCATGCGCTCGACCCTGAGTATGCTGCTAACATTGGCGTGAACATGGATGACTTGGTTGTGTCGCAGCCTAGTAGTGGTGAGCAAGCTCTACAGATCACAGAGGATCTAATTTCTAGTAATGCTTTTGACATTGTTGTTATCGACTCTGTGGCTGCGTTGGTGCCACAAGCAGAGATCGACGGTGACATGGGAAAACTGCTGCCTGGGCTACAGGCGCGTATGATGAGCCAGGCATGTCGTAAGCTCGCTAGCAAGGTCGCTAAGAGCAAGGTTATTCTGGTCTT…
OM-RGC.v2.002682966__195-978	OM-RGC-v2	K03553	recA; recombination protein RecA	Bacteria	TGCTGTCAGCGCTCTTATTGAGAATATCACTAAGAGCCATGGCGAAGGTTCCCTTAGGAAGATGGGGGAGTTTGATATTCCTAAGGTGGGAATTATCCCGTCTGGAAGTCTTGGATTGGATTACGCTTTGGGTATTGGTGGGTACCCAAGGGGTCGGATTGTCGAATGTTACGGGGCTGCGGCTGCAGGGAAAACCACATTAACTTTACATGCGATTTCTGAGTGTCAAAAAGTTGGGGGTGTGGCAGCGTTCATAGATGCCGAGCATGCAATGGATCTTGATTACGCTGCAAAGTTAGGTATTAATGTAGATGAACTTTTATTTGCACAACCAGATTATGGGGAGCAAGCTCTTCAAATTGTAGAAGATATTGTAGCAGCAAATGTTGTAGATATTAT…
OM-RGC.v2.002930156__243-1062	OM-RGC-v2	K03553	recA; recombination protein RecA	Bacteria	ATTAAAAGCGCTAATGAAAGATCAAGTTAGTAAAGCAGAAAAGAAAGGTTCAGAATTAATTGTAGGAATCGTAGATGAATTACCTGACGAATTTAAGAGTATACTTCAGCAACCTACAGGATATCCTTTATTAGATAAATTTACAAATGGTGGATTTCCTTCAGGAGGACAAACTACAATTTCTGGAGCACCCGGTGTGGGTAAAACCTCATTAGCACTTATGTTAGCAGGTAGCTATCAAAAACAAGATAAAATAGTATTATTTCTAAACTTTGAATCTATTTTAGATCATAAATGGGCACAAACTTTAGGCGTTGATACTAGTGAACTTATTCTAGTAGAAGGTAAAACATTAGAAGATGGGTTAATTGCTGTAGAAGAAGCAGTTAATGCTGATAT…
OM-RGC.v2.002938987__36-405	OM-RGC-v2	K03553	recA; recombination protein RecA	Bacteria	CCGCGGGTCGCTCCGGAAATCGGCTGGGCCGACCGCGCTCAGATCCGCAGCAGCGAAGATGGCCTACCCGCGGGTGACGACCGGGTCGCTCGGGTTCGACATCGGCCTCGGGGGCGGCATCCCGATCGGCACGTGCTCGATGTTCGTCGGCGGCGCCAGCTCGATGAAGACCACGCGGGTCCTTGGGGTGATCGCGCACGCCCAGAGCCTCTGTGCGAACTGCTATCGCATCGTCGAGATCGAAGACGTCACCGGCGAGGAGATCGAAGTCGAGGTCGAAGTCGAATCTGTCGACGACGACACCGGCGAGGTCACCGTCGGGACCGTGATCAAACCCGATATGATCTACAGCGCGGTGGCCACGTGTGAC
OM-RGC.v2.003169204__108-891	OM-RGC-v2	K03553	recA; recombination protein RecA	Bacteria	CATGGACCGTGGGAGTTACGTCAACGGTGCCCTCTCGTTTGGGTCACTGATCCTCGACCTACTAACAGGGGGCGGAGCCCCTCCTGGCAAGATTAGTAACGTCTTCGGCCCAGAGGGGTCTGGTAAGTCCACCATCTGTGGTCACCTCATTCATAGCTGCACCACTGACCGTGTTCCGATCTTCTATTTCGACCACGAGGCTGCGGCTGACGGCAAGTACTTCTCGGCCCTTGGGGCCAAGCTCCGGATGCCCGACGGGACTCAGAACCCGTACCTGAAGTACTACCAGCCCACTACAGCCGAAGACACGTACCGTACGATCAACCGCATCCTGAAGGCCCTTCCCGACTTCACTCCTACCAGGGATGGAGGACGTCCCAAGCCTTCTATTCTCTTCGT…
OM-RGC.v2.003169204__108-891	OM-RGC-v2	K03553	recA; recombination protein RecA	Bacteria	CATGGACCGTGGGAGTTACGTCAACGGTGCCCTCTCGTTTGGGTCACTGATCCTCGACCTACTAACAGGGGGCGGAGCCCCTCCTGGCAAGATTAGTAACGTCTTCGGCCCAGAGGGGTCTGGTAAGTCCACCATCTGTGGTCACCTCATTCATAGCTGCACCACTGACCGTGTTCCGATCTTCTATTTCGACCACGAGGCTGCGGCTGACGGCAAGTACTTCTCGGCCCTTGGGGCCAAGCTCCGGATGCCCGACGGGACTCAGAACCCGTACCTGAAGTACTACCAGCCCACTACAGCCGAAGACACGTACCGTACGATCAACCGCATCCTGAAGGCCCTTCCCGACTTCACTCCTACCAGGGATGGAGGACGTCCCAAGCCTTCTATTCTCTTCGT…
OM-RGC.v2.003227642__255-1083	OM-RGC-v2	K03553	recA; recombination protein RecA	Bacteria	AGCATTAGATGCACTAATGAAACAACAAGTAAAAAAGGCTGCAAAAAAAGGTGCAGAGTTAATTGTGGGTACAGTAGATGATTTACCTGAATCATTTAGAACAATTCAACAACAACCTTTAGGTTTTCCTCTTTTTGATAGTTGGTGTAATGGAGGCTTACCAAAAGGAGGAACAGTTACTTTTACTGGTGCTCCCTCTGTAGGCAAAACAAGTACAGCATTAATGCTTACTGCGGCATATCAAAGACAAAATAAAGTAGTAATGTTTGTTAATTATGAAGGAACCTTTGATGAAAAATGGGCAACAAAATTAGGAGTTAATGTTGCAGAACTATATTTAGTACATCCAGAAACTCTTGAAGACGGTTTAATAGCTATTGAAGAAGCGGCCAAAGAAGG…
OM-RGC.v2.003310984__69-888	OM-RGC-v2	K03553	recA; recombination protein RecA	Bacteria	TGGAATTGACGCAGTTATTGCTAATATTGAAAAGTCTCTTGGTAAGACTGGCAAAAACATTATCGTTCGATACGGTGATGTTAAAGAGAACGACGAATTGATATCAGGCGTTATTTCCTTTGGAGATGATGAAGTAGATAGGGCTAGTAATTGCGGCGGAGTTCCGTTAGGCAAAATGGTTGAAATCTATGGTCCCGAATCAAGCGGAAAATCTTTACTATCATTAAAGCTTATTGCTTCGGCTCAAGCTGACGGCTATACTTGTTGTTTAGTTGATGCAGAGCAATCTTTTGATCCTAGATGGGCAGCAAGACATGGAGTAGATACTGATAATCTTTTCTTGGTAAGAGAATTGATGAATGCAGAAGAAACATTAGATGTTGTTTCTACAATGTGCTC…
OM-RGC.v2.003335019__57-873	OM-RGC-v2	K03553	recA; recombination protein RecA	Bacteria	ATCAAACCTAATTAGAGACCTGAATAAAGAAAATGGTGACAAGGTTGCTTACAATCTAAGTACAGATGTTTCCCCTACTCATATCAAAAGATGGATCCCGACGGGTATCAAACAACTAGACTACGTCTGTTCTAACAGGCGAAATGGAGGACTTCCAGAAGGACGAATAGTTGAAATTTTCGGAGCGCCTTCTATTGGTAAGTCGCACGTAGCAGCCCAAATTTGTAAAAGTGTCCAGAAGATGAAAGGTATTGCAGTCTATATTGACTCTGAAACTGCAACATCTGTTGAGAATCTACAGAATCTAGGTGTTAATGTCCGAAAAGGCTTTGTATATGTCAATGAGCATTGCACAGAGAATATTTTGGCAATTGCAGAATCAACAATTCTTAAAGCAAG…
OM-RGC.v2.003355597__57-846	OM-RGC-v2	K03553	recA; recombination protein RecA	Bacteria	GGCGCTCACGGCCGCTCTTGGAGAGATCGAGAAGAGCTACGGCAAGGGCTCGATCATGCGCATGGGGGCGTCCAGCGACCTGATCAAGGAGATCGAGGGCATCTCGACCGGCTCGATCAACCTCGACATCGCCCTCGGCGGCAAGGGCCTGCCCAAGGGCCGCGTCGTCGAGATCTACGGCCCGGAGAGTTCGGGCAAGACGACCCTGACGCTCCAGGTGGCCGCGGCCGCCCAGAAAAAGGGCGGCATCTGCGCGTTCGTCGATGCCGAGCACGCTCTGGACCCCGGTTATGCCCGCAAGCTGGGTGTGCGGTTGGACGACCTCCTGGTCAGCCAGCCTGACAACGGCGAGCAGGCGCTCGAGATCGTCGAGACGTTGGTTCGCTCCAACGCGGTCGA…
OM-RGC.v2.003443719__168-957	OM-RGC-v2	K03553	recA; recombination protein RecA	Bacteria	AGCAATTGAACTGGCAATGGGCTCGATTGAGAAACAATTCGGCAAGGGTTCAATCATGCGCTTGGGCGAGAATGAGCAGATTGTTCATGACATTCCCACCATTTCAACCGGCTCTATCGGGATTGATGTGGCTCTCGGAATTGGTGGCCTGGCCCGCGGTCGAATCATCGAAATCTATGGACCAGAATCAAGCGGTAAAACGACTCTAACCCTCCATGCACTCGCTGAAGCACAAAAGCAAGGTGGAGTGGCCGCATTCATCGATGCGGAACACGCCCTCGATATCAACTACGCACGCAAACTTGGAGTCAAAACTGATGACCTACTCATTTCACAGCCTGATAATGGTGAGCAGGCTTTGGAAATTGCGGAAATGCTTGTTCGCTCAAATGCGGTAGA…
OM-RGC.v2.003444959__177-894	OM-RGC-v2	K03553	recA; recombination protein RecA	Bacteria	AATCGAATACGATGAAGAAGTGCTGTATGGTTTTCCGAGCGGTAAGCTTGCGATGCTTTATGGCGGCGAGGGTTGCGGTAAGTCATCTCTTGCGTATCGCATTGGCGGCAACGCTCAGCAGATGGGGCGAGTGGTTTTCTGGATCGACGCAGAGAACTCGTTCAGTCCTCAGTTGGCAAAGATCAACGGTCTTGATCCCGATCAGATCGCTATCCAACGACTCTTTGACACAAACGATCCTGACAAGATCTTTGATGCCGAGACGATTCTCGACATTGTGATGGACGCCTGTAAGAAGGGCGCTGGCGTTGTTGTTCTTGACTCTGTTGCTTCGCTTGTTCCGAAGTATGTCATGGATAACCCGACAGAGAAGGATACTGTCGCTGTTCTGGCGAGAGT…
OM-RGC.v2.003498432__231-1011	OM-RGC-v2	K03553	recA; recombination protein RecA	Bacteria	AGCACTCGATAACGCACTCTCACAAATTGATAAAGCGTTTGGTTCAGGTGCAATCATGCGGCTTAGTGGAGATGATTGTGGATCTATTCCAGCAATTTCAACTGGTGCGATCAGCCTTGATTTAGCGCTTGGCGGTGCCGGCATGCCCCGTGGCCGCGTCATTGAAGTCTTTGGCCCAGAATCATCTGGCAAAACAACGCTGGCACTGAGCGTTGTTGCACAGGCTCAAAAGACTGGAGTTGCAGCATTTATTGATGCAGAACATGCACTTGATCCAGTCTGGGCAAAGAAATTGGGTGTTGACGTTGATGCGTTGCTTGTTTCACAACCAGATACTGGCGAACAAGCATTAGAAATTTGCGAAATGCTCGTTCGTTCAAACGCAGTAGATGTTGTCGT…
OM-RGC.v2.003555389__108-927	OM-RGC-v2	K03553	recA; recombination protein RecA	Bacteria	TACAGATGATCTAATATCTGCGCTAAATAAAGAGCATGGATCAAAAATTGCGTATAATTTGGCCCATGATACTTCACCTACACATGTGAACAGATGGATTAGTACCGGTTCCAGACTCTTAGACTACATTATTGCCAATAGAAATGACGGCGGTTTACCTGAGGGAAGGATAGTTGAAATATTCGGGCCACCCTCTATTGGAAAATCACATATAGCAATTCAAATTGCAAGATCCACCCAGCAGATGGGTGGAATTGTTGTTTATATTGATACTGAGAATGCAACTTCAGTTGAAAATTTAGCACTTCTAGGCGTCGACATTACTAAAAGGTTTGTATATGTCGACACTCATTGTACTGAAGAGGTGCTTTCTATTGCAGAGTCTACTATTATGAAGGC…
OM-RGC.v2.003559007__24-858	OM-RGC-v2	K03553	recA; recombination protein RecA	Bacteria	GATCCGTAAGAAGCTGCACACGGCCTACAAGAGGTCCGGAATCTTGGATGCGTATGTGCCTCTGGACGAGAGTGCACGTAGAGATATCCCTGCCCTCTCAACAGGTTCTATCGTCCTGAATGCCCTCATTGGGAATGATGGATGGCCCGAAGGGCGGGTAGTAGAAGTATTCGGACCAGAGTCCGTAGGAAAGACGACTGTCGCGATTGCGGCTTGCATTGAGGCGCAAAAGCGTGGAGGCGTTGCAGTCTACATCGACTTTGAGCACGCACTGCACCTGGGTTATGCACAGGCGATGGGTCTGGACCTTTCCGAAGATGCTTTCGAGTTTTACCAGCCCGATCACTTTGAGCAGGGGGCCATGATCGCCTATAATGCCGCGAAGCACCTGAAGGCCGA…
OM-RGC.v2.003580420__102-921	OM-RGC-v2	K03553	recA; recombination protein RecA	Bacteria	TACATCAGACTTAATTAAGTCTTTAAACAAAGAAAGAGGAACAAGAGTAGCTTATAATCTTAGTTGTGATGAAAGTCCTACACATGTAAATAGATGGATTAGCACAGGATCTAAGCAACTTGACTATATTATTGCTAATAATAAGAATGGAGGTTTACCAGAAGGTAGAATTGTAGAAATATTTGGTCCACCTTCTATAGGAAAGTCTCATATTGCAACTCAGATTGCAAAATCAACACAAAAAATGGGTGGTATTGTTGTATATATTGATACAGAAAATGCTACATCTATTGAAAACCTAAAAGCATTAGGTGTTGATATTACAAAGAGATTTGTATATGTTGATACACATTGCACTGAAGAAGTTTTATCAATAGCTGAAAGTACTATTATTAAAGC…
OM-RGC.v2.003593240__75-849	OM-RGC-v2	K03553	recA; recombination protein RecA	Bacteria	ATTCATTCCCACTGGTCATACGGAGCTTGATTACCGTATATCAAAGGGAGAAGCAGAAGCATCCGACAGCGAAAATCCCATCTTTGGTATTCCGCTCGGTAGTGTATGCATGATCTATGGCGGACCTGGCGGAGGAAAATCATCTTTGGCTTACCGTCTTTGCGGCAACGCTCAGCAGATGGGCTATACGCCTGTTTGGATTGACGTTGAGAACTCATACAGTCCTCAGCTTGCGAAGATCAATGGTTGCGATCCTGCGAAGATCGGTAAGATCAAGATGTTCGATGATGACAATCCCGAAGAAATCTTCTATGCAGAAGCGATTCTTGATAAGGTCAAGGATGCGATCAAGGCCGGAGCGGACATCGTGGTCATCGACTCGATTGCCGCTCTTGTTAC…
OM-RGC.v2.003595521__201-984	OM-RGC-v2	K03553	recA; recombination protein RecA	Bacteria	GGCGATCGATGAAGCCCTGCGCGTTATCCGCAAGCAATTTGGAGCTGGCTCGATCATGCGCCTTGGCAAAGGCGAGGCCCAAGACGTCGAGGTCATTCCCACCGGATCTCTCGCTTTGGACATGGCGCTCGGAATTGGTGGCTTGCCCCGTGGGCGAATTGTTGAAATTTACGGGCCCGAGTCGTCGGGCAAAACAACGCTAACGCTTCACGCAATTGCCGAAGCGCAGGCCAAAGGAGGCGTTTGCGCCTTTGTCGATGCGGAGCATGCGCTCGATACAAGCTACGCGCAAAATCTTGGCATCAAGCTCGATGAGCTTTTGATTTCGCAACCGGATTGCGGTGAAGAGGCGTTGGAAATTACTGATACCTTGGTGCGCACTGGTGCGGTCGACTTAAT…
OM-RGC.v2.003625228__108-927	OM-RGC-v2	K03553	recA; recombination protein RecA	Bacteria	TACATCAGATCTAATAAAGTCTCTCAACAAAGAGCAAGGATCTAGAGTTGCGTATAATCTAGCTTATGATGAATCACCAACTCATGTTAAAAGATGGATTGGTACTGGATCTAAGCAGTTAGATTATATTGTTTCTAATCGGAGAGACGGTGGTCTTCCAGAAGGAAGAATTGTTGAGATATTTGGTCCTCCATCTATTGGAAAATCTCACATTGCAATTCAAATTGCTAGAACCACTCAACAAATGGGGGGCATTGTAGTTTATATTGATACTGAAAATGCTACAAGCGTAGAAAATTTACGGCTTTTAGGTGTTGATATTTCTAGGCGGTTTGTTTATGTAGATACTCACTGCACAGAAGAAGTACTTTCGATTGCAGAGTCTACAATTATGAAAGC…
OM-RGC.v2.003634485__174-957	OM-RGC-v2	K03553	recA; recombination protein RecA	Bacteria	CACTTTTGAAGATGCACTAGAAAGATTAAACAAACAATACGGTAAGGGAACTGTATTATCATTAGGAAGTAAGTCTGAGGGGACGTACAATGCAATCAGCACAGGATCAATAGGTTTTGACTGGAAAACATTAGGCGTAGGAGGATTTGTGAAAGGTAAAATGTATGAACTCATGGGTTGGGAAGGTACAGGTAAGTCTACTATATGTGGACATGCTGTAGCTAGTTGTCAAGCACAAGGAGGTAAGGTGGTATACATTGATGGCGAGCATGCTGTTGATACAAACTATTTTAACTCTCTAGGTGTAGACACTGACACTATGATGATTGCACAACCATCCTGTGGTGAAGAAGGTTTCAATATTGCAGTAGAGTTGATGCAAACAGGTGGTGTAGATCT…
OM-RGC.v2.003645416__174-957	OM-RGC-v2	K03553	recA; recombination protein RecA	Bacteria	CACTTTTGAAGATGCACTAGAAAGATTAAACAAACAATACGGTAAGGGAACTGTATTATCATTAGGGAGTAAGTCTGAGGGGACGTACGATGCAATCAGTACAGGATCAATAGGTTTTGACTGGAAAACATTAGGCGTAGGAGGATTTGTGAAAGGTAAAATGTATGAACTCATGGGTTGGGAAGGTACAGGTAAGTCTACTATATGTGGACATGCTGTAGCTAGTTGTCAATCTAATGGAGGTAAAGTTGTATATATTGACGGTGAACATGCTGTTGATACAAATTACTTTAATTCTTTAGGTGTAGATACTGACACTATGATGATTGCACAACCGTCCTGTGGTGAAGAAGGTTTCAACATTGCAGTAGAGTTAATGCAAACAGGTGATGTAGATCT…
OM-RGC.v2.003646787__69-852	OM-RGC-v2	K03553	recA; recombination protein RecA	Bacteria	GGCCCTGGGCGACGCCCTGGCAGCCATCCAGAAGAACCACGGCGATGGTTCGATCATGCGCATGGGCGACCGCAACGTCGTGCCGATCGAGGGGATCTCGACCGGCTCGCTCGGTCTGGACCTCGCCACTGGTGGCATTGGCTTCCCGCGTGGACGGGTGATCGAAGTTTACGGTCCGGAATCGTCTGGTAAGACGACCTTGACGCTGCATGTCGTTGCCAACGCCCAGCGCGAAGGTGGCACCTGCGCCTTCATCGATGCCGAGCATGCGCTCGATCCTTCGTATGCCCGTCGCCTCGGTGTCGATATCGACGCCCTACTGATTTCGCAGCCGGACAATGGCGAGCAGGCCCTCGACATCTGCGAGACGCTCGCCAAGTCGGGCGCCGTCGACCTGAT…
OM-RGC.v2.003704665__135-927	OM-RGC-v2	K03553	recA; recombination protein RecA	Bacteria	CCAATTAGATTTTATCCTTCAGTTTGGGATGAATCCGACACAAGCGGATTTGAACCAAATTGAGGGGTACGATCCTTCTATCCCTTTAGGTCTTCCTATGGGTAAATTAGTGGAGATATTCGGAGAAGAAGGCGGTGGGAAATCATCTCTAGCTTATCGCATCTGTGGCTCTGCCCAGAAACTAGGTTATCCCTGTGCCTGGCTTGATACTGAAAATTCTTATTCTTCCCATTTAGCAGGGTTGAACGGTATTGACAGTAGAAAAGGACATGGATTCTATTACTCTGACATGATTAATAGAGATAACCCAGATAAAGTTTATCACGCAGAAGCCGTGTTAGATATTATACAAGACTTATGCAAAGCAGGAATGAAAGTTATTGTTCTTGATAGTGTCGC…
OM-RGC.v2.003725165__87-903	OM-RGC-v2	K03553	recA; recombination protein RecA	Bacteria	TGCATTGTTGATTAAATCGTTAAATCAGGATTTTAAAACAAAAGTAGCTTATAATTTAGCAGTAGATGAAAGCCCAACACACGTTAAGTCGTGGACAAGCACTGGGTCGAAAATGCTTGATTATATTTGTTCTAACAGAAGAAACGGCGGGTTACCAGAAGGTCGAATTGTTGAAGTATTTGGGCCGCCAAGTATTGGTAAGAGTCATGTAGCAACACAAGTTGCTAGAAGTACGCAAGCTGCAGGCGGAATCGTTGTTTATATTGATACAGAGAATGCAACATCTGTTGAAAACCTTAAAATGTTAGGGTGTGATGTTGCTACGAAGTTTGTATATGTTGATACACATTGCACAGAAGAAGTTTTAGATATTGCTGAGAAAACAATTCTTAAGGCAAG…
OM-RGC.v2.003729449__186-879	OM-RGC-v2	K03553	recA; recombination protein RecA	Bacteria	TAAACAGCTTGGTTTACCATTAGGTCGTATCGTAGAGCTTTTTGGGCCAGAAGCTGGAGGCAAGTCTTCATTGGCCTATAGGATTTGTGGCTATGCCCAAAAGATGGGTGGCATAGCCGCATGGATAGATACAGAGCATTCTTTTGAAGAAAGTTTAGCGACATTAAATGGTTGCGATGTTGATGAATTGCTTTATTCAGAATTATATGATCCAGATGATCCAGAGAAAAGTTTTTTCGCTGAAGACATCATGGATAACATGATAGAGCTATGCAAAGCAGGTGTAAAAGTTATTGTTCTTGATTCTATTGCTAATTTAGTTAGCAAAGTTCTTGATGAACGAAACGCAGAACAACAGAATATGGCATTAATAGCTAGGCTTTTATCTGGGCAGCTTGG…
OM-RGC.v2.003736756__228-1008	OM-RGC-v2	K03553	recA; recombination protein RecA	Bacteria	GGCATTAGAAAGTGCGCTTTCGCAAATTGATAAAGCGTTCGGCTCTGGTGCAATTATGCGACTCAATGGTGAGGATATTGCATCTATTCCAGCAATTTCAACAGGTGCAATTAGTTTAGACCTAGCACTAGGTGGCAATGGGATGCCACGTGGCCGGGTTATTGAAGTGTTTGGTCCTGAGTCCTCTGGTAAAACAACCCTTGCGCTAAATGTAGTTGCGCAAGCGCAAAAAAAAGGCATCGCGGCCTTCATTGACGCAGAGCACGCACTTGATCCAATGTGGGCTAAAAAGTTAGGTGTTGACATTGATGCACTTCTAGTATCTCAGCCAGATACTGGTGAGCAAGCACTTGAAATTTGTGAAATGCTGGTTCGTTCAAATGCCGTTGATGTCGTCGT…
OM-RGC.v2.003741590__150-858	OM-RGC-v2	K03553	recA; recombination protein RecA	Bacteria	CGATGAAAGCAAAGTCGGTGGACTTCCTCTCGGTTGTATCTGCATGGTCTATGGCGGTCCTGGTGGCGGTAAATCATCTTTGGCTTATCGTATTTGTGGTTACGCTCAACGGATGGGCCTGACTCCCGTTTGGTTCGATGTTGAAAACTCATTCAGCGAAGGCCTATCCAAGATCAATGGTGTTGACCTCTCGAAGATTGGTCGCATGCGTATGTATGACAAGGATAACCCCGAAGATGTTTTCTACGCAGAACAGATTTTGGATTCGGTTGCTGACACAATCAAGGCCGGTGCTGATGTAATTGTGATTGACTCGATTGCTGCTCTTGTTACTAAGGCTGAGCTTGAGAACTCTGCTGAGAAAGACACGATGGCTTCTTTGGCTCGTGTTCTTGGCAA…
OM-RGC.v2.003752165__201-984	OM-RGC-v2	K03553	recA; recombination protein RecA	Bacteria	GGCACTCGATCGGGCACTCACCCAGATCGATCAGGCGTTCGGCAAGGGCTCGATCATGCGACTCGACGAGGAGTCCTACAACGCCGTCCCCGGTATCTCCACAGGCGCTCTATCACTCGACCTGGCGCTCGGCGGCAAGGGCATCCCACGCGGTCGAATCGTCGAGATCTTCGGCCCCGAATCATCCGGTAAAACAACCCTCTCGCTCACCGTCCTCGCCAACGCGCAGAAGAAGGGCGGCGTCGCGGCATTCATCGACGCCGAGCACGCCCTCGACCCCACATGGGCACGCAAAATCGGCGTCAATATCGACGACCTCCTGGTCTCTCAGCCTGACACAGGTGAGCAGGCACTGGAGATATGCGAGCTCCTCGTCCGATCCAACGCCGTCGATGTCAT…
OM-RGC.v2.003786849__195-984	OM-RGC-v2	K03553	recA; recombination protein RecA	Bacteria	AAACCTGGATAATGCGATGGCGCAGATCACCAAGACATTTGGTGAAGGCAGCATTATGCGACTGGGCAGCGCGCGCGCGCAATCCAGCATAGAGGGCATTTCCACCGGGGCGCTTTCGCTCGATCTTGCACTCGGCATTGGGGGTGTGCCCAAAGGGCGGATTGTTGAGATTTATGGGCCAGAATCCTCGGGCAAAACGACAGTGATGCTGCACGTGATTGCCAACGCGCAGAAGGCCGGGGGCCTGTGTGCCTTCATTGATGCGGAGCATGCGCTGGATCCACAATACGCCAAAAAGCTGGGCGTGAACCTCGATGACCTGCTCGTCTCCCAGCCGGACAGCGGGGAGGAGGCATTGACCATTTGTGAAACCTTGGCGCGCTCTGGTTCGCTGGATGT…
OM-RGC.v2.003825092__78-897	OM-RGC-v2	K03553	recA; recombination protein RecA	Bacteria	TACTGAAGATCTCATCAAGTCAATTAACAAAGATCATGGGTCAAAAATTGCGTATAACTTAGAGCATGATGAATCACCCACACATGTAAAGAGGTGGATTAGCACAGGCTCCCGACAGCTTGACTATCTTATTGCTAATAGACGAAACGGTGGTCTCCCTGAGGGACGAATCATTGAGATATTTGGACCTCCATCAATCGGAAAATCACACATTGCAATCCAGATTGCCAAGTCAACTCAAGATATGGAAGGGATTGTTGTTTATATTGACACAGAGAATGCAACCAGCGTAGAAAATCTATCTTTGCTGGGTGTTGATATTAGTAAAAGATTTGTTTATGTTGATACCCACTGTACAGAGGAAGTACTTTCTATTGCTGAAGCTACTATTATGAAGGC…
OM-RGC.v2.003854041__138-966	OM-RGC-v2	K03553	recA; recombination protein RecA	Bacteria	GAGCATAGCCGACATGCGAGCGATGATAAACAAACAAGCGGGCATTAACGTCGCACATAGTCTTACTGAAAAGAACCCAACGCAAGTTCCATATTGGATACCTACGGGTTCTCGATGGTTGGACTCCATTATCTCTCGTGGAGAAATGGCAGGAATACCAGGATCTAAAATATCAGAACTTGCTGGATTAGCTTCAACAGGTAAATCATACATGGCAGCACAAGTTGCCGCAAATGCTCAGAAAATGGGAATAGACGTCTTCTATTTTGATTCCGAGAGCGCCATTGATCCAGAGTTTCTCAAGAACGCAGGGTGTAATCTAGACGAACTAATGTATATTCAGGCAATGTCTGTTGAGTTCGTTCTGGAGACTATTGAAACCCTATTGGCGTCTAACAA…
OM-RGC.v2.003896018__48-867	OM-RGC-v2	K03553	recA; recombination protein RecA	Bacteria	TACTAGCGAGTTAATAAAATCACTTAACAAAGAACATGGAAGTAGAGTTGCGTATAACTTGGCGTTAGACGAATCTCCTACACATGTTAAGAGGTGGATAGCAACAGGATCTAAACAATTAGATTATATCATTTCAGGCCGCCCTGATGGAGGTCTTCCTGAAGGTAGAATTGTAGAAATCTTTGGACCACCCTCTATTGGTAAATCGCACATAGCGATACAAGTTGCGAAATCAACACAGCAGGCCGGCGGGATCGTGGTATACATTGACACAGAGAACGCAACGTCTGTAGAGAACCTTGGGCTACTTGGGGTCGACATTACACAACGCTTCGTATACGTCGATACACATTGTACAGAAGAAGTGTTATCAATTGCTGAGAAGACCATACTTAGAGC…
OM-RGC.v2.003903481__57-876	OM-RGC-v2	K03553	recA; recombination protein RecA	Bacteria	TACTTCTGATTTAATAAAGTCTCTTAACAAGGATCACGGTGCGCGGATTGCATACAACTTGGCAGTTGACGATTCTCCTACTCACGTCGACAGGTGGATTTCTACCGGAAGTCGGCAATTAGATTATCTTGTTGCAGCCAGACCAAATGGGGGACTGCCGGTTGGGAGAATTGTAGAAATCTTCGGTCCACCATCAATTGGAAAGTCACATATAGCAATTCAGATCGCGAAGAACACTCAGGAGCAAGGAGGCATTGTAGTATATATCGATACTGAGAACGCGACGTCTGTTGACAACCTAGGGTTACTAGGGGTTGATATCACGAAGCGCTTCGTATATGTCGATACTCATTGTACAGAAGAAGTGCTGTCGATCGCTGAAAAAACAATAATTAAAGC…
OM-RGC.v2.003912288__63-879	OM-RGC-v2	K03553	recA; recombination protein RecA	Bacteria	AATTGATCTTATTAAATCACTAAACAAAGAAAGAGGCAACAGGGTAGCTTATAATTTAAGCACAGATGATTCTCCTACACATGTTAGAAGGTGGATTAGTACTGGTTCAAAGCAATTAGATTATATTATTTCAAACAGAAAAAATGGCGGTCTTCCTGAAGGTAGAATAGTAGAAATATTTGGACCTCCTTCTATTGGTAAATCTCACATTGCAACTCAAATAGCAAGATCTACGCAGCAAATGGAAGGTATTGTTGTTTATATAGACACAGAAAATGCTACTTCTATAGAAAATCTTAGGATGTTAGGAGTTGATATTTCAAAAAGGTTTGTTTATATAGATACACACTGTACTGAAGAAGTTTTATCAATTGCAGAAAGTACTATTATTAAAGCTAA…
OM-RGC.v2.003920839__183-972	OM-RGC-v2	K03553	recA; recombination protein RecA	Bacteria	CAACCTCGAGGCCGCCATGGCACAGATCACCAAGACCTTTGGCGAAGGCAGCATCATGAAGCTCGGCACCGCCCAGGCGCAGAGCAGCATCGAGGCGATCCCCACCGGCTCGCTCTCGCTGGATCTCGCGCTCGGCATCGGCGGCGTGCCCAAGGGCCGCATCGTGGAAATCTACGGTCCGGAATCCTCCGGCAAAACCACCGTGATGCTGCACGTGGTGGCCAACGCGCAAAAAGCCGGTGGCACCTGCGCCTTTATTGATGCAGAGCACGCGCTCGATCCGCAATACGCCAGGAAGCTCGGCGTCAACCTCGATGACCTGCTCGTTTCCCAGCCCGACAGCGGCGAGGAAGCGCTCACCATTTGCGAAACCCTCGCCCGTTCCGGTGCGCTGGACGT…
OM-RGC.v2.003934029__57-876	OM-RGC-v2	K03553	recA; recombination protein RecA	Bacteria	TACAGCTGATCTCATAAAGTCTCTTAACAAAGAAAGAGGCACAAGAGTTGCATATAATCTAAGTACAGACGAATCACCTACACATGTAAACAGATGGATAAGTACAGGTTCCAAACAATTAGATTATATTATCTCAAACCAAAAAGACGGTGGTCTTCCAGAAGGGCGTATTGTTGAAATATTTGGTCCTCCATCAATTGGTAAGTCACATATTGCAACGCAAATTGCAAAATCAACCCAGCAAATGGGTGGTATCGTAGTTTATATAGACACTGAAAATGCAACATCTGTAGAAAATCTAAGATTGTTAGGCGTTGACATAACTAAAAGATTTGTTTATGTAGATACACATTGTACTGAAGAAGTATTGTCAATTGCTGAAAGTACTATAATAAAAGC…
OM-RGC.v2.003943408__189-969	OM-RGC-v2	K03553	recA; recombination protein RecA	Bacteria	GTCACTGGATCGCGCATTGGGACAGATCGACAAGATGTTCGGATCGGGCTCGATCATGAAGCTCGATGGCGAGATTCGAGTTATCCCGGGCATTTCAACAGGAACAATCAGTCTCGACCTCGCCTTGGGTGGCAGGGGTGTGCCGAAGGGTCGAATCGTAGAGATCTACGGTCCAGAGTCATCCGGCAAGACGACCTTGGCTTTGACCACCTTGGCGCATAGTCAGAAGGCCGGTGGAACGGCAGCCTTCATCGATGCCGAGCATGCACTGGATCCTTCATGGGCCAAGCGACTTGGTGTGAATCTGGCGGATCTTCTCGTATCACAGCCTGATACGGGCGAGCAGGCATTGGAGATCTGCGAGATGCTGGTTCGGTCCAATGCGGTCGACATCATCGT…
OM-RGC.v2.003959907__54-873	OM-RGC-v2	K03553	recA; recombination protein RecA	Bacteria	CACTTCCGATTTAATTAAATCACTTAACAAAGACCACGGCACACGAGTTGCCTACAATCTAGCTTTTGATGAATCACCTACTCACGTTAACCGCTGGATTCGTACAGGCTCTAGACAATTAGACTACCTAATATCTGCTAAAGCAGAAGGTGGCTTACCCGAAGGTCGAATCGTAGAAATATTCGGCCCTCCATCTATTGGTAAATCTCACATAGCAATACAAATTGCAAAACACACTCAAGTAGCCGGAGGTATCGTGGTATATATCGATACCGAAAATGCGACATCTGTTGAAAACCTAGGTGCCTTAGGGGTTGATATCACCAAGCGGTTCGTATATGTTGATACTCATTGTACTGAAGAAGTGCTTTCGATTGCTGAACAGACTATCCTTAAGGC…
OM-RGC.v2.003970471__183-966	OM-RGC-v2	K03553	recA; recombination protein RecA	Bacteria	GGCACTTGATATGGCACTGGCGCAGATTGAGCGTCAATTTGGTGAAGGCGCTGTCATGAAAATGGGTGAGCGCGGCCAAATGAAAGTTGAAGCTGTGTCATCAGGCAGTTTGGCAATCGACGTGGCTCTTGGCATTGGGGGTCTTCCGCGAGGGCGAGTTGTCGAGATTTACGGTCCTGAAGCATCGGGAAAGTCCACCTTGGCGATGCACGTCGTGGCGGAAGCCCAGCGCACAGGGGGAACCTGCGCTTATATAGATGCTGAGCATGCCATGGACCCGGATTATGCCAGGAACATCGGTGTTGATGTAGATGAACTACTTATCTCCCAGCCTGACACTGGTGAACAAGCTCTTGAAATTACGGACATGTTGATTCGTTCGGGAGCTATTGATGTTGT…
OM-RGC.v2.003976481__162-948	OM-RGC-v2	K03553	recA; recombination protein RecA	Bacteria	CAACCTTGAGTTGGCGCTAGGAGAAATTGAAAAGGCACACGGGAAGGGATCAATTCTACGATTGGGCCAACGAGATGCTGTTGTCTCTGTTGGCACAATTCCGACGGGGTCAATTTCAGTGGACGCCGCTCTGGGAGTCGGGGGATTACCTCGTGGCCGCGTAGTGGAAGTTTTTGGACCCGAGTCATCGGGGAAAACCACGGTGGCACTTTCGGCCGTCGCACAGGCGCAAAAATTGGGGGGGATGGCGGCTTTTATTGATGCTGAACATGCCCTGGATCCAGCTTATGCATCTAAATTGGGTGTGGATGTAGATAATCTACTAGTCTCTCAACCTGACAGCGGAGAACAAGCCTTACAGATTGCCGAAGTCTTGATTCACTCTGGCGCTGTAGAAGT…
OM-RGC.v2.003983439__57-873	OM-RGC-v2	K03553	recA; recombination protein RecA	Bacteria	TGCAAGTGATCTAATTAAGTCACTAAACAAAGAACAAGGAAGCAGGGTCGCATATAATCTTAGCGCAGACGACTCTCCTACACACGTCAAGCGGTGGATTTCAACAGGGTCAAGGTTGCTTGATTATATCTGTTCAAACAGGCGAGACGGTGGGCTCCCAGAAGGACGAATTATTGAAATGTTCGGACCACCTTCAATTGGAAAAAGCCACATTGCAACACAGATAGCAGCATCAACACAGCGTATGGGTGGTATTGTGGTATACATTGATACCGAGAATGCTACAAGCCCAGAGAACCTCGCCAACCTTGGTGTAGATGTTTCTACGCGGTTTGTTTATGTCGATGAACACTGCACAGAAAATGTCTTTGCAATTGCTGAGTCAACTATTCTTAAAGC…
OM-RGC.v2.003989958__45-864	OM-RGC-v2	K03553	recA; recombination protein RecA	Bacteria	TACAGCTGATCTTATTAAGTCACTAAATAAGGAACACGGAAATAGAATAGCTTATAATCTAGCGTATGATGAAAGCCCAACCCATGTTAATAGATGGATTAGTACCGGTTCTAAACAGCTAGATTTTTTGGTTGCTAATAGATCTAACGGTGGTTTGCCCGAAGGTAGAATTGTTGAAATATTTGGGCCGCCTTCGATTGGAAAGTCTCACATTGCAATTCAAATCGCTAGATCCACTCAAAAAATGGGTGGAATAGTAGTTTATATCGACACCGAGAATGCAACAAGCGTTGAGAACCTCGCAGCACTAGGTGTGGACATCCAAAAACGTTTTGTATATGTTGACACTCACTGCACAGAAGAAGTCCTCAGTATTGCAGAAAAGACTATTCTTCGCGC…
OM-RGC.v2.003998764__51-870	OM-RGC-v2	K03553	recA; recombination protein RecA	Bacteria	TACAGCTGATCTCATAAAGTCTCTTAATAAAGAAAGAGGCACAAGAGTTGCATATAATCTAAGTACAGATGAGTCACCTACACACGTAAGTAGGTGGATAAGTACAGGTTCTAAACAATTAGATTATATTATCGCAAACCAAAAAGATGGTGGTCTTCCAGAAGGACGTATTGTTGAAATATTCGGTCCACCATCTATTGGTAAGTCACACATTGCAACACAGATTGCAAAATCAACCCAGCAAATGGGCGGAATTGTAGTTTATATAGATACGGAAAACGCAACGTCTGTAGAAAATCTAAGATTATTAGGTGTTGACATATCAAAAAGGTTTGTTTATGTAGACACACATTGCACTGAAGAAGTATTATCAATTGCAGAAAGCACTATAATAAAAGC…
OM-RGC.v2.004003399__51-870	OM-RGC-v2	K03553	recA; recombination protein RecA	Bacteria	TACAGCTGATCTCATAAAGTCTCTTAATAAAGAAAGAGGCACAAGAGTTGCATATAATCTAAGTACAGATGAGTCACCTACTCACGTAAGCAGATGGATCAGTACAGGTTCTAAGCAATTAGATTATATTATCTCAAACCAAAAAGATGGTGGTCTTCCAGAAGGACGTATTGTTGAAATATTTGGTCCACCATCAATTGGTAAGTCACATATTGCAACACAAATTGCAAAATCAACGCAGCAAATGGGTGGTATTGTAGTTTATATCGATACAGAAAATGCAACATCTGTAGAAAACCTAAGAATGTTAGGTGTTGATATAACTAAAAGATTTGTTTATGTAGATACACATTGTACTGAAGAAGTATTGTCTATCGCTGAAAGTACTATAATTAAAGC…
OM-RGC.v2.004025473__243-1026	OM-RGC-v2	K03553	recA; recombination protein RecA	Bacteria	GGCCCTCGCCTTCGCTCTCGACCAGATTCAGCGTAAGTGCGGCCAGGGATCCATCATGTTCCTCGGCGCTGATCACAAGGTCGACATCGCCACGATTTCAACAGGGTCGCTTTCACTGGATGCGGCCATGGGAGTGGGCGGAGTGCCGCGCGGGCGGATCGTCGAGATCTACGGGCCGGAATCCTCCGGAAAGACCACCCTGACCCTCTCGATCATTGCCAATGCCCAGAAGTCCGGCGGGGCGGCGGGTTTCATCGATGCCGAGCACGCTCTCGATCCCGGCTATGCCCGCAAGCTCGGTGTGAACCTGGACACCCTGTTAGTTTCGCAGCCCGACTCAGGCGAGCAGGCTCTCGAGATTGCCGAGATGCTGGTGAACTCCAATGCGCTCGAGGTCAT…
OM-RGC.v2.004026930__150-939	OM-RGC-v2	K03553	recA; recombination protein RecA	Bacteria	GGCCCTTCAGGCTGCCCTTGAGGCCATCGAAAAGAACCACGGAGAAGGCGCCGTGATTCAGATGGATGAAGGCTACCTCACCCAAGTGGAAGGCATCTCCAGTGGCTCGCTCACACTGGATCACGCTTTGGGCGGCAAAGGCCTTCCCCGTGGCAGGATTATCGAGCTCTATGGCCCCGAGGGAAGCGGCAAGTCCACCCTGGCCCTGTCCGTGATTGCTCAAGTCCATCAAGAAGGCGGCGTTGCGGCCTACATCGATGCTGAGCACGCTTTCGACCCGGAATACGCGAAGAACCTTGGCGTGCAACTAGACGGCATGCGCTTCCATCTCTCCCAACCTTCCTACGGGGAAGAGGGCTTGGATATTTGCGAGCGCTTTGTAAAGTCCGGCGCGGTCGA…
OM-RGC.v2.004043723__36-855	OM-RGC-v2	K03553	recA; recombination protein RecA	Bacteria	TACGGCAGATCTAATAAAGTCTCTAAACAAGGATCACGGCGCTCGGGTTGCATATAATTTGGCCGTTGACGATTCCCCAACTCACGTTAACCGATGGATCAAGACAGGATCAAAACAGTTAGATTACATAGTCGCAGGAAGATCCGACGGAGGACTTCCAGAAGGTAGAATTGTAGAGATTTTTGGCCCACCTTCAATTGGTAAATCACACATCGCAATTCAGATTGCAAGATCTACCCAGGAAATGGGAGGAATTGTTGTGTATATCGATACAGAGAATGCAACATCGGTTGAAAATCTAGGCTTGCTTGGGGTCGACATTACTAAAAGGTTTGTTTATGTCGACACTCATTGTACTGAAGAGGTTTTGTCTATTGCGGAAAAAACAATTTTAAAGGC…
OM-RGC.v2.004059022__189-969	OM-RGC-v2	K03553	recA; recombination protein RecA	Bacteria	GTCACTGGATCGCGCACTGGGACAGATCGACAAGATGTTTGGTGCCGGCTCGATCATGAAGCTCGATGGCGAGCAGCGAGTCATTCCAGGCATTTCAACCGGAACGATCAGCCTTGATCTGGCGTTGGGTGGCAGAGGCGTGCCCAAGGGCAGGATCGTTGAAGTCTATGGTCCGGAGTCGTCCGGCAAGACCACATTGGCGTTGACCACTCTGGCGCATTGTCAGGCCGGCGGTGGTACGGCGGCGTTCATCGACGCCGAGTACGCGTTGGATCCATCATGGGCGAAGCGGCTGGGTGTGAATCTGGCTGATCTGCTCGTTTCCCAGCCTGACACTGGTGAACAGGCACTGGAGATCTGCGAGATGCTTGTTCGATCCAATGCGGTCGACATCATCGT…
OM-RGC.v2.004060969__48-864	OM-RGC-v2	K03553	recA; recombination protein RecA	Bacteria	AGTTGACTTAATTAAGTCTTTAAATAAAGAAAGAGGATCAAGAGTTGCTTATAATCTTAGCACAGATGAGTCTCCTACACACGTAAATCGATGGATTAGTACAGGATCAAAGCAGCTAGATTACATTATTTCTAATCAGAAAAATGGTGGTCTTCCTGAAGGCAGAATTGTAGAAATATTTGGTCCTCCAAGCATAGGAAAGTCTCATATTGCAACTCAAATCGCAAAGTCTACACAACAAATGGGCGGAATTGTAGTTTATATTGACACAGAAAATGCAACTTCTGTAGAAAACCTAAGAGCATTAGGTGTAGACATTAAGAAAAGATTTGTATACGTTGACACTCATTGTACAGAAGAAGTTTTGTCAATTGCAGAGAGTACTATTATTAAAGCAAA…
OM-RGC.v2.004061814__240-1023	OM-RGC-v2	K03553	recA; recombination protein RecA	Bacteria	GGCGCTTGATTTTGCTCTCGAGCAGATCCAACGCAAGTGCGGCGAGGGATCCATCATGTTCCTCGGCGCTGACCACAAGGTCGATGTGGCCACGATCTCCACGGGTTCGCTCTCGTTGGATGTTGCGCTTGGAGTCGGTGGTGTTCCGCGCGGGCGGATCGTCGAGATCTATGGCCCTGAGTCTTCGGGTAAGACCACGCTGACCCTCGAGATCATTGCCAATGCCCAGAAGACGGGCGGGTCGGCAGGTTTTATCGATGCTGAGCACGCCCTCGATCCAAGCTATGCGAGGAAGCTGGGGGTCAATCTTGACACGCTGCTCGTTTCGCAGCCGGATTCAGGGGAGCAGGCTCTGGAGATCGCCGAGATGCTGATAAACTCAAACGCGCTCGATGTGAT…
OM-RGC.v2.004066515__12-780	OM-RGC-v2	K03553	recA; recombination protein RecA	Bacteria	AGCAGTACAGAAAGCTCTTGAGCTACTAAGCAAAGAGTTTAAGAAGCCTCCGGTTATCTTTAGCAGTAAACGAGATAAAGTTGAAGCTATTAATAGTCGGAGTCTTATTCTTAATCAGCTATTTTGTTGTGGTGGATGGCCGCGCGGTAGAATTGTTGAGTTGTTCGGGGCTGAGTCAAGCGGTAAGACCACACTCTGCTATCATGCTATGGCTGAAGCTCAACAGCTTGGCGTGGTGGCATTCATTGACACTGAGCATAGAGCAGAGCTTAGTTATGCTGCTGCTCTTGGTGTTGATTGTGATAACCTTATCTTTGACCAGCCATCAGGCGGAGAAGATGCCTTTGAAAAGATTGAAGCAATGCTTGACAGTAAGCTTTATAGTCTTATTGTTCTTGA…
OM-RGC.v2.004074660__51-870	OM-RGC-v2	K03553	recA; recombination protein RecA	Bacteria	TACAGCAGATCTGATCAAGGCTATTAACAAGGATCACGGATCTAAAATCGCATACAACCTGTATCATGACACATCACCTACACATGTGAAACGCTGGATTGGAACCGGCTCAACAATGCTGGACTACATCTGCTCCAACAAAAGGGATGGTGGATTACCAGAGGGTCGAATTATTGAGATTTTTGGACCGCCATCGATTGGTAAGTCCCACATCGCAATTCAGATCGCCAGGTCAACCCAAAGAATGGGCGGCATTGTGGTCTACATTGATACCGAGAACGCGACATCAGTAGAGAACCTTTCGCTTTTGGGCGTTGACATCTCCAAACGATTTGTCTATGTGGATACCCATTGCACCGAGGAGGTTCTGAAGATAGCTGAATCAACCATCTTAAAAGC…
OM-RGC.v2.004084297__36-855	OM-RGC-v2	K03553	recA; recombination protein RecA	Bacteria	TACCAGCGATTTGATTAAACAACTTAATAAAGAGCATGGCACTCGTGTTGCATATAATCTCGAAGCCGATGATTCTCCGACTCATGTAAACCGTTGGATTAGCACCGGTTCAAAACAGCTTGATTATATTATTGCAAACCGTGTAAACGGAGGTTTACCGGAAGGTAGAATTATTGAAATTTTTGGTCCTCCATCAATTGGAAAATCACACATTGCGATTCAGATTGCCCGGTCGACCCAGCAACTTGGCGGAATTGTTGTGTATATTGATACCGAAAATGCAACCAGCGTTGAAAATTTAAAATATCTCGGTGTTAATATATCAAAAAGATTCGTGTATGTCGACACTCACTGTACTGAAGAAGTGTTATCAATTGCAGAGTCAACAATTATGAAGGC…
OM-RGC.v2.004086288__171-951	OM-RGC-v2	K03553	recA; recombination protein RecA	Bacteria	GGCCCTGGATCGGGCCATCAGTCAGATCGATCAGATGTTCGGGGAAGGCTCGATCATGCGCCTTAACGATGGCAACCGGGTCATTCCCGGCATCGGGACCGGCTGCCTCAGCCTCGATCTCGCCCTGGGTGGGCGAGGGATTCCTCGCGGGCGGATCGTGGAGATCTACGGCCCGGAATCATCCGGCAAGACCACATTGGCATTGACCGTGGCGGCGCACGCACAGAAGGATGGCGGCGTTGCTGCATTCATCGATGCCGAGCACGCACTCGATCCAACCTGGGCGCGGCGACTGGGAGTCGATCTCGACGCGTTGCTGGTGTCGCAGCCCGACACGGGCGAGCAGGCACTGGAGATCTGTGAGCTGCTGGTCCGTTCGGGTGCCGTCAGCGTCGTGGT…
OM-RGC.v2.004086666__111-939	OM-RGC-v2	K03553	recA; recombination protein RecA	Bacteria	CTCTATCACACAAATGCGCGATCTGATCAACAAGAAGGCTGGTCACAACGTGGCTCATGATCTTAAGGAAGAGAATCCAACGGAGGTAAAGGACTGGATCCCTACCGGCTCTCGCTGGCTTGATTCTATTATTTGTCGTGGGCAACTAGCAGGAATCCCAGTCGGCAAGGTGGTTGAGATTGCTGGGCTTGAGGCTACGGGCAAATCTTACATGGCTGCGCAGGTAGCGGCGAATGCACAGAAGATGGGCATCGACGTTATTTACTTTGACTCTGAGTCTGCGATTGACCCGACGTTCCTTGAGCGCGCTGGGTGCGATCTTAATAACCTTTTGTATGTTCAGGCAACTTCTGTTGAGTTTGTGCTGGAGACTATTGAAGAGCTTCTAGGCTCTAATGA…
OM-RGC.v2.004088171__63-879	OM-RGC-v2	K03553	recA; recombination protein RecA	Bacteria	CGCAGACCTTATTAAAGCTCTAAATAAAGAGCGAGGAACTCGGGTAGCTTATAATCTTAGTACAGATGAGTCGCCTACTCATGTTAACAGGTGGATTAGCACGGGTTCACAATTACTAGACTATATTGTATCTAATAGAAGAAATGGTGGTCTTCCAGAAGGAAGAATTGTAGAGATATTTGGCCCTCCTTCTATTGGCAAGTCACATATTGCTACACAAATTGCTAGATCTACACAACAAATGGATGGTATTGTTGTCTATATCGATACAGAAAATGCTACAAGCATTGAGAATCTTAATGCGCTAGGTGTAGATATTAACAAGAGATTTGTTTATGTAGACACGCATTGTACAGAAGAAGTACTTTCTATTGCTGAAAGTACCATTCTTAAAGCAAA…
OM-RGC.v2.004091889__45-864	OM-RGC-v2	K03553	recA; recombination protein RecA	Bacteria	CACTTCTGATTTAATTAAGTCTCTTAACAAAGAGCATGGAACACGAGTAGCGTATAATCTTTCAACAGACGAATCTCCAACACACGTTAATAGATGGATTAGCACTGGTTCGGAGCAATTAGATTACATCATTTCGAATCGTCGAGATGGTGGTCTTCCTGAAGGAAGGATCATAGAGATTTTTGGTCCACCGTCTATTGGAAAATCGCATATCGCAATTCAGATAGCAAGATCGACCCAAGAGCTCGGGGGAATAGTTGTTTATATCGACACTGAAAACGCTACGTCAGTAGGTAACCTCGGCTTGTTGGGTGTAGACATCACAAAGCGATTTGTATATGTTGACACGCACTGTACGGAGGAGGTCCTTGGTATCGCGGAGTCGACAATATTAAAGGC…
OM-RGC.v2.004094674__96-933	OM-RGC-v2	K03553	recA; recombination protein RecA	Bacteria	AGCCATACACGACCTAATGAGCTTAGTAAACAAAAAGGCCGGCAGAAATGTCGCACACGATTTGACCGGCGACAACCCAACACAGGTAAAGGAATGGATTCCAACCGGTTCACGCTGGCTTGATTCTATCATCTGCAAGGGACAAATTGCCGGCATTCCCGTTGGCAAAATTACAGAAATTGCAGGATTAGAATCCACAGGCAAATCTTACATGGCTGCACAAATCGCAGCAAACGCCCAGAAACAAGGAAAATTGGTTGTATATTTTGATTCCGAATCAGCAATTGATCCTAGTTTTTTAGAGGCAGCAAGCTGTGATCTGGAGCGCCTAATGTATGTTCAAGCGGCGTCAGTGGAGTTTGTTTTAGAGATGATTGAGGAGCTACTTGGCGCCACAGA…
OM-RGC.v2.004096631__45-864	OM-RGC-v2	K03553	recA; recombination protein RecA	Bacteria	TACTTCTGATCTGATTAAGTCGCTAAACAAGGAGCACGGATCCAGGGTAGCTTACAATCTTTCGACAGACGAATCACCGACCCATGTTAATCGATGGATCAGTACTGGCTCAAAGCAGCTAGATTATATTATAGCAAACCGTCCGAATGGTGGCCTTCCAGAAGGTCGTATCATCGAGATCTTCGGACCTCCGTCTATTGGAAAATCTCATATCGCAATTCAGATTGCTAGATCAACCCAAGAGCTAGGCGGAATCTGTGTATATATTGATACAGAGAACGCAACATCGGTAGAAAATCTTGGTTTGCTTGGCGTAGATATTAATAAGCGGTTTGTATATGTCGACACTCACTGTACGGAAGAAGTTCTATCCATCGCAGAGTCGACTATATTAAAGGC…
OM-RGC.v2.004097791__39-858	OM-RGC-v2	K03553	recA; recombination protein RecA	Bacteria	TACATCTGACTTAATTAAGTCTTTAAACAAGGAAAGAGGCTCTAGAGTAGCTTATAACCTTAGTACAGATGAGTCTCCTACACATGTTAAAAGGTGGATAAGCACTGGGTCTAAACAGTTAGACTATATTATTTCAAATCAAAAAGATGGTGGTTTACCTGAAGGTCGAATTGTAGAAATATTTGGTCCGCCTTCTATTGGTAAATCTCACATCGCAACACAGATTGCAAAGTCTACTCAAAAAATGGGTGGAATTGTAGTTTATATTGATACAGAAAATGCAACGTCAGTAGAAAATCTTAGAATGCTAGGAGTTGACATTACAAGGAGATTTGTATATGTTGATACACATTGCACAGAAGAAGTACTTTCTATTGCAGAGTCTACCATTATTAAAGC…
OM-RGC.v2.004099622__30-849	OM-RGC-v2	K03553	recA; recombination protein RecA	Bacteria	TACAGCTGATTTAATTAAATCCCTTAACAAAGACCACGGAGCAAGAGTTGCTTACAACCTTGCCGTCGATGAGTCTCCAACCCATGTCGACCGTTGGGTGTCGACAGGTTGCCAGCAATTAGATTATATAGTAGCTGGAAAACCAAATGGAGGCCTTCCAGTTGGGCGTATCGTGGAGATATTTGGCCCACCATCTATTGGGAAGTCACATATTGCAATCCAGATTGCCCGCTCAACCCAAAAAATGGGAGGTATAGTAGTATACATCGATACAGAAAATGCAACCTCGGTTGAAAACCTTGGCCTGCTTGGTGTAGATATTGAAAAGCGTTTTGTTTATGTCGACACCCACTGTACAGAGGAAGTTTTAAGCATTGCTGAAAAAACTATTCTTAAAGC…
OM-RGC.v2.004101132__45-864	OM-RGC-v2	K03553	recA; recombination protein RecA	Bacteria	CACCTCTGAACTAATACAGTCACTCAATAGGGAGCACGGAAGCCGGGTTGCTTACAATTTGGCTTATGATGTTTCTCCCACACATGTCAAGAGGTGGATCAGCACAGGGTCCAAGCAACTAGATTACATTATTGCTAATAGAAGGGATGGTGGACTGCCTGAGGGTAGGATTGTGGAGATATTCGGGCCACCGTCCATTGGTAAGTCCCACATAGCCATTCAGATTGCCCGGTCAACCCAACAGCTGGGTGGAATTGTGGTGTACATTGACACCGAGAATGCGACATCAGTTGAGAATCTAGGCCTTCTAGGGGTTGACATTTCCAAGAGATTCGTGTATGTGGACACCCACTGCACCGAGGAGGTTCTGTCCATTGCTGAGGCGACCATCATGAAGGC…
OM-RGC.v2.004101178__414-1014	OM-RGC-v2	K03553	recA; recombination protein RecA	Bacteria	GCGTTACGCCACTAATTCATATGAACGATTTTGGGTTGCCATTATTGATATGGAGGGCAGTTATGAAGACACATGGGCGACTAAGTTAGGACTTAAGCCTTGGGGAGTAGTCTTTAGCAGGCCGGGATCTGCTGAACAGGCAATCGATGTTGTAGATAATCTCGTTAGAACAGGTGCTGTTGACCTAGTAATTCTTGATTCTATTGCGTCTTTAACACCTTCAAAAGAGATCGAGGAGAGTGTTGAAAAGTGGCAACAGGGATTGCAGGCTAGATTGGTTAACAAATTCTGTCGAAAGATTCAGGCGACGATCAATGATGTCTCAAGAGAATATGGGCGAGCACCGACACAGATTTGGATCAACCAAATTCGAGAAAAGATTGGCGTGATGTTCGGAAG…
OM-RGC.v2.004101329__36-855	OM-RGC-v2	K03553	recA; recombination protein RecA	Bacteria	TACTGAAGATTTAATTAAATCTTTAAATAAGGAGCACGGTAGCAGGGTTGCTTATAATTTAGAATATGATGAATCTCCTACTCATGTTAAGAGATGGATTGGCACTGGAAGCCGCCAGCTAGATTATATAATCTCCAACCGCAGGGATGGAGGATTGCCAGAAGGAAGGATTATAGAAATATTTGGTCCACCCTCTATTGGAAAATCCCATATAGCAATTCAAATTGCTCGAGCAGCTCAGCAGAAAGGCGGAATTGTTGTTTATATTGATACTGAAAATGCTACTAGCGTAGAAAATCTCAAGCTGCTCGGAGTTAATATATCTAAGAGGTTTGTATATGTAGACACTCACTGCACTGAAGAGGTATTATCTATTGCCGAATCTACTATTATTAAAGC…
OM-RGC.v2.004101347__183-864	OM-RGC-v2	K03553	recA; recombination protein RecA	Bacteria	ACCTTTGGGTTTGCCTCTTGGGAAAATCGTAGAGCTGTTTGGTTCTGAAGCCTCAGGTAAATCAAGTTTGGCTTATCGAGTATGTGGATGTGGTCAAAAGTTGGGTTATAAAGCATTATGGATTGACACAGAACATTCGTTTGCAGACAATTTAGCAGAATTGAATGGTGTTGATCTTGAGCAGTTAGATTATTCATCTTTGTTTGATCCTGATAACCCTGATAAAAATCTGTTTGCAGAAGACATTATGGATCTTATTGTGTTCGCTTGTCTCGAATATAAGATAGTGGTTCTTGATTCGGTAGCTAATTTGATTCCTAAAGAAGTTGCAGAGAACACTGCTGATAAACAAAATATAGCGAAACTTGCAAGGATCTTGTCTGCTCAACTTGGTAAAAT…
OM-RGC.v2.004105708__42-861	OM-RGC-v2	K03553	recA; recombination protein RecA	Bacteria	TACATCAGACCTAATAAAGTCTCTTAATAAAGAAAGAGGTGCAAGAGTAGCTTATAATTTAAGTTGCGATGAATCACCAACACATGTAAGTAGATGGATAAGCACAGGATCAAAGCAGTTAGATTATATTATTGCTAATAGACGCGATGGTGGATTACCAGAAGGTAGGATTGTTGAAATATTCGGTCCACCTAGTATTGGTAAATCACATATTGCAACTCAAATTGCAAAATCAACCCAACAAATGGGAGGTATTGTTGTATACATTGATACAGAAAATGCAACATCAGTACAAAACCTTAGATCGTTAGGTGTTGATATTACAAAAAGATTTGTATATGTTGATACACACTGCACGGAAGAAGTTCTATCAATTGCAGAAAGCACAATTATAAAAGC…
OM-RGC.v2.004113953__36-855	OM-RGC-v2	K03553	recA; recombination protein RecA	Bacteria	TACTGAAGATTTGATTAAATCTTTAAACAAAGAACATGGCTCTCGAGTCGCATATAATTTAGAATATGATGAATCCCCCACACATGTAAAACGGTGGATTAGTACGGGATGTCGCCAATTGGACTACATAGTTTCCAACCGAAGGGAAGGAGGCCTACCTGAAGGGAGGATAGTGGAAATATTTGGCCCTCCCTCTATTGGTAAATCTCATATTGCTATTCAGATAGCTCGAACTACTCAGAGAATGGGTGGGATTGTAGTTTATATAGATACTGAAAATGCTACTAGTGTAGAAAACCTTAAACTACTGGGAGTCAATATTTCTAAACGGTTTGTTTACGTAGATACCCACTGCACTGAAGAAGTTTTATCTATTGCAGAGTCTACAATTTTAAAAGC…
OM-RGC.v2.004114730__42-861	OM-RGC-v2	K03553	recA; recombination protein RecA	Bacteria	TACATCAGACTTAATTAAGTCTTTAAATAAAGAAAGAGGGACTAGAGTAGCTTATAACCTTAGCTGTGATGAGTCTCCAACTCATGTCAATAGATGGATTAGTACAGGATCTAAACAATTAGACTATATTATTGCTAATAGAAGAGACGGAGGTTTACCTGAAGGTAGAATAGTAGAAATATTTGGTCCACCTAGCATTGGTAAATCTCATATTGCAACTCAAATTGCTAAGTCTACACAGCACATGGGTGGTATTGTAGTTTATATAGATACAGAAAATGCAACTTCTATTCAGAATCTAAAATCTTTGGGTGTTGATATTACAAAGAGATTTGTATATGTTGATACACATTGCACAGAAGAAGTATTATCAATTGCAGAAAGTACAATCATTAAAGC…
OM-RGC.v2.004115416__39-858	OM-RGC-v2	K03553	recA; recombination protein RecA	Bacteria	TACTTCTGACTTGATTAAGTCTTTAAACAAAGAAAGAGGTTCTCGTGTAGCTTATAACTTAAGTACAGATGAATCTCCTACACATGTCAAAAGATGGATTAGTACTGGTTCTAAACAGTTAGACTATATTATATCAAACCAGAAAGATGGCGGGCTTCCAGAAGGGCGCATTGTAGAAATATTTGGCCCGCCATCTATTGGTAAATCGCATATTGCAACACAAATAGCTAGATCTACACAAAAGATGGGTGGCATAGTTGTTTACATAGACACAGAAAATGCAACTTCAGTTGAAAATCTTAGAATGCTAGGCGTTGACATAACAAAGAGATTTGTTTACGTAGATACACACTGCACTGAAGAAGTACTTTCTATTGCAGAGTCTACTATTATTAAAGC…
OM-RGC.v2.004116638__39-858	OM-RGC-v2	K03553	recA; recombination protein RecA	Bacteria	TACGTCTGATCTAATTAAATCTTTAAACAAAGAAAGAGGATCACGTGTTGCTTACAATTTAAGTACAGACGAATCTCCTACACATGTTAAAAGATGGATTAGTACAGGTTCAAAGCAACTAGACTATATTATTGCTAACCAAAAAGATGGTGGTCTTCCTGAAGGGCGTATAGTAGAAATATTTGGCCCACCTTCAATTGGTAAGTCACATATTGCTACTCAAATTGCTAAGTCCACACAAAAGATGGGCGGGATTGTTGTTTATATAGACACAGAAAATGCAACATCAGTTGAAAACCTTCGTATGCTTGGTGTAGACATTACAAAGAGATTTGTTTATGTAGATACACATTGTACAGAAGAAGTTTTATCCATTGCTGAGTCTACAATTATTAAAGC…
OM-RGC.v2.004122973__60-879	OM-RGC-v2	K03553	recA; recombination protein RecA	Bacteria	TACAGCAGATCTAATTAAGTCGCTTAACAAAGATCACGGCAGTCGAATAGCCTTCAATCTCAGTGTCGATGAGTCACCGACTCATATTAACAAATGGGTTAGCACTGGGATTAGGCAGCTTGACTACACGATCTCAAATAGGCGAAATGGCGGCATGCCCTGCGGGAGAATCATTGAAGTATTTGGTCCTCCGAGCATAGGTAAGTCACACCTGGCATACCAAGTTGCAAGGTCAACCCAGTCGATGGGTGGGATTGTAATTTATGTGGATACTGAAAATGCTACTTCAATTGAATTGCTAGAATCCTTAGGGATAAATATTAAAAAGCAATTTGTTTTCGTTGAGACAGCATGTACAGAGGAAGTATTTGCAGTAACTGAATCAACGATTATGAAAGC…
OM-RGC.v2.004128236__51-867	OM-RGC-v2	K03553	recA; recombination protein RecA	Bacteria	TACATCAGATTTAATTAAGTCTTTAAATAAAGATCATGGTTCGCGTGTAGCTTATAATTTAGCAGAGGATGAATCTCCAACGCATGTAAAAAGATGGATTAGCACAGGATCTAGACTTTTTGATTATATTTGTTCAAATAGAAAAAATGGAGGCTTTCCAGAAGGCAGAATTGTTGAAATATTCGGACCACCATCAATTGGAAAGAGTCATATCGCAACACAGATCGCTAGAAGCACTCAAAAAATGGGTGGGATTGTAGTTTATATTGACACTGAAAATGCGACAAGTGTTGAAAATTTACAGATGCTAGGTGTCGACGTTAGTAAACGATTCGTGTATGTAGATACACACTGTACAGAAGAGGTGTTGAGTATTGCTGAATCTACAATATTAAAAGC…
OM-RGC.v2.004128774__39-858	OM-RGC-v2	K03553	recA; recombination protein RecA	Bacteria	TACTGCTGACCTTATTAGCTCCATCAATAAAGATCACGGCTCTAAGATTGCATACAATCTGGATCATGATGAGTCACCCACTCATGTCAAAAGATGGATAAGTACGGGATCTAGGCAGCTTGATTATATTTGTGCTAATAGACGTAATGGCGGACTTCCAGAAGGTCGAATTGTTGAAATTTTTGGTCCGCCTTCGATTGGCAAGTCACATATCGCAATTCAAATTGCAAGATCCACCCAGCAGATGGGAGGAATCATTGTCTATATTGATACAGAAAATGCAACTTCAGTTGAAAACTTAGCGCTATTAGGTGTCGACATCAGCAAGAGGTTTGTCTACGTCGACACACATTGTACAGAAGAAGTTTTGTCTATCGCTGAATCAACGATAATGAAGGC…
OM-RGC.v2.004131053__39-858	OM-RGC-v2	K03553	recA; recombination protein RecA	Bacteria	TACAGCTGACCTTATTAAATCTTTAAATAAAGAGCGAGGTTCTAGAGTAGCTTATAATTTAAGTACAGATGAGTCACCAACTCATGTCAACAGATGGATTAGTACAGGATCTAAGCAATTAGACTATATTATTTCTAACCAAAAAGATGGAGGTTTACCAGAAGGTAGAATTGTAGAAATATTTGGTCCACCTAGTATAGGAAAGTCTCATATAGCTACGCAAATTGCAAAGTCTACACAGCAAATGGGTGGAATTGTAGTATATATTGATACTGAAAATGCAACTTCTGTAGAAAACCTAAGAGCGCTTGGTGTAGATATTAAGAAAAGATTTGTGTATGTTGATACACATTGTACAGAAGAAGTACTGTCAATTGCAGAAAGTACTATTGTTAAAGC…
OM-RGC.v2.004135674__225-1008	OM-RGC-v2	K03553	recA; recombination protein RecA	Bacteria	GGCGCTCGATTTCGCTCTTGACCAGATTCAACGCAAGTGCGGCCAGGGATCTATCATGTTCCTCGGCGCTGATCACAAGGTCGATGTGGACACGATCTCCACGGGTTCGATCTCGCTGGATGCCGCGCTTGGAGTCGGTGGTGTCCCGCGCGGGCGGATCGTCGAGATCTATGGTCCTGAGTCTTCGGGCAAGACCACGCTGACCCTTGAGATCATTGCCAATGCCCAGAAGTCGGGCGGGTCGGCAGGTTTTATCGATGCCGAGCACGCCCTCGATCCAAGCTACGCGAGGAAGCTGGGGGTCAATCTTGACACGCTGCTCGTTTCGCAGCCGGATTCAGGCGAGCAGGCCCTGGAGATCGCCGAGATGCTGATCAACTCAAACGCGCTCGATGTGAT…
OM-RGC.v2.004138303__36-855	OM-RGC-v2	K03553	recA; recombination protein RecA	Bacteria	TACGTCTGATCTTATTAAGTCTCTTAATAAAGAAAGAGGTTCTCGCGTTGCATATAATCTTAGCACAGACGAGTCTCCTACACACGTTAAGAGATGGATAAGCACTGGTTCAAAACAATTAGACTATATAATATCTAATCAGAAAGATGGAGGGCTACCTGAAGGTCGCATTGTAGAAATATTTGGGCCTCCTTCTATCGGCAAGTCTCATATTGCAACTCAAATTGCAAAGTCTACCCAAAAGATGGGGGGAATTGTTGTATATATTGATACAGAAAATGCAACTTCTGTAGAAAACTTAAGAATGCTAGGAGTTGACATTACAAGAAGATTTGTGTATGTTGATACTCACTGTACAGAAGAAGTACTTTCTATTGCAGAGTCTACTATTATCAAAGC…
OM-RGC.v2.004139612__39-858	OM-RGC-v2	K03553	recA; recombination protein RecA	Bacteria	CACTTCTGACTTGATTAAGTCTCTTAACAAAGAGCACGGTTCTAGGGTGGCGTATAATCTTTCAACAGACGAATCTCCAACTCACGTTAATCGATGGATTAGTACCGGATCCGAGCAGCTAGATTATATCATCGCGAATCGTAGTAATGGGGGATTACCTGAGGGTAGGATTATAGAGATATTTGGGCCTCCGTCTATTGGGAAGTCTCATATTGCGATTCAGATTGCAAGATCATGTCAGCTTCTCGGTGGAATCGTAGTTTATATAGATACAGAGAATGCAACTTCTGTTGAAAACCTGGGTTTGCTGGGTGTTGACATCAACAAGCGGTTTGTATATGTTGATACGCACTGTACAGAAGAGGTTCTTTCTATTGCTGAATCAACCATAATGAAAGC…
OM-RGC.v2.004139615__30-849	OM-RGC-v2	K03553	recA; recombination protein RecA	Bacteria	CACCGCGGACCTAATTAAATCTCTCAACAAAGATCATGGTGCTCGTGTTGCATACAACCTATCTGTTGATGATTCCCCAACTCATGTAAAAAGATGGATTCGAACTGGTTCAAGACAGTTAGATTATATAGTATCGGGAAAAACAAAAGGCGGTTTACCTGAAGGAAGAATTGTTGAAATATTTGGTCCACCTTCGATAGGAAAGTCTCATATAGCCATCCAGATCGCGAAGAGCACGCAAGAAGCTGGAGGCATAGTTGTATATATCGATACTGAAAATGCTACCTCTGTAGAGAACCTAGACGCTCTAGGGGTTGATATTGAACATCGTTTCGTCTATGTCGATACACATTGCACAGAAGAAGTTCTTTCAATTGCTGAAAAAACTATTTTGAAAGC…
OM-RGC.v2.004141053__96-939	OM-RGC-v2	K03553	recA; recombination protein RecA	Bacteria	AATAGCATTAGCAAAGCTTAAAAAATCAATGAACAAAGCTATGGGTATAGCAGCTTCCTACGATCTTTTGGAAGACAACCCAACAATTGTGAAAGAATGGATACCAACAGGATCCCGATGGCTTGATTCAATAACATGTAAAGGAAAAATGGGAGGTATACCTGTTGGTAAAATAACAGAGATTGCAGGACTATCCTCTGTAGGTAAGTCTTATATGGCTATACAAATAGCAGCCCGAGCAATTAAACAAGGCAAGGTAGTGGTTTACTATGACTCTGAGTCTGCCCTTGATAGAAAGTTTGTAAAAGATGCAGGAATTGATTTAGAAGAAGGGATGTTTCTTTATACACAAGCAGTATCTGTTGAGAAAGTTCTCAAAGGAATTGAGGATACTATGAA…
OM-RGC.v2.004142023__42-861	OM-RGC-v2	K03553	recA; recombination protein RecA	Bacteria	TACCTCTGACCTGATAAGCTCTCTAAATAAAGAACATGGTGCAAAAATTGCATATAATCTTGCTTATGATGTTTCTCCTACACATGTGAAGAGATGGATAAGCACAGGCTCACGTCAGCTTGATTACATCGTGTCAAATAGAGAAAACGGCGGCCTTCCAGAGGGTAGAATTGTTGAAATATTTGGCCCCCCGTCAATCGGCAAGTCACATCTTGCAATACAGGTGGCTCGATCGACACAACAGTTGGGGGGTATTGTTGTATATATTGATACAGAGAACGCGACAAGCGTAGAAAATCTTTCTTTGTTAGGCGTCGATATTAGTAAAAGGTTTGTTTATGTCGACACCCACTGTACGGAGGAGGTTTTGTCTATTGCTGAGGCAACCATAATGAAAGC…
OM-RGC.v2.004144507__30-849	OM-RGC-v2	K03553	recA; recombination protein RecA	Bacteria	TACTTCGGACCTTATTAAATCTTTGAATAAAGACCACGGCGCACGCGTTGCATACAATTTATCTGTTGATGATTCGCCAACACATGTTGATCGATGGGTATCGACAGGTTGTCATCAGCTTGACTACATTGTTTCTGGTCGACCAAACGGTGGATTGCCAGTAGGTAGAATTGTTGAAATCTTTGGTCCACCATCAATTGGAAAATCACACATCGCAATACAAATTGCAAAACACACGCAGGAAATGGGCGGGATCGTAGTATATATTGATACTGAAAACGCAACATCAGTCGATAATTTGGCGTTGTTAGGAGTTGATATTTCGAAGAGATTCGTATACGTCGACACCCATTGTACGGAAGAGGTACTAAGCATTGCAGAAAAAACTATTGTGAAAGC…
OM-RGC.v2.004150176__114-933	OM-RGC-v2	K03553	recA; recombination protein RecA	Bacteria	TCAGCAAATAGTTGATTCTCTTAATAAAACCATTGGTGATGTAGCATATATTATTGGTGGTAGTGATGATTCACCAACTGAGGTGAAGGAGTGGTTATCAACTGGCAGTACAGTTTTAGATTCTATTATTAGTAATAATCCTGATGCAGACGGTGGCATACCTGTAGGTAAACTAGTTGAGATAAGTGGTGCAGAGGCAACTGGAAAATCTCTCATATCATATTTGATTTTGAAAGATTGTCTAGATAAAGGTGGTATACCAGTATTGATTGATACAGAAAGTGCTTGTAATTTTGATTTCTTGAGAATGCTTGGTTTGGAACCCAGCCGCAATCTTATTTATGTACAACCTGACAGTATAGAAGATGTGTTTACTGCTATTGAAGAGTTAATTAGAAA…
OM-RGC.v2.004152590__30-849	OM-RGC-v2	K03553	recA; recombination protein RecA	Bacteria	TACTGCGGATCTAATTAAATCATTAAACAAAGATCACGGAGCAAGAGTTGCGTATAATCTTTCTGTTGATGATTCTCCAACCCATGTCGATAGCTGGGTTTCAACCGGAAGCCATCAATTAGATTACTTAATCTCTGGCCGGCCCAAAGGAGGGTTGCCAGTCGGTAGAATTGTTGAAATATTCGGACCACCTTCAATTGGTAAATCCCATATCGCAATTCAAATTGCCAAAAGCACGCAAGAAATGGGCGGTATCGTAGTATACATAGATACAGAGAATGCAACATCAGTAGATAACTTAGCTTTGTTAGGGGTTGATATATCAACAAGATTCGTATATGTCGACACTCACTGTACAGAAGAGGTTTTAAGTATCGCAGAGAAAACCATTATAAAAGC…
OM-RGC.v2.004157205__42-858	OM-RGC-v2	K03553	recA; recombination protein RecA	Bacteria	CTCAGATCTTATTAAGTCATTAAATAGGGAGCATGGATCTAAAATTGCATATAATCTAGCATATGATCTTTCTCCCACGCATGTGAAGCGATGGATCAGTACAGGATCAAGGCAATTAGACTATTTGGTCTCAAACAGAGCTAATGGTGGGCTTCCAGAGGGCAGGATCGTAGAAATATTTGGTCCGCCGTCAATTGGTAAATCACATATAGCCATTCAGATTGCCCGGTCTACACAGCAGATGGGTGGCATTGTGGTCTATATTGACACAGAGAATGCAACTTCAGTTGAAAATCTTGGTTTGCTCGGTGTCGACATCGAGAAGAGATTTGTTTATGTGGATACTCATTGCACTGAGGAAGTTCTATCCATCGCAGAAGCCACAATTCTTAGGGCCAA…
OM-RGC.v2.004162065__36-855	OM-RGC-v2	K03553	recA; recombination protein RecA	Bacteria	CACTCAAGACTTAATTAAGTCTCTTAACAAGGAGCACGGCTCAAGGGTTGCATATAATCTTTCAACTGATGAGTCTCCCACTCACGTTAATAGGTGGATAAGTACAGGTTCAAAACAACTTGACTTTATTATTGCGAACAGAGAAAACGGCGGCCTACCTGAGGGTCGCATCATTGAGATATTCGGTCCGCCTTCGATTGGAAAGTCTCATATTGCGATTCAGATTGCTCGATCAACGCAGCAGCTCGGTGGTATTGTAGTGTATATCGATACAGAAAATGCAACCTCTGTAGAGAACCTTGGGCTTCTTGGGGTAGATATTACAAAGCGGTTTGTGTATGTCGATACTCATTGTACAGAGGAGGTCCTGTCTATTGCTGAATCGACTATAATGAAAGC…
OM-RGC.v2.004164579__42-858	OM-RGC-v2	K03553	recA; recombination protein RecA	Bacteria	TAGTGATTTGATAACTTCTCTTAATAAAGAACATGGTTCAAAAGTTGCTTACAATTTGCACACTGATTCTTCACCGACCCATGTAAAAAGATGGGTCAGTACAGGTTCTAAGCAACTTGATTACATTATTTCTAACAAGAGAGATGGAGGATTGCCGGAAGGAAGGATTGTCGAAATTTTTGGCCCTCCATCTATCGGTAAGTCTCACATAGCTATTCAAATCGCTAGATCAACGCAGCAATTAGGCGGAATAGTAGTTTACATCGATACTGAGAATGCTACAAGCGTTGAGAACTTAGCATTGCTTGGCGTAGATATTACAAAGAGGTTTGTTTACGTTGATACTCATTGTACTGAAGAGGTGCTTTCTATCGCGGAGTCTACCATTTTAAAAGCGAA…
OM-RGC.v2.004166501__36-855	OM-RGC-v2	K03553	recA; recombination protein RecA	Bacteria	TACATCTGACCTTATTAAATCACTGAACAAAGAAAGAGGGTCTCGTGTTGCTTATAATTTAAGTACTGACGAATCTCCTACGCATGTCAAAAGATGGATTAGCACAGGTTCTAAACAACTTGACTATATTATCAGTAATCAAAAAAATGGTGGTCTTCCTGAAGGTCGTATTGTTGAAATCTTTGGTCCTCCTTCAATTGGAAAGTCACATATTGCTACTCAAATCGCTAAGTCTACTCAAAAGATGGGTGGAATTGTAGTTTATATTGATACAGAAAATGCAACTTCAGTAGAAAATCTACGTATGTTAGGTGTAGATATATCAAAACGATTTGTATATGTTGATACACACTGTACTGAAGAAGTATTAAGTATTGCTGAAAGCACAATTATAAAAGC…
OM-RGC.v2.004167725__39-858	OM-RGC-v2	K03553	recA; recombination protein RecA	Bacteria	TACTTCTGACCTAATTTCTTCATTAAATAAAGAGCATGGATCTAAGGTTGCATATAACCTGCATACCGATTCATCTCCGACACATGTGAAGAGGTGGGTAAGTACAGGTTCAAAACAGCTTGATTATATTATTTCAAATAAAAGAGAAGGTGGATTGCCTGAGGGTCGGATCATAGAAATTTTTGGTCCGCCCTCAATTGGCAAATCGCACATCGCGATACAGATAGCTAGATCAACCCAGCAAATGGGCGGTATAGTTGTTTATATAGACACAGAGAACGCAACTAGCGTTGAAAATTTAGGTCTACTAGGTGTTGACATAACAAAGCGTTTCGTGTACGTTGATACGCATTGCACAGAAGAGGTCTTGTCCATTGCCGAAGCTACAATTATGAAGGC…
OM-RGC.v2.004169952__36-855	OM-RGC-v2	K03553	recA; recombination protein RecA	Bacteria	TACATCTGACCTTATTAAATCACTGAACAAAGAAAGAGGGTCTCGTGTTGCTTATAATTTAAGCACTGACGAATCTCCTACACATGTTAAAAGATGGATTAGCACAGGTTCTAAGCAGCTTGATTATATTATCAGTAATCAAAAAAATGGTGGTCTTCCAGAAGGTCGTATTGTTGAAATCTTTGGTCCTCCTTCTATTGGAAAGTCACATATTGCTACACAAATTGCAAAGTCTACTCAGAAGATGGGTGGAATTGTAGTGTATATTGACACAGAAAATGCAACTTCAGTGGAAAACTTACGCATGTTAGGTGTAGATATATCAAAGAGATTTGTATATGTTGATACACATTGTACTGAAGAAGTGTTAAGTATTGCTGAAAGTACAATTATAAAAGC…
OM-RGC.v2.004171458__36-855	OM-RGC-v2	K03553	recA; recombination protein RecA	Bacteria	CACCTCAGACCTCATTAAATCGCTAAACAAAGAGCACGGTTCTAGAATCGCTTATAATCTCTCAACCGACGAGTCACCAACACATGTCAATAGATGGATTAGCACTGGATCCAAGCAGCTGGACTATATTATTGCGAACAGGCCCAACGGTGGTCTACCAGAAGGTAGGATCGTTGAAATATTCGGACCACCCTCTATCGGTAAGTCTCACATCGCTATCCAAATAGCAAGATCATGTCAGGCGATGGGTGGTATTTGTGTATACATCGATACCGAAAATGCGACCAGCGTAGAAAACCTTTCACTATTAGGCGTAGACATAAACAAGAGGTTCGTTTATGTCGATACTCACTGTACTGAAGAGGTTCTTGCGATTGCCGAGTCTACAATCTTAAAGGC…
OM-RGC.v2.004172639__36-855	OM-RGC-v2	K03553	recA; recombination protein RecA	Bacteria	TACTTCTGACTTGATTAAATCTTTAAACAAAGAAAGAGGTAGCAGAGTTGCTTATAATCTTAGTACAGATGATTCTCCTACTCATGTTAAAAGATGGATTAGCACAGGTTCTAAACAATTAGATTATATTATTTCTAACCAAAAGAACGGCGGTTTACCTGAAGGTAGAATTGTAGAAATATTTGGTCCTCCATCTATTGGTAAATCACATATTGCAACACAAATTGCAAGATCTACCCAAAAAATGGGTGGTATAGTTGTTTATATCGATACAGAGAATGCTACAAGTGTAGAAAACCTTAGGATGTTAGGTGTGGACATAACAAAAAGATTTGTTTATGTCGATACACATTGTACAGAAGAAGTACTCTCTATAGCTGAGTCTACTATTATCAAAGC…
OM-RGC.v2.004178967__39-858	OM-RGC-v2	K03553	recA; recombination protein RecA	Bacteria	TACTCATGATTTGATCAAGTCAATAAACAAGGACCACGGATCAAAAATTGCATACAATCTTGAGCACGACGAGTCTCCCACTCACGTAAAAAGGTGGATCAGCACAGGATCACGTCAGCTTGACTACATTGTCTCCAATAGGCGAGATGGCGGATTGCCAGAGGGTAGAATTGTTGAAATATTTGGACCTCCCTCAATTGGAAAATCTCATATTGCAATTCAAATTGCAAGGTCAACACAGTCCATGGGAGGTATTGTTGTATACATTGACACAGAAAATGCAACAAGTGTAGAAAATCTATCTTTACTGGGAGTTGATATTAGTAAGAGATTTGTCTACGTCGATACTCACTGCACTGAGGAGGTTCTTTCTATTACTGAGTCGACTATCATGAAAGC…
OM-RGC.v2.004182087__33-852	OM-RGC-v2	K03553	recA; recombination protein RecA	Bacteria	TACCTCTGACTTGATCAAGTCTCTAAACAAAGAGCACGGCTCAAGAATCGCCTACAATTTATCTACTGATGAGTCTCCTACTCATGTTAATAGATGGATCAGCACCGGCTCTAAACAGCTTGATTACATAATCGCCAATAGACCAGAAGGCGGTTTACCTGAAGGTAGAATTGTCGAGATCTTCGGCCCACCTTCGATCGGTAAATCGCATATCGCAATTCAGATCGCAAGATCAACCCAAGCAATGGGTGGTATTGTTGTCTATATAGATACCGAGAATGCTACGAGCGTAGAGAATCTTTCTCTTCTCGGGGTAGATATTAGCAGGAGGTTCGTATATGTCGACACGCACTGTACTGAAGAGGTTTTGGCAATTGCCGAGTCGACAATTCTTAAAGC…
OM-RGC.v2.004182131__39-858	OM-RGC-v2	K03553	recA; recombination protein RecA	Bacteria	TACCAGTGATCTAATTTCATCTTTGAACAAAGAGCATGGTTCGAAGGTTGCTTATAACCTTCATACTGATTCTTCTCCAACTCACGTAAAGAGGTGGATTAGTACTGGTTCTAAACAGCTTGATTATATTATTTCCAACAAGAGAGAAGGTGGGCTTCCGGAAGGGAGGATCATAGAAATTTTTGGTCCTCCCTCAATTGGTAAGTCTCACATAGCGATTCAGATTGCTAGGTCAACTCAACAGATGAGCGGCATTGTTGTCTATATAGATACAGAAAATGCTACAAGCGTTGAAAACTTAGCTCTTCTTGGCGTAGACATAACTAAAAGGTTTGTCTATGTTGATACTCACTGTACTGAGGAGGTTTTATCTATAGCGGAGGCAACTATTATGAAAGC…
OM-RGC.v2.004183858__33-852	OM-RGC-v2	K03553	recA; recombination protein RecA	Bacteria	TACTAGCGATCTCATTAAGTCGCTTAACAAAGAACATGGTTCACGGGTCGCGTACAACCTTTCGACTGACGAATCGCCCACTCATGTAAATAGATGGATCAGTACTGGTTCAAAACAGTTAGATTATATTATTGCGAATAGAAGCAATGGCGGCCTTCCTGAGGGAAGAATTATAGAGATTTTTGGTCCGCCCTCAATCGGAAAATCTCATATCGCAATTCAGATAGCGAGATCTTGCCAGCAGCTTGGTGGGATCTGTGTTTATATTGATACTGAAAATGCAACTTCTGTTGAAAATTTGGGGTTGTTAGGAGTTGACATTACTAAGCGCTTCGTATACGTCGATACGCACTGCACAGAGGAGGTTCTGTCTATTGCGGAATCGACTATATTGAAAGC…
OM-RGC.v2.004187131__30-849	OM-RGC-v2	K03553	recA; recombination protein RecA	Bacteria	TACCAGTGACCTCATAAAATCTTTAAACAAGGAGCACGGTAATCGCATCGCCTATAACTTAGCATATGACGACAGTCCAACTCATGTAAAAAGGTGGATAAAAACTGGGTCGAGACAGCTGGACTACTTGGTGTCTGGAAAATCTACTGGGGGTCTGCCAGAAGGTCGAATCGTAGAGATATTCGGGCCACCGTCTATCGGTAAGTCACATATTGCCATTCAGATCGCCAAGAACACTCAAGAAATGGGTGGCATCGTTGTATACATCGATACCGAGAACGCGACTTCTGTGGACAACCTGGCTGCCTTAGGAGTAGATATTCAGAGGCGATTCGTTTATGTCGATACTCACTGCACTGAAGAAGTGCTTTCAATTGCTGAAAAAACAATTTTGAAGGC…
OM-RGC.v2.004196663__36-855	OM-RGC-v2	K03553	recA; recombination protein RecA	Bacteria	TACAGAAGATCTCATAAAGTCAATTAACAAAGATCATGGATCAAAAATTGCTTACAACTTAGAGCATGATGTTTCACCTACACATGTAAGCAGATGGATAAGTACAGGATCTAGACAGCTAGACTATATTATCGCAAACAGAAGAGATGGCGGACTTCCAGAAGGGAGAATTGTAGAAATATTTGGCCCACCATCGATTGGCAAATCACACATTGCAATTCAGATTGCGAGATCAACTCAAAAAATGGGTGGGATCGTTGTCTATATTGATACTGAGAATGCGACCAGCGTGGAAAATCTTTCTTTGCTAGGCGTCGACATTAGTAAAAGATTTGTGTATGTCGACACTCACTGCACTGAAGAAGTGCTGTCGATCGCTGAATCAACTATTATGAAAGC…
OM-RGC.v2.004197642__36-855	OM-RGC-v2	K03553	recA; recombination protein RecA	Bacteria	TACTTCTGAGTTAATACAGTCACTAAATAAGGAGCATGGTGCAAAGATTGCATACAATCTTGCATACGATGTTTCTCCAACCCATGTAAAAAGATGGATAAGTACGGGATCAAGTCAATTGGACTATATCGTCGCTAATAGAAGGAAGGGCGGCCTCCCAGAGGGAAGAATTGTAGAAATTTTCGGCCCGCCATCTATTGGTAAATCTCATATTGCAATTCAAATAGCAAGATCCACTCAGCAAATGGGGGGAATTGTTGTGTATATTGACACAGAAAATGCAACAAGCGTAGAAAATCTTGCCTTGTTGGGTGTTGATATTAGCAAAAGATTTGTCTATGTGGATACACACTGCACTGAAGAGGTTCTCTCAATTGCTGAGGCTACAATTATGAAAGC…
OM-RGC.v2.004202781__225-1008	OM-RGC-v2	K03553	recA; recombination protein RecA	Bacteria	GGCGCTTGATTTTGCTCTCGACCAGATCCAACGCAAGTGTGGCGAGGGATCTATCATGTTCCTCGGAGCTGATCATAAGGTTGATGTGGCCACGATCTCCACGGGTTCGCTCTCGCTGGATGTCGCGCTTGGAGTCGGCGGTGTTCCGCGCGGGCGGATCGTCGAGGTCTATGGCCCTGAGTCTTCGGGCAAGACCACGCTGACCCTCGAGATCATTGCCAATGCCCAGAAGGCGGGCGGGTCGGCAGGTTTTATCGATGCCGAGCACGCCCTTGATCCAAGCTACGCGAGGAAGCTGGGGGTCAATCTTGACACACTGCTCGTTTCGCAGCCGGATTCAGGCGAGCAGGCCCTGGAGATCGCGGAGATGCTGATAAACTCAAACGCGCTCGATGTGAT…
OM-RGC.v2.004214122__48-867	OM-RGC-v2	K03553	recA; recombination protein RecA	Bacteria	CACCGCGGATCTCATCAAGTCACTGAACAAAGATCACGGAAGCAGGATCGCTTACAATCTCAGTGTTGATGAGTCGCCAACTCACGTGAAGGCTTGGGTGTCCACAGGCATCCGACAGCTGGATTACATTGTTGCTAATCGTAAGGGAGGCGGACTTCCTTGTGGCAGGATCGTAGAAATCTTCGGCCCTCCTTCGATCGGTAAATCACATATCGCCCTACAAATCGCCCGCAATACGCAGGCGATGGGCGGTATCGTGGTTTATATCGATACGGAAAACGGCACCTCGGTGGAAAACCTGGGGTTATTAGGCATCGATGTTTCCAAGCGTTTCGTCTTCATTGAAACTGCTTGCACCGAAGAAGTGTTTGCTGTTGCTGAGTCAACAATCACCAAGGC…
OM-RGC.v2.004216089__30-849	OM-RGC-v2	K03553	recA; recombination protein RecA	Bacteria	TACTGATGATCTCATAAAATCTTTGAACAAAGAGCACGGTTCGAGAGTTGCTTATAATCTCGCGTATGATTCTTCACCCACTCATGTCAAAAGATGGATAAGCACAGGGTCACGTCTGTTAGATTATATCGCTTCTAACAGACGTGACGGCGGTCTTCCGGAAGGCAGAATCGTGGAGATTTTTGGCCCGCCTTCAATTGGAAAATCTCATCTCGCGATTCAGATAGCTCGATCCACTCAACAGATGGGAGGGATCGTAGTCTATATAGATACAGAGAATGCGACATCTGTTGAGAACCTATCGTTGTTGGGTGTTGACATTTCCAAGAGATTTGTCTATGTTGACACACACTGCACTGAGGAAGTTCTATCCATCGCTGAGGCGACTATCATGAAGGC…
OM-RGC.v2.004216122__39-855	OM-RGC-v2	K03553	recA; recombination protein RecA	Bacteria	GGTAGACTTAATTAAATCATTGAACAAAGAACACGGGTCTAGGGTTGCATATAATCTTGAGTTTGATGAATCACCCACTCATGTAAAGCGCTGGATTAGTACAGGTTCTAAGCAATTAGACTATATTATTTCTAATAGAGAAAATGGAGGTTTTCCAGAGGGAAGAATCGTAGAAATATTTGGACCTCCCTCTATTGGAAAATCTCATATCGCAATTCAAATTGCAAAATCTACCCAAGAAATGGGTGGTGTGGCTGTTTACATTGATACTGAAAATGCCACAAGCGTAGAAAATTTAAAGTTACTCGGCGTCAACATTTCTCAGAGATTCGTCTATGTTGATACTCACTGTACGGAAGAAGTGTTAAAAATTGCAGAAGCTACAATCATGAAAGCTAA…
OM-RGC.v2.004227862__33-852	OM-RGC-v2	K03553	recA; recombination protein RecA	Bacteria	TACAGATGACTTAATTAAGTCTCTCAATAAAGAGCATGGATCAAAGGTAGCATACAATCTCGCTTATGATACATCACCAACGCACGTCAACAGATGGATTAGCACAGGATCAAAACAGTTAGACTACATCATTGCTAATAGATCAAAGGGAGGTCTACCAGAAGGTAGAATTGTAGAGATCTTCGGCCCCCCTTCTATCGGTAAGTCTCACATCGCAATTCAGATTGCTCGATCAACACAAGCGATGGGCGGCATTGTTGTCTATATTGACACGGAAAATGCAACCTCTGTAGAAAACCTTGGTTTGCTTGGGGTTGATATCAAAAAGAGGTTTGTATATGTCGACACTCACTGCACTGAAGAAGTGCTTTCAATAGCAGAGTCGACAATCCTCAAAGC…
OM-RGC.v2.004228018__39-858	OM-RGC-v2	K03553	recA; recombination protein RecA	Bacteria	TACGTCAGATTTAATTCAGTCACTTAACAAGGAACATGGTTCCAAGGTGGCTTATAACTTGGCGTATGATGTTTCGCCTACTCATGTCAAAAGGTGGATCAGCACTGGTTCCAAACAATTGGATTATATTATTTCCAATAGGCGAGACGGGGGACTACCAGAGGGAAGAATTATTGAGATTTTTGGTCCCCCATCTATTGGTAAATCACATGTAGCCATTCAAATTGCCAGATCAACCCAGCAAATGGGTGGTATTGTTGTGTATATCGACACAGAGAATGCAACTAGCGTAGAGAACCTATCTTTGCTGGGGGTTGATATCAGCAAGCGGTTTGTGTATGTGGATACCCATTGTACCGAAGAGGTGTTGGCAATTGCAGAATCGACGATCTTAAAGGC…
OM-RGC.v2.004234446__39-858	OM-RGC-v2	K03553	recA; recombination protein RecA	Bacteria	TACAAATGACTTGATAACGTCATTAAACAAAGAGCATGGTGCACGTGTCGCTTACAATTTAGCGTACGATGAGTCACCGACTCATGTTAAAAGATGGATTAGCACCGGGTCAAGACAACTTGACTGTATAATCTCAAATAGAAAAAATGGTGGTTTGCCAGAGGGTCGAATTATAGAGATATTTGGTCCACCTTCAATTGGCAAGTCACATATAGCGATACAGATCGCTAGGTCCACCCAGAGAATGGGGGGTATAGTCGTATATATTGACACTGAAAATGCAACGTCTGTAGAGAACTTAGGGTTGCTTGGTGTAGATATATCACAAAGATTTGTCTATGTTGATACCCACTGTACAGAAGAGGTATTGTCAATCGCGGAGGCTACGATCATGAAAGC…
OM-RGC.v2.004238288__18-834	OM-RGC-v2	K03553	recA; recombination protein RecA	Bacteria	CACCAAAGACTTGATTAAGTCATTAAATAAAGAACACGGGTCAAGAGTTGCTTACAATCTTTCTGAAGATGAAAGCCCTACACACGTAAAGCGATGGATTAGCACAGGCTCGAAAATGCTTGACTGGATTTGCGCAAACAGAAAAAATGGAGGTCTTCCAGAAGGAAGAATTGTTGAAATATTCGGGCCTCCGTCTATCGGAAAATCTCATATAGCTACCCAAATCGCACGTTCAACTCAAGCAATGGGCGGAATTGTAGTATATATTGATACTGAGAATGCTACGTCAGTTGAAAATCTTCAGATGTTAGGCTGTGACGTATCTACACGATTTGTTTATGTTGATACTCATTGCACAGAAGAAGTATTGTCAATTGCTGAAAAAACAATTCTCAAAGC…
OM-RGC.v2.004241323__69-909	OM-RGC-v2	K03553	recA; recombination protein RecA	Bacteria	ATCAAAAGATATTTTAAAAATGATCAACAAGAAAGCAGGCCGAACTGTTGCCTTTTCAGGAGATCAAGAAAGCCCTGCCGATATTAAAGACTGGATTTCCACGGGCTCGCGCTGGCTAGACTCTATCATCTGCCGAGGCCAACTAGCAGGCATTCCTGTTGGTCGCGTAACCGAAATAGCGGGTCTTGAAAGTTCTGGAAAATCTTATATGGCTGGTCAGGTTGCCCGAGAAGCTCAAAAGAAAGGCATCAAGGTTCTTTACTTTGACTCCGAACAAACAATGACAAGTGAATTTCTTGAAAAACTTGGTTGTGATATGGAAGGTGATAATCAAATCCTTATCATTCAGCCCGACGACATCGAAATGGTTCTTGAAACCGCCGAGCTGTGCATGTCAAA…
OM-RGC.v2.004244136__30-849	OM-RGC-v2	K03553	recA; recombination protein RecA	Bacteria	CACAGATGATCTGATCAAATCTCTTAATAAGGAGCATGGTTCTAGAGTTGCATATAATCTTGCCTATGATGAATCACCCACTCATGTTAAGAGATGGATCAGTACAGGTTCTAGACAATTAGATTACATTGTTGCTAACAGAGTCAATGGAGGCCTCCCTGAGGGTCGAATTGTTGAAATATTCGGTCCCCCTTCAATTGGTAAGTCTCACATTGCCATTCAGATTGCCAGATCTACCCAGCAGATGGGGGGCATTGCGGTCTATATTGATACAGAGAATGCAACCTCAGTCGAAAATCTTGGACTTCTTGGTGTCGATATCGAGAAGAGATTTGTTTATGTTGATACTCACTGTACTGAGGAAGTTCTATCCATTGCTGAGGCTACGATCCTGAGGGC…
OM-RGC.v2.004245034__114-864	OM-RGC-v2	K03553	recA; recombination protein RecA	Bacteria	TAATCTCTCTCGTGGCTTTTTGGATATGAAAGATAGTAGGTACAAAAATGGAGGTTTTCCTCTAGGCAAATTAGTTCTTTTATATGGGAATGAGGGCGGTGGCAAGTCCAGCATAGCTTACAGGACGGTTGGGTCTGCTCAGAGAATGGGATATAGGTGCGCATGGATTGATAGTGAACACTCGTTCTCTGATCAACTTGCTGAGGTTAACGGAGTAAATAAAGATATTTTATTTTATAGCAATTTGATTGACACCGACAGTCCAGATAAGACAAATTCTGCAGAAGAGATAATGGATCTTATTGCAAGCGTTTGCAATAGCGGAGAGGCTGACGTGGTAGTTCTAGACTCTATAGCAAATCTTGTCCCACAAAAAGTGTTAGACCATGGTGCGGACAA…
OM-RGC.v2.004261821__45-864	OM-RGC-v2	K03553	recA; recombination protein RecA	Bacteria	CACCTCTGACCTAATTAAATCTCTTAACAAAGATCACGGTAGTCGCATCGCCTACAATCTCAGCGTTGATGAGTCTCCAACCCATGTGAAGGCCTGGGTCTCTACGGGAATTCGGCAACTTGATTACTTAACAGCTAATCGAAATTCCGGAGGTCTTCCTTGCGGAAGAATCGTAGAGATTTTTGGCCCTCCTTCGATCGGTAAATCCCACATTGCCCTCCAAATCGCCCGCAGCACGCAGGCGATGGGGGGTATTGTGGTTTACATCGATACTGAGAACGGGACATCTGTTGAGAACTTAGGCTTGCTCGGAGTTGATGTCTCTAAGCGCTTTGTCTTTATTGAGACAGCTTGCACAGAAGAAGTGTTTAAAGTTGCTGAGTCTACTATTATGAAGGC…
OM-RGC.v2.004270768__18-834	OM-RGC-v2	K03553	recA; recombination protein RecA	Bacteria	TACCAAAGACTTAATTAAATCACTAAATAAAGAAGCAGGGACAAGAGTTGCTTATAATCTATCTGAAGATGAAAGTCCTACTCACGTAAATAGATGGATTAGCACAGGTTCAAAAATGCTTGACTGGATTTGCGCAAATAAGAAAGACGGCGGGCTTCCAGAAGGAAGAATTATTGAAATATTCGGACCGCCCTCTATTGGAAAATCACACATAGCTACCCAGATAGCAAGATCAACCCAGGAAATGGGCGGAATTGTTGTTTATATTGATACTGAAAACGCAACTTCTGTAGAAAATCTTCAGATGTTAGGTTGTGATGTAACAAAACGATTTGTATATGTTGATACTCACTGTACAGAAGAAGTCTTATCAATTGCAGAAAAAACAATCTTAAAAGC…
OM-RGC.v2.004272939__57-873	OM-RGC-v2	K03553	recA; recombination protein RecA	Bacteria	TACAAAAGATTTAATCAAAGCACTTAATAAAGAGCACGGTACACAAGTAGCATTTAACTTGTCAAACGGTGATTCACCTACACATGTTAAGCGGTGGATATCAACAGGTTCTGTAATGCTAGATTATATTTGCTCAAACAGAAGAAAAGGAGGTTTACCTGAAGGTAGAATTGTTGAAATTTTTGGACCACCAAGCATTGGTAAGTCTCACATTGCAACTCAAATTGCAAGAAGCACTCAAAAAGCTGGCGGAATTGTAGTTTATATTGATACTGAAAATGGAACTTCTGTTGAAAACCTTAAAAATTTAGGCATAGATGTATCTACAAGGTTTGCCTATGTTGATACTCATTGTACTGAAGAAGTTCTTTCTATCGCTGAATCTACAATTTTAAAAGT…
OM-RGC.v2.004276236__51-897	OM-RGC-v2	K03553	recA; recombination protein RecA	Bacteria	ATCTCAAGTATTAGCAGATAGTATAAATACTAAAGTAGGGAAAGGTAAAAAACAAATGGCCTATTTTCTAAATGGCACAGGTAATGATGATCCAAGTAGTATCATGGGTTGGGTTTCCACAGGTAGTTCTATGCTAGATTTAGCAATTTCTAACAGACCTAATGGTGGTTTACCAGTAGGGAAAATAGTTGAAGTGATGGGAATGGAACAATCAGGAAAGTCCCTTTTATGTGCTCATATTATAAAGTCAACCCAAGAACAAGGAGGGGTAGGTGTCTATATTGACACCGAAGCCTCCTTAGATACTAGGTTTTTAAATGCAATAGGGGTAGATACTGACAAAATGATATATATTCCTATTGATACTTTAGAAGATGTTTGGGCCACAGTTGAAAATGC…
OM-RGC.v2.004285893__27-846	OM-RGC-v2	K03553	recA; recombination protein RecA	Bacteria	TACCAGCGACTTGATTAAGTCTCTTAATAAGGAGGCAGGAAATAAGGTTGCATATAACCTTGCTTATGATGAATCCCCAACACATGTTAAACGTTGGGTCTCAACCGGGTGTAAGCAGCTTGATTATATTGTTGCGAATAGATCAAACGGTGGTCTTCCAGAAGGAAGAATCGTTGAGGTTTTCGGGCCTCCTGGAATTGGAAAGTCGCACTTAGCGATTCAGGTTGCAAGATCAACGCAACAGATGGGGGGAATTGTTGTCTATATTGACACCGAGAATGCTACATCTGTTGAGAATCTTAGGCTTCTCGGTGTAGATATTAGTAAACGGTTTGTTTATGTCGACACACATTGTACAGAAGAAGTACTTTCAATTGCGGAGTCAACCATCATGAAGGC…
OM-RGC.v2.004292444__93-876	OM-RGC-v2	K03553	recA; recombination protein RecA	Bacteria	AGCGCTCGACCGCGCACTCGCCCAGATCGACAAAGCCTTCGGCAAAGGCTCGATCATGCGACTCGACGAAGACGCACACAACCTCATCCCAGGAATCTCCACCGGGGCGCTCTCCCTCGATCTCGCGCTGGGAGGCAAAGGCATCCCCCGCGGCCGCATCGTGGAAGTGTTCGGCCCAGAATCCTCCGGTAAAACAACACTCGCCCTCACCGTACTTGCGCACGCACAAAAAGACGGCGGCGTCGCGGCGTTCATCGACGCCGAGCACGCGCTCGATCCGTCATGGGCACGCAAGATCGGGGTCAACATCGATGACCTCCTTGTATCACAGCCCGACATGGGTGAGCAAGCGCTCGAAATCTGCGAGCTGCTCGTCCGCTCCAACGCTGTGGATGTGAT…
OM-RGC.v2.004293012__18-834	OM-RGC-v2	K03553	recA; recombination protein RecA	Bacteria	TACTAAAGACTTGATCAAATCATTAAACAAAGAGCACGGATCAAGAGTTGCTTACAATCTTTCTGAAGATGAAAGCCCTACGCATGTCAAGCGATGGATAAGCACAGGGTCACGTATGTTAGACTGGATTTGCGCGAATCGGAGCAATGGAGGTCTTCCAGAAGGCAGAATTGTTGAAATATTTGGGCCGCCTTCTATCGGAAAATCTCATATAGCTACTCAGATAGCACGTTCCACACAAGAAATGGGCGGAATTGTAGTGTATATCGATACTGAAAATGCTACATCAGTTGAAAATCTTCAAATGCTAGGTTGCGATGTAACTACACGATTTGTTTATGTTGATACTCATTGCACAGAAGAAGTATTATCAATTGCTGAAAAAACAATCCTCAAGGC…
OM-RGC.v2.004295293__54-897	OM-RGC-v2	K03553	recA; recombination protein RecA	Bacteria	TCAAGTATTAGCAGACAGTATAAATACTAAAATAGGGAAAGGTAAAAAACAGATGGCCTATTTCCTAAATGGTGCAGGCAACGATGATCCTGGTAGCATCATGGGTTGGGTTTCCACAGGTAGTTCCATGCTAGATTTAGCAATTTCCAACAGACCTAATGGTGGTTTACCAGTGGGGAAGATAGTTGAAGTAATGGGAATGGAGCAATCAGGGAAGTCTCTTTTATGTGCTCATATTGTAAAATCAACCCAAGAACAAGGAGGGGTAGGTGTCTATATTGACACTGAGGCCTCCTTGGATACTAGGTTTTTAAATGCAATAGGGGTAGATACCAATAAGATGATATACATTCCTATTGACACTTTAGAAGATGTTTGGGCCACAGTTGAAAACGCTGT…
OM-RGC.v2.004296358__42-864	OM-RGC-v2	K03553	recA; recombination protein RecA	Bacteria	TTTTACGGCTGATTTGATTCAGCAATTAAACAAAGAATGTGGCACGCGTGTCGCATATAATCTATCTACAGATGATTCTCCAACTCATGTTAATCGATGGATTGGCACAGGTTCTAGACAACTCGATGCAATTATCTCAAACAGACCAGACGGAGGCTTTCCTGAGGGTCGTATAGTCGAGATCTTTGGCCCCCCGTCCATTGGAAAGTCGCATATCGCAATCCAGGTTGCAAGAAGTACACAAGACATGGGCGGGATTGTTGTGTATATTGACACTGAGAATGCAACGAGCGTAGACAATCTTCAATTATTAGGTGTGAATATCAAACAGCGCTTTGTATATGTTGATACGCATTGTACTGAAGAAGTGTTATCCATCACCGAGGCAACTATCATGAA…
OM-RGC.v2.004302144__39-858	OM-RGC-v2	K03553	recA; recombination protein RecA	Bacteria	TACTTCAGATCTGATTCAATCGCTTAATAAAGAACACGGTTCTAAAGTTGCATATAATTTAGCTTATGATATCTCTCCAACCCATGTTAAAAGATGGATTAGCACTGGATCTAAGCAGTTGGATTATATTATTTCTAATCGACGTGATGGAGGTCTTCCGGAAGGTAGAATTATAGAAATTTTTGGACCGCCATCAATCGGAAAATCACATTTGGCAATTCAGATTGCTAGATCTACTCAACACATGGGTGGAATTGTGGTCTACATTGACACTGAGAACGCGACCTCAGTCGAAAATCTTTCAGCATTGGGGGTTGATATTGAGAAACGTTTTGTCTATGTGGATACGCATTGTACTGAGGAGGTACTTTCCATTGCTGAAGCTACTATTATGAAAGC…
OM-RGC.v2.004308273__36-855	OM-RGC-v2	K03553	recA; recombination protein RecA	Bacteria	TACTAGCGAGCTAATTACTTCGCTAAACAAAGAGCATGGCAATAAGGTTGCTTACAATCTTGCCTATGATGACTCTCCCACCCATGTGAATAGGTGGATTTCGACAGGCTCCCGTCAGCTAGATTACATTATCGCTAATCGACCTGACGGAGGTCTGCCCGAAGGAAGGATCGTAGAAATCTTCGGTCCTCCTTCTATCGGAAAGTCACACATAGCAATTCAGATTGCAAAATCTACCCAAGACATGGGTGGAATTGTTGTTTATATCGACACTGAAAACGCAACCAGCGTTGAAAATCTTTCTCTGCTGGGTGTTGATATCAAAAAGAGATTTGTTTACGTTGACACACACTGTACTGAAGAAGTTTTGTCCATTGCTGAGGCTACTATTTTAAGAGC…
OM-RGC.v2.004313950__51-867	OM-RGC-v2	K03553	recA; recombination protein RecA	Bacteria	TACTGCTGATTTAATTGACTCGCTCAACAAAGAGTTGGGAGAAAGAGTCGCTTACAACCTTGCGTATGATGAATCTCCTACGCATGTCAACAGGTGGATTTCTACCGGCTCTAGATTGTTAGATTATATTTGTTCTAACAGAAGAGATGGGGGTCTTCCTGAGGGTAGGATCGTAGAGATCTTTGGCCCACCGTCAATTGGAAAGTCGCACATAGCCACCCAGATCGCAAGAACTACGCAACGTCTGGGTGGAATTGTAGTTTATATTGATACCGAGAACGCAACCTCTGTTGAGAACCTGGGTATGCTAGGCGTCGATGTATCTAAGAGATTCGTATACGTTGATACGCACTGTACTGAAGAGGTGTTATCAATCGCTGAAGCCACGATCATGAAGGC…
OM-RGC.v2.004328026__54-870	OM-RGC-v2	K03553	recA; recombination protein RecA	Bacteria	CACATCAGATTTAATAGCATCTTTAAACAAAGATCACGGATCTCGTGTTGCATATAATCTAAGTCAGGATGAATCACCAACACATGTAAAAAGATGGATTAGCACCGGATCAAAGTTGCTTGACTATATCTGTTCTAATAGAAAAAATGGCGGTTTGCCTGAAGGCAGGATTGTAGAGATATTTGGTCCGCCTTCGATTGGAAAGTCCCATATCGCAACTCAGATAGCTAGGACTACTCAGGCAATGGGTGGAATTGTTGTTTATATTGATACAGAAAACGCAACTTCGGTAGAAAACCTTGCCATGTTAGGTGTTGATGTTTCAAGACGATTCGTCTATGTTGATACACACTGCACAGAAGAGGTGTTTAAAGTAGCCGAGTCTACAATTTTAAAAAC…
OM-RGC.v2.004331597__27-846	OM-RGC-v2	K03553	recA; recombination protein RecA	Bacteria	TACGCAGGATCTTATCAAATCACTCAATAAAGAAGCAGGTTCGCGAGTAGCTTATAATCTCGCCCACGACACTTCACCAACTCACGTTAAGCGTTGGATTAGTACAGGCTCTAGGCTGTTGGATTATATTGTATCTAACAGAAGAGAAGGTGGGTTACCAGAAGGCAGAATAGTCGAAATATTCGGTCCGCCCTCAATTGGAAAGTCTCATATCGCTATACAGATTGCAAAATCTACCCAGGATTTAGGAGGTATTGTTGTCTATATCGATACCGAAAATGCAACGTCTGTTGAAAATCTTGAGCTGCTCGGTGTCGATATTAGCCAAAGATTTGTTTATGTTGATACACACTGTACAGAAGAAGTGTTGTCAATTGCTGAAGCCACGATATTAAAAGC…
OM-RGC.v2.004334779__48-864	OM-RGC-v2	K03553	recA; recombination protein RecA	Bacteria	CACTGCAGATCTGATTAATTCACTTAACAAGGATCTAGGATCACGAGTAGCATATAACTTGGCTTACGATGAGTCGCCAACTCATGTAAACCGATGGATATCTACGGGTTCAAAGCTTCTCGACTATATCTGTTCAAACAGAAGCGATGGTGGACTGCCTGAAGGGAGGATCGTAGAAATCTTCGGACCACCCAGCATTGGAAAGTCTCACATCGCAACTCAAATTGCTAGAACAACCCAGCAGATGGGAGGAATCGTAGTTTATATTGATACTGAGAACGCAACTTCTGTTGAAAACTTAGGAATGCTAGGAGTCGATGTGTCTCAGCGTTTTGTGTACGTTGACACACACTGCACAGAGGAGGTGTTGTCAATTGCGGAGGCGACGATCATGAAGGC…
OM-RGC.v2.004351601__69-909	OM-RGC-v2	K03553	recA; recombination protein RecA	Bacteria	AGTCGCTATGGGCGACATGATTAAGCGTTTAAATAAAAAGTACGGCATGCGTGTCGCACATGATTTGAACGAGGAAAACCCAACAGAGGTTAAAGAGTGGATCCCCACTGGTTCCCGATGGCTAGACTCGGTCATCTGCAAGGGGCAGATGGCTGGTATCCCTGTTGGTAAGATTACTGAGGTTGCAGGACTATCCGCAACAGGTAAGAGTTATTTAGCAGTTAATATCGCTGCGAATGCTCAAAAGATGGGCCACTATGTCGTCTACTTTGACGCGGAAAGCGCAATAGACCCCGAATTTATTAGAAAAGCCGGCGTGGATACAGATCCAGAAAAATTTATGTATATCCAAGCAGTTACGGTTGAACAAGTGCTTGAGATGATGGAAGATTTCATTGG…
OM-RGC.v2.004354846__60-897	OM-RGC-v2	K03553	recA; recombination protein RecA	Bacteria	CGCCATGGGTGACATGATAAAGAGATTGAATAAGAAGTATGGTATGGAAGTCGCTCACAACTTGAACGAGGCCAACCCAACGGAGGTAAAGGAATGGATACCTACGGGCTCTAGGTGGCTAGACTCTATCATCTGTAAGGGAAGAATTGCGGGTATACCTGTGGGCAAATTTACTGAGATAGCTGGCTTGTCTGCGACGGGAAAAAGCTATTTGGCAGTCAATATCGCAGCCAATGCCCAGAAGATGGGGCATTATGTTGTCTATTTTGATGCAGAGAGCGCCATCGATCCCGAGTTTATTAGAAGCGCTGGTGTGGACACCAGCCCAGAAAAGTTCATGTACATCCAGGCGGTTACTGTTGAACAAGTTTTTGAGATGACCGAGGAGTTTATTGGTTC…
OM-RGC.v2.004356001__27-846	OM-RGC-v2	K03553	recA; recombination protein RecA	Bacteria	CACATCTGAATTAATTCAACAGCTAAACAAGGACTGCGGTCAGCGTGTAGCTTATAATCTATCAACAGACGATTCACCAACACATGTTAATCGCTGGATCAGCACAGGGTCGCGTCAGCTTGACACCATCATTGCGAACCACTTAGACGGTGGATTACCAGAAGGACGAATCGTAGAGATCTTTGGTCCGCCTTCTATTGGCAAGTCGCATATCGCGATTCAACTAGCTGTTGCAACTCAAAAGATAGGTGGCATCGCTGTCTATATCGATACTGAGAATGCAACATCTGTTGAAAATCTTTCTCTTCTTGGTGTGGACATTAAACGGAAGTTTGTATATGTTGATACTCACTGTACTGAAGAAGTTTTGTCAATTGCTGAGGCCACAATTATGAAGGC…
OM-RGC.v2.004356005__45-864	OM-RGC-v2	K03553	recA; recombination protein RecA	Bacteria	TACATCTGATCTTATAAAAGCATTAAATAAAGAGCAAGGATCTAGAGTTGCATACAATTTAAGTACAGATGAGTCTCCTACAAGTGTTGACAGGTGGATATCTACTGGCGCAAAAATGCTTGATTATATTTGTTCAAATAGAAGAAATGGTGGGCTGCCCGAGGGCAGGATAATTGAAATATTTGGTCCTCCATCTATTGGAAAGTCTCACATAGCCATACAAATAGCACGAACAACCCAGCAAATGGGTGGAATAGTTGTCTATATCGACACAGAGAACGCAACATCTATTGAAAACTTAGAGATGCTTGGTATTAATATCAAGAATAGATTTGTATATGTTGATACTCACTGTACAGAAGAAGTATTTACAATTGCTGAATCAACTATTCTAAAAGC…
OM-RGC.v2.004360686__78-780	OM-RGC-v2	K03553	recA; recombination protein RecA	Bacteria	AAATAATAAAGAATCTCATTATAATTTTGAAGAGACCATTTCTTATATAGTACCAAGTGGAAGTTTAATATTTGATTACAAGCTAGACGGAGGTCTAGGTACAGGATTGCATAGGTTTTGCGGCATGAACGAAGGAGGTAAAACAAGTTGTGCCTTGCAATTCATGAAAAACTTTTTGGAAATTGAAGGTCAAAACAGAAAAGGTTTTTACATAAAAGCTGAAGGTAGGCTTAGCCCTAATATGGTAGCAAGGTCAGGAGTGAAATTTGTTTATTCTGCAGAAGATTGGGTGGAAGGGACATGTTTTGTCCTTGAATCCAATATTCATGAAACAGTATTTGATGCCATGAGAGAACTTGTTGGCAAAAATCAAGAAAAAAATAAATACTTTTTCATATT…
OM-RGC.v2.004364363__99-867	OM-RGC-v2	K03553	recA; recombination protein RecA	Bacteria	TCACGGTGTCTTGGACCACAATTTGGCAAGTGGCTTTACAGACTCTAGTGACAGTAAGTACAAGAATGGAGGATTTCCACTTGGGAAGCTCGTCTTACTGTACGGCAATGAAGGTTCTGGAAAGTCTTCTATAGCATATAGGACTGTTGGCTCTGCTCAGAGAATGGGTTACAGATGTGCGTGGATAGACAGTGAACACTCATTTTCAGATCAGCTTGCAGAGGTAAATGGAGTCGATAAAAGTTCTTTATTTTACAGTAATTTAATAGACGAGGAGAGTCCAGACAAAACAAATTCTGCAGAAGAGATAATGGATCTTATCGTTGACGTATGTAAATCTGGAGACATTAACGTTTTAGTTCTAGACTCTGTAGCTAATCTTGTACCTCAAAAAGTACT…
OM-RGC.v2.004374437__30-846	OM-RGC-v2	K03553	recA; recombination protein RecA	Bacteria	TACATCAGACCTTATAAGTGCACTAAACAAAGAACAAGGATCAAGAGTTGCATATAATTTATCGACAGATGAATCACCAACACATGTCAAGAGGTGGATATCAACTGGATCACAGCTCTTGGATTATATATGCTCCAATAGAAGGGGTGGTGGTCTGCCAGAAGGTCGAATAGTTGAGATCTTTGGTCCGCCATCAATTGGAAAGTCTCATATAGCAACACAGATTGCGCGGACTACTCAGCAGATGGGCGGCATAGTAGTGTATATAGATACAGAAAATGCAACATCTGTTGAGAACTTAGGAATGCTAGGGGTTGATGTTTCAAAGAGGTTTGTGTACGTTGACACGCACTGTACAGAAGAAGTACTCTCCATTGCCGAGTCGACTATTATGAAAGC…
OM-RGC.v2.004378439__33-852	OM-RGC-v2	K03553	recA; recombination protein RecA	Bacteria	TACGGCAGAACTAATTTCTCAACTTAACAAGGACTGTGGTTCAAAAGTTGCATATAATCTAGCATATGATGATTCACCAACCCATGTCAATCGATGGATTAGTACAGGGTCTAGGCAGCTTGATACGATTATTGCAAACAGAATAGACGGTGGATTCCCTGAAGGCAGAATTGTTGAAATTTTTGGTCCTCCCTCTATCGGTAAATCGCACATCGCAATCCAACTAGCCGTAAGTACGCAAAGGGTTGGTGGAATAGTAGTCTACATCGATACTGAAAACGCAACATCCGTTGAGAATCTATCGCTGCTAGGCGTTAATATCAAGAAGAGGTTTGTGTATGTTGACACGCATTGCACAGAGGAAGTCCTAAGCATTGCGGAAGCAACAATCATGAAGGC…
OM-RGC.v2.004381960__45-858	OM-RGC-v2	K03553	recA; recombination protein RecA	Bacteria	TGCAGACCTAATAGCTTCTCTTAATAAAGAAAGAGGCTCTCGCGTAGCCTATAATCTCAGTCAAGATGAATCTCCGACACATGTAAATAGATGGATCAGCACTGGATCTAAGCTTCTAGACTATATTTGCTCAAATAGAAGAGACGGCGGTCTTCCTGAAGGAAGAATTGTAGAAATCTTCGGCCCTCCTTCTATCGGTAAATCACACATAGCTACTCAGATTGCAAGAACTACACAGCAACTGGGTGGCATAGTTGTATATATTGATACTGAAAATGCTACATCTGTTGAAAACTTAGGAATGCTTGGTGTAGACGTATCGAACAGATTTGTTTATGTTGACACTCACTGCACAGAAGAGGTTCTTTCGATTGCTGAAGCTACAATTATGAAAGCAAA…
OM-RGC.v2.004390886__42-855	OM-RGC-v2	K03553	recA; recombination protein RecA	Bacteria	AGCAGATTTAATATCAGCTCTAAACAAAGAGCACGGCTCTAGAGTTGCATATAATCTTAGTCAAGATGAATCTCCTACACACGTTAATAGATGGATATCTACAGGATCAAAACTATTAGACTATATCTGTTCAAATAGAAGAGACGGCGGGTTGCCAGAAGGAAGAATAGTAGAAATATTTGGACCACCTTCGATTGGAAAGTCTCATATAGCAACACAAATAGCAAAAACAACTCAAGACTTGGGCGGAATAGTAGTCTATATTGATACTGAAAATGCAACATCAGTTGAAAACTTGAGAATGCTAGGTGTTGACGTCTCTACACGGTTTGTATATGTTGATACACATTGCACTGAAGAAGTTCTTTCGATTGCAGAGTCTACAATAATGAAAGCAAA…
OM-RGC.v2.004394325__120-861	OM-RGC-v2	K03553	recA; recombination protein RecA	Bacteria	TGCTCGTGGGTTTCTTGATTCTGACAATAGTAGATATAAGAATGGGGGGCTCCCGCTTGGTAAATTGGTTCTTTTGTATGGGAATGAAGGAGGGGGGAAGTCAAGTCTTGCATACAGGACGGTTGGGTCTGCTCAGAGAATGGGATATAGGTGTGCATGGATTGATAGTGAGCATTCTTTTTCCGACCAACTTGCCTCTGTTAATGGAGTTGATCGTAGCGTATTGCTATATAGTAATCTTATTGATGTAGATAATCCAGATAAAACTAATTCTGCTGAAGAAATAATGGATATGATTGTTGACGTTTGCAACAGTGGAGACGTCGACGTTCTTATCCTTGATTCTGTAGCTAACCTTGTTCCGCAAAAAGTCTTGGATCATGGGGCGGATAAAGAGAC…
OM-RGC.v2.004405923__72-861	OM-RGC-v2	K03553	recA; recombination protein RecA	Bacteria	AGCGATGAAACAGGCCCTTACCCAAGTAGAAAAGCAATTTGGTAAGGGGGCCATAATGCGGTTGGGTGAATCCAACGTTGTTGACGTAGATGTAATTCCAACTGGCTGTCTCTCCTTAGATGCAGCACTAGGCATCGGTGGTGTGCCGCGCGGACGGGTTGTTGAAATGTATGGACCTGAATCGGCGGGTAAAACAATGTGTGCGCTTAATATGGTTGCTCAAGCGCAAAAGCAGGGGGGAATCACGGCTTTTGTTGACGCTGAACACGCTCTCGATGTTGGTTTTGCGAAAAAACTGGGCGTTGACGTCGAAAACTTATTAGTGGCTCAACCAGATTGTGGAGAAGAAGCTCTTGAGATCACTGACACTTTGGTTCGAAGTGGAGCCCTCGACCTGAT…
OM-RGC.v2.004407593__27-843	OM-RGC-v2	K03553	recA; recombination protein RecA	Bacteria	TACCTCCGACTTAATACAAGCACTTAATAAAGAAAGCGGTATGCGAGTTGCATATAATTTATCGGTGGATGAGTCACCAACACACGTTAAACGGTGGATATCTACAGGTTCAAAGCTTTTAGATTATATCTGTTCGAATAGGCAAGGCGGCGGCTTACCAGAAGGTCGAATTGTAGAAATTTTTGGCCCTCCATCTATTGGAAAGTCTCACATAGCGACACAGATTGCACGAACTACTCAACAAATGGGCGGGATAGTAGTATACATAGATACAGAAAACGCAACCTCTGTTGAAAACTTAGGGATGTTGGGGGTTGATGTGTCAACAAGGTTTGTGTACGTTGACACACACTGCACAGAAGAAGTACTTTCCATTGCAGAATCTACTATAATGAAAGC…
OM-RGC.v2.004415030__39-822	OM-RGC-v2	K03553	recA; recombination protein RecA	Bacteria	CTCATTCGAGGATGCATTAGAAAGATTAAACAAGCAATACGGTAAAGGTACTGTATTGTCATTAGGAAGTAAGTCTGAAGGGACGTACGATGCAATTAGTACAGGATCAATAGGTTTTGACTGGAGAACATTGGGCGTAGGAGGATTTGTAAAAGGTAAAATGTATGAACTCATGGGTTGGGAGGGTACAGGTAAGTCTACTATATGTGGACATGCTGTAGCCAGTTGCCAATCTAAAGGAGGTAAAGTGGTATATATTGACGGTGAACATGCTGTTGATACAAATTACTTTAATTCATTAGGTGTGGATACTAACACTATGATGATTGCACAACCTTCTTGCGGTGAAGAGGGTTTCAACATTGCAGTGGAGTTAATGCAAACAGGTGATGTAGATCT…
OM-RGC.v2.004419290__27-843	OM-RGC-v2	K03553	recA; recombination protein RecA	Bacteria	TACAGCTGATTTAATCAAAGCGCTTAATAAAGAAAGCGGTATGCGAGTTGCATATAATTTATCAGTTGATGAGTCACCTACGCACGTAAATAGATGGATTTCTACAGGATCTAAACTATTAGATTATATCTGTTCTAATAGGCCGAATGGTGGTCTACCTGAAGGGCGAATTGTAGAGATATTTGGTCCACCATCTATTGGTAAATCACACATAGCAACACAAATTGCAAGAACAACTCAGTCAATGGGAGGTATTGTCGTATATATCGATACAGAGAATGCAACATCAGTTGAAAACTTAGGAATGCTCGGTGTTGATGTTTCTAAACGCTTTGTTTACGTTGATACACATTGCACAGAAGAAGTTCTTTCAATAGCTGAGTCGACTATTATGAAAGC…
OM-RGC.v2.004423464__21-837	OM-RGC-v2	K03553	recA; recombination protein RecA	Bacteria	TACCTCGCAACTTATAAAGTCTTTAAATAAAGATTACAAGACAAAAGTTGCTTACAATTTAGCAGAAGATGAAAGCCCAACACAAGTAAAACGCTGGATATCTACCGGTTCTAAATTGTTAGACTATATTTGTGCAAATCAAGAAAACGGAGGTTTTCCAGAAGGACGCATTGTTGAAATGTTTGGGCCTCCATCAATTGGAAAATCGCACATTGCCACACAAATTGCAAGAAGTACTCAGAAGATGGGTGGTATTGTTGTTTACATCGATACTGAGAACGCAACAAGTATTGAAAATTTAGGCAATTTAGGCGTGGATGTTTCGCAAAGATTTGTATATGTAGATACGCATTGCACTGAAGAAGTGCTCGACTTGGCTGAAAAGACTATTCTTAAAGC…
OM-RGC.v2.004423897__27-843	OM-RGC-v2	K03553	recA; recombination protein RecA	Bacteria	CACATCTGAATTGATATCAGCATTAAACAAAGATTACGGATCTCGGGTGGCTTATAATTTAAGTCAAGATGAAGCTCCAACACATGTTAGAAGGTGGATATCTACTGGATCAAAATTACTTGACTACATTTGTTCCAATAGAAGGGACGGCGGTCTTCCTGAGGGCAGAATTGTGGAAATATTTGGCCCTCCATCCATCGGAAAGTCACACATAGCGACTCAAATAGCAAGATCTACCCAAAATATGGGAGGAGTTGTTGTTTATATTGATACAGAAAATGCCACATCTGTTGAGAATCTACAGATGCTAGGTGTCAATGTAGCGGAAAGGTTTGTTTATGTGGATACACATTGCACAGAGGAGGTCTTTCAGGTAGCAGAATCAACCATATTGAAGGC…
OM-RGC.v2.004435644__30-846	OM-RGC-v2	K03553	recA; recombination protein RecA	Bacteria	TACTTCTGAGCTAATAAGATCACTTAATAAAGATCACGGTCAGAGAGTGGCTTATAATCTTTCAACAGATGAGTCTCCAACTCACGTAAATCGCTGGATTAGCACGGGATCTAGACTTTTGGATTACGTATGTGCAAATAGAAGAGATGGAGGCTTGCCCGAAGGTAGGATTGTAGAGATTTTTGGTCCACCTTCAATTGGAAAGTCTCATATTGCAACTCAAATAGCGCGAAGCACACAGAAGATGGGCGGTATTGTCGTATATATAGACACAGAAAATGCAACTTCAGTTGAAAACTTACAAATGTTGGGTGTAGATGTATCTAAGCGATTTGTATATGTAGACACACATTGTACTGAAGAAGTTTTCCAAGTTGCAGAATCAACAATAATGAAAGC…
OM-RGC.v2.004444448__210-990	OM-RGC-v2	K03553	recA; recombination protein RecA	Bacteria	AGCGCTTGAAAATGCATTATCACAAATCGATAAAGCATTTGGATCAGGGGCAATTATGCGTCTCAATGGTGATGACAATAATTCGATTCCAGCCATTTCAACGGGTGCAATTAGTTTAGACCTCGCACTTGGCGGTCGAGGAATGCCAAGAGGCAGAATCATCGAAGTATTTGGCCCAGAATCATCGGGCAAAACAACGCTTGCGTTGAATGTTATCGCGCAAGCACAAAAAAATGGTGTTGCTGCTTTTATCGATGCGGAGCATGCGCTCGATCCTATGTGGGCGAAAAAACTTGGTGTCGATGTTGATGCACTTCTTGTTTCTCAACCAGATACTGGCGAACAGGCACTTGAAATTTGCGAAATGCTCATCCGTTCAAACGCGGTCGACATTGTTGT…
OM-RGC.v2.004448708__87-903	OM-RGC-v2	K03553	recA; recombination protein RecA	Bacteria	TCAACAAATAGTTGATGCTCTTAATAAATCTATTGGCGATGTCGCTTATATTATCGGTAGTGATGATTCGCCCACCGAAGTTAAAGAATGGTTATCAACCGGAAGTACGGTTTTGGATTCTATCATAAACAACAAACCAGATTGTGAAGGTGGAATACCAGTAGGTAAACTAGTAGAAATAAGTGGAGATGCAGCAACAGGAAAATCTCTCATATCATATTTGATTTTGAAAGATTGTGCAGACAAGGGTGGCATACCGGTATTGATTGATACAGAAAGTGCTTGTAACTTTGATTTTTTGAGAATGCTAGGATTGGAACCAAACAGAAATCTTATCTATGTTCAACCGGATAGTATTGAAGATGTTTTCAAAGCTATAGAAGAATTGATTAGAAAGAT…
OM-RGC.v2.004449830__21-840	OM-RGC-v2	K03553	recA; recombination protein RecA	Bacteria	TACTTCACAATTAATCAAGTCTTTAAATAAAGATTACAAGACAAAAGTTGCTTATAACTTAGCTGTGGACGAAAGTCCGACTCAAGTAAAAAGATGGATCAGTACAGGATCTAAAATGCTTGACTATATCTGTGCTAATAAAGCAAATGGAGGCTTTCCTGAAGGGAGGATTGTGGAGATATTTGGGCCTCCGTCAATTGGTAAGTCTCATATTGCTACACAAATAGCAAGAAGCACCCAAACCATGGGCGGAATTGTAGTTTACATTGACACTGAAAACGCAACGTCTATTGAAAACTTAGGAAATCTGGGTGTAGATGTCTCCCAGAGATTTGTTTATGTTGATACACATTGTACAGAACATGTGCTTGATTTAGCTGAAAAGACAATTTTGAAAGC…
OM-RGC.v2.004450240__30-441	OM-RGC-v2	K03553	recA; recombination protein RecA	Bacteria	GATTACAGAGAGCCAGGCTCAAAGGGAAATTTCAAAGTTTTTTGGGCCAGACACTATATTTTTTGATGGAGATATAAATATAGGGAAATATGACTATATACCAACTGGAAGCCCAGCTTTAGATGAGGCAATCGGGATCGGCGGAATACCGAGGGGGCGGATTATTCAGCTGGCGGGGAAGGAGAGCTCTGGAAAGACAATGTTGGCATTATCATGTATTAAATCTTATTTAGATTCGAATCCAAATAATACAGCATTGTTTATTGATGCAGAATATACATATGATCCAGAGTGGGCCGCGAGTCAAGGCGTAGATATATCACGCGTTATGGTTATAAAGACAAATGATGCAAAGGCAATATTTGAAGGGCTGATTGGGACGATGAAGGTAAACTCTGT…
OM-RGC.v2.004450240__447-915	OM-RGC-v2	K03553	recA; recombination protein RecA	Bacteria	GAATATGAAGGGAATATTGGACTATGTAATAGACGGGTCTGACCCTAAATTCAAAGACTTAGGAATTATAATATTAGATTCAATTGCTGTTTTAAATACTCCAATGGAGGTTGCCGCAGCTATAGGTAAGGCGAATATGGCTCCAATTCCTAGGTTTTTATCCACTGAGCTAAAGAAGCTAACGCCAATGTTAGCAAAGTCTAATGTGGCATTTGTAGGAATAAATCAAGTTAGAGTGGACTTAGGAAAGATGTTTGGAGACCCAACCTCTTCTCCGGGAGGAAAAGCCTTAAAGCATGCGTGTAGCCTTATGATAAATATAGCTCCAATATTTAGTTCAGATAGCCAGATTACAGATAGCAATGGAAACAGAATAGGGCATAAGGTTAGGGCCAAGAT…
OM-RGC.v2.004455977__132-867	OM-RGC-v2	K03553	recA; recombination protein RecA	Bacteria	ATATGGTCAAGATGCCAATAATGTGGATCTTAATGATTTAAGTAATTATGATCCAACGAAATCGTTGGGTTTACCAGCGGGGCGGTTGGTGGAGATATTTGGAGCGGAAGCAGGAGGGAAAAGCTCTCTTGCTTACCGAGTCTGTGGTTATGCTCAAAAGGCAGGCGGGAATGCTGCATGGATAGACACAGAACATTCCTTCAAAGATAGCCTTGCAGAGCTAAACGGGGTTGATATTGATGAGTTATGGTATAGCAGTTTATATGATGAAAATGATCCAGATAAGAATTTCTTTGCAGAAGATGTAATGGATAATATTGTAGAGCTTTGTAAAGAAGGTTTTAAAGTTGTTGTTCTCGATTCAGTTGCCAATCTCATTCCACGGGAAGTGGATGAGAA…
OM-RGC.v2.004457061__54-876	OM-RGC-v2	K03553	recA; recombination protein RecA	Bacteria	AGTATTAGCAGAAAGTTTAAATTCTGCATATAAAGACGAAGGAAAAGTAGCATTCTTTCTTAACGAAGGAGATGACCCTTCCTTGATTTCCGATTGGATTCCAACTGGAAGTAGTTTATTGGACTTAGCAATTTCCAATCGTCCCAATGGTGGAATACCTGTGGGTAGAATTACCGAAGTGACTGGTTTGGAGCAAAGTGGTAAAAGTTTATTGTGTGGACATATTCTAGCAGAAACTCAAAAGAAAGGTGGAGTCGCAGTTTACATCGATACAGAAACAAGTGTTAGCATTGAATATTTGACTGCAATTGGAGTTGATACGTCCAAGTTATTGTATGTTCATGTAGATACTGTAGAAGATATTTTTGCGACTATTGACAACATTATTGCAACAATTCG…
OM-RGC.v2.004474865__18-402	OM-RGC-v2	K03553	recA; recombination protein RecA	Bacteria	TACAATGGGAGATGCGGAAAAGGAGCTTATAAAGTTCCTTGGCGAAGATACGGTATTCTTAAATGGAGATGTCAGCATAGGGAGGTATGAGGCAATAGGAACCGGAAGTCCTCTTTTAGACCACGCCATAGGAATTGGTGGCGTTCCAAGAGGCAGAATAACTCAGTTGGCTGGAAAAGAAAGCTCCGGAAAGACCATGCTTGCTTTATCATGCATAAAGACTTTTCTGGATGAGAATCCGGAAAACACTGCTTTATTTATAGATGCGGAGTTTACATATGATCCAAAGTGGGCAGCCTCTTTGGGCGTTGACACATCAAGAGTTATGGTTTTAAAAACAAATGACGCTAAAAAGATTTTTGAGGGGCTACTTGGAGTAAGCAGC
OM-RGC.v2.004474865__417-900	OM-RGC-v2	K03553	recA; recombination protein RecA	Bacteria	TGGAAAGACCACAAAAAAAGTAATGGGCATATTGGACTATGTTATAGAGGGCACCTCAGAAAGATTTAAAAACTTAGGTGTAGTCGTATTAGATTCCATTGCTGCATTAAACACGCCAATTGAAACAGTGGCTGAAATAGGCAAGGCAAACATGGCACCAGTGCCCAGGTTTCTATCGACAGAGCTAAAGAAGCTGACTCCAATTGTTGCCGAGTCAAATGTTGCATTTATTGGCATAAACCAAGTTCGTGTGAACCTAGGCCAGATGTATGGAGACCCCACGTCATCTCCCGGCGGAAAAGCCCTGAAGCACGCCTGCAGCCTTATGGTAAATATGGCTCAAATATCTGGTGCTGATAGCTACATAACTTCTGATTCTGGAGACAGAATTGGGCACAA…
OM-RGC.v2.004482083__42-855	OM-RGC-v2	K03553	recA; recombination protein RecA	Bacteria	AGTAGACTTGATTAAGTCTCTAAACAAGGAAAACGGGTCAAGAGTTGCTTATAATCTAAGCGTTGATGATTCACCAACCCATGTTAAGAGGTGGATTAGTACAGGTTCAATGCTCTTAGATTACATTTGTTCTAATAGAAGAAATGGCGGTCTCCCAGAGGGCAGGATTGTAGAGATATTTGGGCCTCCATCCATTGGAAAGTCCCATATTGCAACTCAAATTGCACGAACAACACAGCAAATGGGGGGAATTGTAGTTTACATCGACACTGAGAATGCAACATCAGTTGAAAACTTAGGCATGCTAGGCGTCGATGTTGCAAAAAGATTCGTATATGTAGATACTCACTGCACAGAAGAAGTTCTCTCCATAGCTGAAGCAACAATTATGAAAGCCAA…
OM-RGC.v2.004483371__15-900	OM-RGC-v2	K03553	recA; recombination protein RecA	Bacteria	AACAGAAAGTGAAGCAGAAAAGCAGATTAAAAAATTCTTCGGAGAAGGAGTTGTATTTTTTGATGGAAGTATTGAGACTGCGGGATCATATGAGGCTATAAGCACCGGCAGCCCTGCGTTAGATGAGGCGATAGGCATAGGCGGCATTCCAAGGGGCAGGATAACGCAGCTTGCTGGCCAAGAGAGTTCTGGTAAAACAATGCTTTCTCTTTCTTGTATAAAAAATTATTTAGATCAAAATCCTGAAAATACAGCTTTATTCATTGATGCAGAATATACATATGATCCAGAGTGGGCTGCAAGTCAGGGGATTGACGTTTCTAGAGTGATGGTAATAAAAACCAATGATGCGAAAGAGATATTTGAGGGGCTCCTTGGGATAAATAAGGTTAACTCTGT…
OM-RGC.v2.004485332__54-876	OM-RGC-v2	K03553	recA; recombination protein RecA	Bacteria	TGTACTTGCTGAGAGTTTGAACAAAGCATATAAAGACGAAGGCAAGGTTGCCTTTTTCTTGAGTGAGGGTGATGATCCATCACTTATCACCGATTGGATTTCAACGGGTAGTAGTCTTCTTGACTTGGCAATTTCCAACCGACCTGAGGGGGGAATCCCTGCCGGTAGGATTACGGAACTCACGGGACTGGAGCAGAGTGGAAAGAGTCTACTTTCAGGTCACATTCTTGCGGAAACACAAAAGAAAGGTGGAGTCGCAGTTTTGATTGATACGGAAACGAGTGTATCAGCAGAATACTTAACGGCAATTGGAGTGGATACGGAGAAACTTCTTTATATTCATGTGGATACTGTTGAAGATATTTTTGCAACGATTGATAACATAATTGCAACTATTAG…
OM-RGC.v2.004485656__57-891	OM-RGC-v2	K03553	recA; recombination protein RecA	Bacteria	TCTCACCGATATTATTGTAGACTCCCTTAATAAGAAGATAGGTGATGTTGCCTATATTATGGGAAAGGGAGAAAGCCCTGCTGAAGTAAAGGAGTGGCTTTCTACTGGCTCCACTGTTTTAGACACGATTATTTCTAATGACCCCGAAGCTCCTGGCGGTATACCTGTTGGTAAGTTAGTAGAAATAAGTGGTGAAGCTGCCACAGGTAAATCACTTTTATCATATATGATTTTGAAAGATTGTCAAGATAGAGGTGGTATACCAATTCTTATTGATACGGAAAATGCAGCTAATTGGAGTTTTTTAAAGTTGCTTGGATTAAAGGAACAAGCAGAAGGTGGTAACCTTGTATATCTGCAACCCGAAACCATTGAAGAAGTGTTTCAAGGTATTGAGGA…
OM-RGC.v2.004486257__81-867	OM-RGC-v2	K03553	recA; recombination protein RecA	Bacteria	TAAAGAAAACGCAGATAAGCATCACAACTTCGAAGAAGAGGTAGATTACAAAGTCTCGACAGGAAGTCTAATGCTAGACATCGCTACTGGAGGAGGACTTGGCCCGGGCTTACATAGGTTCTGTGGGATTAACGAAGGAGGCAAAACTTCTGAGGCGCTTGAAGTTTGCAGAAATTTTCTATCTTCTGTCCCCAATAGTAGGGCTATGCTTGTCAAAGCAGAAGGCCGGTTGTCTCCAGAAATGAAGCAGAGATGTGGAGTTGATTTTGTTAACGACCCAAGCGAATGGAAGAATGGCAATTGTTTTGTCTTCGAATCAAATATTTACGAGACTGTTTTTGAGTTAATGAAGAAGCTGGTCGTCAGCAACCATGAAGACGTTAAGTATCTTTTTATAAT…
OM-RGC.v2.004487013__33-846	OM-RGC-v2	K03553	recA; recombination protein RecA	Bacteria	GTCTGAGTTAATATTATCTCTAAACAAAGAACATGGGTCAAGAGTAGCATATAATCTTAGTCAGGATGAGTCTCCCACACACGTAAAGCGCTGGATATCAACTGGATCAAAACTTTTAGATTACATTTGCTCCAATAGAAGAAATGGCGGCCTTCCAGAAGGCCGTATAGTAGAGATATTTGGCCCACCATCTATTGGAAAGTCACACATAGCGACACAGATAGCAAGATCTACACAACAGATGGGAGGAATTGCTGTCTATATAGATACAGAAAATGCAACATCAGTGGAAAATCTACAAATGTTAGGAGTTGATGTATCCAATAGATTTGTATATGTGGATACACATTGCACAGAGGAAGTCTTCAAGGTCGCAGAGTCTGTGATTCTCAAGTCAAA…
OM-RGC.v2.004488418__18-414	OM-RGC-v2	K03553	recA; recombination protein RecA	Bacteria	TACTATGGGCGAAGCAGAAAAGGAGCTTATAAAATTTTTAGGAGAGGATACTGTTTTTTTAAATGGAGATGTTAGCATTGGAAAGTATGAGGCAGTAAGCACAGGAAGCCCCCTTTTAGATCACGCCATAGGCATAGGTGGCATACCACGCGGAAGAATAACCCAACTTGCCGGCAAGGAGAGTTCTGGAAAGACAATGCTTGCTCTTTCTTGCATAAAGAGTTTTTTGGATGCAAACCCAAGCAATACTGCGTTATTTATAGATGCCGAATTTACATATGATCCAAAATGGGCTGCTTCGCTTGGGGTAGATACATCTAGAGTTATGGTTCTCAAGACAAATGATGCAAAGAAGATATTCGAAGGATTACTTGGAATAAGTAGCGTAAACTCTAGA
OM-RGC.v2.004488418__456-900	OM-RGC-v2	K03553	recA; recombination protein RecA	Bacteria	TGTTACAGAAGGTGAGTCAGACAGGTTTAAAAATTTAGGCATTGTTGTCCTGGACTCTATCGCGGCATTGAATACGCCCATGGAGTCTGTTGCAGAAATAGGAAAGGCGAATATGGCTCCAGTTCCTAGGTTTTTATCTACAGAGTTAAAAAAGCTTACGCCTGTTGTTGCAGATTCAAACGTTGCATTTATAGGAATAAATCAAGTTCGTGTAAATCTCGGACAAATGTATGGAGACCCAACATCATCTCCTGGTGGCAAAGCACTTAAGCACGCATGTAGCCTTATGATAAATATGGCTCCTATATCTGGTGCGGATAGCTACATTATGTCTGACTCTGGAGATAGAATTGGACACAAGGTTCGTGCTAAAATAGGCAAGAACAAGGTTGGAAGGCC…
OM-RGC.v2.004488717__15-420	OM-RGC-v2	K03553	recA; recombination protein RecA	Bacteria	AACAGAAAGTGAAGCAGAAAAGCAGATTAAAAAATTCTTTGGAGAAGGAGTGGTATTTTTTGATGGTAGCATTGATACTGCAGGATCATATGAGGCCATAAGCACTGGTAGTCCAGCGCTAGATGAGGCAATAGGCATAGGTGGCGTTCCAAGGGGAAGAATAACGCAACTTGCTGGTCAAGAGAGCTCTGGCAAAACAATGCTTTCTCTTTCTTGTATAAAAAATTATTTAGATCAAAACCCTGAAAATACAGCTTTATTCATCGATGCAGAATATACATATGATCCAGAGTGGGCCGCAAGTCAGGGCGTCGATGTTTCTAGGGTAATGGTAATAAAAACCAATGATGCAAAAGAGATATTTGAGGGGCTTCTTGGAATAAGTAAGGTTAACTCAGT…
OM-RGC.v2.004488717__426-900	OM-RGC-v2	K03553	recA; recombination protein RecA	Bacteria	ATCAAAAAGCATGAAGGGTATTCTTGACTACGTTATAGAGGGTGAGGATCCGAGGTTTAAAAATTTGGGCATAATTGTGCTGGATTCGATAGCCGTTCTAAACACCCCGCTTGAAGTTGCTGCAACTGTTGGGAAGGCAAATATGGCTCCAATACCAAGATTCTTATCAACAGAGTTAAAAAAGTTGACACCAGCGGTTGCTCAGGCAAACGTTGCCTTAATAGGAATAAATCAAGTTAGAGTAGATCTTGGTAAAATGTTTGGAGACCCCATGTCTTCTCCGGGCGGAAAGGCGCTCAAGCATGCTTGTAGTTTGATGATAAATATGGCACCAATGTTTGGCGCTGATAATGTTATTAAAAATGATTCTGATGAAAGGGTTGGTCACAGAGTCAGGGC…
OM-RGC.v2.004490577__39-882	OM-RGC-v2	K03553	recA; recombination protein RecA	Bacteria	TTTAGCAGTAACGTTAGCTGATAGTATCAATAAACAGTTCAAAGGACAGTCATTAAAGACTGCATTCTTTTTAGAAGGAGATGATGATGCTCCTAGTAATGTAAAAGAATGGATTTCATCTGGATGTTCTATGCTTGATCTTGCAATCTCAAATCGGCCAAATGGAGGTTTCCCTGTTGGTCGAATTACTGAGGTTACTGGTTTAGAAGCATCTGGTAAGTCATTGCTCGTATCACATACATTAGCTGAAACACAGAAAAAAGGTGGGTTGGGCGTTTATATTGATACTGAAGCAGCAACAAGCACAGAGTTTTTACAAGCTATTGGGGTAGATTTAAAAAATTTATTGTATATACCATTAGAAACAATTGAAGAAATATTCGAAACTATCGAAACAAT…
OM-RGC.v2.004494984__54-876	OM-RGC-v2	K03553	recA; recombination protein RecA	Bacteria	CGTTCTCGCAGATAGTTTAAATACTGCATATAAAGATGAAGGCAAAGTTGCTTTCTTTTTAAGTGAAGGTGATGACCCTTCTCTAATTTCAGATTGGATTCCAACGGGAAGTAGTTTACTCGATCTTGCCATTTCTAATCGTCCCAATGGTGGTATTCCTGTTGGAAGAATCACAGAACTTACTGGTCTTGAACAAAGTGGAAAAAGTTTAATTTCCGGACACATTCTTGCGGAAACTCAAAAGAAGGGAGGTGTTGCGGTATTAATTGATACCGAGACAAGTGTATCAGTTGAGTATTTAAAAGCAATTGGTGTAGACACCGACAAGTTATTGTATGTTCACGTAGACACAGTAGAGGACATTTTTGCAACGATTGATAATATCATCGCAACAATCCG…
OM-RGC.v2.004498369__18-834	OM-RGC-v2	K03553	recA; recombination protein RecA	Bacteria	TACTAAAGATTTGATCAAGTCCCTAAATAAAGACCAGGGTTCTAGGGTGGCTTATAATTTGGCCGAAGATACTAGCCCTACACATGTTAAGCGCTGGATATCGACCGGGTCAAAAATGCTTGATTATATATGTGCTAACAGGAATGATGGTGGACTTCCAGAGGGTAGAATTGTTGAAATATTCGGGCCGCCGTCAATCGGTAAATCACATATTGCAACTCAGATAGCTAGGAGTACACAGGATTTAGGCGGAATTGTAGTTTATATTGATACAGAAAATGCAACAAGCGTCGAAAATTTACAGAATTTAGGAGTAAATGTATCAACACGATTTGTTTATGTTGATACACACTGCACTGAAGAAGTTTTATCAATAGCAGAAAAAACAATCCTGAAAGC…
OM-RGC.v2.004499214__60-891	OM-RGC-v2	K03553	recA; recombination protein RecA	Bacteria	GACCGATATTATTGTCGATTCTCTTAACAAAAAGATTGGTGATGTTGCCTACATTATGGGGAAGGGAGAAAGCCCTGCTGAAGTAAAGGAGTGGCTTTCTACTGGCTCCACTGTTTTGGATACTATTATATCTAATGATCCCGATGCGCCAGGTGGTATACCTGTTGGTAAGTTAGTGGAGATTAGTGGTGAAGCAGCTACAGGTAAGTCACTTCTATCATATATGATTTTGAAAGATTGCCAAGATAGAGGTGGTATACCAATTCTTATTGATACGGAAAATGCCGCTAATTGGAGTTTCTTAAAGTTGCTTGGATTAAAAGAACAAGCAGAAGGTGGTAATCTTGTATATCTTCAACCTGAAACTATAGAGGAAGTATTTCAAGGTATAGAAGAGAT…
OM-RGC.v2.004499902__12-423	OM-RGC-v2	K03553	recA; recombination protein RecA	Bacteria	ATCAGAGAGTGAAGCAGAAAAGCAGATTAAAAAATTTTTTGGAAGTGGCGTAGTGTTCTTTGATGGAGACATTAATTCCGTTGGAGAGTATGAGAGTATTAGCACAGGAAGCCCATCACTAGACGAGGCGATTGGAATCGGCGGGATACCAAGAGGTAGAATAACGCAGCTTGCAGGCCAAGAAAGCTCTGGCAAAACAATGCTTTCTTTATCTTGTATAAAAAGCTATTTAGACCAAAATCCAGAAAATACAGCATTATTTATTGATGCAGAGTATACCTATGATCCAGAGTGGGCAGAGAGTCAAGGTGTTGACGTTTCTAGGGTTATGGTTATAAAGACAAATGATGCAAAAGACATATTTGAAGGACTTCTTGGAACAACAAAGGTAAATTCTGT…
OM-RGC.v2.004499902__441-897	OM-RGC-v2	K03553	recA; recombination protein RecA	Bacteria	TATTTTAGACTACATTATAGAGGGTAGTGATCCGAGATTTAAAAACTTAGGAATAATAGTTTTAGACTCGATTGCAGTTTTAAATACTCCAATGGAAATTGCAGCTTCAGTTGGTAAGGCAAATATGGCTCCAATACCCAGGTTTCTATCAACAGAGCTTAAAAAGTTAACGCCAGCAGTTGCTCAGGCAAATGTTGCATTTATAGGTATAAATCAGGTCAGAGTTGATCTTGGAAAGATGTTTGGAGATCCAGTATCCTCTCCTGGGGGTAAGGCGTTAAAGCATGCTTGTAGTCTTATGATTAATATGGCACCAATGTTTGGCTCTGATAATGTAATAAAAAATTCAGATGATGAAAGAGTTGGCCATAAAGTTCGTGCCAAAATAGAAAAAAACAA…
OM-RGC.v2.004500076__138-921	OM-RGC-v2	K03553	recA; recombination protein RecA	Bacteria	AGCATTGGATCGTGCCCTGTCTCAGATTGAACGTGCCTATGGCAAAGGTTCGATCATGAAGCTCAATGATGACCTCACCAATGTCCGTGATGGCATCTCCACAGGCTCGATCAGCCTTGACTTGGCGCTGGGGGGCAAAGGTATTCCCACCGGTCGTGTGATTGAAGTCTTTGGCCCTGAATCCTCCGGTAAAACCACGCTCGCACTGCACACCATCGCAGCGGCGCAGAAAAAGGGCGGTGTCGCAGCATTCATTGATGCTGAACATGCACTTGACCCATCATGGTCCCGCAAGCTCGGTGTCAACGTCGATGACCTGCTTGTCAGTCAGCCCGACACCGGTGAACAGGCTCTGGAAATCTGCGAAATGCTCGTTCGTTCCAATGCGGTCGATATCAT…
OM-RGC.v2.004507293__84-900	OM-RGC-v2	K03553	recA; recombination protein RecA	Bacteria	TCAACAGTTAGTAGACGAACTAAATAAACATCTTGGTGATGCTGCCTATATCATAGGTTCAGGAGACTCACCGGCAGATGTTAAAGAATGGCTCTCTACAGGTAGCACTGTATTAGATATGATTATTTCCAACGACCCTGAAGCCGAAGGTGGTATTCCGGTTGGTAAGTTGGTTGAGATCAGTGGAGAAGCTGCAACAGGAAAGTCTCTTATTTCATATATGATTCTAAGAGATTGTTTGGAACGTGGTGGTGTTCCGGTTTTGATTGACACAGAAAGTTCTTGTAACTTTGACTTCTTACGATTGCTTGGTTTGGAACCAGATAAGAATCTTATCTATGTTCAACCAGATAGTATCGAAGATGTTTTTAAGACAATCGAAACAGTTATCAAGAATAT…
OM-RGC.v2.004508465__51-873	OM-RGC-v2	K03553	recA; recombination protein RecA	Bacteria	GGCTTCAGAGTTAGCGGCAAGTCTAAATAAGAAGTTTAAAGACTTCAAAGCTGTTCATTTCTTAGGAGAGGAAAAAACACAGACCGATCTTACGACGTGGGTGTCAACCGGATCAACTGATCTCGATCTTGCCATATCAAATCGACCTGACGGAGGATTACCAGTAGGAAGAATAGCAGAGTTTACCGGGCTTGAATCGTCCGGTAAATCTCTGATAATGGCTCACCTACTAGCTAACACTCAGAAGAAAGGCGGCATAGCAGTCTACATTGACACTGAAAACGCATTAAGTGAAGAGTTTCTTACTGCGATTGGTGTTGATGTAAAGAACATGCTTTACCTACCGATGGATACAATTGAGGACATCTTTGAAGCAATAGAGAATCTTATACTTGATAT…
OM-RGC.v2.004508546__21-837	OM-RGC-v2	K03553	recA; recombination protein RecA	Bacteria	TACATCCCAATTAATTAAATCACTTAACAAGGATTATAAAACAAAGGTAGCATACAATCTTTCTGAAGATGAAAGCCCAACACAAGTAAAAAGATGGATTTCTTCCGGTTCGAAAATGTTAGATTATATTTGTGCTAATCAGTCTGGTGGCGGTTTTCCAGAAGGTCGAATTATAGAAATATTTGGGCCACCCTCAATTGGAAAGTCTCATATAGCAACGCAGATAGCGCGCAGTACCCAACATATGGGAGGTATTGTAGTTTATATAGATACAGAAAATGCAACTTCTATTCAGAATCTTGGGAACTTAGGTGTTGATGTCTCCCAGAGATTCGTTTATGTTGATACACACTGTACCGAAGAAGTACTTGATCTAGCAGAGAAAACAATTCTTAAGGC…
OM-RGC.v2.004508768__33-816	OM-RGC-v2	K03553	recA; recombination protein RecA	Bacteria	CACTTTTGAACAGGCGTTAGAAAAATTGAACAAACAGTATGGTACAGGAACAGTACTAGCGCTGGACAGTAAAACAGAAGGTAATTATGATGCAATCAGTACAGGGTCAATTGGTTTTGACTGGATCACATTAGGTGTTGGTGGCTTTGTAAAAGGTAAAATGTATGAACTCATGGGATGGGAAGGTACAGGTAAATCTACCATATGTGGACATGCTGTAGCTAGTTGTCAGGCCCAAGGAGGTAAAGTGGTGTTTATTGACGGTGAGCATGCTGTTGATAAGAATTACTTTGAACGATTAGGTGTAGACACTACAAAAATGTTAATAGCTCAACCATCATCTGGTGAAGAGGGTTTTAACATTGCAGTAGAAATGATGTCAACTGGTGAGGTGGATCT…
OM-RGC.v2.004509263__57-891	OM-RGC-v2	K03553	recA; recombination protein RecA	Bacteria	TCTCACTGATATAATTGTAGATTCGCTTAATAAAAAAATAGGTGATGTTGCTTATATTATGGGAAAGGGAGAAAGCCCTGCTGAAGTAAATGACTGGCTTTCTACTGGATCTACTGTTTTAGATACTATTATTTCTAATGATGCTGAAGCACCTGGCGGCATACCTGTTGGTAAGTTAGTAGAAATCAGTGGTGAAGCAGCCACTGGTAAATCACTTTTATCTTATATGATATTAAAAGATTGTCAAGATAGGGGTGGTATTCCAGTTCTCATTGATACAGAAAATGCAGCAAACTGGAGTTTCTTAAGACTACTAGGCATCAAGTCGCAAGATGAAGGTGGTAATCTCGTATACTTACAACCCGAAACTATTGAAGAAGTATTTCAAGCAATAGAAGA…
OM-RGC.v2.004510087__51-873	OM-RGC-v2	K03553	recA; recombination protein RecA	Bacteria	TGCTCAAGAATTAGCAGCAAGTTTGAATAAGAGGTTTAAAGACTACAAAGCTGTCCATTTTTTAGGAGAGGAGAGTACGCAAACCGATCTTACGGAGTGGGTGTCAACGGGATCGACAGATCTAGACCTTGCCATATCTAACAGACCTAATGGCGGATTGCCCGTAGGAAGAATAGCAGAATTTACCGGACTTGAATCGTCCGGTAAATCTCTAATCATGGCACACCTATTAGCTAATACCCAAAAGAAGGGTGGCATAGCAGTTTACATTGATACAGAGAATGCATTAAGTGAGGAGTTTCTCACTGCAATTGGTGTCGATGTGAAAAATATGTTATATCTACCGATGGATACAATTGAGGACATCTTCGAAGCGATTGAGAATCTTATACTTGATAT…
OM-RGC.v2.004511252__48-873	OM-RGC-v2	K03553	recA; recombination protein RecA	Bacteria	GCTGGCTCAACAATTGGCAGATACGTTAAACAAGAAGTTTAAGGACTTTAAAGCAGTACAATTCCTAGGAGAGGAAAAGACACAGACTGATCTTTCGACATGGGTGTCAACCGGATCAACTGATCTCGATCTTGCCATATCAAACCGACCAGATGGAGGATTACCAGTTGGTCGTATAGCAGAATTTACCGGACTAGAATCGTCCGGTAAATCTCTTATCATGGCACACCTACTAGCTAACACACAGAAAAAGGGAGGGATTGCAGTTTATATTGATACTGAGAATGCGCTTAGTGAGGAATTCTTAAGTGCAATTGGAGTAGATGTTAAAAACATGCTATACATACCGCTAGATACAATTGAAGATATTTTCGAATCAATCGAGAATATTATAATGAA…
OM-RGC.v2.004511273__51-873	OM-RGC-v2	K03553	recA; recombination protein RecA	Bacteria	TGCGCAAGAATTAGCAGCAAGTTTAAATAAGAAGTTTAAAGACTACAAAGCTGTCCATTTTTTAGGAGAGGAGAGTACACAAACTGATCTTACAGAGTGGGTGTCAACGGGATCGACAGATCTAGACCTTGCCATATCCAACAGACCTAATGGCGGATTGCCAGTAGGAAGAATAGCAGAATTTACCGGGCTTGAATCGTCCGGTAAATCTCTAATCATGGCACACCTATTAGCTAATACCCAAAAGAAAGGTGGCATAGCAGTTTACATTGATACAGAAAATGCATTGAGCGAAGAGTTTCTCACTGCAATTGGTGTTGATGTGAAGAATATGCTATATCTACCAATGGATACAATTGAGGATATCTTTGAAGCTATAGAAAACCTTATACTTGATAT…
OM-RGC.v2.004512061__84-900	OM-RGC-v2	K03553	recA; recombination protein RecA	Bacteria	TCAACAATTAGTAGATGAGTTAAATAAAACTCTTGGTGATGTAGCTACAATCATCGGAGTTGGAGACTCACCAGCCGAAGTAAGAGAATGGCTTTCTACTGGTAGCACTGTATTGGATATGATTATCTCTAACAATATTAATGCAGAAGGTGGTATTCCAGTTGGTAAGTTAGTAGAAATAAGTGGTGAGGCTGCAACAGGAAAATCTCTTATTTCGTATATGATTCTAAGAGATTGTTTAGATCGTGGTGGTGTTCCTGTTTTGATTGATACAGAAAGTTCTTGTAATTTTGATTTTTTAAGGTTGCTTGGTTTGGAGCCAGACAAAAATCTAATTTATATTCAACCAGATAGTATTGAAGATGTTTTTAAAACCATTGAAACAGTTATCAAAAACAT…
OM-RGC.v2.004512068__57-891	OM-RGC-v2	K03553	recA; recombination protein RecA	Bacteria	TCTCACTGACATTATTGTTGATTCACTAAATAAAAAAATAGGTGATGTTGCTTACATCATGGGGAAGGGAGAAAGCCCCGCCGAAGTAACGGATTGGCTTTCTACAGGATCTACTGTTTTAGATACTATTATCTCTAATGATGCTGAAGCACCTGGCGGTATACCTGTTGGTAAATTAGTTGAAATTACTGGTGAAGCGGCAACTGGTAAATCACTTTTATCTTATATGATCTTAAAGGATTGTCAAGATAGGGGTGGTATTCCGGTTCTTATTGATACCGAGAATGCGGCGAACTGGAGTTTTTTAAAGCTCCTTGGAATAAAGGAACAAGAAAAAGGTGGCAATCTTGTATACCTGCAACCAGAGACTATTGAAGAAGTGTTTCAAGGAATAGAAGA…
OM-RGC.v2.004513776__54-876	OM-RGC-v2	K03553	recA; recombination protein RecA	Bacteria	TGTTCTCGCAGATAGTTTAAATACTGCATATAAAGATGAAGGCAAAGTTGCGTTCTTTTTAAGTGAAGGTGATGATCCTTCATTGATTTCAGATTGGATTCCGACAGGAAGTAGTGTTCTTGATCTTGCCATTTCCAATCGTCCTAATGGTGGAATACCAGCAGGCCGAATCACAGAACTTACCGGACTTGAACAAAGTGGTAAAAGTTTAATTTCAGGACACATTCTTGCGGAAACTCAAAAGAAGGGAGGTGTTGCGGTATTAATAGATACCGAGACCAGTGTATCCATTGAGTATTTAAAAGCAATAGGTGTTGATACTGACAAGTTATTGTATGTTCACGTTGATACGGTTGAAGATATATTCGCAACGATTGATAATATCATCGCAACGGTACG…
OM-RGC.v2.004517273__87-849	OM-RGC-v2	K03553	recA; recombination protein RecA	Bacteria	AGAGCACTACAACTTTGAGCCAGAAATAAACTACAAAGTTTCTACTGGTAGCTTGCTCCTCGATATTGAGACAGGGGGAGGCTTAGGCCCGGGACTCCATAGATTTTGCGGCATTAATGAAGGAGGCAAGACTTCTCAGTCTCTAGAGGTGATGAGCAACTTCCTAACCTCTGTCCCAAACTCAAGAGCAGTCCTTTTTAAAGCGGAGGGCAGGCTGTCTCCAGAAATGAAAAATAGAACTGGAATTGATTTTTGTACAGATGCCTCAGAGTGGCAAGACGGAAAGTGTTTTGTATTTGAATCAAATATCTACGAAACCGTTTTTGACCTAATGAAGAAGCTCATCCAGAACAGTAAAGGCACAGAAACTAAATATCTTTTCGTGCTTGATTCTGTCGA…
OM-RGC.v2.004518349__84-900	OM-RGC-v2	K03553	recA; recombination protein RecA	Bacteria	TCAGCAACTAGTTGATGAGTTAAATAAAACTCTTGGTGATGTAGCTACAATAATTGGTGTTGGTGAGTCACCTACCGAAGTTAAAGAGTGGTTGTCTACGGGTAGCACTGTGTTAGATATGGTAATATCTAATAACCCTAATGTTGCTGGCGGTATTCCTGTCGGTAAGTTGGTAGAGATTAGTGGAGAAGCTGCAACTGGTAAGTCTCTCATTTCTTATATGGTATTGAGAGATTGTCTAGATCGTGGTGGTATCCCCGTTTTGATTGATACAGAAAGTGCTTGTAATTTTGATTTCTTACGAATGCTAGGATTGGAACCGGATAAGAACCTTATCTATATTCAACCTGACAGCATCGAAGATGTTTTCAAGACCATTGAAACTGTCATTAAGAATAT…
OM-RGC.v2.004518541__63-849	OM-RGC-v2	K03553	recA; recombination protein RecA	Bacteria	GGCGCTCGAATCGGCCTTTACGCAAATCAACCGCCAGTTCGGCAAGGGCTCGATCATGCGCTTGGGGGATGGGCCGACGGTCGAATCGATGCCGACGATTCCGACCGGATCGATCTCGCTCGACGCCGCGATCGGGATCGGCGGCGTCCCGCGCGGCCGCATCCTCGAGATTTTCGGGCCCGAGTCGTCGGGCAAGACCACCATCGCCCTTCATATCGTAGCCCAGGCGCAGAAAATGGGCGGGATGGCGGCGTTCATCGACGCCGAGCACGCTCTCGACCCGGTATATGCCAAGGCGCTGGGCGTGGACACCGATAATCTCGTCGTCTCGCAGCCCGACACCGGCGAGCAGGCGCTCGAAATCTCCGAGATTCTCGCGAGCAGCGGCTCGGTGGACGT…
OM-RGC.v2.004526586__3-816	OM-RGC-v2	K03553	recA; recombination protein RecA	Bacteria	TGATCTGATAAAGTCACTTAACAAAGAAAGAGGTTCTAGAGTTGCTTATAACTTGAGCACAGATGAGTCCCCGACCCATGTTAAAAGATGGATTAGTACAGGCTCTAAACAGCTAGATTATATTATCTCTAATCAAAAAAGCGGAGGTTTGCCTGAAGGCAGGATTGTGGAGATATTTGGTCCACCTTCTATCGGTAAGTCTCACATAGCAACTCAAATTGCAAAGTCTACTCAAAAAATGGGTGGTATTGTAGTCTATATTGATACTGAGAATGCAACATCAGTAGAAAATCTTAGATTACTAGGAGTTGATATTACAAGAAGATTTGTATATGTCGACACGCATTGTACAGAAGAAGTTCTTTCTATTGCAGAGTCTACTATCATCAAGGCAAAAGC…
OM-RGC.v2.004539920__54-837	OM-RGC-v2	K03553	recA; recombination protein RecA	Bacteria	AGCCATCGACTTGGCACTCGGCGCCATCGAAAAGCAGTTTGGTCGTGGTTCGATCATGCGCCTCGACGACTCGACGATTCAAGAGGTCGAAGTAAGCCAAACAGGTTCGCTTGGGCTCGATATCGCTCTTGGAGTTGGAGGGCTACCCAAAGGCCGCATCGTTGAGATTTACGGGCCGGAGTCGAGCGGCAAGACAACACTTACTCTGCACGCGATTGCCGAAGTGCAAAAGAAGGGCGGCGTTGCCGCTTTCATCGATGCCGAGCACGCACTCGACATTGGCTACGCACGCAAACTCGGAGTCAAAACCGATGAGCTTCTCGTCTCGCAGCCAGACTGCGGTGAGCAGGCACTCGAGATTTGCGACATGCTCGTTCGATCCAACGCTCTCGACCTTAT…
OM-RGC.v2.004542854__21-837	OM-RGC-v2	K03553	recA; recombination protein RecA	Bacteria	TACATCACAGCTAATTAAATCACTAAACAAAGACTACAAAACCAAAGTTGCATACAATCTTTCTGAAGATGAAAGCCCGACACAAGTAAAAAGATGGATCTCTTCCGGTTCAAAAATGCTAGATTATATTTGTGCTAATCAGTCTGGCGGAGGTTTCCCAGAAGGCCGAATTATAGAAATATTTGGTCCACCCTCAATTGGAAAGTCTCACATAGCAACACAGATAGCTCGCAGTACTCAACATATGGGAGGGATCGTAGTTTATATAGATACAGAAAATGCAACTTCTATTCAGAATCTTGGGAACTTAGGTGTTGATGTCTCCCAGAGATTCGTTTATGTTGATACACACTGTACCGAAGAAGTACTTGATCTAGCAGAGAAAACAATTCTTAAGGC…
OM-RGC.v2.004543052__33-876	OM-RGC-v2	K03553	recA; recombination protein RecA	Bacteria	GTTAGCTTCTACCCTCGCAGATAGTATCAATAAACAATTTAAAGGGCAAAATTATAAAACGGCATTTTTCTTAGATGGAGATGAAGATGCTCCAACAAATGTTAACGATTGGATATCTTCTGGATGTTCGATGTTAGATCTAGCAATTTCAAATCGTCCTAATGGAGGCTTTCCTGTTGGTAGAATTACCGAAATAACAGGACTTGAGGCATCGGGTAAATCATTACTCGCAGCTCATACCTTAGCAGAGACACAAAAGAAGGGCGGACTAGCAGTTTATATTGATACTGAGTCAGCAAGTAGTGCAGAATTCTTAACAGCAATTGGTGTTGACTTAAAGTCAATGTTATATGTTCCGTTAGAAACTATTGAAGAAATATTTGAAACAATTGAAACTAT…
OM-RGC.v2.004543880__36-876	OM-RGC-v2	K03553	recA; recombination protein RecA	Bacteria	GGCTGAAACATTAGCCGCAAGTATCAATAAACAGTTCAAGGGTCAAAATTACAAAACCGCATTCTTTCTAGATGGAGATCCTGACGCACCTACGATTGTGCATGAGTGGATTTCATCTGGGTGTTCGATGTTAGATTTGGCTATTTCAAATAAGCCATATGGAGGTTTTCCTGTTGGTAGAATTACCGAAATAACAGGACTAGAAGCTTCAGGTAAATCATTACTTGCAGCACACACCTTAGCAGAAACACAAAAGAGAGGCGGATTAGCAGTTTATATTGACACTGAATCTGCAACCAGCGCTGAATTCTTAACGGCAATAGGAGTTGATTTAAAATCAATGCTATATGTTCCAATGGAAACAGTTGAAGAGATATTTGAAACTATCGAAACAATTGT…
OM-RGC.v2.004545970__48-870	OM-RGC-v2	K03553	recA; recombination protein RecA	Bacteria	TGTACTTGCAGAAAGTCTAAACTCTGCGTATAAGGATGAAGGTAAAGTAGCATTCTTTTTAAATGAAGGAGATGATCCTTCTTTAATTTCCGATTGGATTCCAACAGGTAGTAGTTTACTTGATTTGGCAATTTCAAATCGTCCGAATGGTGGAATTCCAACAGGAAGAATCACAGAACTAACTGGACTTGAACAAAGTGGAAAAAGTTTAGTATCTGGACACATTCTTGCGGAAACTCAAAAGAAAGGGGGTGTTGCGGTATTAATAGATACCGAGACAAGTGTGTCCGTTGAGTATCTAAAAGCAATTGGTGTTGATACCGAAAAGTTATTGTATGTCCATGTTGACACGGTAGAAGACATTTTTGCAACGATTGACAACATCATCGCAACTATTCG…
OM-RGC.v2.004549477__84-849	OM-RGC-v2	K03553	recA; recombination protein RecA	Bacteria	GCAGGAACACTATAATTTTGAGCCAGAGATAAACTACAAAGTATCAACTGGGAGTTTGCTTCTTGATATCGAGACAGGAGGAGGGCTAGGCCCGGGTCTTCATAGGTTTTGCGGAATTAACGAAGGAGGAAAGACTTCTCAGTCTTTAGAAATTATGAGGAACTTCCTTACCTCCGTGGAAAACTCCAGAGCAGTCCTTTTTAAAGCGGAAGGTAGGCTTTCCCCGGAAATGAAAAATAGAACGGGAATCAACTTCTGCACGGACGCTTCAGAATGGCAAGACGGAACATGTTTCGTATTTGAATCCAACATTTATGAGACTGTATTCGATTTAATGAAGAAGCTTATCCAAAACAGCAAGGGGACAAATACGAAGTATCTATTCGTCCTTGATTCTGT…
OM-RGC.v2.004549906__54-885	OM-RGC-v2	K03553	recA; recombination protein RecA	Bacteria	CCTTACTGATATTCTTGTAGACTCCCTTAATAAAAAGCTAGGTGACGTTGCTTATATTATGGGAAAGGGCGATAGTCCCGCTGAAGTAAGAGAATGGTTATCGACAGGATCAACTGTTCTAGATACCATTATTTCTAATAACCTTAAAGCTGATGGCGGGATTCCTGTTGGTAAACTAGTTGAGATCAGTGGTGAAGCCGCTACTGGTAAATCTCTTTTGTCTTACATGATCTTAAAAGATTGTCAAGACAAGGGGGGTATACCTATTCTTATTGATACAGAAAATGCTGCTAATGAAGATTTCTTGAGACTATTAGGTTTGAAGTTTCAATCAGACGGTGGCAACCTTGTCTACCTGCAAGTAGATTCTGTTGAGAAGGTTTTTCAAGCTATAGAAGA…
OM-RGC.v2.004551607__15-420	OM-RGC-v2	K03553	recA; recombination protein RecA	Bacteria	AACAGCATCAGATGCTCAAAAGGAAATTACAAAATTCTTTGGAGAAGATACAATCTTTTTCAATGGAGATATATCTGCGGAATATGAGGCAGTAAGCACTGGTAGTCACAATTTAGACGAAGCTATTGGAATCGGAGGAATTCCAAGAGGCAGGATAACTCAGCTGGCTGGAAAAGAAAGCTCCGGGAAAACTATGCTTGCATTATCCTGTATAAAGAATTTTTTAGATGAAAATCCAGAAAATACAGCATTGTTTATAGATGCAGAGTATACATACGATCCGCAATGGGCAGCGAGTCAGGGGGTTGACGTTTCAAGGGTTATGGTTATAAAGACTAATGATGCCAAGAAAATATTTGAAGGGCTAATTGGAACAGTAAAGGTTAACTCTGTTACAAA…
OM-RGC.v2.004551607__420-894	OM-RGC-v2	K03553	recA; recombination protein RecA	Bacteria	TAGCAAGAATATGAAGGGAATCTTAGATCATGTGATCGAGGGGACTGATCCCAGGTTTAAAAACTTAGGAATTATTATCCTTGATTCAATAGCGGTCTTAAACACTCCAATGGAGATAAGTGCAGATATAGGCAAAGCAAATATGGCGCCTATACCCAGGTTTTTATCAACAGAGCTAAAGAAGATTACTCCAGTTATTGCCCAGGCAAATGTAGCGTTTATAGGAATAAATCAAGTGAGAGTAAATTTAGGACAGATGTATGGAGACCCAACCAGCTCTCCTGGAGGAAAGGCTCTTAAGCATGCTTGCAGTCTGATGATAAATATGGCACCTCTTGGGGGGGCTGATTCTACAATTAAAGATTCTTCTGGGGAAAAGATCGGACATACAGTTCGAGC…
OM-RGC.v2.004553269__72-900	OM-RGC-v2	K03553	recA; recombination protein RecA	Bacteria	CCTCAAAAATAATGAAAAGGATCATTATAATTATGAGGATGAGCACGATTATAAAGTATCCAGCGGCAGTTTGGTGGTGGATTATGAGCTAGGAGGCGGCTTTGGACCGGGTCTCCATAGGTTTACTGGGATCAATGAAGGAGGAAAAACCTCCGAGGCGTTAGAAGTAATGAAAAACTTTCTCAAAACCGTTCCTAATGGTAGGGGCTTTTATATTAAAGCTGAAGGGCGCCTGAGCAAAGAAATGCAAAAACGCTCTGGAGTAAATTTTGTTTTTAATTCTGACGATTGGGCGGATGGTAATTGTTTTGTGTTTGAATGTAATATTTACGAAACAGTAGTTGAAGCGCTTCGTATGTTGGTTGGGAAGAATGAAAATGATACTAAGTATTGTTTTAT…
OM-RGC.v2.004557374__63-849	OM-RGC-v2	K03553	recA; recombination protein RecA	Bacteria	GGCGTTGGATACGGCACTCACCCAGATCGAGCGCTCGTACGGCAAAGGCGCGATCATGCGCATGGGAGATGAAGGCTTCTCCAGCGGGATTGAGGCGATTCCCACAGGCGCCCTGAACCTCGACGCCGCGATCGGTATCGGGGGCATCCCGCGCGGCAGGATCAGCGAGATCTACGGGCCGGAGTCTTCGGGAAAGACCACGATCTGCCTGCACATCATCGCCAATGCGCAGCGGCTGGGAGGAATCGCTGCCTTCATCGACGCTGAGCACGCACTCGACGTCACATACTCGAGAAAGCTCGGCGTCGACGTCGACAACCTGCTCGTGTCCCAGCCGGACACGGGTGAGCAGGCGCTCGAGATCGCCGAGGTGCTCATCCGGAGCAACGCAGTCGACGT…
OM-RGC.v2.004564432__57-885	OM-RGC-v2	K03553	recA; recombination protein RecA	Bacteria	TCTTAATGATATTCTTGTTGATAGTCTAAATAAAAAGCTAGGTGATGTAGCTTATATTTTAGGCAAGGGAGATTCCCCACCAGAGGTCAAGGAATGGCTTTCAACAGGTTCTACAGTACTTGACACCATAGTATCCAATGATGCTACGGCAGACGGTGGCATACCCGTAGGAAGACTCACAGAGATATGTGGCGAAGCTGCTACAGGTAAGTCTCTTTTGTCGTATATGATTCTCAAAGATTGTCAAGACAAGGGTGGAATTCCTGTACTTATTGATACCGAAAATGCAGCTAATGAAGATTTCCTTCAGCTATTAGGATTGAAGTTTTATCCCGAAGGATCTTTAGTTTATATTCAAGTAGATTCGGTAGAAAAAGTATTCTCTGCTATTGAAGAAAT…
OM-RGC.v2.004564461__15-831	OM-RGC-v2	K03553	recA; recombination protein RecA	Bacteria	TACCAAAGATCTAATTAAATCTTTAAACAAAGAGCATGGAACCAGAGTTGCTTATAATCTTGCAGAAGATGAAAGCCCGACTCACGTTAAACGATGGGTAAGTTCTGGTTCTAGAATGCTTGATTATATTTGTGCAAATAAAAAAGACGGAGGGTTTCCTGAGGGGCGAATTGTTGAAATATTTGGCCCGCCATCAATTGGAAAATCTCATATCGCAACACAGATTGCTAGAAGCACCCAAGAAATGGGTGGTATTGTTGTCTATATAGACACAGAAAATGCAACATCTGTTGAAAATTTAGGAAACCTTGGCGTTGATGTTTCTAGAAGATTTGTTTATGTTGATACACACTGTACTGAAGAAGTATTATCAATTGCTGAAAAGACAATATTGAAAGC…
OM-RGC.v2.004568315__63-855	OM-RGC-v2	K03553	recA; recombination protein RecA	Bacteria	AAACTTAAGCATCGCAATTGACGAAATCGTCAAAGAGCACGGAAAAGGCTCAATAATGCGACTCGGTGATGCAGAAGCGGCGCTCAATATCACTTCAATACCCACAGGTGCATTATCACTAGATATTGCGCTTGGTGTCGGAGGGATTCCACGTGGACGAATCACGGAAATATTCGGCCCTGAATCTGCTGGAAAATCGACACTGGCGCAACACATAATTGCCGAATGCCAACGAGCTGGCGGCGCAGCTGCCTATATCGACGTCGAACATGCCCTTGACCCAGAGTATGCCGCTGCCTGTGGTATCGATATTGAAGATCTGCTTATATCTCAACCTGATACCGGTGAACAGGCGTTAGAAATATGTGAAGCACTTATTCGCTCATCTGCCTTAGATAT…
OM-RGC.v2.004570807__63-855	OM-RGC-v2	K03553	recA; recombination protein RecA	Bacteria	AAACCTAACTATTGCAATTGACGAAATTGTCAAAGAGCACGGCAAAGGGTCAATTATGCGCCTCGGCGATGCTGACGCAGCACTCAATATCACTTCAATACCTACGGGTGCATTATCACTCGACATTGCGCTTGGAATTGGAGGAATCCCTCGTGGTCGAGTCACCGAGATATTCGGCCCAGAATCTGCTGGAAAATCTACATTAGCACAACATATAATCGCTGAATGCCAACGAGCTGGCGGCGGAGCCGCCTATATTGATGTCGAACATGCTCTCGACCCAGAATACGCTGCTGCCTGTGGCATTGATATTGAAGAACTGCTTATATCTCAACCTGATACCGGCGAACAGGCACTCGAAATCTGTGAAGCACTTATTCGCTCATCTGCCTTAGACAT…
OM-RGC.v2.004572590__18-834	OM-RGC-v2	K03553	recA; recombination protein RecA	Bacteria	CACAAAAGACCTAATCAAATCATTGAACAAAGATCACGGTACAAGAGTCGCATACAACTTGGCACAAGATGAAAGCCCGACGCATGTTAAGCGATGGATAAGCACTGGATCTAGAATGTTAGACTACATTTGTGCTAACAGGAAAAATGGAGGTCTTCCAGAAGGTCGTATTGTAGAAATATTTGGTCCGCCAAGTATCGGAAAATCTCACATTGCAACACAAATTGCAAGAAGTACACAGAAACTAGGCGGAATTGTTGTATATATTGATACAGAAAATGCTACATCAGTTGAAAACTTAGGATTACTTGGTGTTGATGTTTCTAATAGATTTGTCTATGTTGATACTCATTGTACTGAAGAAGTTTTATCTATAGCAGAAAAAACAATTTTAAAAGC…
OM-RGC.v2.004573746__36-837	OM-RGC-v2	K03553	recA; recombination protein RecA	Bacteria	AACTCAGCAGCAACTGATTGACCTAATTGAAAAAGCACACGGTTCTGGTTCGATAATGCTTGGTAGAGGATCTATTGTAAATGTTGCGGTATTTTCGACCGGTGTCCCTTCGATTGATGTCGCTTTAGGCTGCGGCGGATTACCACAAGGCCGGATCATGGAGGTTTACGGTCCGGAGAGCGGCGGAAAGACCACTACGTGTCTCCAATTCATCGCGGCCTGCCAGAATCACAAGTTTGAAGAAAAAGGTCGTAATGGGGTTGCTGCGTTTATTGATGCTGAACATGCTCTTGATCCTATTTGGGCTGAAAAACTTGGTGTTGATATGGATAAATTACTTCTATCGCAACCGAGTCATGGAGAAGAGGCATTTTCAATTATTGAAATGATGATTAAATC…
OM-RGC.v2.004574545__42-879	OM-RGC-v2	K03553	recA; recombination protein RecA	Bacteria	GTCGATGCAAGACTTAATGAGTCTTGTCAACAAAAAGGCAGGTGTAACTGTCGCACACAATTTGTCGGGCGATAACCCCACCGAAGTAAAGCAGTGGATTCCCACAGGTTCTCGGTGGCTCGACTCTATTGTCTGTAAGGGAAAGCTTTCGGGCATCCCAGTGGGGAAGCTCACAGAGATCGCGGGATTAGAGTCAACCGGTAAGTCTTATATGGCAGTCCAGATCGCAGCAAACGCCCAAAAGATGGGCATGATGGTAGTGTACTTTGATTCGGAATCCGCCATCGATCCAACCTTCATTCAGCGCGCCGGCTGCGATTTAGATCGCCTCATGTATGTTCAAGCATCCTCGGTTGAATTTGTTTTGGAGACGATTGAAGAAATCCTAGGAGCAGCAGA…
OM-RGC.v2.004577107__63-855	OM-RGC-v2	K03553	recA; recombination protein RecA	Bacteria	AAACCTAAGCATTGCAATTGACGAAATTGTCAAAGAGCATGGCAAAGGGTCTATCATGCGCCTCGGGGACGCAGAAGCAGCACTCAACATCACTTCCATACCAACGGGTGCATTATCACTCGATATTGCGCTTGGAATTGGAGGAATCCCTCGTGGCCGAATCACCGAAATATTCGGCCCAGAATCTGCTGGAAAATCTACACTAGCACAACATATAATCGCTGAATGCCAACGAGCTGGTGGTGGCGCCGCCTATATTGATGTCGAGCATGCTCTCGACCCAGAATACGCTGCTGCCTGTGGCATCGATATTGAAGAACTGCTCATATCACAACCTGACACCGGTGAGCAGGCACTCGAAATCTGTGAAGCCCTTATTCGTTCATCTGCCTTAGACAT…
OM-RGC.v2.004577571__18-834	OM-RGC-v2	K03553	recA; recombination protein RecA	Bacteria	TACTAAGGACTTGATCAAGTCGCTAAACAAAGATCACGGTACGAGAGTCGCATACAATCTTTCAGAAGATGAAAGTCCAACTCATGTCAAGCGGTGGATATCCACAGGATCAAAAATGTTGGATTACATCTGTGCTAATAGAAAGAATGGAGGCTTTCCTGAAGGTAGAATTGTAGAAATATTTGGCCCACCCAGTATCGGTAAGTCACATATTGCAACTCAAATTGCAAGAAGTACGCAAGCTATGGGTGGAATAGTTGTTTATATCGATACAGAAAATGCAACATCAGTTGAAAATCTCGGTGCGTTAGGCGTCGACGTTTCTAATAGATTTGTTTATGTTGATACACACTGCACTGAAGAAGTACTTTCAATTGCAGAAAAAACAATCCTAAAAGC…
OM-RGC.v2.004578114__15-432	OM-RGC-v2	K03553	recA; recombination protein RecA	Bacteria	GAGTACTAGTGAGGCCGAAAAAGAGATATCAAAATTCTTCGGAGAAGACACTGTTTTTTTCGATGGAAATATTTCTACAAAATATGATGCGATAAGTACGGGCAGTCCCGCTTTAGATGAGGCTATTGGCATAGGAGGTATTCCTATGGGGCGAATAACTCAGCTTGCCGGACAAGAAAGCTCTGGAAAGACCATGCTGGCCTTGTCTTGCATAAGAGAGTATCTGGATAAAAACCCAGAGAATACAGCCTTATTTATTGATGCAGAATACACCTACGACCCGGCCTGGGCAAAGAAGCAGGGGGTAGATGTTGATCGTGTTATGGTTATAAAGACGAATGACGCAAAGGCTATATTTGAAGGGCTTATAGGAAAGGTCAAAGTAAACTCTGTAACTAA…
OM-RGC.v2.004578114__438-894	OM-RGC-v2	K03553	recA; recombination protein RecA	Bacteria	AATCTTGGATCATATAATAGAGGGAACCGATCCTAAGTTTAGAAATTTGGGAATAATTGTTCTTGACTCAATTGCTGTATTAAACACTCCTCTGGAAATATCAGCAGATATAGGCAAAGCCAATATGGCTCCTATACCCAGGTTTTTATCTACTGAGTTAAAGAAGCTTACTCCGGTTGTGGCGCAGGCAAATGTTGCTTTTATAGGAATAAATCAGGTAAGGGTTAATCTTGGACAAATGTTTGGAGATCCATCCACATCTCCTGGAGGCAAAGCTCTGAAGCATGCCTGCAGCCTTATGGTGAATATGGCTCCAGTCTTTTCTTCTGATTCTGTAATAAAGAACCCAGATGGAGAAAAGATTGGTCATACTGTTCGAGCAAAGATTCAGAAGAATAA…
OM-RGC.v2.004580114__18-834	OM-RGC-v2	K03553	recA; recombination protein RecA	Bacteria	TACTAAAGACTTAATTAAATCGTTAAACAAAGAACAAGGATCAAGAGTAGCATATAATCTTTCTGTTGACGAAAGCCCAACGCATGTAAATCGTTGGATTAGTACAGGAAGTACAATGTTGGATTATATTTGCGCAAATCAAAAAGAGGGAGGTCTACCTGAGGGTAGAATTGTTGAAATATTTGGTCCACCTTCCATAGGTAAGTCACATATTGCAACTCAAATTGCAAGAAGTACCCAAAAAATGGGAGGTATTGTTGTCTATATAGATACAGAAAATGCGACGTCTGTTGACAATCTCAGAATGTTAGGGGTAGATGTTGCATCAAGATTTGTTTACGTTGATACACATTGTACTGAAGAAGTACTAAGCATAGCAGAAAAAACAATACTCAAGGC…
OM-RGC.v2.004581490__57-882	OM-RGC-v2	K03553	recA; recombination protein RecA	Bacteria	TCTAACAGATATCTTAGTTGATAGCCTAAATAAACAACTAGGCGATGTGGCGTTTATTTTAGGCAAGAATGATACCCCTAGTGATGTAAAAGAATGGATTTCTACAGGATCTACCGTTCTAGATACGATTATTTCCAACAGCTCTAATGGCGGCGGCGTACCAGTGGGTAAGCTTACTGAAATAGTAGGAGAAGAAGCTACTGGTAAATCGTTATTGTCATACATGATTTTGAAGGATTGTCAAGACAAAGGCGGTATTCCTGTATTGATTGATACAGAAAATGCTGTCAATGAAGACTTTTTAGAATTGTTGGGTTTGAAATTGTATCCCGAAGGATCCTTGGTTTACATTCAAGTAGATTCTGTAGAGAAAGTTTTTTCTTCAATTGAAAACATTAT…
OM-RGC.v2.004582657__54-882	OM-RGC-v2	K03553	recA; recombination protein RecA	Bacteria	TCTAAATGAAATACTTGTAGAGAGTCTTAACAAGAAACTTGGTGATGTAGCTTACATTCTTGGTAAAGGTGATAGTCCACCCGAAGTAAAAGAGTGGCTATCCACTGGCTCTACAGTATTAGACACAATCATCTCTAATGATGAAAATGCCGATGGGGGCATACCAGTTGGTCGCCTCACCGAAATATCTGGTGAGGCGGCTACAGGTAAATCCTTATTGTCATATTTGATTCTTAAAGATTGTCAAGACAAAGGCGGTGTTCCTGTATTGATTGATACAGAGAATGCTTGTAATGAAGATTTCCTAAACTTACTTGGTTTGAAACCTTATCCAGAAGGTTCACTTGTTTATATTCAAGTTGAGTCGGTAGAAAAAGTATTTCAAGCTATTGAAGATAT…
OM-RGC.v2.004583029__21-843	OM-RGC-v2	K03553	recA; recombination protein RecA	Bacteria	GAGTATCGCAGCAATGCGCAAGCTTCTTAATAAAAAGGAAGGGCGCCAAATTGCATATAATCTGATGGAGCAGAACCCAACCGATGTGAAGGAATGGATCCCCACTGGTTCTCGGTGGCTTGATTCAATTATTTGTAGAGGTAAGTATGCCGGGATCCCGATGGGAAAAATTGTAGAAATCGCCGGTTTGGAGTCAACTGGAAAGTCCTATATGGCTTCTCAAATTGCAGCCAACGCCCAGAAGATGGGTATTACAGTGGTTTATTTCGACTCTGAGTCGGCACTTGACTCTACGTTCCTGGAGCGCGCCGGGTGTGATGTGGAGAACGTACTGTATGTTCAAGCGTCCAGCGTGGAGTCCGTCCTTGAATATATCGAGGAGTTGTTGGGCACCGGGGA…
OM-RGC.v2.004583315__33-858	OM-RGC-v2	K03553	recA; recombination protein RecA	Bacteria	ACTAGCAGCTGATTTAAATAAGACAAATAAAGGTCAAGATGTCGCTTTCTTTTTAGATGGTTCTGGCGCTGCACCAACTGATGTAGATGAATTTGTTTCTACTGGTTCATCAACATTAGATATTGCTATTTCTAATAGACCAAATGGTGGTATACCTGTAGGTAGGATTACTGAACTTACTGGTATGGAAGCTAGTGGTAAATCATTAGTTGCTTCTCACATTCTTGCTGAAACTCAGAAGAAGGGTGGGTTGGCTGTTTATATTGATACTGAAAGTGCTGGTAGTGTAGATTTTCTACAAGCAATTGGTGTTGATGTAAGTAATATGGTTTATGTTCAAATGGAATGTTTAGAAGATATATTTGAAACTATTGAAGATATAATTGTAAAAGTTCGTGA…
OM-RGC.v2.004585524__33-870	OM-RGC-v2	K03553	recA; recombination protein RecA	Bacteria	AGCAATGGGCGATATGATTAAGCGCCTAAATAAAAAATATGGCATGCGAGTTGCCCATGACTTGAATGAGGAAAATCCAACTGAAGTGAAAGAGTGGATTCCTACTGGCTCTAGGTGGCTAGACTCCGTTATTTGCAAAGGACAAATGGCTGGCATTCCTGTTGGGAAGATCACAGAGGTGGCGGGTCTTTCTGCTACAGGTAAGAGTTATTTGGCAGTTAATATAGCTGCGAACGCCCAGAAGATGGGACACTATGTTGTTTACTTCGACGCCGAGAGCGCGATAGATCCCGAGTTTATTAGAAAAGCGGGAGTAGATACAGACCCAGAAAAATTTATGTATATTCAAGCTGTTACAGTCGAGCAGGTGCTTGAAATGATGGAGGAGTTTATCGGTAC…
OM-RGC.v2.004586045__60-864	OM-RGC-v2	K03553	recA; recombination protein RecA	Bacteria	GTATTTGAAAAGTATTTTGAAAGATAATGGAGAGATCATTAAAAGCGGCATAGACGTACTAACGGAAAAGAAGAACTTAGGAATGATCTCAATTAGCCCCTCTATTGACCTAGCTCTGGGTGGAGGCGTTCGTGAGGGGTGCTGGTTAACGCTCACAGGAGATCCTAAGAGTGGTAAAACAACTACGGCAATGCAGATTGCGGCCAATTGTCAAGCGGAAGGTCGTCCAATTATCTATCTGGACGCAGAAGGTAGGCTGAAAGACATGAACTTTCAGGTAGAAGGGTTTGACACTTCTAAAATCCATGTGATCGCACCAGTAGACAAACCTCTCTCGGCAGAAGTTTTCTTAGAAGCTGCTTACAAAATGATGAGTCATCCCGATTATGCTGGGGCCGT…
OM-RGC.v2.004592592__15-831	OM-RGC-v2	K03553	recA; recombination protein RecA	Bacteria	TACAAAAGACTTGATCAAGTCTTTAAATAAAGATCATGGTAGTAGAGTAGCATATAACTTAGCAGAAGATGAAAGCCCAACCCATGTCAAAAGATGGGTTAGTTCAGGATCAAGAATGCTAGATTATATATGTTCAAATAGAAAAGATGGAGGTTTTCCTGAAGGCAGAATTGTTGAAATATTTGGTCCACCCTCAATCGGTAAATCTCACATTGCAACACAGATTGCTAGAAGTACCCAGAAAATGGGAGGAATAGTTGTCTATATAGATACAGAAAATGCAACTTCTGTAGAAAATTTAGGAAATTTAGGTGTCGATGTTTCTAGTCGATTTGTTTATGTCGATACGCATTGCACTGAAGAAGTGCTTTCAATCGCAGAAAAAACAATATTGAAGGC…
OM-RGC.v2.004593969__39-879	OM-RGC-v2	K03553	recA; recombination protein RecA	Bacteria	ATCTATGCAGGACCTATTAAAAATTGTAAATAAAAAGGCTGGTAGGACGGTAGCCCACGATCTTACTGGCGATAATCCAACACAGGTAAAGGAGTGGATTCCAACGGGCTCTCGGTGGCTTGATTCTATTATTTGTAAAGGACAGTCAGCGGGCATTCCAGTTGGCAAGGTTACAGAGATTGCTGGGCTTGAAGCAACTGGTAAGTCTTATATGGCAGCACAGATTGCAGCCAACGCCCAGAAACAGGGAAAATTGGTTGTTTATTTTGATTCCGAGTCTGCTATTGACCCTTCCTTTTTGGAGCGGTCAGGATGCGACTTAGAGCGTCTTATTTACGTCCAAGCGTCCTCTGTCGAGTTTGTTTTGGAGACTATTGAGGAGATCCTCGGAGCAGCAGA…
OM-RGC.v2.004594459__30-846	OM-RGC-v2	K03553	recA; recombination protein RecA	Bacteria	TACTAGTGAATTAATTAAGTCTCTTAATAAGGAGCATGGGAGCCGTGTAGCATATAACCTGAGCCAAGATGAATCTCCTACTCATGTTAATCGATGGATTAGCACAGGATCAAAGCTTCTTGACTACATCTGTTCAAATAGGCGGGATGGAGGCCTTCCAGAGGGTAGAATTGTAGAGGTATTTGGGCCTCCTTCTATTGGAAAGTCCCACATTGCAACACAGATTGCAAGAACGACTCAGCGAATGGGAGGCATTGTTGTGTATATTGACACAGAGAACGCTACGTCTGTTGAGAATTTAAAGATGCTTGGAGTAGACGTGGCCAAGCGGTTTGTGTATGTTGATACACATTGCACAGAGGAGGTTCTCTCAATCGCTGAGGCGACAATTATGAAGGC…
OM-RGC.v2.004595188__21-837	OM-RGC-v2	K03553	recA; recombination protein RecA	Bacteria	TACTAATGAGTTAATCAAATCATTAAACAAAGAAAGCGGATCAAGAGTTGCTTACAATCTTAGCGAAGATGAATCACCAACACACGTCACTAGGTGGATATCAACTGGGTCTAGTCTTTTAGATTATATCTGTGCCAACAGAAGAGATGGCGGCCTGCCAGAAGGCCGTATTGTAGAAATATTTGGACCGCCATCCATCGGCAAGTCTCACATTGCAACACAGATTGCAAGAACAACGCAATCAATGGGCGGAATAGTTGTGTACATAGACACTGAAAATGCAACATCTGTTGAAAACTTAGGAATGCTAGGCGTAGACGTTTCTAAGAGGTTTGTATATGTGGATACACACTGCACAGAAGAAGTGCTATCAATAGCTGAATCTACTATTATGAAAGC…
OM-RGC.v2.004596528__156-939	OM-RGC-v2	K03553	recA; recombination protein RecA	Bacteria	GGCCCTCGACCGGGCGCTCGGGCAGATCGAGAAGTCCTTCGGCAAGGGCTCGATCATGCGTCTCGACGAGGACGCGTATCTCTCCATCCCCGGCATCTCCACCGGTGCCCTCTCGCTCGACCTCGCCCTCGGTGGACGCGGCATCCCCCGCGGACGCATCGTCGAGATCTTCGGCCCAGAATCTTCCGGCAAGACAACCCTCGCGCTCACCGTCGTCTCGCACGCCCAGAAGACGGGCGGCGTCGCGGCCTTCATCGACGCCGAGCATGCGCTCGATCCCTCCTGGGCCCGCAAGCTGGGCGTCAACATCGACGACCTGCTCGTGAGCCAGCCCGACACGGGCGAGCAGGCCCTCGACATCTGCGAACTGCTCGTCCGCTCCAACGCGGTCGATGTCAT…
OM-RGC.v2.004597953__132-924	OM-RGC-v2	K03553	recA; recombination protein RecA	Bacteria	AGCTATTGAACTTGCGCTAGGTCAGATTGAAAGACAATTTGGCAAAGGGTCGATTATGCGTCTAGGGGAATCATCATCTAATCTAGATATTGATGTTATTCCTACGGGTTCAATCTCCCTTGATGCAGCTCTTGGAGTTGGTGGCGTCCCGCGTGGTAGGGTGATTGAACTATTCGGTCCTGAGTCGGCAGGTAAGACAATGTGTGCATTGCATATTGTAGCCGAAGCTCAACGAGGAGGTGGTACAGCCGCATTTGTAGATGCTGAGCATGCTTTAGATGTCGGTTTTGCACGTAAGTTAGGTGTGGATGTAGATAATTTACTTGTATCGCAACCTGATTCAGGTGAAGAAGCGTTAGAGATCACTGATACGCTTGTACGTAGTGGTGCTATAGATAT…
OM-RGC.v2.004598486__15-405	OM-RGC-v2	K03553	recA; recombination protein RecA	Bacteria	ATCACAGTCAGAAGCGGAAAAAGAAATATCCAAGTTTTTCGGAGAAGATACGGTCTTTTTTGATGGAAATATTGCAACCAAGTATGAGGCAGTTAGCACTGGAAGCCCAAAGCTTGATGAGGCTATTGGAATAGGAGGAATACCTCTAGGTAGAATTACTCAGCTAGCAGGACAAGAAAGTTCCGGAAAGACTATGTTGGCTCTATCAATAATCAGAGAGTATCAGAAAAAAAATCCTGAAAATACAGCTTTATTTATTGATGCCGAATATACTTATGATCCAGAGTGGGCGGCTAAGCAGGGAATTGATACATCAAGGGTTATTGTTATCAAAACAAATGATGCGAAAGCCATCTTTGAGGGTTTGATCGGAAAGGTAAAGGTTAACAAA
OM-RGC.v2.004598486__390-894	OM-RGC-v2	K03553	recA; recombination protein RecA	Bacteria	GGTAAAGGTTAACAAAAAGACCAAAAAAGTTTCCAAAGCAATGAAGGGTGTTCTTGATCATGTAATTGAGGGCATTGATCCTAGGTTTAAAAATCTTGGCATTATCGTTTTAGACTCTATAGCTGTACTTAACACGCCCCTTGAGGTTGCCGCAGAAGTTGGAAAAGCCAACATGGCTCCGATACCTAGATTCTTATCCACAGAGCTTAAAAAGCTAACTCCAGTAGTGGCTCAGGCAAATGTAGCTTTTATTGGGATTAATCAAGTCAGGGTTAATCTAGGTCAGATGTTTGGAGATCCCTCGACTTCTCCTGGCGGAAAAGCCTTAAAGCACGCTTGCAGCCTGATGATAAATATGGGTCCAGTGTTCTCTGCAGAATCTGTAATAAACGATGAAGA…
OM-RGC.v2.004603692__60-882	OM-RGC-v2	K03553	recA; recombination protein RecA	Bacteria	CACAGACATATTAGTAGACAGTCTAAATAAACAGCTCGGAGATGTAGCTTTTATTTTAGGCAAGAATGATTCTAATAGTGATGTCAAAGAATGGATCTCTACCGGTTCTACAGTATTAGATACTATTATTTCTAATAGCGCAGAGGGCGGCGGAGTTCCAGTTGGAAAACTTACCGAAATAGTAGGTGAAGAAGCCACTGGCAAATCCCTGTTGTCTTACATGATCTTAAAAGACTGTCAAGACAAAGGCGGCATTCCAGTATTGATTGATACAGAGAATGCGGTAAATGAGGATTTTTTGCAGTTACTAGGGATGAAGCTATATCCCGAAGGCCAGTTGATTTATGTGCAGGTAGATTCTGTAGAGAAAGTATTTTCCGCAATTGAAAACGTGATAAG…
OM-RGC.v2.004604945__36-882	OM-RGC-v2	K03553	recA; recombination protein RecA	Bacteria	TCTCAAAGAAATGAGAAACCTGGTTAACAAGAAGGCAGGCACAGAGATCGCTTTTTCGCTTTCTGGAGAAAACCCCACGGATGTCAAAAAGTGGATCCCCACAGGATCTCGCTGGCTGGACAGTATTGTTTGTAAGGGTAAGCTCGGCGGTGTTCCCATGGGCAAAGTTGTTGAGATCGCTGGTCAAGAAAGCACTGGCAAATCTTATATGGCTGCTCAAATTGCAGCTAACGCTCAAAAAATGGGTATCGACGTAGTATATTTTGACTCAGAGTCTGCCATTGATAGTGTGTTTCTAGAGAGGGTCGGCTGCTGTTTGGACGAAGATCCACCGGAAGGAATGGGCTGGTTTTTGTATACACAGGCACATAGTGTCGAAACCGTTTTAGAAACTATTGA…
OM-RGC.v2.004604959__72-888	OM-RGC-v2	K03553	recA; recombination protein RecA	Bacteria	CGAAGACATCAGAAAGATGTTAAACAAGAAGTCGGGCTCCGAGGTTGCCTTTTCTCTAAAGGAAGAAAACCCAACTGACGTTAAAGATTGGGTCTCGACAGGCTCCAGATGGCTAGATTCTATAATTTGCAAGGGAAAGCACGCTGGTATTCCTCTTGGCAAGATTGTTGAAATCGCGGGCCTTGAATCTACTGGTAAAAGCTACATGGCAGCCCAGATAGCAGCGAATGCTCAAAAGAAGGGGTTAAAAGTAATCTACTTTGATTCCGAAAGCGCGATAGACTCAGATTTCCTAGAAAAAACTGGGGTGTCTTTGGACGATTTAATTTATGTTCAGGCCGAGTCGGTTGAATTCGTTCTTGAATCCATAGAAACAATTATTAGTCATGAAGAGAATGT…
OM-RGC.v2.004609212__27-843	OM-RGC-v2	K03553	recA; recombination protein RecA	Bacteria	TACTTCTGAATTAATTAAGGCGCTTAATAAAGAACATGGAAATAGAGTCGCTTATAATTTGAGCGAGGATGAATCTCCCACGCATGTCAACAGGTGGATTTCAACTGGGTCGAAACTTCTAGACTATATTTGTTCAAATCGCCCTGGTGGAGGTCTTCCAGAAGGTCGAATTATAGAGATCTTTGGCCCGCCGTCTATTGGAAAATCTCACATAGCAACACAAATTGCTAGAACTACTCAGAATCTAGGCGGAATCATAGTGTATATTGATACAGAAAACGCAACTTCTGTTGAAAATTTGGGAATGCTAGGCGTAGATGTCTCTAAGAGATTTGTCTATGTCGATACTCATTGTACTGAAGAGGTTCTATCTATTGCAGAAGCTACTATAATGAAAGC…
OM-RGC.v2.004612838__66-894	OM-RGC-v2	K03553	recA; recombination protein RecA	Bacteria	ATCAATATCTGAAATGCGCAAACTAATTAATAAAAAGGCAGGGCATAACGTTGCACACAATCTTATGGAGGACAACCCAACTGCTGTTGGGGATTGGATTCCAACTGGATCGCGGTGGCTTGACTCGATTATCTGTCGTGGTCGATTAGCAGGTATACCAGTTGGTAAGATTGTTGAGATTGCTGGCCTAGAGGCAACTGGTAAAAGTTTTATGGCTGCACAGATAGCCGCCAATGCCCAAGCAAGAGGCATTGATGTAATATATTTTGATTCCGAATCGGCTATCGATCCAACTTTTTTGGAACGTGCAGGTTGTGATTTGGAAAAACTTCTTTATGTACAGGCTGCGTCTGTCGAATTTGTTCTTGAAACTATTGAAGAGCTTTTAGGATCAAACGA…
OM-RGC.v2.004613483__78-897	OM-RGC-v2	K03553	recA; recombination protein RecA	Bacteria	TGAGAAAGATCACTATAACTACGAACAAGAATATGACTATAAAGTTTCGAGCGGAAGTTTAGTAGTGGACTACGAGTTAGGAGGAGGCTTCGGTCCCGGCTTGCATAGGTTTACCGGTATCAATGAAGGAGGAAAAACTTCTGAAGCTTTGGAGGTTATGAAGAATTTTCTTACAACTGTGCCAAACGGAAGAGGCTTTTATATCAAAGCAGAAGGGCGCCTGAGTAAGGAAATGCAATCTAGATCGGGGGTAGATTTCGTTTTTAACTCCGACGAATGGGCAGATGGAAATTGTTTCGTATTTGAGTGCAATATATATGAGACAGTAGTTGAAGCTTTACGGATGTTGGTAGGTAAAAATACAGAAGGAACCAAATATTGTTTTATTTTAGACTCTGT…
OM-RGC.v2.004614200__27-843	OM-RGC-v2	K03553	recA; recombination protein RecA	Bacteria	TACTTCTGATTTAATTAAAGCATTAAACAAAGATCACGGATCTAGAGTTGCTTATAATCTATCAATTGATGATTCGCCTACACATGTTAACAGATGGATTTCAACAGGCTCAAGGTTACTTGATTATACGTGCTCCAATAGAAGGGATGGTGGACTTCCTGAAGGTAGAATCATAGAAATATTTGGACCACCATCTATTGGAAAATCTCATATTGCAACCCAGATAGCAAGGTCAACACAAAGCATGGGAGGAATTATTGTTTACATTGATACAGAGAATGCTACATCAGTAGAAAATTTAAGAATGCTGGGCGTTGATGTATCAAATCGATTTGTCTATGTTGACACACATTGCACCGAGGAAGTTTTTCAGGTCGCTGAGGCGACAATTCTCAAAGC…
OM-RGC.v2.004616351__105-891	OM-RGC-v2	K03553	recA; recombination protein RecA	Bacteria	GGCTTTAGACACTGCGATTACACAGATTGAGCGCTCTTATGGCAAGGGCGCGATCATGCGAATGGGAGAAGATTCATTTTCAAGTAGTATCGAGGCGATCCCTACTGGTGCGATCAATTTAGATGCTGCAATCGGCATAGGGGGGATCCCGCGAGGGCGAATCAGTGAGATCTATGGTCCGGAATCCTCAGGCAAGACAACGCTCTGTCTTCAAGTGATCGCGAATGCTCAACGCCTTGGTGGTATAGCGGCTTTTGTAGACGCCGAGCATGCCCTGGATGTCGGATATGCCCGCAAACTTGGTGTAGATGTAGATAACCTCCTGGTCTCACAGCCGGACACGGGAGAGCAAGCACTTGAGATCGCAGAAGTACTCATTCGTAGCAATGCAATTGATGT…
OM-RGC.v2.004616715__81-894	OM-RGC-v2	K03553	recA; recombination protein RecA	Bacteria	GAAAGATCATTACAATTATGAGGATGAACATGATTACAAAGTGTCAAGCGGCAGTTTGGTAGTAGACTATGAACTAGGAGGCGGCTTTGGGCCGGGACTCCATAGATTCACTGGAATCAATGAAGGAGGCAAAACCTCTGAGGCATTAGAGGTGATGAAAAACTTTCTTAAAACAGTACCTAATGGAAGAGGGTTTTATATCAAGGCAGAGGGGCGACTAAGCAAAGAGATGCAGAGAAGATCGGGCGTGGATTTTGTTTTTGATTCTGACGAATGGGCTGATGGTAATTGTTTTGTATTTGAATGCAATATTTACGAAACAGTAGTTGAGGCATTGAGGATGCTTGTTGGTAAAAATGAAAATAACACTAAGTATTGCTTTATTTTAGATTCGGTTGA…
OM-RGC.v2.004617040__81-894	OM-RGC-v2	K03553	recA; recombination protein RecA	Bacteria	AAAGGATCATTACAATTATGAGGACGAGCATGATTACAAAGTGTCAAGCGGCAGCTTGGTAGTTGACTACGAATTAGGAGGGGGTTTTGGGCCGGGCCTTCATAGATTTACAGGCATTAATGAAGGAGGCAAGACATCGGAGGCTCTAGAGGTAATGAAAAATTTTCTTAAAACTGTCCCTAATGGCAGAGGTTTTTATATTAAAGCCGAAGGTCGTTTAAGTAAAGAGATGCAAAAACGCTCGGGAGTAAATTTTGTTTTTGATTCTGATGAATGGGCAGATGGGAATTGCTTTGTTTTTGAGTGCAATATTTATGAAACCGTAGTAGAAGCTTTGCGGATGCTGGTGGGTAAAAACGAAAACAACACTAAATATTGTTTTATTTTAGATTCGGTAGA…
OM-RGC.v2.004617600__54-891	OM-RGC-v2	K03553	recA; recombination protein RecA	Bacteria	AGAACTAGCAGTATCGCTAAATAAAAAATTCAGTAAAGAATATAATCAAGTTGCCTATTTCCTCAACGGGGGAGAAGAATCGCCAACAGATGTTACATCGTGGGTATCTACTGGATGCACACCTTTGGATCTGGCGATTTCTAACAGACCAAATGGGGGTTTGCCTGTTAGTAAAATTGTTGAGATTACGGGCCTAGAGCAAAGCGGTAAATCCCTCCTTGCCGCTCACGTTATAGCTTCTACTCAAAAACAGGGTGGAGTAGCAATTTACATAGACACTGAATCTGCATTGGACGCTCAATTTTTGACCGCCATAGGAGTTGATGTTGATAAAATGCTTTATATACCTCTTAATACAATTGAGGATGTATTTGAAGCAATGGAAGACATCATCGTTAA…
OM-RGC.v2.004627718__63-897	OM-RGC-v2	K03553	recA; recombination protein RecA	Bacteria	CATCGATGAGATGCGAAACCTTATCAACAAAAAAGCAGGAATCAATCTTGCTCATAAACTAACAGAAGACAATCCAACAGAAGTAAAGGACTGGATTCCTACTGGATCTAGATGGCTTGACAGTATTATTTCTAGAGGACGATTGGCAGGTATTCCTGTCGGTAAAGTTGTAGAGATCGCTGGCCTAGAAGGCTCAGGCAAATCCTACATGGCAGCGCAAATTGCAGCAAACGCTCAAAAAATGGGCATTGATGTTGTGTATTTCGATTCAGAATCTGCGATCGATCCGGCATTTTTAGAGAACGCTGGGTGTGATATCAACACCCTTCTTTATGTTCAAGCACAAAGCGTTGAGTTCGTGCTGGAAACTATTGAAGAGCTACTAGGTTCGAACGAGAA…
OM-RGC.v2.004631457__72-894	OM-RGC-v2	K03553	recA; recombination protein RecA	Bacteria	GAACAACGAAAAAGATCACTACAACTATGAAGACGAGCATGATTACAAAGTATCAAGCGGTAGTTTGGTGGTAGATTTTGAGTTAGGAGGCGGTTTCGGCCCCGGGCTGCATAGATTCACAGGGATCAACGAAGGAGGTAAAACCTCTGAAGCTTTAGAAGTTATGAAAAACTTCCTTAAAACTGTCCCAAATGGAAGAGGGTTTTATATCAAAGCGGAAGGTCGATTAAGCAAAGAGATGCAGAAGCGGTCAGGAGTTAATTTTGTATTTGACTCTGACCAATGGGAAGATGGAAATTGCTTTGTATTTGAATGCAATATTTATGAGACGGTCGTAGAAGCGCTGCGCATGCTAGTGGGCAAAAATGAAAACAACACTAAATATTGTTTCATCTTAGA…
OM-RGC.v2.004632841__189-972	OM-RGC-v2	K03553	recA; recombination protein RecA	Bacteria	GGCGCTTGATTTCGCCCTCGATCAGATCCAGCGTAAATGCGGCGAGGGCTCCATCATGTTCCTTGGCGCCGACCACAAGGTCGATGTCGCCACGATCTCCACGGGCTCGCTCTCGCTGGATGTCGCCCTGGGAGTGGGCGGCGTACCGCGCGGGCGGATTGTCGAGATCTACGGCCCTGAGTCTTCGGGAAAGACCACGCTGACCCTCGAGATCATCGCCAATGCCCAGAAGGCGGGTGGATCGGCGGGGTTCATCGATGCAGAGCATGCTCTGGACCCGACCTATGCCCGCAAGCTGGGAGTGAATCTCGATACCCTGCTTGTCTCGCAGCCGGATTCGGGGGAGCAGGCCCTCGAGATTGCCGAGATGCTGGTGAACTCCAATGCCCTCTCTGTGAT…
OM-RGC.v2.004633346__36-876	OM-RGC-v2	K03553	recA; recombination protein RecA	Bacteria	ATCAATACAAGATCTCATGTCACTTGTAAACAAGAAAGCCGGCAGAAATGTCGCACACGATCTAACTGGCGATAACCCTACGTCAGTTAAAGAATGGATCCCAACTGGCTCACGCTGGCTGGACTCAATCATCTGCAAGGGTCGAATCGCTGGCATCCCAGTGGGCAAGGTAACTGAAATTGCAGGACTCGAATCAACAGGTAAGTCTTACATGGCTGCGCAGATCGCCGCAAACGCCCAGAAACAGGGTAAGGCTGTAGTATATTTTGATTCCGAGTCAGCTATCGACCCAAGTTTTTTAGAGAGAACTGGGTGTGATTTAGCGCGCCTCATGTACGTCCAAGCGTCCTCTGTCGAGTTTGTTTTAGAGACTATCGAGGAACTCCTGGGTGCGGCTGA…
OM-RGC.v2.004635611__36-888	OM-RGC-v2	K03553	recA; recombination protein RecA	Bacteria	CCTCAAAGAGATGAGAGGCCTCATAAACAAGAAAGCGGGAATTGAAATTGCTCATTCTCTCTCAGAAGAAAACCCAACCAACGTTCGGCGTTGGATTCCAACAGGGTCCCGTTGGCTAGATAGTATTATTTGCAAAGGCAAATTAGCCGGCATCCCGCTAGGGAAAGTTGTTGAGATCGCCGGCCAAGAAAGCACGGGTAAATCCTATATGGCTGCGCAGGTTGCAGCAAACGCTCAGAAAATGGGCATCGATGTAGTATATTTCGACTCAGAATCAGCGATAGACAGCGCCTTTCTTGAGAAAACCGGTTGCTTTCTAGATGATGACCCGCCCGAAGGTATGGGGTGGTTTATGTACACACAAGCATATAGTGTCGAGACTGTGCTGGAAACCATTGA…
OM-RGC.v2.004635971__21-837	OM-RGC-v2	K03553	recA; recombination protein RecA	Bacteria	CACGTCACAATTAATAAGGTCGCTTAACAAAGATTATAAAACAAAGGTAGCTTATAATCTTTCTGAGGATGAAAGCCCAACGCAAGTTAAACGATGGGTTTCGTCTGGTTCTAAAATGTTAGATTATATTTGTGCAAATAAACCAGATGGTGGCTTTCCTGAAGGAAGAATTGTAGAAATCTTTGGACCACCATCCATCGGAAAGTCTCATATAGCAACGCAGATAGCCCGTAGCACACAACAAATGGGCGGCATTGTAGTTTACATAGATACAGAAAACGCAACGTCTATCGAGAATCTGGGGAACCTTGGTGTTGATGTTGCACAACGCTTTGTTTATGTTGATACACACTGTACTGAAGAAGTACTTGATCTAGCTGAAAAGACAATATTAAAAGC…
OM-RGC.v2.004636131__66-849	OM-RGC-v2	K03553	recA; recombination protein RecA	Bacteria	AGCCCTCGACCGCGCACTCGCCCAGATCGACAAAGCCTTCGGCAAAGGCTCGATCATGCGACTCGACGAAGATGCCTACAACCTCATCCCAGGCATCTCCACCGGCGCCCTCTCCCTTGACCTCGCACTCGGCGGCAAAGGCATCCCCCGCGGCCGCATCGTCGAAGTGTTTGGTCCTGAATCCTCCGGTAAAACAACACTCGCCCTCACCGTCCTCGCGCACGCTCAAAAAGACGGCGGCGTCGCGGCGTTCATCGACGCCGAGCACGCGCTCGACCCGTCATGGGCCCGCAAGATCGGCGTCAACATCGACGACCTCCTCGTTTCCCAGCCCGACACCGGCGAGCAAGCACTGGAAATCTGCGAGCTCCTCGTCCGCTCCAACGCCGTCGATGTGGT…
OM-RGC.v2.004638637__54-891	OM-RGC-v2	K03553	recA; recombination protein RecA	Bacteria	AGAATTAGCAGTATCGCTAAATAAAAAATTCAGTAAAGAATACAACCAAGTTGCCTACTTTCTCAATGGAGGGGATGAATCGCCAACAGATGTAAAGTCGTGGGTATCCACAGGATGCACACCACTAGACCTAGCGATTGCTAATAGACCAAACGGGGGTTTGCCTGTTAGTAAAATTGTTGAGATTACGGGCCTAGAGCAAAGCGGTAAATCCCTCCTTGCAGCCCACGTTATAGCTTCTACTCAAAAACAAGATGGAGTAGCAATTTATATTGACACTGAATCTGCACTTGACGCTCAGTTTTTAACCGCCATTGGCGTTGATGTTGATAAAATGCTTTATATACCCCTTAATACAATTGAGGACGTATTTGAAGCAATGGAAGACATCATCGTAAA…
OM-RGC.v2.004638806__84-867	OM-RGC-v2	K03553	recA; recombination protein RecA	Bacteria	GGCCCTCGACCGCGCCCTCGCCCAGATCGACAAGGCCTTCGGCAAAGGCTCGATCATGCGCCTCGACGAAGAGGCCTACCTCAACATCCCCGGCATCTCCACCGGCGCCCTCTCCCTCGACCTCGCACTCGGCGGCAAGGGCATCCCCCGCGGCCGCATCGTCGAGATCTTCGGCCCGGAATCCTCAGGCAAGACCACCCTCGCCCTGACCGTCATCGCCAACGCCCAGAAGGCCGGCGGCGTCGCCGCCTTCATCGACGCCGAGCACGCCCTCGACCCCTCCTGGGCACGCAAGATCGGCGTCAACATCGACGACATGCTCGTCTCCCAGCCCGACACCGGCGAGCAGGCCCTGGAAATCTGCGAACTCCTCGTCCGCTCCAACGCCATCGACGTCAT…
OM-RGC.v2.004640670__36-873	OM-RGC-v2	K03553	recA; recombination protein RecA	Bacteria	TAATATGCACGACCTAATGAAATTAGTGAATAAGAAAGCAGGTAGAAATGTAGCGCACGATCTGACCGGTGACAACCCAACTTCTGTCAAAGAATGGATTCCCACAGGCTCACGGTGGCTCGATTCTATTATTTGTAAAGGGCAAGTTGCTGGCATCCCCGTCGGGAAGGTAACAGAGATTGCTGGATTAGAATCAACTGGCAAATCTTATATGGCAGCACAGATCGCGGCCAACGCCCAGAAACAGGGCAAGGTTGTAGTATATTTTGATTCCGAGTCAGCTATCGACCCAAGTTTTTTAGAGAGAACAGGATGCGATTTAGAACGGCTTATGTACGTCCAAGCATCCTCTGTCGAGTTTGTTTTAGAGACCATTGAGGAATTGCTCGGCGCCGCCGA…
OM-RGC.v2.004644243__18-834	OM-RGC-v2	K03553	recA; recombination protein RecA	Bacteria	TACCTCGCAACTAATTAAATCGCTTAATAAGGATTATAAGACAAAAGTAGCTTATAATCTATCAGAAGACGAAAGTCCTACACAAGTTAAGCGTTGGGTGTCAACAGGATCTAAGTTACTAGATTATATTTGCGCAAATCAACCTGACGGAGGTTTTCCTGAAGGTCGTATTGTAGAGATATTTGGGCCTCCTTCTATCGGTAAGTCACATATCGCAACACAGATCGCACGCAGCACCCAAAAAATGGGAGGCATTGTTGTCTATATAGACACAGAAAACGCAACTTCCATTGAAAACTTAGGCAATCTAGGCGTTGATGTTTCCCAACGATTTGTTTACGTTGATACACATTGCACTGAGCATGTACTTGACTTAGCAGAAAAAACAATTCTCAAAGC…
OM-RGC.v2.004645471__39-858	OM-RGC-v2	K03553	recA; recombination protein RecA	Bacteria	TACATCTAACTTAATTCGATCCCTTAATAAGGAACACGGGAGTAAGATTGCATACAATCTATCTGTCGATGAGTCCCCGACTGAAATCAAACGATGGATTTCGACGGGCTCGCGACAGCTAGATTATATCATTGCCAATCGACCTGCCGGCGGTATTCCAGAGGGCCGAATTATAGAGATATTTGGGCCGCCTTCCATCGGTAAGTCACACATCGCGATCCAGATCGCTAGGAGTGCCCAACAGATGGGCGGTATTGTCGTGTACATTGATACCGAGAATGCCACCTCCATTGAGAACCTCAGGCGACTGGGAATCGACGTTGCGCGGAGATTCGTGTTTGTGGAGACGGCATGCACCGAGGAGGTGTTTGCTATCGCTGAAAACACCATTAAGAAGTC…
OM-RGC.v2.004646207__15-432	OM-RGC-v2	K03553	recA; recombination protein RecA	Bacteria	AACTATAAGCGAAGCTGAAAAGGAAATATCTAAATTTTTTGGAGAAGATACAATCTTTTTCGATGGAAACATTTCGACAAAATATGATGCTATAAGCACGGGAAGCCCTTCCTTAGATGAGTCAATTGGCATAGGGGGCATCCCTATGGGAAGAATAACACAGCTTGCTGGACAAGAAAGCTCCGGAAAGACTATGTTGGCGCTCTCTTGTATTCGAGAGTACTTGAATCAGAACCCAGAAAATACAGCATTGTTTATTGATGCCGAGTATACTTATGATCCTGCCTGGGCTGCAAAGCAGGGTGTGGATACAGAGCGTGTTATGGTTATAAAAACAAATGATGCTAAAGCGATATTTGAAGGTCTTATAGGAAAGGTTAAGGTTAATTCTGTTACAAA…
OM-RGC.v2.004646207__426-894	OM-RGC-v2	K03553	recA; recombination protein RecA	Bacteria	AAGTATGAAGGGAATTCTTGATCATGTTATAGAGGGTGTTGATCCAAGGTTTAAAAATCTTGGAATTATTGTTTTAGACTCTATTGCTGTTTTAAACACACCTCTGGAGGTATCTGCAGATATAGGCAAGGCTAATATGGCTCCAATTCCAAGGTTTTTGTCAACTGAACTTAAAAAACTAACCCCAGTTGTTGCACAGGCGAATGTTGCTTTTATTGGCATAAATCAAGTTCGGGTAAATCTAGGACAGATGTTTGGAGATCCTTCCACTTCCCCGGGAGGCAAGGCTCTTAAGCACGCCTGCAGTTTAATGCTAAACATGGCTCCGGTTTTTTCATCTGACTCTGTTATAAAGAGCGAGTCTGGAGAAAAGATAGGTCACACAGTTAGGGCTAAAAT…
OM-RGC.v2.004646691__36-873	OM-RGC-v2	K03553	recA; recombination protein RecA	Bacteria	TTCTATGTCTGATATGCGTAAGCTTATTAATAAGAAAGCCGGCCTAAATGTTGCACATGACTTAACTGATGATAACCCAACATCAGTTAAACAATGGATTCCCACCGGTTCTAGGTGGTTGGATTCAATTATTTGTAGGGGTAAGCGTGCAGGTATTCCAGTTGGCAAGGTAACAGAGATTGCCGGCCTTGAAGCAACTGGTAAATCATATATGGCAGCACAGATTGCTGCTAATGCTCAGAAGATGGGAATTGATGTTATTTATTTTGATTCCGAGTCAGCTATTGATCCAGCTTTCCTTGAGCGTGCAGGCTGCGATTTAAATAGCCTCCTGTATGTTCAGGCTGTATCAGTTGAATTCGTTTTGGAAACAATTGAGGACTTGTTGGGCAACAATGA…
OM-RGC.v2.004650678__51-888	OM-RGC-v2	K03553	recA; recombination protein RecA	Bacteria	TGAATTAGCATCTTCGCTAAATAAGAAATTCAGTAAAGAATATAATAAAGTTGCCTACTTTCTCAATGGGGGAGAAGAATCACCAACAGATGTTACTTCGTGGGTATCCACTGGATGTACACCTCTCGATTTGGCGATCTCTAACAGACCAAACGGGGGTTTGCCTGTTAGTAAAATTGTTGAGATTACGGGCCTAGAACAAAGCGGTAAATCCCTCCTAGCAGCTCACGTTATTGCTTCTACACAAAAGCAAGACGGTGTGGCAATATACATTGATACTGAATCAGCACTAGATGCACAGTTCTTAACCGCCATAGGAGTTGATGTCGATAAGATGCTTTATATTCCTCTTGATACTATTGAGGATGTTTTTGAAGCAATGGAAGACATCATCGTAAA…
OM-RGC.v2.004661831__18-834	OM-RGC-v2	K03553	recA; recombination protein RecA	Bacteria	TACATCCCAACTTATTAAATCACTTAATAAAGATTACAAAACAAAAGTCGCATATAATTTATCAGAGGATGAAAGTCCTACACAAGTCAAACGTTGGATATCAACAGGATCTAAGTTGTTGGATTACATTTGTGCAAACCAACCTGATGGTGGTTTTCCAGAAGGAAGAATTGTAGAAATATTTGGCCCACCATCTATTGGTAAATCACATATCGCAACACAAATTGCAAGAAGTACCCAAAGTATGGGAGGTATTGCAGTTTATATTGATACGGAAAATGCAACTAGCATTGAAAATCTTGGAAACTTAGGTGTTGATGTGTCACAGCGATTTGTTTATGTTGATACACACTGTACTGAGCATGTACTGGACTTAGCAGAAAAAACAATTTTAAAAGC…
OM-RGC.v2.004672719__66-894	OM-RGC-v2	K03553	recA; recombination protein RecA	Bacteria	ATTAGCCGAAGTAATCGCTTCGGAACTAAACAAACAATTTAAATCACATCAAGTTGCTTACTTTCTTGATGGTGCGGAGACAACTCCAACCGATGTTACGGATTGGGTTGGTACAGGCGCCACCATCTTGGATTTAGCAGTATCGAATAGACCAAACGGTGGATTGGCTGCTGGTAGGATTACAGAGATCAACGGATTGGAAGGTAGTGGTAAATCATTGATCGGAGCTCACGCTCTTGCCTCTACCCAACAGAAAGGTGGTCTTGCTGTATACATAGATACCGAGTCTGCTGTATCAAGTGAATTCTTACAGGCTATTGGGATTGATACCAATACAATGTTATATGTTCACTTGGAAACCGTAGAGGATATATTTGATACCATTGAAACGATTGTTAC…
OM-RGC.v2.004678173__15-405	OM-RGC-v2	K03553	recA; recombination protein RecA	Bacteria	ATCAATGTCAGAGGCTGAAAAGGAAGTAACTAAGTTTTTTGGAGAAGATACAGTATTTTTTGACGGGAATATCAGCACTAGATATGAAGCAATAAGTACTGGCAGCCCAAAACTAGATGAAGCTATAGGCATAGGAGGAATTCCTATGGGCAGAATTACGCAATTTGCAGGCCAAGAAAGCTCTGGAAAAACTATGCTTGCACTCTCTTGTATTAAGAGTTATTTAGATGCAAATCCCAATAATACAGCGCTTTTTATTGATGCGGAATATACTTATGATCCAGAGTGGGCACAGAGTCAGGGTGTTGATATATCTAGAGTCATGGTCATAAAAACTAATGATGCAAAAGCAATTTTTGAAGGATTAATCGGCACTATGAAGACTAATTCT
OM-RGC.v2.004678173__432-894	OM-RGC-v2	K03553	recA; recombination protein RecA	Bacteria	GAAAGGCATTTTAGATTACGTAATAGAGGGAGAGGATCCAAGGTTTAAAGATCTTGGGATAATTGTTCTTGATTCAATTGCGGTATTAAATACTCCGCTGGAGATTTCTGCAGATATTGGCAAAGCAAATATGGCACCAATCCCTAGATTTCTATCTACAGAATTAAAAAAGCTTACTCCGATTGTTGCACAAGCAAATGTTGTATTTATTGGCATTAATCAAGTTCGTGTAAATTTAGGTCAGATGTTTGGAGATCCAACGACTTCTCCGGGCGGAAAGGCACTCAAGCACGCGTGCAGTTTGATGATAAATATGGCTCCAGTTTTTAGTGCTGATTCTGTTATAAAGAATAATGCTGGAGACAAGATTGGACATACTGTGCGAGCAAAAATTCAAAA…
OM-RGC.v2.004683100__33-882	OM-RGC-v2	K03553	recA; recombination protein RecA	Bacteria	CAACCTTAAAGAAATGAGAAATTTGGTTAATAAGAAGGCGGGCACAGAGATTGCTTTCTCGCTTTCAGGTGAAAACCCTACAGATGTAAAAAAGTGGATCCCCACTGGCTCTAGGTGGTTGGACAGCATGGTTTGCAAGGGCAAGCTAGCTGGTATTCCAATGGGAAAGGTTGTTGAGATCGCCGGCCAAGAAAGCACTGGTAAGTCTTACATGGCTGCTCAAGTCGCAGCAAACGCTCAAAAGATGGGCATCGACGTGATTTACTTTGATTCAGAGTCTGCTATTGACAGTGTTTTCTTAGAACGAGTTGGCTGCTGCTTGGATGACGAGCCGCCCGATGGTATGGGCTGGTTCTTATATACTCAGGCACACAGTGTTGAGACAGTTCTTGAAACTAT…
OM-RGC.v2.004692825__57-849	OM-RGC-v2	K03553	recA; recombination protein RecA	Bacteria	CGCCCTTGACGCCGCAATCAGCAACATCGAAAAACAATTCGGTAAAGGTTCCATCATGAAGTTGGGTGAGTATGAAGACTCCATCCAACAGATTCCAGCGATTCCCACTGGCTCATTGGGCTTGGATGTCGCGCTTGGAGTAGGTGGATACCCACGTGGCCGTATCATCGAAGTGTACGGTCCAGAATCCAGTGGTAAGACAACACTCGCCCTGCACGCCATCGCACAGATTCAAAAGCAAGGTGGAACATGCGCTTTCATCGATGCTGAGCACGCTCTTGACATCAAATATGCTCGTCGACTTGGCGTCAACTCCGATGCTCTCTTGATTTCCCAGCCTGATTACGGTGAGCAAGCTCTCGAAATCGTCGAGACTTTGATTCGCTCCGCTGCCATCGA…
OM-RGC.v2.004696944__39-876	OM-RGC-v2	K03553	recA; recombination protein RecA	Bacteria	CAATATGGGCGACATGATTAAGCGTTTAAACAAAAAGTACGGCATGCGTGTCGCACATGATTTAAACGAGGAGAATCCAACAGAGGTCAAAGAGTGGATCCCCACTGGTTCCCGATGGCTAGACTCAATCATCTGCAAGGGTCAAATGGCTGGTATCCCTGTTGGGAAGATTACCGAAGTTGCAGGACTATCCGCAACAGGTAAAAGTTATTTAGCAGTTAATATCGCCGCAAACGCTCAGAAGATGGGCCACTATGTTGTTTACTTTGACGCTGAAAGTGCAATAGACCCCGAATTTATTAGAAAAGCCGGTGTGGATACAAGTCCAGAAAAGTTTATGTATATTCAAGCGGTTACGGTTGAGCAAGTGCTTGAGATGATGGAAGATTTCATTGGCAC…
OM-RGC.v2.004700317__36-882	OM-RGC-v2	K03553	recA; recombination protein RecA	Bacteria	TCTCAAGGAGATGAGGAACCTGGTCAACAAGAAGGCCGGTACGGAGATCGCTTTTTCGCTATCAGATGAAAATCCAACTGATGTGCGCAAATGGATCCCGACCGGCTCTAGGTGGCTAGACAGCGTTATCTGTAAAGGTAAACTTGCCGGCGTCCCGCTTGGAAAAGTTGTTGAGATCGCCGGCGAAGAAAGCACAGGTAAATCTTATATGGCAGCACAAATTGCTGCCAACGCTCAGAAAATGGGCATAGACGTAGTGTACTTTGACTCAGAATCTGCCATTGACAGCGTATTTTTGGAGAGAGTAGGTTGCTGCCTAGACGAAGACCCTCCTGAAGGAATGGGCTGGTTCTTGTATACACAAGCACACAGTGTTGAAACTGTCTTGGAAACTATTGA…
OM-RGC.v2.004701252__54-873	OM-RGC-v2	K03553	recA; recombination protein RecA	Bacteria	CTTACTCCAAAATGAGCTTAACAAGGCTAATAAGGATGGTGGAAAGATCGCGTATAAGTTGGATGAACAAGATAATCCTGCTGATATCACGGATTGGATAAGCACTGGTTCGTCTATTTTGGATTTAGCAATTAGTAATCGACCGCACGGTGGATTGCCAGTTGGTAAAATGGTAGAATTTAACGGCCTTGAAGGAACCGGTAAAAGTTTGTTATCAGCGCATGTCGTGGCTGATACACAAAAGAAGGGTGGAATTGCAGTTGTTATCGATACCGAAAATGCTGCTGCTCCCGAATTCTGGAAGAGCCTTGGTGTAAATCTATCTAAACTTCTGTATGTTCAATGTGAAACCGTCGAGGACATTTTTGAACAGATGGAGAAGATGATTGCAATTGTGAG…
OM-RGC.v2.004701591__36-882	OM-RGC-v2	K03553	recA; recombination protein RecA	Bacteria	TCTCAAAGAGATGAGGAATTTGGTCAATAAGAAAGCCGGTACTGAAATCGCGTATTCGCTAGCAGGCGAAAATCCGACTGATGTTCGAAAATGGATCCCCACAGGATCTCGTTGGCTGGACAGTATTATCTGTAAAGGCAAGCTTGGCGGCATTCCCATGGGGAAAGTTGTTGAAATTGCCGGCCAAGAGAGTACCGGTAAATCTTACATGGCCGCACAGATTGCTGCTAATGCCCAAAAAATGGGGATTGACGTAGTTTACTTCGACTCAGAATCTGCTATTGATAGCGTGTTTCTGGAGAGGGTCGGCTGCTGCTTGGAAGAAGAGCCGCCTGAAGGAATGGGTTGGTTCTTATACACGCAAGCACACAGTGTCGAGACTGTTCTGGAAACCATCGA…
OM-RGC.v2.004709047__87-897	OM-RGC-v2	K03553	recA; recombination protein RecA	Bacteria	TGATCACTACAATTTTAAAGAAGACGTATACTATAAGGTAAGCACTGGAAGTCTAATTTTAGACATAAGAACTGGAGGCGGCATAATGCCGGGGCTTCATAGATTTTGCGGTATAAATGAAGGAGGAAAAACTTCAGAAGCCTTAGAGGTCGTAAAAAATATGCTTAAGGACATTGATAACTCTAAAGGCATATATGTAAAATCCGAAGGTCGATTAGATCCAGAGATGGAGAAAAGAACCGGAATTAAATTTGTCAAAAGTGCCGATGAATGGGAAACAGGCACATGCTTCGTTCTCGAATGTAATGTGTACGAGACAGTTTTTAAGATAGTAAAAGCTCTCATATCCGACAATCCAGAGCAGATAAGATATGGAATCATAATTGATAGCGTCGATAG…
OM-RGC.v2.004711381__81-858	OM-RGC-v2	K03553	recA; recombination protein RecA	Bacteria	TCACAAAGAAGATCATTATAATTATGAGGAAACTGTTGAATACAAAGTATCTACAGGCTCTTTAACTCTAGATATTGAGACAGGGGGAGGACTAGGCCCGGGCCTTCATCGTTTCTGCGGTATCAATGAAGGGGGTAAAACTTCAGAGGCTCTTGAGGTCACTAGGCATTTCCTTAAGATGCCAAACGCGAGAGCTGTCTACTTCAAATGCGAAGGCAGGCTTAGCCCAGAGATGAGGGAGAGAGCTGGAGTAGAGTTTATAGACACAAGGGAGCCAGAGAACTGGAGAGACGGAACTTGCTTTATTTACGAAAGCAACATTTATGAGTCGGTTTTTGATATGATGAAAATGCTTATCCAATTTAACGAAGAAGATAAGAAGTACTTATTCATACTCGA…
OM-RGC.v2.004715048__87-852	OM-RGC-v2	K03553	recA; recombination protein RecA	Bacteria	AGAAGATCATTACAATTACGAAGAGACGGTTGAATACAAAGTTTCAACAGGGTCTTTAACTCTAGATATTGAGACAGGAGGCGGACTAGGCCCGGGGCTTCATCGCTTTTGCGGTATTAATGAGGGAGGCAAGACGTCAGAAGCGCTTGAAGTGACTAGACATTTCCTTAAAATGCCAAACGCGAGAGCTGTCTATTTTAAATGCGAAGGCAGGCTTAGTCCAGAGATGAGAGAGAGGGCTGGTGTAGAATTTATAGACACAAGAGAGCCGGAAAACTGGAAAGACGGAACTTGTTTTATTTACGAGAGCAATATTTACGAGTCGGTGTTCGATATGATGAAGATGCTTATCCAATTCAACGAAGAAGATAAGAAGTATTTATTCATACTTGATTCAGT…
OM-RGC.v2.004717410__48-834	OM-RGC-v2	K03553	recA; recombination protein RecA	Bacteria	GGCCCTGGACACGGCACTCGGACAGATCGAGAAAGACCATGGGAAGGGCGCCGTGATGCGCCTTGGCGAGATATACGACTCCCTCGCCACCGAGTGCATCCCCACAGGTTCTCTGGCCCTAGACATCGCATTGGGCATCGGCGGAATACCCCGCGGACGGGTCACCGAGGTCTTCGGCGCGGAATCCGCAGGGAAATCGACTCTAGCCATCCATATCATGGCCGAGACTCAGAAGCTGGGCGGAATCGCGGCTTACATCGACGTTGAGCACGCCCTTGATCCCACCTACGCCGCGAGTTGCGGCCTCAAGTTAGACGATCTCTTGATCGCCCAGCCAGACAGCGCAGAGCAGGCGTTGGACATCACCGAGCAACTGGTCCGCAGCGGAGCGGTGGATGC…
OM-RGC.v2.004730296__27-867	OM-RGC-v2	K03553	recA; recombination protein RecA	Bacteria	AGCAATGCACGATCTAATGAAATTAGTAAACAAGAAAGCCGGCAGAAATGTCGCGCATAATCTATCAGGGGATAACCCCACTAGCGTAAAAGAATGGATCCCCACAGGATCACGATGGCTGGATAGTATTGTCTGTAAAGGGAAGGTCGCCGGGATCCCCGTTGGAAAGGTGACAGAGATTGCCGGGTTAGAATCCACCGGGAAATCCTATATGGCTGCGCAAGTTGCCGCAAACGCCCAGAAACAGGGTAAACTTGTGGTATATTTTGATTCTGAGTCAGCAATCGATCCAAGTTTTTTAGAGCGCGCTGGGTGTGATCTAGACCGCTTAATGTACGTTCAAGCATCGTCTGTGGAGTTTGTTCTGGAAACTATCGAGGAGCTTCTGGGAGCCACCGA…
OM-RGC.v2.004732316__36-885	OM-RGC-v2	K03553	recA; recombination protein RecA	Bacteria	CTTAAAAGAAATGAGAAATCTGGTTAACAAGAAGGCTGGATCCGAAATTGCTTTCTCACTATCAGGAGAAAACCCAACAGATGTACGCAAATGGATTCCAACAGGTTCTAGATGGCTAGACAGTATTATCTGCAAGGGCAAGTTAGCTGGAGTTCCACTCGGAAAAGTTGTTGAAATAGCCGGCCAAGAAAGCACCGGTAAATCCTATATGGCAGCTCAAGTCGCGGCGAACGCTCAAAAGATGGGAATCGACGTTGTATACTTCGATTCAGAATCTGCGATCGATAGTGTTTTCCTAGAAAGAGTTGGCTGCTGTCTGAACGACGATCCACCTGAAGGATTCGGATGGTTTCTGTATACCCAAGCGCACAGCGTAGAGACGGTGTTGGAAACAATTGA…
OM-RGC.v2.004733213__36-879	OM-RGC-v2	K03553	recA; recombination protein RecA	Bacteria	TCTCAAAGAGATGAGAAACTTAGTCAACAAAAAAGCCGGTACCGAAATCGCGTATTCATTGGCCGGCGAAAACCCAACTGATGTACGAAAATGGATTCCGACAGGGTCACGCTGGCTGGATAGCATTATCTGCAAAGGCAAGCTAGGCGGCGTTCCTCTGGGGAAGGTCGTTGAAATTGCCGGCCAAGAAAGCACTGGCAAATCTTACATGGCCGCACAGATTGCCGCCAACGCTCAAAAAATGGGAATCGATGTAGTTTACTTCGACTCAGAATCAGCCATTGATAGTGTGTTTCTAGAAAGAGTAGGTTGCCACCTAGAAGAAGAGCCACCTGAAGGCATGGGATGGTTTCTATATACACAAGCACACAGTGTAGAAACAGTTTTAGAAACTATTGA…
OM-RGC.v2.004734894__51-879	OM-RGC-v2	K03553	recA; recombination protein RecA	Bacteria	CAAGGGCATCGCCACCGTCTTAAACAAGAAGATGGGCATGACAGTTGCTCACACTATGTCCGACCAAAACCCTTCCGAGGTTAAGGACTGGATCCCCACAGGGTGTACTTGGCTCGATGGCATCATCTGCCGAGGAAAGATCGCCGGAATACCAGTTGGAAGAATCACTGAAATTGCCGGCCTCGAAGCATCAGGCAAGTCTTACATGGCTGCCCAAGTGGCAGCAAATGCGACAGCAAAAGGAATCAGTGTTGTTTATTTCGATTCCGAAGCCGCAATGGACTTTGAGTTCCTCCGCAAAGCAGGCGTCGACGAAGAAAACTTCCTCAGAGTGACCCCAACCTCAGTTGAAAATATGTTAGAAACCATTGAAACGATTCTGACACAAGGGTCTGAAGA…
OM-RGC.v2.004734964__81-846	OM-RGC-v2	K03553	recA; recombination protein RecA	Bacteria	TTCTGATGATCACCACAACTTCAAGGAGGACGTATACTATAAAGTAAGCACTGGAAGCCTGATTCTAGACATAAGAACTGGTGGAGGCATAATGCCGGGGCTTCATCGGTTTTGCGGTATAAACGAAGGAGGCAAAACGTCAGAAGCCTTAGAGGTTGTAAAAAACATGCTCAAAGATATTGATAACTCTAAAGGCATATACGTAAAGTCTGAAGGGCGATTAGACCCTGAGATGGTGAAAAGAACCGGAATAAAATTTGTTAAAAGCGCAGAAGAGTGGGAGGTGGGAACATGTTTCGTTCTCGAATGTAATGTATATGAAACGGTTTTCAAAATAGTAAAAGCCCTCATATCTGACAATCCAGAAAAAATAAGATATGGAATTATAATTGATAGCGT…
OM-RGC.v2.004741525__81-897	OM-RGC-v2	K03553	recA; recombination protein RecA	Bacteria	TTCAGACGACCATTACAATTTCAAAGAAGACGTATACTATAAAGTAAGTACTGGAAGCCTAATTTTAGACATTAGGACCGGAGGAGGGATTATGCCCGGACTCCATAGGTTTTGCGGAATTAACGAAGGAGGTAAAACTTCTGAAGCCCTAGAGGTCATGAAGAACATGCTTACTAAAGTTGAAAACTCTAAAGGGGTCTATGTTAAATCTGAAGGCAGACTAGATCCAGAAATGGAGAAAAGAACTGGGGTAAAGTTTGTTAAAAAAGTTGAGGAATGGAAAACTGGAACATGTTTTGTTCTTGAGTCCAATGTGTATGAGACGGTTTTTAAAATCATAAAAGCTCTTATATCTGACAATCCAGAAAATATAAGATACGGGATCATAATTGATAGCGT…
OM-RGC.v2.004742588__84-879	OM-RGC-v2	K03553	recA; recombination protein RecA	Bacteria	AGAAGATCATTATAATTATGAAGAGGCTATAGAATATAAAGTTTCGACAGGCTCCCTAACCCTAGACATAGAGACCGGAGGAGGGCTTGGTCCGGGGCTGCATCGCTTCTGTGGCATAAACGAAGGAGGAAAGACGTCCGAAGCCTTAGAGGTAGCTAGACACTTCCTTAAGATGCCTAATTCCAGAGCGGTATATTTCAAATGCGAAGGAAGATTGACCCCTGAGATGAGAGAAAGATGCGGTGTAAATTTTGTGCACACAGCAGACCCAGAAAGTTGGAAAGACGGAACATGTTTCATATACGAGAGTAATATTTATGAATCTGTTTTCGATATGATGAAAATGCTAATCCAATTCAATGAAGAAGGCAAAAGATATGTATTCATATTGGATTCTGT…
OM-RGC.v2.004742650__57-888	OM-RGC-v2	K03553	recA; recombination protein RecA	Bacteria	ATCTTTTTTAAAATCTGCTGAAAAAGATCACTATAACTACGAAGAAAGCTACGACTACCAAGTGTCTAGCGGCAGCCTAAAGTTAGATTTCGCGCTAGGCGGAGGATTAGGCCCGGGACTACACCGCTTTACAGGCGTAAACGAAGGAGGTAAAACATCCGAAGCTCTAGAGGTGATGAAAAATTTCCTCAAAACGGTTCCCAACTCACGTGGCTTTTACATTAAAGCGGAGGGACGGCTCACTAAACAAATGAGAGAGCGCTCGGGCGTGAAGTTTGTTTTTGACGAAGACAAGTGGGAGGCTGGAAACTGCTTTGTGTTTGAATGTAATATTTACGAAACTGTAGTGGAGGCCCTACGGCTCTTGGTTGGAAAAAACTCAGACGATACCCGCTATTG…
OM-RGC.v2.004742731__54-888	OM-RGC-v2	K03553	recA; recombination protein RecA	Bacteria	TAAGTCTTTTTTAAAATCCACCGAAAAAGACCACTATAACTATGAAAAAAACTATGACTATCAGGTATCAAGTGGTAGCCTTATACTGGACTTCGAACTAGGGGGGGGCTTTGGGCCCGGCTTACATCGTTTTACAGGGGTAAACGAGGGCGGTAAAACCTCCGAAGCTTTAGAGGTAATGAAAAATTTCCTCCGAACAGTCCCTAATTCTCGTGGCTTTTACATTAAAGCCGAAGGGCGCCTCACCAACCAAATGAAAGAGCGCTCTGGTATTAATTTTGTTTTTAATGAGGACGAATGGGAAGTGGGCAACTGTTTTGTATTTGAGTGCAATATTTACGAAACTGTGGTGGAAGCCTTAAGATTGTTAGTGGGTAAAAATACAGATGATACCCGATA…
OM-RGC.v2.004742740__78-849	OM-RGC-v2	K03553	recA; recombination protein RecA	Bacteria	ACACAAAGAAGACCACTACAATTACGAAGAGGCTATAGAATACAAGGTTTCGACAGGCTCCCTTACTCTAGATATACAGACCGGAGGAGGGTTTGGCCCGGGACTGCATCGTTTTTGTGGCATAAACGAAGGAGGAAAGACGTCCGAAGCCCTTGAGGTAGCGAAGAACTTCCTCAAAATGCCCAATTCTAGAGCGGTATATTTCAAATGCGAAGGAAGATTAACCCCCGAGATGAGAGAAAGATGTGGGGTAGATTTTGTTCACACAGCAGACCCAGAGAGCTGGAAAGATGGAACATGCTTCATATATGAGAGCAATATTTATGAATCTGTCTTCGACATGATGAAAATGCTGATTCAATTCAATGAAGAAGGCAAAAGATATATATTTATATTAGA…
OM-RGC.v2.004743614__414-882	OM-RGC-v2	K03553	recA; recombination protein RecA	Bacteria	GAAAATGAAAGGAATCTTAGATCATATCATAGAAGGTGTAGATCCAAGGTTTAAAGATTTAGGAATAATAGTTCTTGACTCTATAGCTGTTTTGAATACTCCTTTGGAGATTGCCGCAGATATAGGCAAGGCAAATATGGCTCCAATTCCTCGATTTCTATCAACAGAGCTAAAAAAACTTACGCCGGTTGTTGCCCAAGCTAATGTTGCTTTCGTTGGCATTAATCAGGTTCGTGTAAACTTAGGCCAGATGTTTGGAGACCCCACAACTTCTCCGGGAGGAAAGGCTCTTAAACACGCATGCAGTTTAATGATAAATATGGGCACAGTATTTGGTTCAGATTCAGTAATAAAAAATGATTCTGGTGAAAAAATTGGACACACGGTTCGTGCAAAAAT…
OM-RGC.v2.004743614__6-393	OM-RGC-v2	K03553	recA; recombination protein RecA	Bacteria	AGCCACCGAGGCTGAAAGAGAAGTCATTAAATTTTTTGGAGAGGACACCATCTTCTTTGATGGGAATATATCTACAAGATATGATGCAATAAGCACTGGAAGTCCAAAGCTGGATGAAGCAATAGGCATAGGCGGAATACCTATGGGCAGAATCACGCAACTCGCCGGACAAGAAAGTTCTGGAAAGACCATGTTAGCCTTATCTTGTATAAAGAGCTATTTAGACCAAAATCCTGAAAATACAGCTCTTTTTATTGATGCTGAATATACTTATGATCCAGAGTGGGCAAAGAGTCAGGGCATTGACATATCTAGGGTTATGGTTATAAAGACTAATGATGCAAAAGCAATATTTCAAGGGCTTATTGGGATAACTAGTGTTAATTCA
OM-RGC.v2.004744326__81-855	OM-RGC-v2	K03553	recA; recombination protein RecA	Bacteria	TAAAGAAGATCACTACAATTACGAAGAGACTGTTGAGTACAAAGTCTCTACGGGGTCTTTGACTTTAGATATTGAGACAGGCGGAGGCTTAGGCCCGGGGCTTCACCGCTTTTGCGGGATTAATGAAGGCGGCAAGACATCAGAAGCTTTAGAGGTTACTAGGCACTTTCTTAAAATGCCAAACACTAGAGCTGTGTATTTTAAATGTGAAGGCAGGCTTAGCCCAGAGATGAGAGAAAGATCTGGTGTTGAGTTCATTGACACAAGGGAGCCAGAAAACTGGAGAGACGGTACTTGCTTCATCTACGAAAGCAATATTTATGAATCGGTTTTTGATATGATGAAAATGCTGATTCAGTTTAACGAAGAAGATAAAAAGTATTTGTTTATCCTTGATTC…
OM-RGC.v2.004745987__39-822	OM-RGC-v2	K03553	recA; recombination protein RecA	Bacteria	TCAATTTCAAGAAGCACTTGAAAGATTAAACAAGCAATATGGTAAAGGTACTGTACTTGCTTTAGAAGATAAGGTTGAGGAGTCTTATGATACTATTAGCACAGGGTCAATTGGTTTTGACTGGATAACGCTAGGTGTTGGAGGGTTTGTCAAAGGTAGAATGTATGAGCTTATGGGCTGGGAAGGTACAGGTAAGTCCACAATATGTGGTCATGCTGTAGCCAGCTGTCAAGCTAAAGGAGGTAAGGTAGTATATATTGATGGCGAGCACGCTGTTGATACTAATTACTTTAAGGCATTAGGTGTAGATACAGAGAAGATGTTAATCTCACAACCATCATGTGGTGAAGAAGGTTTTCAGATTGCTGTAGAACTAATGCAGACAGGAGATGTAGATCT…
OM-RGC.v2.004755410__21-861	OM-RGC-v2	K03553	recA; recombination protein RecA	Bacteria	CTCAAAAGATATTTTAAAAATGATCAACAAGAAAGCAGGTCGAACGATTGCTTTCTCGGGAGATCAAGAAAACCCAGCAGATATTAGAGATTGGATTTCTACCGGTTCTCGCTGGTTAGATTCCATTGTGTGTAGAGGCCAACTTGCAGGCATTCCAGTTGGTCGCGTAACAGAAATCGCCGGACTTGAAAGTTCTGGTAAATCTTACATGGCTGGTCAAGTTGCACGAGAAGCCCAAAAGAAAGGTATTAAGGTTCTTTATTTCGATTCTGAACAAACAATGACGAGCGAGTTTCTTGAAAAGCTTGGTTGCGATATGGACGGCGACAATCAGATCCTCATAATTCAACCCGATGACATTGAAATGGTTTTAGAAACTGCCGAACTTTGTATGTCAAA…
OM-RGC.v2.004757505__33-870	OM-RGC-v2	K03553	recA; recombination protein RecA	Bacteria	TGCTATGGGCGACATGATTAAGCGTTTAAATAAGAAATACGGCATGCGTGTCGCACATGATTTAAACGAGGAAAACCCAACGGAAGTTAAGGAGTGGATCCCCACTGGTTCCCGATGGCTAGATTCAGTCATTTGCAAGGGTCAGATGGCAGGCATCCCCGTTGGTAAGATTACAGAGGTCGCAGGCCTCTCTGCTACAGGTAAGAGCTACCTTGCTGTCAACATAGCAGCAAATGCTCAGAAAATGGGCCACTATGTGGTTTATTTTGACTCTGAGAGCGCAATTGATCCCGAGTTTATTCGTAAGGCTGGGATTGATACAGACCCAGAGAAGTTCATGTACATTCAGGCTGTCACTGTTGAGCAAGTTCTTGAGATGATGGAAGAATTTATAGCCAC…
OM-RGC.v2.004760906__51-837	OM-RGC-v2	K03553	recA; recombination protein RecA	Bacteria	AGCCTTGGAAACCGCGCTGGGTCAGATCGAAAAGGATCACGGCAGGGGCGCTGTGATGCGTCTTGGCGAGATTGGCCATTCTCTGGCCACGGAACACATTCCCACCGGATCCTTGGCCCTGGATATCGCTCTGGGCATCGGCGGCATACCTCGAGGACGGGTCACCGAGGTCTTTGGCGCAGAGTCCGCGGGCAAGTCGACCCTGGCCATTCATATCATGGCGGAGACCCAGAAGTCCGGCGGTCTAGCGGCTTACATCGACGTTGAACATGCTCTTGACCCCAATTACGCCAAAAACTGCGGCCTCGACCTTGACAGCCTTCTCATCGCCCAACCGGACAGCGCCGAGCAAGCATTGGACATCACAGAGCAGTTAGTCCGCAGCGGAGCAGTGGACGC…
OM-RGC.v2.004767114__54-879	OM-RGC-v2	K03553	recA; recombination protein RecA	Bacteria	TATCGCAGACATGCGCGCACTAATCAATAAGAAGGCGGGGATCAACGTCGCCCATAACCTTTCCGAGGATAACCCAACCGCTGTTACCGAATGGATTGGCACTGGATCTCGGTGGCTAGACTCTATTATTTGTCGAGGCAAGATGGCTGGAATCCCGGTCGGGAAGATCGTTGAGATCGCCGGCTTAGAATCCACAGGGAAGTCCTTCCTTGCCGCCCAGGTCGCAGCAAACGCCCAGAAGATGGGCATTGACGTTATTTATTTTGATTCCGAATCTGCTATCGACCCGACCTTTCTTTCACGCGCTGGGTGCGATGTCGACAAGGTATTATATGTGCAAGCTCGCTCTGTTGAGTTTGTCTTAGAGACGGTGGAGGATTTGTTGGCGAACAACGAAAG…
OM-RGC.v2.004767216__45-882	OM-RGC-v2	K03553	recA; recombination protein RecA	Bacteria	AGACATGAGTGCGATGAGGGCAATGATAAATAAGAAGGCTGGGCTTAATGTTGCTCATGATCTAAGAAAAGATAACCCAACAGCAGTAAAACAGTGGATTCCGACAGGATCGCGTTGGCTTGACTCAATTATTTGCAAGGGAAAATATGCAGGTATCCCTGTTGCTAAGGTTACAGAGATAGCAGGTCTTGAAGCAACAGGAAAATCTTTCATTGCTGCCCAGGTTGCTGCAAACGCCCAGAAAATAGGGATTACTCCAATCTACTTTGATTCTGAGTCTGCGATTGATCCATCTTTCTTGGAAAAAGCTGGGTGTGATCTTGGCTCAATGATGTATGTCCAGGCACAGTCGGTAGAATTTGTACTTGAAACTATAGAGGAATTGTTAGGAGCAACAGA…
OM-RGC.v2.004774915__144-951	OM-RGC-v2	K03553	recA; recombination protein RecA	Bacteria	GGCGATTGCTACTGCACTTTCTGCAATAGAGAAAGAGTACGGTGCAGGAGCTGTAATGAAAATGGATGAAAATGCAGGGAGGCATATCCCCCGCTATCCATCCGGTTCACTCAGTTTAGATCTTGCCCTCGGTGGAGGAATCCCTGAGGGACGTATCATAGAGATTTACGGACCAGAAAGCTCGGGTAAAACGACCCTGAGTTTGCACGCGATTGCAGAGGTGCAAAAGAAAGGCGGACGAGCGGCGTTTATCGATGCAGAGCATGCTCTGGATGTGCAGTACGCAAAGAAGATTGGAGTAGATATAGACGCACTACTTGTCTCCCAGCCCGACTGCGGAGAGCAGGCGCTCGAGATTACCGAAACTCTTGTGCGGTCTGGGGCGATTGACATTATTGT…
OM-RGC.v2.004776915__42-870	OM-RGC-v2	K03553	recA; recombination protein RecA	Bacteria	TGATATTTCTGCTGTCAAGGGTATTATAAATAAAAAAGCTGGAAGAGAGGTGGCACACTCGTTAACGGACAACAATCCCACCCAAGTGAACGAGTGGATTCCTACTGGTTCACGGTGGCTAGATTCAATTATTTGCAAAGGCAAGCTTGCAGGAATTCCAGTTGGCAAAGTTTCAGAAATTGCTGGATTAGAAGCTACAGGCAAGTCCTTTTTAGCGGCAAAAGTCGCTGCAAATGCTCAAAAAATGGGAATTGATGTAGTTTATTTCGATTCGGAATCAGCACTTGACCCCGCATTCCTAGAGAGGGCAGATTGTGACCTGGATAAGCTTCTGTATGTGCAAGCAGAATCAGTTGAATTTGTGTTGGAGACAATTGAAGAACTATTAGCTACGGGTAA…
OM-RGC.v2.004776958__42-870	OM-RGC-v2	K03553	recA; recombination protein RecA	Bacteria	CGATATCAATCAGATTCGTGGTATTATCAACAAGAAGGCTGGTAGAGAGGTCGCTCATTCCTTACAGGATAACAATCCTACCCAAGTTAATGAATGGATCCCGACTGGATCCCGATGGCTAGACTCTATCATTTGCAAAGGAAAGCTTGCAGGCATTCCAGTTGGCAAAATATCAGAAATTGCAGGGTTAGAAGCAACAGGCAAGTCTTTCATGGCAGCAAAAGTTGCTGCTAATGCTCAAACCATGGGAATCGACGTTGTGTACTTTGATTCTGAGTCCGCAATTGATCCTGCTTTTCTTGAGCGCGCTGGTTGCGACTTAGAAAGACTGATGTATGTACAAGCAGAATCTGTAGAGTTTGTACTAGAGACAATTGAAGAGCTATTATCAACTGGTAA…
OM-RGC.v2.004778333__36-876	OM-RGC-v2	K03553	recA; recombination protein RecA	Bacteria	AGCTAATGTTTTAGCTACAAGTCTTAATAAACAATTTAAGGGTTATAAGGTCGCATATTTTTTAGATGGATCCGAAGAAACTCCAACCGATTTAACAGATTTTATATCCACAGGTTCAGCTACTCTCGACTTGGCTATTTCCAATAGAAAGAATGGTGGAATACCAGTTGGTAGAATTACTGAATTAACAGGATTAGAAGCTTCAGGTAAATCATTATTAGCAGGACATATTTTAGCTAATACCCAAAAGAAGGGTGGATTAGCTGTATTTATAGATACTGAAAATGCTTGTAATGAGGAATTTTTAAGATGTATTGGCGTAGATGTAGCAGAAATGTTATATATTCAATTAGAAACAATTGAGGATATTTTTGAGGTAATCGAAAATATTATAGCTAA…
OM-RGC.v2.004783460__42-870	OM-RGC-v2	K03553	recA; recombination protein RecA	Bacteria	AGATATTGCTTCTATTCGAGGCATTATCAACAAGAAAGCAGGAAGAGAAGTCGCACATTCACTTCAGGACAATAATCCTACAGAAGTAAATGAGTGGATTCCAACCGGCTCTAAGTGGCTTGACGCTATTATTTGCAAGGGCCGCCATGCAGGAATTCCTGTAGGTAAAATCTCTGAGATTGCAGGCCTTCCTGGTACTGGTAAGTCATTTTTGGCTGCACAGATTGCTGGGAACGCTCAAAAGATGGGTATTGATGTAGTTTACTTTGATTCAGAGTCTGCTATCGACCCTTCTTTTATGGAGCGCGCCGGCTGCGACTTGGATAGGCTAATGTATGTCCAAGCAGCATCTGTCGAGTTTGTCCTGGAAACCATCGAAGAACTGCTAGCCACTGGCAA…
OM-RGC.v2.004784193__42-870	OM-RGC-v2	K03553	recA; recombination protein RecA	Bacteria	AGATATCGCTTCAATTAGAGGTATTATAAATAAAAAAGCTGGAAGAGAAGTAGCACACAGTCTTCAAGATAACAACCCAACAGAGGTGAATGAGTGGATCCCTACTGGCTCTAAATGGCTTGACGCAATTATTTGCAAAGGCAGACACGCTGGTATCCCTGTGGGTAAAATTTCAGAAATTGCTGGACTCCCTGGCACTGGCAAGTCTTTCTTGGCTGCCCAAATAGCCGGCAACGCTCAAAAGATGGGTATTGATGTAGTGTACTTTGATTCAGAGTCAGCTATTGACCCTTCTTTTATGGAGCGCGCCGGCTGCGATTTGGATAGACTTATGTATGTACAAGCAGCATCTGTTGAGTTTGTCCTGGAAACCATCGAAGAATTGCTAGCTACTGGTAA…
OM-RGC.v2.004785759__42-870	OM-RGC-v2	K03553	recA; recombination protein RecA	Bacteria	AGATATTAATGCCATTCGTGGTATAATCAATAAAAAAGCCGGCAGAGAGGTTGCACATTCTCTTCAGAACAACAACCCAACAGAGGTGAACGAGTGGATTCCTACTGGCTCCCGATGGCTCGATGCCATCATTTGTAAGGGCAGACCTGCAGGGATTCCTGTGGGCAAGATTTCAGAAATCGCAGGACTCCCAGGTACTGGTAAATCATTCTTAGCTGCTCAGATCGCTGGGAACGCCCAAAAGATGGGCATTGATGTAGTATACTTTGATTCGGAGTCTGCTATTGATCCATCCTTTATGGAACGCGCTGGCTGTGATTTGGACAGGTTGATGTATGTTCAGGCAGCGTCTGTTGAGTTTGTCCTGGAAACCATCGAAGAATTGCTAGCTACTGGTAA…
OM-RGC.v2.004785986__42-876	OM-RGC-v2	K03553	recA; recombination protein RecA	Bacteria	TGATCTATCAGCAATGAAAAAAAGAATCAATAAATCTGTGGGTATGGATGTTGCCCATGACCTTAACGAAGACAATCCAACAGCAGTAACCGAGTGGATTCCCACTGGTTCTCGTTGGCTGGATTCAATCGTTTGCAGAGGAAAACTTGCTGGTATTCCAGTAGGTAAGATCATCGAAATCGCTGGTCTATCTTCTGCTGGTAAGTCTTACATGGCTTGCCAAATTGCTGCAAATGCTCAGAAAATGGGACACTTTGTTGTGTACTTTGACGCTGAGTCTGCAATTGACCCGATGTTTCTAGAGCAGGCAGGGGTGAATGTGAATGATGCTTTCATGTATGTTCAGGCTGTCTCAGTAGAGAAAACTTTAGAAACAATTGAAATGTTAATGTCAGACTA…
OM-RGC.v2.004790162__27-876	OM-RGC-v2	K03553	recA; recombination protein RecA	Bacteria	TAAAAAGGATAAGCTTAAGCTTTTAAATAAGCTGGCTGGGCAAGATGTAGCTTTTGATTTGAGCGCATCAAACCCAACCGAAGTTACAGAATGGATTCCCACTGGGTCTAGATGGTTGGACTCAATTATCAAAAGGGGTGAGTTAGGAGGAATTCCGGTCGGTAAGATTACAGAGATTGCTGGATTGCAATCGACCGGAAAATCTTTCCTAGCAGCCCAGATATCTGCAAATGCTCAAAAACAGGGCAAGGATGTCTTTTATTTTGATTCTGAGTCTGCCATCGACCCAACCTTCTTAATCAAAGCAGGGTGCGATTTAGGGGAAGTTACAGACGATCTAGGGGATTTTACATATGTGCAAGCTAAGAATGTAGAATTTGTTTTAGAGTCTATCGAAGC…
OM-RGC.v2.004795322__33-873	OM-RGC-v2	K03553	recA; recombination protein RecA	Bacteria	ATCGAAAGATATTTTAAAACTAATAAATAAAAAAGCAGGCAGAACGATTGCTTTCACAGGGGATCAAGAAAACCCCGCAGATGTCAAAGATTGGATCCCTACTGGTTCTCGTTGGCTTGACTCCATTGCATGTCGAGGTCAGCTCGCAGGCATCCCCGTTGGAAGATGTACAGAGATCGCGGGACTAGAAAGTTCAGGCAAGTCCTATATGGCAGGACAAATTGCTAGGGAGGCACAGAAGAAGAATATTAAAGTTCTTTACTTTGATTCTGAATCTACAATGAGCAAAGAGTTTTTAGAGAAACTTGGTTGTACTGTAGATGGCGAGGATAGTGTCATCATAATCCAGCCTGATGATATTGAACAAGTATTGGAATCAATGGAAACTGTTATGGCTGG…
OM-RGC.v2.004796188__45-870	OM-RGC-v2	K03553	recA; recombination protein RecA	Bacteria	AATCAGTGGATTGAGGGAACTTATTAATAAAACTTCGGGGATCGAAGTCGCTCACAATCTGAATGAAGCGAACCCGACGGAAGTAAAGGAGTGGATCCCTACCGGCTCAAGATGGCTAGATTCCATCATTTGTCGTGGGAAAATCGCTGGTATTCCAGTGGGTAAGTTCATTGAACTGGCGGGACTGGAATCAACCGGCAAGTCTTTCATGGCTGCCCAAATTGCCGCCAATGCTCAGAGGATGGGGATGACGGTTATTTATATGGATGCCGAGTCTGCAATCGATCCGAGCTTTATGGAAAGAGCGGGCTGTGATCTGGAAACTCTAATTTATGTTCAAGTCCAGTCGGTGGAACATGTTTTAGAGACAGTTGAGAACATTCTCGGATCCGGTCAGCA…
OM-RGC.v2.004797274__36-876	OM-RGC-v2	K03553	recA; recombination protein RecA	Bacteria	AGCTAGTGTTTTAGCTACTAGTCTAAACAAACAATTTAAGGGTTATAAGGTCGCATATTTTTTAGATGGATCCGAAGAAACTCCAACCGATTTAACAGATTTTATATCCACAGGCTCAGCTACTCTTGACTTGGCTATTTCCAACAGAAAGAATGGAGGAATACCAGTTGGTAGAATTACTGAATTGACAGGATTAGAAGCTTCAGGTAAATCATTATTAGCAGGTCATATTTTAGCTAACACCCAAAAGAAGGGTGGATTAGCAGTATTTATTGATACTGAAAATGCTTGTAATGAGGAATTTTTAAGATGTATTGGCGTAGACGTAGCAGAAATGTTATATATTCAATTAGAAACAATTGAAGATATTTTTGAGGTAATTGAAAATATTATAGCTAA…
OM-RGC.v2.004797436__36-876	OM-RGC-v2	K03553	recA; recombination protein RecA	Bacteria	AGCTAGTGTATTAGCTACAAGTCTAAATAAACAATTTAAGGGTTATAAAGTCGCATACTTTTTAGATGGTTCAGAAGAAACACCGACAGATTTAACCGAATTTATCTCTACAGGATCAGCTACGCTTGATTTGGCTATATCTAATAGAAAAAATGGTGGAATACCGGTTGGTAGAATCACAGAATTAACTGGTCTAGAAGCTTCAGGTAAATCATTACTTGCAGGTCATATTTTAGCTAATACTCAGAAGAAAGGTGGACTAGCAGTTTTCATTGATACTGAAAATGCATGTAATGAGGAATTTTTACGTTGTATTGGAGTTGATACTGGCGAAATGTTATATATTCAATTAGAAACAATTGAGGATATATTCGAGGTAATTGAAAACATTATAGCTAA…
OM-RGC.v2.004801122__36-876	OM-RGC-v2	K03553	recA; recombination protein RecA	Bacteria	TAACATGCAAGACCTAATGAAATTAGTTAACAAAAAGGCCGGCCGCAACGTTGCGCATGACCTTACCGGAGCCAACCCGACAGAAGTAAAAGAATGGATCCCTACAGGTTCACGCTGGTTGGACTCTATTATTTGCAAAGGGAAAATCGCTGGGATCCCAGTAGGTAAAGTGACTGAAATTGCCGGCTTGGAATCCACAGGTAAGTCTTATATGGCTGCTGTGATCGCTGCAAACGCCCAGAAACAGGGCAAGATTGTCGTTTACTTCGATTCTGAGTCAGCTATCGACCCAAGCTTTTTAGAGAGAACAGGCTGCGACCTAGAGCACCTAATGTACGTCCAAGCATCCTCTGTCGAGTTTGTCTTAGAAACTATTGAAGAATTGCTCGGAGCAGCAGA…
OM-RGC.v2.004803604__33-858	OM-RGC-v2	K03553	recA; recombination protein RecA	Bacteria	GTCAATGACAGACATTCGAAAGTTGATTAATAAAAAAGCAGGCAGAGATGTCGCTCATAACCTTCAAGACGAGAATCCTACTGACGTAAAGCAGTGGATTCCAACTGGTTCACGCTGGTTAGATTCTATTATTGCAACGGGCAAACTTGCGGGCGTACCAGTAGGCAAGTATACTGAAATCGCAGGTCTTGAGGGTTCTGGCAAATCTTATCTGGCAGCAGGTGTAGCAGCGAACGCTCAGAAGATGGGCATTGATGTGGTATACTTTGACAGTGAAAGTGCTATTGACTCATCTTTCCTTGAAAGAGCAGGATGTAACTTAGAAACTCTAATGTACGTTCAGGCTGAGTCTGTAGAATTTGTATTAGAGACAATTGAAGACCTTTTGAGTATTGACAA…
OM-RGC.v2.004808673__42-867	OM-RGC-v2	K03553	recA; recombination protein RecA	Bacteria	TATATCGGATATGCGTGGTCTTATTAATAAGAAAGCCGGCATGTCCGTTGCGCATAATTTGACTGAGGCCAACCCTACAGAAGTGAAAGAATGGATTCCAACCGGCTCTCGTTGGTTAGACTCGATTATCTCCCGCGGACAATTAGCCGGCATACCGGTAGGAAAAGTTATCGAAATTGCTGGCTTAGAATCCTCAGGTAAAAGTTATATGGCGGCTCAAATTGCAGCTAATGCTCAAAAAATGGGCACCGATGTGATTTATTTTGATTCAGAGTCTGCTATCGATCCAAGCTTTTTAGAACGCGCAGGCTGTGATTTGAAGAACATCTTGTATGTTCAAGCACAGAATGTCGAATTTGTTCTCGAGACGATTGAAGATCTTTTGGGTAACAACGATAA…
OM-RGC.v2.004810906__42-876	OM-RGC-v2	K03553	recA; recombination protein RecA	Bacteria	TGTAGCGGATATCCGCAACATGATTAATAAAAAGGCAGGGCAAAATGTAGCCCATGACCTTACAGAAGAAAATCCCACTCAAGTAAAACAGTGGATTCCTACAGGCTCACGGTGGCTGGACTCCATTATTTGCAAAGGGAAACTAGCCGGTATTCCTGTGGGCAAGGTCACTGAAATCGCTGGCCTGGAGGCCACCGGTAAGTCTTATATGGCCGCTCAAATCGCGGCCAATGCTCAAAAAATGGGAATTGATGTTGTCTATTTCGATTCCGAGTCGGCAATCGATCCTCAATTTCTAGAAAACGCTGGCTGTGACTTATCGAGATTGCTGTACATCCAGGCCACTACAGTCGAATTTGTTTTAGACACTATTGAGGAATTGCTGGGTACCGAGAACCA…
OM-RGC.v2.004813981__48-867	OM-RGC-v2	K03553	recA; recombination protein RecA	Bacteria	TGCAGGAGAACTCAATAAATTATCTAAAGACCAAAAGGTTGCATTCTTTTTGGATTCAGATGAGGCACCTACTAATGTGGAGGGTTGGATTTCGACTGGAACTGCTATGTTGGATGTTGCCATATCTAATCGACCTTATGGTGGATTACCAGTAGGTAGAATAACTGAAATCACAGGTTTAGAACAAAGTGGTAAATCACTACTAGCTGCTCACCTTCTTGCTGAAACTCAAAAACAAGATGGTGTTGCAGTTCTTATTGATACAGAAACCGCGGTAAGTAGAGAATTTTTAGAGGCTATTGGTGTAGATGTTTCTAAATTACTTTATGTATCTGCAGATTCTGTTGAACAAATTTTTGATTATTGTGAAACTATAATTGAAAAGGTAAGAACGGCATC…
OM-RGC.v2.004814127__39-867	OM-RGC-v2	K03553	recA; recombination protein RecA	Bacteria	CTCTATTACACAAATGCGGGATCTGATCAACAAGAAGGCTGGTCAGAACGTAGCACATGATCTTAAAGAAGAGAACCCAACGGAGGTGAAGGAGTGGATTCCTACTGGCTCCCGCTGGCTCGACTCTATTATTTGTCGTGGGCGGCTGGCTGGCATCCCTGTCGGCAAGGTGGTCGAGATCGCTGGTCTTGAAGCAACCGGTAAGAGTTACATGGCAGCACAGGTAGCGGCTAACGCTCAGAAGCTGGGCATGGACGTTATCTATTTTGATTCAGAGTCCGCTATTGACCCTACGTTCCTTGAGCGTGCAGGCTGCGATCTTAATAACCTTTTGTATGTTCAGGCACAATCAGTTGAGTTTGTTCTTGAGACTATCGAAGAGCTGTTGGGATCGAATGA…
OM-RGC.v2.004820006__33-858	OM-RGC-v2	K03553	recA; recombination protein RecA	Bacteria	AGAAGTTTCTAGCATTGTAGACATTTTAAATAAAGAAGCAGGAATGAAAATCGCTGGTAAACTCTCAGATCAGGACTACTCTGACGTAAAAGAGTGGATCTCTACAAGCTCTACTTGGCTCAATGGAATTACTTGTCGCGGCCAAACCGCCGGCATTCCAGTCGGGAGAATTACAGAAATCGCCGGAAAAGAGGGTTCCGGAAAAAGCTACATGGCAGCTCAGATCGCCGCGAATGCGAACAAAGCGGGGATGACAGTTATTTATTTTGATTCCGAGTCATCAATTGATTCTAGTTTTTTAGAGAAAGCTGGCTGTGACGATAGTACAATTACTGTGCCCACCGTAGACGTAGAGACAACTCTATCCTCTATAGAAAAGACTATTGCTTCCGGCGCCGA…
OM-RGC.v2.004821702__42-870	OM-RGC-v2	K03553	recA; recombination protein RecA	Bacteria	TGATATATCTGCAATCAGAGGCATCATTAACAAAAAAGCAGGAAGAGAAGTGGCACACTCCCTTCAGGACAACAACCCTACAGAGGTTAATGAGTGGATCCCAACCGGATCTAGATGGCTAGACGCCATCATCTGCAAAGGCCAGCCCGCGGGCATCCCCGTGGGTAAAATCTCAGAAATCGCCGGCCTACCCGGTACTGGTAAGTCATTCTTAGCAGCGCAGATCGCCGGAAACGCCCAAAAAATGGGAATAGATGTAGTCTATTTCGACTCAGAATCAGCCATTGACCCTTCCTTTATGGAACGCGCCGGCTGTGATTTGGAAAGACTTATGTATGTTCAGGCCGCCTCCGTCGAATTTGTGCTGGAAACCATCGAAGAATTACTAGCTACTGGTAA…
OM-RGC.v2.004823486__57-843	OM-RGC-v2	K03553	recA; recombination protein RecA	Bacteria	AGCCTTAGAAACCGCTCTCGGTCGTATTGAGAAAGACTACGGCAAAGGTGCGGTGATGCGCCTAGGTGAAATCAGCGGCACCTTGACGACCGAATGCATACCCACCGGATCTCTTGCATTAGACATCGCATTGGGAATTGGTGGCATACCCCGAGGACGCGTCACCGAAGTCTTTGGTGCAGAGTCAGCAGGTAAGTCGACCTTAGCCATCCACATAATGGCTGAAACCCAGAAGCTCGGCGGAATCGCAGCCTACATCGACGTTGAGCACGCCCTTGACCCCATCTACGCAGCCAACTGTGGTCTCAACCTTGATGACCTTCTCATAGCGCAACCAGATAGCGCCGAGCAGGCATTGGACATCACTGAACAACTGGTTCGCAGTGGAGCAGTAGATGC…
OM-RGC.v2.004823711__24-810	OM-RGC-v2	K03553	recA; recombination protein RecA	Bacteria	GGCGGTCGCAGGGTTGATCGCGTCGGTGGAAAAGCAATTTGGTCAGGGGGCGATCATGCGATTGTCACCTGATATCAAGGACTCATCACAACAGGTCATTTCGAGTGGTTCGATTGGTTTGGATCGGGCGTTGGGGATTGGTGGGTATCCACGTGGTCGTGTTGTCGAGATATTTGGTCCCGAATCGGCCGGAAAAAGTACGCTCGCCTTACACGCCGTTCACTCCTGTCAAAAGCAGGGAGGGATCGCGGCCTACATCGACGCCGAACATGCGCTCGATACGACGTATGCGACGGCGCTCGGTGTGGAGGTGAGTGACTTGTTGCTCTCGCAGCCTGATTGTGGTGAGCAGGCGCTTGAGATTGTCGATTTGTTGGCGCGTTCACAGGCTGTCGATTT…
OM-RGC.v2.004828019__72-858	OM-RGC-v2	K03553	recA; recombination protein RecA	Bacteria	AGCTTTAGAAATGGCTCTTGGAAGGATCGAAAAGGATCACGGGAAAGGGGCCGTCATGCGTTTGGGTGAGATGGCTGATCGTATTTCCACGGAAGTTATATCCACAGGTTCGTTAACATTGGATATGGCTCTCGGCGTGGGAGGTATCCCAAAAGGTCGAGTAACCGAGATATATGGCACAGAATCAGCCGGTAAATCAACATTGGCTATCCATATAATGGCGGAAACTCAAATAGCCGGTGGAACCGCTGCTTATATAGACGTAGAACATGCAATGGATCCCCAATACGCGGGTAATTGTGGACTGGATATGGATAGTTTACTTATAGCCCAACCCGATAGTGCTGAGCAGGCTTTAGATATAACAGAACAGTTAGTCCGGAGTGGTGCTATTGATAC…
OM-RGC.v2.004831122__36-870	OM-RGC-v2	K03553	recA; recombination protein RecA	Bacteria	GAACATCGATGAGCTTAGGAAGAAGATCAATAAAAAAGCTGGCATGAACGTGGCACATGATCTTACGACAGATAATCCAACCGAAGTCAAAGATTGGATTCCCACGGGATCTACGTGGCTAAATAGCGTTATCTGCCGAGGAAAAACTGCTGGCATCCCGGTGGGAAAGATCTCAGAGATAGCCGGCTTAGAGGCTTCCGGAAAGAGCTATATGGCAGCCCAGACTGCAGCCAACGCTCAGAAAATGGGTATCAACGTGGTGTATTTCGATTCAGAATCTGCCATTGATCCAACTTTCCTTGAAAAAAGCGGTCTGATTGTCGATGAGGTTTTGTATGTCCAAGCTAGCTCTGTTGAGTTTGTACTGGAGACAATTGAGGAACTTCTGAATTCAACAGA…
OM-RGC.v2.004832859__45-876	OM-RGC-v2	K03553	recA; recombination protein RecA	Bacteria	ATCAATTGACCAGATGAGAAGGCTCATCAATAAAAAAGCGGGTCAAGAAGTTGCAGTAGATTTAGCCGATGAGAATAATCCCACCATAGTAAAACAATGGATCCCAACAGGATCTAGATGGCTAGACAGCATTATACGCCGCGGCCTAATCGCCGGAATTCCGGTGGGCAAAGTTACAGAAATTGCTGGTTTAGAATCGAGCGGCAAATCTTATATGGCTGCGCAAATTGCTGGCAATGCTCAGAAAATGGGAATTGACGTGGTTTATTTTGACTCGGAGTCTTCTCTGGACTATACATTTTTAGAGAAGGCCGGGTGCGATGCATCGAAGATTCTCTATATTCAAGCGGCGTCCGTAGAATTTGTGCTCGAAACGATGGAAGAGTTACTAAAATCCAC…
OM-RGC.v2.004833041__42-873	OM-RGC-v2	K03553	recA; recombination protein RecA	Bacteria	TATCCTAGCTGACAACCTTAACAAGAAGTTTAAGTCCGCTCATAGAGTGGCTTACTTCTTGGATGGGGAAGAGGCGACACCAACTGATTTAGATGAATGGGTTTCGACTGGTTCACCAATGTTAGATTTGGCAATCTCAAATAGACCCCATGGTGGATTACCTGTAGGTCGTATTACTGAGATTACAGGTTTAGAAGGTAGTGGTAAATCATTACTCGCAGCTCACGCAATCGCAGACACTCAAAAGAAGGGTGGTCTTGGTGTTTACATTGACACAGAAAATGCTATGAATCAAGATTTTCTTGAAGCTATTGGTGTTGACGTAAACAAAATGTTATATGTTCCATTGGAAACTGTGGAAGATATCTTTGAGGCAATTGATTCAATTATTGAATCAGT…
OM-RGC.v2.004836477__36-864	OM-RGC-v2	K03553	recA; recombination protein RecA	Bacteria	TGATATTGCCTCTATTCGAGGCATCATCAATAAGAAAGCTGGTAGGGAAGTTGCCCATTCACTTCAGGACAACAATCCAACAGAAGTAAATGAGTGGATTCCTACTGGTTCGAAATGGCTTGATGCCATTATTTGCAAGGGCAGACACGCTGGTATTCCTGTGGGTAAAATCTCAGAGATTGCTGGCCTTCCTGGTACTGGTAAGTCATTCTTGGCTGCCCAGATTGCTGGGAACGCTCAAAAGATGGGTATTGATGTGGTATACTTTGATTCAGAGTCTGCTATTGACCCTTCTTTTATGGAACGAGCAGGTTGTGACCTAGACAGGCTTATGTATGTCCAAGCAGCATCTGTTGAGTTTGTCCTGGAAACCATCGAAGAACTGCTAGCTACTGGTAA…
OM-RGC.v2.004841195__39-864	OM-RGC-v2	K03553	recA; recombination protein RecA	Bacteria	TATAGATTCTATTCGAGGTATCATTAATAAGAAAGCAGGTAGAGAAGTTGCACATTCACTTCAAGATAATAACCCAACAGAGGTGAATGAGTGGATCCCTACCGGTTCTAAGTGGCTTGATGCAATTATTTGCAAGGGCAGACATGCTGGCATCCCTGTGGGTAAAATTTCAGAGATCGCTGGCCTTCCTGGTACTGGTAAATCATTTTTGGCTGCACAGATTGCTGGGAACGCTCAAAAGATGGGCATTGATGTAGTTTACTTTGATTCGGAGTCTGCTATCGATCCTTCTTTTATGGAGCGAGCAGGCTGCGACTTGGATAGGCTTATGTATGTCCAAGCAGCATCTGTTGAGTTTGTCCTAGAGACTATCGAAGAGTTGCTAGCTACTGGTAACAA…
OM-RGC.v2.004841223__42-864	OM-RGC-v2	K03553	recA; recombination protein RecA	Bacteria	TCTGGCAGGAGAACTCAACAAACAATCAAAAGAACAGAAAGTAGCATTCTTCTTGGATTCGGATGAAGCTCCTACAAATGTAGAGGGTTGGATTTCGACAGGATGTGCTATGTTGGATGTTGCAATCTCCAATCGCCCTTATGGTGGTTTACCTGTTGGTAGAATCACAGAAATCACAGGATTAGAACAAAGTGGAAAATCATTAGTATCTGCACACTTGTTAGCGGAAACCCAAAAACAAGGTGGAGTTGCTGTATTGATTGATACAGAAACTGCAGTAAGTAGAGAATTTTTAGAGGCTATCGGTGTTGATGTCTCTAAACTTCTTTATGTATCAGCAGATTCAGTTGAACAAATCTTTGATTTCACAGAAACTATCATTGAGAAGGTTAGAACAAC…
OM-RGC.v2.004841535__36-864	OM-RGC-v2	K03553	recA; recombination protein RecA	Bacteria	AGATATTGCTTCTATTCGAGGTATTATCAATAAGAAAGCAGGAAGAGAGGTGGCCCATTCTCTACAGAACAACAACCCAACAGAGGTGAACGAGTGGATTCCCACTGGTTCACGATGGCTTGACGCCATCATCTGCAAGGGCAAACACGCAGGCATTCCTGTGGGTAAAATTTCGGAGATTGCTGGCCTGCCTGGCACTGGCAAGTCATTTTTGGCCGCGCAAATTGCCGGAAACGCTCAGAAGATGGGCATTGACGTAGTTTATTTTGATTCAGAGTCTGCTATCGACCCCTCTTTTATGGAACGCGCTGGCTGCGACTTAGATAGATTAATGTATGTCCAAGCAGCATCTGTTGAGTTCGTTTTGGAGACAATCGAAGAATTATTAGCCACTGGCAA…
OM-RGC.v2.004841669__33-867	OM-RGC-v2	K03553	recA; recombination protein RecA	Bacteria	GCTAGCTTCAGTGCTGGCAGATTCATTGAACAAAAAGTTTAAAGACTATAAAGTAGCTTATCTTTTAAAAGATGATGACTCACCAAATGATTTAACTGAGTGGATATCTACAGGTTCATCTACACTCGATCTTGCAATTTCAAACAGACCAAACGGAGGAATCCCAGTTGGCAGAATTACCGAAGTAACAGGTATGGAAGCCAGCGGGAAAACTCTCGTTGCTTCTCATATCTTAGCAGATACTCAAAGAAAGGGAGGTCTTGCAGTCTTTATAGATACTGAGAACTCTATAAATGTAGACTTTTTAGAGTGCATCGGAGTTGATGTTGCAAAATTACTTTATGTACAACTAGAAACTGTTGAAGATATTTTTGAGACAATAGAAAGTATAGTTACAAA…
OM-RGC.v2.004842369__15-450	OM-RGC-v2	K03553	recA; recombination protein RecA	Bacteria	GAACATGAGCGATGCTGAAAAAGAACTTTTAAAATTTTTTGGAGATGACACCGTATTCTTAAGTGGCGATGTAAAGGTTGGCGCTTACGAATCTATAAGTACCGGAAGTCCATCTCTAGATAGAGCAATTTGTATTGGCGGAATACCAAGAGGTAGGATAACGCAGCTAGCCGGAAAGGAAAGCTCCGGAAAGACAATGCTTGCCCTATCATGTATAAAAAATTATTTAGATGAAAATCAAGATAATACAGCATTGTTTATAGATGCAGAATATACATATGATCCAGATTGGGCGGAAAGTCTTGGCGTAGATACGTCAAGAGTTATGGTTATAAAGACAAATGATGCAAAAAAAATATTTGAAGGTTTAATAGGTACTGTTAAAGTAAATAGTGTTTC…
OM-RGC.v2.004842369__444-897	OM-RGC-v2	K03553	recA; recombination protein RecA	Bacteria	ACTAGATTATGTTATAGAAGGTGTTGATCCTAGATTTAAAAACTTAGGCATAGTTGTTTTAGATTCTATAGCAGTACTAAACACCCCAATGGAAGTTGCGGCTGATGTTGGAAAGGCAAATATGGCGCCAATACCTAGGTTTTTGTCGACAGAGCTTAAAAAGTTAACCCCCATAGTCGCACAGGCTAATGTTGCTTTTATTGGAATTAATCAGGTTAGAGTTAACCTAGGGCAGATGTTTGGAGATCCAACCTCATCTCCTGGCGGAAAAGCTTTGAAGCACGCATGCAGTCTTATGATAAATATGGCTCCAATATCAGGATCAGACAGTATTATTTCCGATAATAGCGGAAATAGGGTTGGTCATAGAGTTAGGGCAAAAATTGGCAAAAATAAGGT…
OM-RGC.v2.004850461__300-891	OM-RGC-v2	K03553	recA; recombination protein RecA	Bacteria	AGCCTGTTGTGATAACCCCGAGCCTATGCGTGTGGTGTGGTTTGACGCTGAGGGTTCATATCAAAATGCATGGGCAGAACGACTAGGTATGGAGAGTGAGAATACTTATGTAATTCGTACCGAGTTTGCGGAGCAGGGCATTGATATTGCTGACTCTGTAATCAGAAGCGGTGAATGCGATTTGTTGGTTGTAGACTCAGTAGCGCACTTGACTCCCTCAGTGGAGATAGAGCAAAGCTCAGAAAAGTGGCAAATGGGTGTCCAAGCTCGATTGATGAACAAAGCTATGCGGAAATGGGTGTCTGCTCAAAATGCAGTTGGTATGAGTCGAGTAGTACCTCCTACTATCCTACTTATTAATCAAATCCGTATGAAACTTGGGGTTGTGTATGGTTCTCC…
OM-RGC.v2.004851527__96-882	OM-RGC-v2	K03553	recA; recombination protein RecA	Bacteria	AGCGTTGGAGTTGGCACTCACACAAATCGAAAAACAATTCGGCAAGGGTTCCATTATGAAACTGGGACAAGCTGGAAGTCAAAAAGGAGTGGATGTCATTTCTACCGGTTCTATTTCACTTGATAGTTGCTTGGGGGTCGGTGGGATTCCTAAAGGACGGATTACCGAAATCTACGGCCCTGAAGCTTCAGGAAAAACCAGCCTGACCCTACATATCATTGCAGAAGCCCAGAAGTCGGGCGGAGTTGCAGCTTTCATTGATGCAGAACATGCACTTGATCCAGGATATGCACGGAACCTTGGTGTCAATTTAGATGATCTTCTTCTTTCCCAACCAGATACTGGAGAACAGACTCTGGAAATCGCAGAAGTGCTTATCCGAAGTGGTGCCGTAGATGT…
OM-RGC.v2.004853179__36-864	OM-RGC-v2	K03553	recA; recombination protein RecA	Bacteria	TGATATTTCTGCTATCAGGGGCATTATAAACAAGAAAGCAGGAAGAGAAGTAGCACACTCGCTTCAAGACAACAATCCAACAGAAGTTAACGACTGGATTCCAACAGGCTCCAGGTGGCTGGACTCAATTATCTGTAAGGGCAAGCTCGCAGGTATCCCAGTTGGTAAAATCTCAGAGATTGCTGGACTAGAGGCAACAGGCAAGTCATTCATGGCTGCTCAAGTCGCGGGCAATGCACAGAAGATGGGGATTGATGTTGTTTATTTTGATTCGGAATCGGCACTAGACCCAAGCTTCCTGGCGCGCGCAGGCTGTGACCTTGAAAGACTCATGTATGTACAGGCTGAGTCAGTTGAGTTTGTGCTGGAAACTATTGAGGAACTACTAAGCACTGGTAA…
OM-RGC.v2.004854942__42-864	OM-RGC-v2	K03553	recA; recombination protein RecA	Bacteria	TCTAGCAGGTGAGTTAAACAAACAAGCAAAAGACCAAAAAGTAGCATTCTTCTTAGATTCGGATGAAGCACCAACAAATGTTGATGGGTGGATTTCGACAGGATGTGCTATGTTGGATGTTGCTATTTCCAATCGCCCTTATGGTGGTTTACCTGTCGGTAGAATCACAGAAGTTACTGGTTTGGAACAAAGTGGAAAATCTTTATTATCAGCACACTTGTTAGCGGAAACACAAAAACAAGGTGGTGTTGCAGTATTGATTGATACAGAAACTGCAGTAAGTAGAGAATTTTTAGAGGCTATCGGTGTTGATGTTTCTAAACTTCTTTATGTATCAGCAGATTCAGTTGAACAAATCTTTGATTTCACAGAAACTATCATTGAGAAGGTTAGAACTAC…
OM-RGC.v2.004858310__24-744	OM-RGC-v2	K03553	recA; recombination protein RecA	Bacteria	ACAATCAACAAAATCAGTACTCAAAGGTTTTCTTAAACAGAACAAAGAACACCATTATAATTTCGAGGAAGAAATCAGCTATAAAATTTCAAGCGGAAGCTTAAAAATGGATTTCGAACTAAACGGAGGCTTTGGTCCCGGCTTGCATAGATTTGTAGGAATGAATGAAGGTGGCAAGTCTTCAGAATCACTAGAGGTTATGAAAAATTTCCTAAAGCAACCCAATTCAAGAGGTCTTTACATCACTGCAGAAGGTCGGCTGAGCAAGGAAATGAAAATTAGATCTGGAATAAACTTCTGCTCTAACGATGAAGAGTGGGACTCAGGAGCATGTTTTGTTTTTGAGAGTAATATATTTGAAGTGGTGTTAGATATAATGCGCACCCTGATAATGGACAA…
OM-RGC.v2.004860703__36-864	OM-RGC-v2	K03553	recA; recombination protein RecA	Bacteria	AGATATTGCCTCAATTCGAGGTATTATCAATAAGAAAGCCGGACGGGAAGTCGCACATTCACTTCAGGACAATAACCCTACAGAAGTAAATGAGTGGATTCCAACCGGCTCAAGGTGGCTTGATGCCATCATTTGCAAGGGTAGACCCGCGGGCATCCCTGTCGGCAAAATCTCGGAGATCGCAGGCCTCCCAGGCACTGGTAAGTCATTCTTGGCTGCTCAGATTGCTGGAAATGCTCAAAAGATGGGTATTGATGTAGTATACTTCGATTCAGAGTCTGCTATTGACCCTTCGTTTATGGAGCGCGCTGGCTGTGATCTAGACAGACTTATGTATGTTCAAGCAGCGTCTGTTGAGTTTGTCCTGGAAACTATTGAAGAGTTACTAGCCACTGGTAA…
OM-RGC.v2.004863363__39-864	OM-RGC-v2	K03553	recA; recombination protein RecA	Bacteria	CATCCTAGCGGGTGAACTGAACAAACAATCCAAAGACCAAAAAGTAGCATTTTTCCTTAATGATGATGAAGCTCCTACCAATGTAGATGGTTGGGTTTCAACCGGATGTGCTATGTTAGATGTGGCAATTTCAAATCGTCCTTATGGTGGATTACCAGTTGGTAGAATAACTGAAATAACAGGATTAGAACAATCAGGTAAATCATTAGTATCAGCTCACCTCCTTGCGGAAACACAAAAGCAAGGTGGTGTTGCTGTTCTTATTGATACAGAAACTGCAGTAAGTAGAGATTTTTTAGAAGCAATCGGTGTAGACGTTTCTAAATTACTTTATGTAACCGCAGATTCGGTTGAACAAATCTTTGATATGACAGAAACCATCATTGAGAAAGTTAGAGA…
OM-RGC.v2.004864947__33-861	OM-RGC-v2	K03553	recA; recombination protein RecA	Bacteria	TATACTCGCTGAGTCCTTAAACAAAGACGCTAAAGACCACAAGGTAGCATTCTTTTTGGATGATGATAAAGCTCCTACGAATGTAGATGGCTGGGTTTCTACCGGATGTGCGATGTTGGATGTTGCAATTTCTAACCGCCCGTATGGTGGATTGCCAGTTGGTAGAATAGTAGAGATAACTGGTTTAGAACAATCAGGTAAATCACTCGTATCCGCTCACCTCCTCGCTGAAACACAAAAGCAAGGAGGAGTTGCGGTACTAATCGATACTGAAACAGCAGTAAGTAGAGAATTTTTAGAAGCAATCGGTGTAGATGTTTCTAAATTACTTTATGTATCAGCAGATTCAGTTGAACAAATCTTTGAAATGACAGAGACCATTATCGAAAAGGTAAGGGA…
OM-RGC.v2.004865030__39-864	OM-RGC-v2	K03553	recA; recombination protein RecA	Bacteria	TATCCTAGCGGATGAGCTGAACAAACAATCCAAAGACCAAAAAGTAGCATTTTTCCTTAATGATGATGGAGCACCTACCAATGTAGATGGGTGGGTTTCCACCGGATGTGCTATGTTAGATGTGGCAATTTCCAATCGTCCTTATGGTGGTTTACCAGTTGGTAGAATAACTGAAATTACAGGATTAGAACAATCAGGAAAATCATTAGTATCAGCCCACCTCCTTGCGGAAACACAAAAGCAAGGTGGTGTTGCTGTTCTTATTGATACAGAAACTGCAGTAAGTAGGGAATTTTTAGAAGCAATCGGTGTTGATGTTTCTAAATTACTTTATGTGACCGCAGATTCGGTTGAACAAATCTTTGATATGACAGAAACTATCATTGAGAAAGTTAGAGA…
OM-RGC.v2.004865926__63-882	OM-RGC-v2	K03553	recA; recombination protein RecA	Bacteria	GATTGGCGCGATTAACAAGAAGCTGCGCGGCAAGATTGCTTACAACTTAAAGACCGGCGCACCGACCGACAGCGGTTATTACATCGATAGCGGCAGCAAGATGCTGAATTATTCGATGACTGGCGATCCTAACAAGGGCTATCCAAGCGGCAAGCTAAGCATTCTCTGGGGAGGGCAGCAGACGGGCAAGAGCCTTTTGGGTTACATTGCAATCGCTAACGCTCAGAAGATGGGCGGCATTGGTGTCCTATTCGATCGTGAGAACGCAGCGAACCCCAAGTGGATGGAAGGTCTTGGTGTCGATTGTGGTGAAGAGAAGCTTGTGTACGTCCAGCCACGTTCAATCGAAGAAGTGTTTGAAACGATCGATGAGATCAACGCGATGGTCCAGGGCATCTC…
OM-RGC.v2.004867068__36-864	OM-RGC-v2	K03553	recA; recombination protein RecA	Bacteria	AGATATTGCCTCCATCAGAGGTATTATCAACAAGAAGGCTGGTAGAGAAGTTGCTCATTCGCTTCAGGATAGTAACCCAACAGAAGTGAATGAATGGATTCCAACCGGCTCACGGTGGCTTGATGCTATCGTTTGCAAGGGCAGACATGCTGGCATCCCTGTGGGTAAAATCTCAGAGATTGCTGGCCTTCCCGGCACTGGTAAGTCATTCTTGGCTGCCCAGATTGCTGGGAACGCTCAAAAGATGGGGATCGACGTAGTATACTTTGATTCAGAGTCCGCTATCGACCCCTCTTTTATGGAGCGAGCAGGTTGCGACTTAGACAGACTTATGTATGTCCAAGCAGCATCTGTTGAGTTTGTCCTGGAGACCATCGAAGAACTACTAGCTACTGGTAA…
OM-RGC.v2.004867443__54-846	OM-RGC-v2	K03553	recA; recombination protein RecA	Bacteria	GTTTTTTAAGAGCAATAAAGATTACCATTACAACTACGAAGAAACTGCGAAACCTTATGTGGTTTCAACTGGCTCTCTAATTCTGGATCAGTTTGTAGGTGGTGGTCTTGGAGCTGGACTCCAGCGTTTTATTGGTTGCAATGAGGGGGGCAAAACAAATGAAGCACTTCATGTTATGAAGAATATGCTTGAGACTGTAGAAAAAACAAAAGGTCTGTATATTAAAGCGGAAGGTCGTTTGTCAGAAGATATTCAAAAACGTTCTGGCTTGAAATTTGTGACCGACCCAGAAGACTGGGAATTGGGTAATTGCCTTGTTTGGGAGTGCAATATTTATGATGTAGTTTTCGATGGCCTTAGAGAACTACTAAAGAATAACCCAGATAAAGAAAAATTTTG…
OM-RGC.v2.004868563__42-870	OM-RGC-v2	K03553	recA; recombination protein RecA	Bacteria	TATTCTGGCAACTGAGCTAAATAAACAATCCAAAGACCAAAAGGTTGCATTTTTCCTTGATGGAAATGACGCTCCTACTAACGTAGAGGGTTGGGTATCGACTGGATGTGCAATGTTGGATGTGGCTATTTCAAATCGTCCTTATGGTGGATTACCAGTTGGTAGAATTACAGAAATAACAGGTTTAGAACAAAGTGGAAAATCATTAGTATCAGCACACCTCCTAGCGGAAACACAAAAGTTAGGTGGTGTTGCAGTTCTAATAGATACTGAAACTGCAGTAAGTAGAGAATTTTTAGAAGCAATCGGTGTTGACGTTTCTAAATTACTTTATGTATCAGCAGATTCTGTTGAACAGATTTTCGATTTTACAGAAACTATTATTGAAAAAGTTCGTGA…
OM-RGC.v2.004868609__45-876	OM-RGC-v2	K03553	recA; recombination protein RecA	Bacteria	GGGTAGTTTTTTGAAAGCTAATAAAGAAGATCATTACAACTTCGAAGAAGAGATCGACTACAAAGTCTCAAGTGGCTCATTACAATTCGATCTTCAATTGGGTGGTGGTTTTGGACCCGGGCTTCATAGATTCGTGGGTATGAACGAGGGTGGCAAAACTTCCGAGTCTCTTGAGGTTATGAAGAACTTTTTAAAGCAAATACCAAATTCGAAAGGTGTTTATGTAAAAGCTGAAGGGAGGCTCTCTTCAGAAATGAGAGATCGGAGTGGTGTTAAGTTTGTCTTCAATGCTGAAGATTGGTTAAACGGAACTTGTTTTGTTTTTGAGTCTAATATTTACGAGACTGTCGTAGAGCTTTTCAGAGAGCTTGTATCTAAGAATGAAGACAGCAAGAAATA…
OM-RGC.v2.004870032__39-861	OM-RGC-v2	K03553	recA; recombination protein RecA	Bacteria	CCTAGCGGGTGAGCTAAACAAACAATCAAAAGACCAGAAAGTAGCATTCTTCTTGGATTCTGATGAAGCCCCTACAAACGTAGAGGGTTGGATTTCGACTGGAACTGCTATGTTGGATGTTGCCGTTTCAAATCGTCCCTATGGGGGTTTACCTATTGGTAGAATTACCGAAATAACAGGTTTAGAACAAAGTGGAAAATCATTACTAGCTGCACACCTCCTTGCTGAAACACAAAAGAAAGGTGGTGTTGCAGTTCTTATTGATACTGAAACTGCAGTAAGTAGAGAGTTTTTAGAAGCCATTGGTGTTAATGTTTCTAAACTACTTTATGTTTCTGCTGATTCAGTTGAACAGATTTTTGACTATTGTGAAACGATTATTGAAAAAGTACGAACTGC…
OM-RGC.v2.004871167__78-867	OM-RGC-v2	K03553	recA; recombination protein RecA	Bacteria	CAATCTCGACACTGCTATTCAGTCCATTACCAAAACGTTTGGTGATGGGAGTATCATGCGCCTTGGTAACGCACCTTCTCAAAAGAAAATTGACGTCATTCCAACCGGGGCCTTGTCGATGGACCTTGCACTTGGGGTCGGCGGTTTGCCGCGAGGTCGCATCGTCGAAATTTATGGTCCCGAATCCTCAGGTAAAACCACCGTCATGTTGCATGTGATTGCCAATGCCCAAAAAGCCGGAGGTACCGCCGCTTTTATTGATGCTGAACATGCCCTTGATCCGGGGTATGCCCGCAAACTGGGTGTTAATCTGGATGATTTACTTGTTTCTCAGCCAGACAGTGGAGAAGAGGCATTGACGATTTGCGAAACCCTTGCCCGGTCCAACGCTCTGGATGT…
OM-RGC.v2.004872544__48-885	OM-RGC-v2	K03553	recA; recombination protein RecA	Bacteria	TAATATAAAAGACTTGAAAAAGTCAATGAATAAGTCGATGGGTATTGAAGCAGCGTATGATCTGAGAGAAGATAATCCGACTGAAGTTAAAGATTGGATTCCAATAGGTTCTCGATGGCTTGATTCAATTATCTGTAAAGGAAAGATGGGAGGTATTCCTGTTGGTAAGATAACAGAAATCGCAGGTCAATCAGGTGTAGGTAAATCCTACCTTGCTGTACAAATTGCTGTGGAAGCACAAAAACAAGGAAAGTTTGTGGTTTATTATGATGCAGAATCAGCAATTGATCCTGTGTTTCTCACAGATGCTGGTATTGACATGAATGAGAACTTTCTATACATACAAGCAGTTTCAGTTGAAAAAGTTTTAAAATCAATTGAAGATATGATGATTCAATT…
OM-RGC.v2.004874261__36-867	OM-RGC-v2	K03553	recA; recombination protein RecA	Bacteria	CGTTCATGAGATGCGCAATCTAATCAACAAGAAGGCAGGCATGCCTGTTGCACACGACCTGACCTCAGAGAACCCTTCAGAAGTTACAGATTGGATCCCCACGGGGTCAACCTGGTTGAACGGCATTATCTGCCGTGGCAAGATGGCAGGTATCCCGGTAGGAAGAATTACCGAGATTGCAGGAATGGAGGCAAGCGGCAAGAGTTATATGGCGGCGCAGACTGCCGCCAATGCCCAGAAGATGGGTATTGATGTTATATATTTTGACTCTGAATCTGCGATTGATCCCTCGTTCTTAGAGCGTAGCGGCATTGACTTGGAGAAGATCGTGTATTTGCAGGCGATGTCTGTAGAGTTTGTACTAGAGACAATAGAGGAACTCCTAAAGTCAAATGACAA…
OM-RGC.v2.004875055__27-864	OM-RGC-v2	K03553	recA; recombination protein RecA	Bacteria	ATCATCGATTTTAGCAGATAATCTTAACAAAAAATTCAAAGGGCAACAGAAAGTAGCTTACTTCTTAGACGGCTCCGAAGAGACACCCACCGATTTAACTGAGTGGGTGTCTACCGGAGACGATATGTTAGATTTAGCAATATCGAATCGACCTAATGGTGGATTTCCTGTTGGAAGGATTGTTGAGGTTACTGGTTTAGAAGCGAGTGGTAAATCTCTATTAGCAGCACATACATTGGCAAACACTCAAAAGAAAGGTGGATTGGCAGTGTATATAGATACAGAAAATGCTATTAATCAAGAGTTTCTACAAGCATTAGGTGTTGATACTGAAAAGTTACTTTATGTACCTTTAGAAACAGTTGAAGATATCTTTGATGCTATGGATTCTATTATTGA…
OM-RGC.v2.004879001__36-822	OM-RGC-v2	K03553	recA; recombination protein RecA	Bacteria	AGCTCTTGAGATTGCTCTAGCCCACATTGAAAAAGACTACGGCAAAGGTGCCGTGATGCGGTTAGGCGAAGCGGCCGAGCGGCTAGCAACCGAAGTGATTCCTACTGGCTCCCTGGCTCTTGACGTGGCACTGGGCGCCGGAGGAATTCCCCGTGGCCGGGTAACCGAAATCTTCGGAGCCGAGTCGGCGGGCAAGTCCACGTTGGCCATCCACATAATGGCCGAAACACAAAAATTGGGGGGCCTTGCCGCCTATATAGACGTGGAACACGCCATGGACCCGGTCTATGCCGAACATTGCGGCTTGAGCGTGGACAGCCTACTCATTGCCCAGCCGGACAGCGCCGAGCAGGCTCTAGACATCACCGAGCAATTGGTTCGCAGCGGCGCCATCGACTC…
OM-RGC.v2.004886701__27-855	OM-RGC-v2	K03553	recA; recombination protein RecA	Bacteria	GGCTAAAGATTTATTAGCTAAACATGGAGACAATATAGTAAGAAGCGGAGACGCAATGGTTTCCGACAAACAGGAAATCATTTCTGTTTCTCCGTTGATTGATGTCAATATAGGTGGAGGCATACCAGAAGGCTCCGTAGTCCTGCTGGCGGGAGACGAGAAGTGCGGTAAAACCGTAACAGCTCTTCAAATATGCAAAAACGCACAGTCAATGGGAAAGAATATATATTACTTAAACATCGAGGCTAGATTAAAGTCCAGAGACTTAGAGGGAATAGATGGCCTAGACCTTGAAAAGATAAATGTAGTAAGCTCATATAGGGAGGATGACAGTGAAGGAAATCTGGTACAAAGCAAAATCCTTAGCGGAGAAGAGTGGCTCAGTTTTGCTGAGAATTT…
OM-RGC.v2.004887097__75-861	OM-RGC-v2	K03553	recA; recombination protein RecA	Bacteria	GTCTTTAGATACCGCAATATCGCAGATCGAGCAAAGTTATGGAAAAGGTTCGATTATGAAATTAGGTGATAATAAAGAAAACGTTGATGTTGAGGTTGTTTCTACTGGTTCCATTGGCCTTGATATAGCATTAGGAGTTGGTGGCTTGCCTAGAGGTAGAATTATTGAAATTTATGGTCCTGAAAGTTCTGGAAAAACAACATTAGCAATTCATGCCATAGCTGAATGTCAAAAAAATGGAGGAACTTGTGCATTTATAGACGCTGAGCACGCTTTAGATCCATCGTATGCAAAAAAGCTTGGAGTAGATATTGATAGCTTATTAATTTCTCAACCAGACTCTGGAGAACAAGCTTTAGAAATTACAGAAACATTAGTTAGATCAAATGCTGTTGATAT…
OM-RGC.v2.004888257__75-861	OM-RGC-v2	K03553	recA; recombination protein RecA	Bacteria	ATCTCTCAACACTGCAATTTCACAAATTGAGCAAAGTTATGGTAAGGGTTCAATTATGAAGTTAGGCGATAATAAGGAAAATGTGGATGTAGATGTTGTTTCAACTGGATCAATTGGTCTAGATATTGCCCTTGGCGTAGGTGGTCTACCAAGAGGTAGAATTATTGAAATATACGGACCCGAAAGTTCAGGAAAAACAACTCTAGCCATTCATGCTATAGCTGAATGTCAAAAAAATGGAGGAACATGTGCATTCATAGATGCTGAACATGCTCTAGATCCAGCATATGCAAAAAAGCTAGGAGTTGATATTGATAGTTTATTAATTTCGCAGCCAGATTCAGGTGAGCAAGCTCTAGAAATAACTGAAACATTGGTTAGATCCAACGCAGTCGATAT…
OM-RGC.v2.004888788__36-864	OM-RGC-v2	K03553	recA; recombination protein RecA	Bacteria	AGATATTGCCTCTATTCGTGGTATTATCAATAAAAAAGCTGGTAGAGAGGTCGCACATTCGCTTACGGACAATAACCCAACAGAAGTAAACGAGTGGATCCCTACCGGTTCTAAATGGCTCGATGCCATTATTTGCAAGGGCAGACCAGCAGGAATTCCTGTAGGTAAAATCTCAGAAATTGCTGGTCTTCCTGGTACTGGTAAGTCATTTTTGGCTGCTCAGATTGCTGGGAACGCTCAAAAGATGGGAATTGATGTAGTATACTTTGATTCAGAATCTGCTATCGATCCTTCCTTTATGGAGCGAGCAGGCTGTGACTTGGACAGGCTTATGTATGTTCAGGCAGCATCTGTTGAGTTTGTCCTGGAAACCATCGAAGAACTGCTAGCTACTGGTAA…
OM-RGC.v2.004893200__63-849	OM-RGC-v2	K03553	recA; recombination protein RecA	Bacteria	GGCAGTAGAAGGAGCCATCCAGCAGATCGAAAAACAATTCGGTAAAGGCTCCATTATGAAACTGGGGGATAACACCGTTCGCTCGGAGATTGGATTCATTCCCACAGGAGCCATGACTCTGGACTTTGCCCTGGGCCTGGGTGGATTTCCCAGAGGCCGTATTGTAGAGATTTACGGCCCGGAATCATCCGGTAAAACGACGCTCTGCCTGTCTGCCGTGGCCAATGCTCAGCGCAACGGCGGTATCGCAGCTTTTGTGGATGCTGAACATGCCCTGGACCCCAGCTTCGCCACTCGCCTGGGAGTAAACATTGACGATTTACTGGTAGCCCAGCCGGACAACGGCGAAGAAGCGCTGGAGATTACCGAGTCTCTGGTTCGATCCAACGCAGTAGATAT…
OM-RGC.v2.004893787__111-897	OM-RGC-v2	K03553	recA; recombination protein RecA	Bacteria	GACTCTCGAGTTAGCCCTCGCACAAATCGAAAAAGCGTTTGGCAGGGGCGCTGTCATGCGACTGGGAGACTCATCCTCAGACAACGCTGTGAGATCAATTCCGACTGGATCTATAGCACTGGACTTGGCATTAGGGGTAGGTGGGCTGCCTCGTGGTCGCATTGTTGAAATCTTCGGGGCGGAATCCGCTGGTAAAACCACACTAGCAATGTCGGCAATTGCTGAAGCACAAGCCGCCGGTGGTCAGGCTGCTTTTATAGACGTTGAACATGCTATGGATCCAGCTTATGCCCGACTGATAGGAGTCGATGTCGACAAGCTCCTCATTTCCCAGCCTGATTCAGCAGAACAGGCTCTAGAAATTACAGAATATCTCATACGAAGCGGGGCGCTTGACAT…
OM-RGC.v2.004894021__39-825	OM-RGC-v2	K03553	recA; recombination protein RecA	Bacteria	CGCATTAGAGACTGCACTAGGACAGATAGAGAAAGACCATGGCAAGGGCGCTGTAATGCGGCTCGGCGAGATTGGCCACTCTCTAAGCACCGAACATATTCCTACCGGGTCTCTAGCCTTAGACATCGCCTTGGGAATCGGCGGCATACCTCGTGGACGAGTCACCGAAGTCTTCGGAGCTGAATCCGCAGGGAAATCGACCCTCGCAATCCACATCATGGCTGAAACTCAAAAATTAGGCGGCCTAGCGGCTTACATCGACGTCGAGCACGCCCTTGACCCTAATTACGCCGATAACTGTGGGCTTGATCTCGACGGTCTTCTCATCGCCCAACCAGATAGCGCCGAGCAAGCTCTGGACATCACCGAACAGCTCGTCAGAAGCGGGGCAGTGGACGC…
OM-RGC.v2.004895012__39-864	OM-RGC-v2	K03553	recA; recombination protein RecA	Bacteria	ATCTTTAAAAGATATGCAGAAACTAATCAATAAGCGAGCAGGAATGTCTGTGGCTTATGATTTAAACGATGACAATCCCACGCTTGTTAAAGAATGGATTTCCACTGGCTCACGCTGGTTAGATTCTATTATCTGCCGTGGTCATCTTGCTGGTATTCCAGCAGGAAAGATTGTAGAGATTGCGGGACTACAAGCTACCGGCAAGTCTTATATGGCAGCACAGATTGCTGCTAATGCCCAACCAATGGGTTATGATATTATTTATTTTGATTCAGAGTCTGCGATTGACCCAAGCTTCTTGGAGAACGCTGGCTGTGATTTGTCAAATTTGCTTTATGTTCAAGCAACGTCGGTGGAGTTTGTTTTAGAAACTATTGAAGACCTGTTAGTAAACAACGA…
OM-RGC.v2.004896959__42-867	OM-RGC-v2	K03553	recA; recombination protein RecA	Bacteria	ACTTGCCGAATCTCTTAACAAAAAAGCAAAAGACCAAAAAGTGGCATTCTTTTTGGATGGTGGGGATTCTCCTACTGATGTATCTGATTGGGTATCCTCTGGAGCATCTATGCTAGACGTTGCCATTTCGAACCGACCTTATGGTGGGTTCCCTGTTGGTAGAATTGCTGAAATTACTGGACTAGAACAATCTGGAAAATCATTAGTATCTGCACACCTTTTGGCTGAAACACAAAAGAAAGGTGGAGTAGCTGTACTAATCGATACTGAAAATGCAGTAAGTAGAGAGTTCTTAGAAGTAATTGGAGTGGATGTATCTAAATTATTATATGTAGCAGCTGAGACAGTAGAACAATGTTTCGAAATCACCGAAACTATTATTGAAAATGTAAGAGTAGC…
OM-RGC.v2.004897057__48-882	OM-RGC-v2	K03553	recA; recombination protein RecA	Bacteria	TATGAGCGCGATGCGGGCAATGATAAACAAAAAGGCGGGGCGCAATGTTGCCCACGATCTACGAGAAGATAACCCCACAGAAGTAAAGCAGTGGATCCCAACAGGATCACGCTGGCTGGACTCCATTATCTGTAAGGGGAAATATGCCGGCATCCCTGTCGGCAAGGTAACTGAGTTAGCAGGATTAGAAGCGACTGGCAAGTCGTTCCTGGCTGCCACCTGTGCAGCAAATGCTCAGAAGATGGGAATCGGTGTAATTTACTTTGATTCCGAGTCAGCGATTGATCCTACTTTCTTGGAGAAAGCTGGCTGTGATCTGGGCGCTATGATGTATGTCCAGGCTCAGTCTGTGGAGTTTGTGCTTGAGACAATAGAGGAACTAATAGGAGCAACAGACGA…
OM-RGC.v2.004897288__93-876	OM-RGC-v2	K03553	recA; recombination protein RecA	Bacteria	AGCGCTCGACCGGGCGCTCGCTCAGATCGACCAAGCATTCGGTAAAGGCTCGATCATGCGTCTCGATGAAGACGCATACAACAACATACCAGGTATTTCCACCGGTGCCCTCTCGCTCGACCTCGCACTCGGCGGCAAAGGCATCCCCCGTGGACGCATCGTCGAAATCTTCGGACCTGAGTCTTCCGGTAAAACAACACTCGCGTTGACTGTGCTCGCACATGCTCAAAAAGCCAACGGCGTCGCGGCCTTTATTGACGCTGAGCATGCACTCGACCCATCATGGGCAAACAAAATCGGGGTGAATATCGATGACCTCCTTGTTTCTCAGCCAGATACCGGCGAACAAGCACTCGAAATCTGTGAGCTGCTCGTTCGTTCAAACGCAGTTGATGTCAT…
OM-RGC.v2.004897516__24-849	OM-RGC-v2	K03553	recA; recombination protein RecA	Bacteria	TGGAATTATAGCCGATGAATTAAATAAACAATTTAAGCACCAAAAGGTTGCTTATTTCCTCAGAGATGGGGATGGAAGTCCAACAGAAGTAACAGATTGGATTTCAACAGGTTCAACAATGTTAGATTTAGCAATAGCAAACAAACCAAATTGTGGAGTTGCTGTTGGTAGAATAACAGAATTGAATGGATTAGAAGGTAGTGGTAAATCACTTATCGGTTCTCATCTATTAGCATCAACACAAAAGAAAGATGGTATAGCAGTTTATATAGATACAGAATCTGCAGTATCACCTGAATTTCTTGATGCTATCGGTGTAGATACTGAAACAATGTTATATGTACATCTCGAAACGGTTGAAGAAGTGTTTGAAACAATAGAAACAATCATCACCAAAAT…
OM-RGC.v2.004897557__21-861	OM-RGC-v2	K03553	recA; recombination protein RecA	Bacteria	ATCAGTAGATATCTTAAAAATGATTAACAAAAAAGCTGGGAGAACGGTTGCCTTTGCAGGCGACCAAGAGAACCCGGCAGACATTAAAGATTGGATCCCAACTGGCTCTCGCTGGCTTGACTCTATCATCTGTCGTGGACAACTGGCAGGCATCCCAGTCGGTCGCTGCACAGAAATTGCAGGGCTTGAGAGTTCTGGTAAATCTTATATGGCTGGACAAGTCGCTCGCGAAGGCCAAAAGAAAGGCATTAAAGTATTATATTTTGATTCTGAAGCAACAATGACGAGCGAGTTTTTAGAAAAGCTCGGTTGTGATATGGATAATGATAATCAGATCGTTATCATTCAACCAGAAGATATCGAAATGGTTCTTGAAACCATGGAAATGTGCATGTCTAA…
OM-RGC.v2.004899918__39-867	OM-RGC-v2	K03553	recA; recombination protein RecA	Bacteria	TGTACTTGCCGAATCACTCAATAAACAATCAAAAGACCAAAAGGTAGCATTCTTTTTGGATGCAGGAGATTCACCCACCGATGTAAGTGGGTGGGTATCAACTGGGGCATCAATGCTTGATGTTGCCATTTCGAATCGACCTTATGGTGGATTACCTATTGGTAGAATCACCGAAATTACTGGATTAGAACAATCTGGAAAATCATTAGTATCCGCACACCTTCTTGCTGAAACACAAAAGCAAGGTGGGGTAGCAGTTTTGATTGATACGGAAAACGCAGTAAGTAGGGAGTTTTTGGAAGCAATTGGAGTAGATGTATCAAAATTACTATATGTGGCAGCTGAGACTGTGGAACAATGTTTTGAATACACCGAAACTATTATTGAGAAAGTTAGAAT…
OM-RGC.v2.004900069__291-894	OM-RGC-v2	K03553	recA; recombination protein RecA	Bacteria	CTCTTCTGTTGTCTGCTGTGAAGAGCCACAGGGCATGAGGGTCGCTTGGATCGATGCAGAGGGTAGTTACCACACTCCTTGGGCAGAGAGACTAGGAATGGTCAGCGATCAAACATACGTCATCCGTACAGAGTTTGCAGAGCAAGCCATTGACATCGCAGACCTCTCTATAAGGTCTGGCGAGGTTGATCTTCTCGTTGTCGATTCAGTAGCGGCTCTGACTCCCTCTATTGAGATTGAGGAGAGCTCAGAGAAGTGGCAGGTGGGGGTTCATGCTCGATTAATGAACAAGGCGATGAGAAAATGGGGCAGCGGTATGAACCACGTCTCTATGGGAAAGAGAACAGCACCGACAATCCTCCTCATCAATCAAATCCGCATGAAGGTGGGAGTTGTATA…
OM-RGC.v2.004902302__27-864	OM-RGC-v2	K03553	recA; recombination protein RecA	Bacteria	ATCATCGCTTTTAGCAGATAACCTTAATAAAAAGTTCAAAGGACAATCGCAAGTTGCATATTTCTTAGATGGCTCTGAGCAGACACCCACCGACTTAACTGAGTGGGTGTCTACCGGAGACGATATGTTAGACTTAGCGATATCAAATCGACCAAATGGTGGATTTCCTGTTGGACGAATTGTAGAGGTTACTGGATTAGAAGCAAGTGGAAAATCTCTACTATCAGCACATACATTGGCAAATACCCAAAAGAAGGGTGGATTGGCTGTGTATATTGATACAGAGAATGCAATAAATCAAGAGTTCTTAGAAGCACTAGGTGTTGATACTGCAAAGTTACTTTATGTACCTTTAGATGCAGTAGAGGATATCTTTGATGCAATGGATTCGATTATAGA…
OM-RGC.v2.004905867__27-843	OM-RGC-v2	K03553	recA; recombination protein RecA	Bacteria	CACTAGTGATTTAATTAAGTCACTTAACAAAGAACAAGGCGCAAGAGTTGCATACAATCTTGCGTGTGACGAATCTCCTACACACGTGAACAGGTGGATTAGTACAGGATCTAAGCTCTTAGATTATATTTGCTCGAATAGAAAAAATGGAGGCCTGCCAGAAGGTCGAATCGTAGAAATATTCGGACCGCCTTCAATTGGAAAATCTCATATCGCTACTCAAATTGCAAGAACTACACAGCAAATGGGTGGCATTGTCGTCTATATTGACACTGAGAATGCCACAAGTGTTGAAAACTTGAAAATGCTTGGTGTAGATGTCAGCAAGCGATTTGTGTATGTCGATACCCACTGTACTGAAGAGGTCTTGTCAATAGCAGAGTCTACAATCATGAAAGC…
OM-RGC.v2.004906854__42-879	OM-RGC-v2	K03553	recA; recombination protein RecA	Bacteria	CTCAATAGCAGATCTAAAAAAATCTATGAATAAATCGATGGGCATGAATGCAGCACACGACTTGAGACAAGACAATCCAACGACTGTAAAAGAATGGATTCCAACAGGATCTAGATGGCTTGACTCGATTATATGCAAAGGAAAGATGGGAGGAATACCTGTTGGAAAGATAACAGAAATTGCCGGACTCTCATCTGTGGGTAAATCGTACTTGGCAGTACAAATAGCAGCTCAAGCACAGAAGCAAGGAAAATCTGTTGTTTATTTCGATGCAGAATCAGCAATTGATCCTATTTTTCTGAAAGATGCAGGGATTGATATGGATGAGAATTTCTTATACGTTCAAGCTGTTTCTGTTGAAAAGACTCTAAAAGGTATTGAGGACATGATTAATCAATT…
OM-RGC.v2.004907440__36-873	OM-RGC-v2	K03553	recA; recombination protein RecA	Bacteria	AATCGATGGGTTGAGGACTTTAATCAACAAAACTTCGGGCGTTAATGTCGCCCACAACCTGAAGGAAGCCAATCCTACAGAAGTAAAAGAATGGATCCCCACTGGTTCTCGGTGGTTGGATTCTATAGTGTGCCGCGGCCAACTTGCTGGCATCCCAGTCGGCAAGTTCACGGAGATTGCAGGTCTTGAATCAACCGGCAAATCTTTTATGGCCGCGCAGTGCGCAGCCAATGCTCAGAAAATGGGCATGACGGTGGTATATATGGATTCAGAGTCAGCGATTGACCCAGGATTCCTAGAACGCACCGGATGTAATTTAGATGATCTTATCTACGTCCAGGCACAGTCTGTGGAGCACGTTCTAGAAACAGTGGAGAGTGTCTTAAATAGTGGCGCTGA…
OM-RGC.v2.004907807__33-858	OM-RGC-v2	K03553	recA; recombination protein RecA	Bacteria	TATCCTCGCGGATTCTCTAAACAAACAAGCAAAAGACCAAAAAGTCGCGTTCTTTTTAGATTCGGATGAAGCCCCAACAAATGTTGAGGGTTGGATTTCGACAGGAACCGCTATGTTGGATGTTGCAATATCCAATCGACCATATGGTGGTTTACCTGTAGGAAGGATTACTGAGATTACAGGTTTAGAACAGAGTGGTAAGTCTCTATTGGCAGCTCACCTTCTTGCTGAAACACAAAAACAAGATGGTGTAGCTGTTCTTATTGATACTGAAACTGCAGTGAGTAGAGAATTTTTAGATGCAATCGGTGTAGATGTCTCAAAATTACTTTATGTATCAGCTGATTCAGTAGAACAAATTTTTGATTATTGTGAAACTATAATTGAAAAGGTTAGAAC…
OM-RGC.v2.004907960__36-873	OM-RGC-v2	K03553	recA; recombination protein RecA	Bacteria	TATTGATGGATTGCGCACCTTAATCAATAAGACTTCCGGTCTGGAAGTAGCGCATAACCTCAACCACGCCAACCCAACAGAGGTAAAAGAATGGATTCCAACCGGCTCGCGCTGGTTGGATTCTATTGTTTGTCGCGGCCGATTGGCTGGAGTACCGGTGGGTAAGTTTACTGAGATTGCCGGACTAGAATCCACAGGGAAGTCCTTTATGGCTGCCCAGATTGCCGGGAATGCCCAACGTATGGGAATGACTGTTATCTATATGGATTCGGAGTCTGCTATCGACCCCGGGTTCCTGGAGCGCGCTGGCTGTGATATAGGTGAACTTATTTACGTGCAAGCACAATCAGTTGAGCACGTGCTAGAAACTGTTGAGAACGTCTTAAAGTCAGGAGCGGA…
OM-RGC.v2.004908463__39-825	OM-RGC-v2	K03553	recA; recombination protein RecA	Bacteria	CTCCCTAGAGACCGCACTGGGTCAAATCGAGAAGGACCACGGCAAGGGCGCGGTGATGCGCCTTGGCGAGATTTACAATTCTCTGGTCACCGAATGCATCCCCACCGGGTCTCTAGCTTTGGACATCGCTTTGGGCATCGGCGGGATACCCCGTGGACGGGTCACCGAGGTCTTCGGCGCGGAGTCTGCCGGTAAATCGACCCTGGCCATCCACATCATGGCCGAGACCCAGAAACTGGGCGGGATCGCCGCCTACGTCGACGTTGAGCACGCCCTCGACCCCACTTATGCCGGCAACTGCGGCCTCCAGTTGGACGACCTGCTGATCGCCCAGCCAGACAGCGCCGAGCAGGCATTGGACATCACCGAGCAACTGGTCCGCAGCGGAGCAGTCGACGC…
OM-RGC.v2.004908614__21-846	OM-RGC-v2	K03553	recA; recombination protein RecA	Bacteria	CGCTGGCGTAATTGCCTCCGAACTGAATAAACAGTTCAAACATCAACAAGTAGCTTACTTTCTTGATGGACAAGAAGGTACTCCAACTGATGTAATCGGTTGGGTATCATCAGGTTCTTCTTTACTTGACTTATGTATATCTAATCAACCAGATGGTGGATTTGCAATAGGTAGAATCACGGAACTAAATGGTTTAGAAGGTAGTGGTAAGTCATTGATTGGTGCTCATGCTTTAGCCGACACTCAAAGACAAGGTGGACTCGGTGTCTATATAGATACCGAATCTGCTGTGTCTAAAGAATTTCTTGGTGCTATTGGTGTAGATACAGAAAATATGTTGTATGTACATTTAGAGACTGTTGAAGAAGTCTTCGACACAATCGAAACAATAGTCACTAA…
OM-RGC.v2.004908725__36-873	OM-RGC-v2	K03553	recA; recombination protein RecA	Bacteria	AATTGATGGTTTGCGAACTCTGATTAATAAAACATCAGGATTGGATGTAGCACATAATCTTAATAAAGCAAACCCCACAGAAGTAAAGGAATGGATTCCAACTGGCTCACGCTGGTTGGATTCTATCGTTTGTCGTGGACAATTAGCCGGTATTCCTGTTGGTAAGTTTACAGAGATTGCCGGGCTGGAATCAACTGGTAAATCTTTTATGGCCGCACAGATTGCCGGCAACGCCCAGAAGATGGGGATGACTGTTATCTACATGGATTCTGAGTCAGCAATTGATCCGGGTTTTCTTGAGCGCGCCGGTTGTGATATAAACGAACTTATCTATGTTCAGGCACAGTCGGTCGAGCACGTATTAGAAACTATTGAAAACGTTTTGAAGTCAGGAGCAGA…
OM-RGC.v2.004908731__21-843	OM-RGC-v2	K03553	recA; recombination protein RecA	Bacteria	CAGCATCGCAGAAATGCGAAAGTTGCTTAACAAGAAGGCAGGCGGCAGTGTCGCCTATAACCTAAACGAAGACAATCCAACAGATGTGAAGGAGTGGATCCCCACTGGTTCGCGTTGGCTTGATTCGATTATTTGCCGAGGTAAGTCTGCTGGCATTCCCATGGGGAAGATCGCAGAGATCGCCGGCTTGGAATCAACGGGTAAGTCCTACATGGCATCGCAGATCGCAGCCAACGCTCAAAAGATGGGGATTACGGTAGCCTACTTCGATTCCGAGTCAGCGCTAGATTCGGCCTTCCTCGAACGAGCGGGATGCAACGTGGAAGATGTCCTATACATTCAAGCCACCAGTGTGGAAGACGTATTGAGCAACATTGAAGAATTGCTGGGCACCGGCAG…
OM-RGC.v2.004908758__36-873	OM-RGC-v2	K03553	recA; recombination protein RecA	Bacteria	CATCGATGGGCTTCGGACCCTAATCAACAAAACATCAGGCCTCGACGTGGCACACAACCTCAAGGAGGCAAATCCAACAGAAGTGAAAGAGTGGATTCCCACCGGTTCGCGCTGGTTGGATTCAATTGTTTGTCGAGGACAGCTTGGTGGCGTCCCTGTCGGCAAATTTACAGAGATTGCTGGGCTGGAATCAACCGGCAAATCTTTTATGGCTGCTCAAGTGGCGGCGAATGCCCAGAAGTTGGGTATGACGGTAATATATATGGATTCAGAGTCAGCGATAGACCCAGGATTCCTAGAACGAACGGGGTGCAATTTGGATGAGCTTATCTATGTGCAAGCCCAATCTGTCGAGCACGTTCTAGAGACTGTTGAGAGTGTTTTAAACTCTGGAGCCGA…
OM-RGC.v2.004909144__39-864	OM-RGC-v2	K03553	recA; recombination protein RecA	Bacteria	AATCGCAGACATGCGTAGCATGATCAATAAAAAGGCTGGTATTTCCGTTGCACATAATTTAACAGAAGCCAACCCAACAGAGGTGAAACAGTGGATTCCCACTGGCTCTCGTTGGCTGGATTCTATTATCTGTCGAGGACAGTTAGCAGGAATTCCTGTTGGAAAAATTGTGGAAATTGCGGGCCTTGAGTCTTCGGGCAAAAGTTACATGGCAGCACAGATTGCAGCAAACGCCCAGAAAATGGGAATAGACGTCATCTATTTTGATTCTGAATCTGCTATCGATCCTACATTTCTTGAACGCGCCGGCTGTGATGTGGGCCGACTTCTTTATGTCCAGGCTCAATCAGTAGAATTCGTGTTAGAAACAATCGAAGACCTTCTAGTTAACAACGAAAG…
OM-RGC.v2.004909259__33-858	OM-RGC-v2	K03553	recA; recombination protein RecA	Bacteria	TATCCTAGCGGATACTCTAAACAAACAAGCAAAAGACCAGAAAGTAGCATTCTTTCTTGATTCGGATGAAGCACCTACAAATGTAGAAGGTTGGATTTCGACTGGAACTGCTATGTTGGATGTTGCTGTATCCAATCGTCCTTATGGTGGTCTACCAATCGGTAGAATAACTGAAATTACAGGTTTAGAACAAAGTGGAAAATCACTATTAGCAGCACACCTCCTTGCAGAAACACAAAAGCAAGGAGGAGTTGCAGTTCTTATTGATACTGAAACTGCAGTGAGTAGAGAATTTTTAGATGCGATTGGTGTTGATGTATCTAAATTACTTTATGTATCAGCTGATTCAGTAGAACAAATTTTTGATTATTGTGAAACTATAATTGAAAAGGTTAGAAC…
OM-RGC.v2.004909685__48-876	OM-RGC-v2	K03553	recA; recombination protein RecA	Bacteria	CATTGGCGAAATGCGAGATCTTATTAACAAAAAATCAGGCAGAGAGGTTGCTTTTGACCTGACAAAAGACAACCCAACACAAGTCAAGGAGTGGATTTCAACGGGGTCACGCTGGCTTGATAGTGTTATCTGCAGGGGCCATCTAGCTGGAGTTCCGGTCGGAAAGATCGTAGAAATCGCTGGACTTGAAGGCTCAGGTAAGTCTTATATGGCAGCACAAATTGCTGCGAATGCTCAAAAGCTGGGCATTGACGTTGTATACTTTGATTCAGAATCAGCTATTGATCCTGAATTTTTAGCCAGCGCAGGCTGCGACGTTGACAATATCCTATATCTACAGCCGCCCAGCGTTGAATATGTGCTGGAGACAATTGAAGAGCTACTAGGCTCAAACGATAA…
OM-RGC.v2.004913467__36-873	OM-RGC-v2	K03553	recA; recombination protein RecA	Bacteria	CATTGAGGGATTGCGCACACTAATCAATAAAACATCAGGGGTGGAAGTCGCCCACAATCTGAAGGAAGCAAATCCTACAGAAGTAACAGAATGGATCCCCACCGGTTCTCGGTGGTTGGATTCTATTGTCTGCCGCGGCCAACTTGCGGGCATTCCCGTCGGCAAGTTCACGGAGATTGCAGGTCTTGAATCCACCGGCAAGTCTTTCATGGCCGCGCAGTGTGCAGCCAATGCCCAGAAAAAGGGCATGACGGTGGTATATATGGATTCAGAGTCAGCGATTGACCCAGGATTCCTGGAACGAACCGGATGTAATCTAGATGATCTGATCTATGTCCAGGCCCAATCGGTGGAACACGTTCTAGAAACAGTGGAAAGCGTCCTTAATTCGGGCGCCGA…
OM-RGC.v2.004919086__66-867	OM-RGC-v2	K03553	recA; recombination protein RecA	Bacteria	TTACAATTTTGAAGATGAGATAGACTACAAAGTTTCCAGCGGATCTCTTAACTTTGACTTACAACTAGGAGGAGGTTTCGGACCCGGACTCCATAGGTTTGTGGGCATGAACGAAGGAGGAAAAACCTCGGAGGCTCTTGAGGTTATGAAAAACTTTTTGAATGACATGCCTAAAACCAAGGCTGTCTACATAAAAGCAGAGGGTAGACTTTCTCCAGAGATGAGAAAGAGATCTGGTGTAAAGTTTGTGTTCGATGCAGATGACTGGGTAGAGGGAACCTGTTTTGTTTTTGAATCAAATATTTATGAAACTGTCGTGCAGCTTTTAAGAGAGCTTGTCGGTAAAAATGAGGATTCTTTAAAATATTGTTTTGTTTTGGATTCTGTAGATGGATTGAT…
OM-RGC.v2.004919473__36-861	OM-RGC-v2	K03553	recA; recombination protein RecA	Bacteria	CTCAATGGCCGATCTTAGAAAAAATATTAATAAAAGAGCGGGAATGAATGTCGCTCACGACTTAAATGAAGCCAATCCTACAGAAGTAACTCAATGGATTCCAACCGGTTCTCGATGGCTAGATTCTATTATCTGTCGAGGACGATACGCGGGAATTCCAGTAGGTAAAGTTTCTGAAATTGCAGGGCTGGAGGCCACAGGTAAATCTTATATGGCCGCACAAATCGCCGCAAACGCCCAAAAGATGGGCATTGACGTGGTTTATTTCGATTCGGAGTCAGCTATTGATCCGTCTTTCTTAGAGAATGCTGGTTGCGATCTAGATAACTTGCTGTATATTCAGGCCCAAAATGTAGAGTTTGTCCTAGAGACAATTGAAGAGTTGTTGGGATCAGGTAA…
OM-RGC.v2.004920986__36-873	OM-RGC-v2	K03553	recA; recombination protein RecA	Bacteria	AATTGATGGCTTGCGTACCTTAATCAATAAAACTTCGGGTTTGGATGTAGCGCATAATCTTAACAAAGCAAATCCTACCGAAGTAACAGAATGGATCCCCACCGGCTCACGGTGGTTGGATTCTATTGTCTGTCGCGGTCAGCTTGCCGGCATTCCAGTTGGTAAGTTTACAGAGATTGCTGGTCTTGAGTCAACCGGCAAATCTTTTATGGCTGCACAGTGTGCCGCCAATGCTCAGAAAATGGGCATGACAGTGGTATATATGGATTCAGAGTCAGCGATCGACCCCGGATTCCTAGAACGCACCGGATGTAATTTAGATGATCTTATCTACGTCCAGGCACAATCTGTGGAACACGTTCTAGAGACGGTCGAGAGCGTACTCAACTCCGGCGCAGA…
OM-RGC.v2.004921497__33-858	OM-RGC-v2	K03553	recA; recombination protein RecA	Bacteria	TATCCTAGCGGATACTCTAAATAAACAGGCAAAAGACCAAAAAGTTGCATTCTTTTTAGATTCGGATGAGGCACCTACAAATGTAGAAGGTTGGATTTCGACAGGAACTGCTATGTTGGATGTTGCGATATCAAATCGTCCTTATGGTGGTCTACCAGTTGGTAGAATAACTGAAATTACAGGTTTAGAACAAAGTGGTAAATCACTATTGGCAGCACACCTCCTTGCTGAAACACAAAAGAAAGGTGGAGTTGCTGTTCTTATTGATACTGAAACTGCGGTGAGTAGAGAATTTTTAGATGCCATTGGTGTAGATGTCTCGAAATTACTTTATGTATCTGCTGATTCAGTTGAACAAATTTTTGATTATTGTGAAACTATAATTGAAAAGGTAAGAAC…
OM-RGC.v2.004921527__66-852	OM-RGC-v2	K03553	recA; recombination protein RecA	Bacteria	GGCTGTAGACGGAGCCATCCAGCAAATCGAGAAGCAATTCGGAAAAGGTTCCATCATGAAACTGGGGGACAATACCGTACGGTCCGAAATAGGCTTCATCCCCACCGGCGCCATGACACTGGATTTTGCCCTGGGTCTGGGTGGGTTTCCCCGTGGAAGAATTGTTGAAATCTACGGCCCTGAGTCCTCCGGGAAAACCACACTCTGCCTCTCTGCGGTGGCCAACGCCCAGCGCAATGGAGGTATAGCCGCTTTCGTAGATGCGGAGCATGCCCTGGATCCCAGTTTCGCCACGCGCCTGGGAGTAAACATTGACGATCTGCTCGTAGCCCAGCCGGATAACGGCGAAGAGGCCCTGGAGATTACAGAATCCCTGGTTCGCTCCAATGCAGTGGATAT…
OM-RGC.v2.004921648__27-855	OM-RGC-v2	K03553	recA; recombination protein RecA	Bacteria	GGCTAAAGATTTATTAGCCAAACATGGAGACAATATAGTAAGAAGTGGAGACGCAATGGTTTCCGATAAGCAGGAAATCGTTTCTGTGTCACCTCTAATTGATGTAAATATAGGAGGAGGAATACCGGAAGGCTCAGTCGTGCTTCTTGCTGGCGATGAAAAGTGCGGTAAGACTGTCACAGCATTGCAAATTTGTAAAAACGCACAAGACATGGGCAAAAATATATACTATCTAAACATCGAGGCTAGGCTAAAATCCAGAGACTTAGAAGGAATAGATGGTCTAGACCTAGAAAAAATAAACGTAGTTAGTTCATACAGAGAGGATGACAGTGAAGGAAACCTTGTTCAGAGCAAAATTCTTAGCGGAGAAGAGTGGCTCAGTTTTGCTGAGAATTT…
OM-RGC.v2.004921777__39-864	OM-RGC-v2	K03553	recA; recombination protein RecA	Bacteria	AATCTCAGATATGCGCAGCATGATTAACAAGAAGGCTGGCATATCTGTTGCTCATAATTTAACCGAGGATAATCCTACGGAGGTTAAGCAGTGGATTCCAACAGGATCCCGCTGGCTGGACTCTATTATTTGCCGAGGCCAATTGGCGGGCATTCCAGTGGGAAAAGTAGTTGAGATTGCCGGCCTTGAGGCTTCAGGAAAGAGCTACATGGCCGCACAGATTGCTGCTAACGCTCAAAAGATGGGAATCGATGTAGTTTACTTCGATTCAGAATCAGCTATTGATCCTGCATTCCTTGAGCGAGCCGGCTGCGACGTAGATAGACTATTATATGTGCAAGCACAATCAGTAGAGTTTGTTCTGGAAACAATTGAAGATTTGCTCGTCAATAATGAGAG…
OM-RGC.v2.004922553__33-861	OM-RGC-v2	K03553	recA; recombination protein RecA	Bacteria	AATGTCCATGGCGGATATGAGAAAGATGATCAACAAAAAAGCAGGAATGAATGTTGCTCACGACCTAAAAGAAGCAAATCCAACAGAGGTAACCCAATGGATCCCAACAGGGTCTCGTTGGCTCGATTCGATTATTTGTCGAGGTCATTACGCCGGAATTCCTGTAGGAAAAGTTTCCGAAATTGCAGGACTGGAAGCCACCGGTAAATCATACATGGCAGCCCAGATTGCTGCCAATGCTCAAGAGATGGGCATGGATGTAGTTTATTTCGACTCGGAATCCGCTATTGATCCTTCTTTTCTAGAGAATGCTGGATGTGATCTTGAAAGGTTGCTTTATGTGCAGGCACAATCCGTAGAGTTTGTCTTGGAGACAATCGAAGATTTGTTGGCTTCAGA…
OM-RGC.v2.004924338__39-825	OM-RGC-v2	K03553	recA; recombination protein RecA	Bacteria	TGCCCTGGAGATAGCTCTGGGGCGGATAGAAAAGGACTACGGAAAGGGCGCGGTCATGCGGTTAGGCGAGATCGGCCGCGACCTGACCAGCGAGTCCATCCCCACCGGCTCTCTGGCCGTGGACATCGCACTGGGCATCGGCGGGATCCCCCGGGGCCGGGTAACCGAGATCTTCGGCGCTGAATCAGCCGGTAAATCCACCATGGCCATTCACATCATGGCTGAGACCCAACGGCTGGGCGGAATCGCCGCCTACATCGACGTCGAGCACGCCCTGGACCCGGTCTACGCCAAGAACTGCGGCCTGGACCTGGACAGTCTGCTGATTGCCCAGCCCGACAGCGCCGAGCAGGCCTTGGACATCACCGAACAGTTGGTCCGCAGCGGCGCCGTCGACGC…
OM-RGC.v2.004924488__30-858	OM-RGC-v2	K03553	recA; recombination protein RecA	Bacteria	ATCTATCAGTAGGATGAGAGATATTATTAACCGCAATGCGGGAATGAAAGTCGCACATGACCTAAGAAGTGAGAACCCTACAGAGGTTAAAGAATGGATCCCAACTGGCGCTCGCTGGCTTGACTCGATTATTTGTAAAGGTAAGTTGGCTGGCATTCCAGTTGGCAAGGTTGTGGAGATCGCGGGTCTCGAAGCGACTGGTAAAAGTTATTTAGCAGCACAAGTGGCGGCAAATGCTCAAAAGATGGGCATAGATGTGGTTTACTTTGATTCAGAGTCAGCTATTGACCCTTCTTTCTTGGAGAGGGCTGGGTGCGACCTAGAGAACTTACTATATGTGCAGGCTACTTCTGTTGAGTTTGTGCTAGAAACCATTGAAGAGTTGATGGGCAGCGGCGA…
OM-RGC.v2.004928389__45-834	OM-RGC-v2	K03553	recA; recombination protein RecA	Bacteria	AAAAAGCTTCCTCAAGCAAAACGAAGAGCATCATTACAACTACGAAGAAGATATAGACTACAAGGTGTCTTGCGGCAGCCTTAAGGTAGATTTTGAGCTTGGTGGAGGACTAGGGCCCGGGCTTCATCGCTTTGTCGGCATAAACGAAGGGGGAAAGACTTCTGAAGCCCTTGAGGTAGCAAAGAACTTCTTAAAAATGCCTAAATCAAAAGCTGTATACATAAAAGCAGAAGGCAGGCTGTCTGGGGAGGTAAGAGAGAGGTCTGGAATAAAATTTGTAACATCAGAAGATGAATGGTCACAAGGAACCTGCTTCGTATTTGAGTCTAATATATATGAGACCGTATTAGATTTAATGAGAGTATTGATAGCCAAAACTCCGGAAGCTATTAAATATTG…
OM-RGC.v2.004928694__57-723	OM-RGC-v2	K03553	recA; recombination protein RecA	Bacteria	CGATCATTACAACTTCGAAGAAGAAGAAAATTATAAGGTTTCTAGCGGGTCATTGCAGTTTGATTTACAACTTGGAGGAGGCTTTGGGCCTGGGTTGCACAGATTTACAGGAATGAACGAGGGAGGCAAAACTTCTGAGGCTTTACAAGTGATGAAAAACTTTTTAGAAACGATTCCTAACTCACGCGGGTTTTACATCAAAGCGGAAGGTAGACTGTCCCCAGAAATGAAAAAAAGAGCTGGAGTTGATTTTGTAAATACACACGACCAGTGGGAAAATGGTAAATGTTTCGTTTTTGAAAGTAATATTTATGAATCTGTTGCGGAAATAGTAAGCCAGCTAATAGATAACAATGAGAAAAAAACAAAATTTTGTTTTGTCTTGGATTCTGTTGATGG…
OM-RGC.v2.004929005__48-750	OM-RGC-v2	K03553	recA; recombination protein RecA	Bacteria	AAACAAAAACGATCATTATAATTTTGAAGCAGAACAAAACTACAAAGTTTCTAGCGGATCTTTGCAGTTTGATTTACAGCTAGGTGGAGGCTTTGGACCTGGGTTACATAGATTTACAGGTATGAATGAAGGAGGTAAGACTTCTGAAGCATTACAGGTTATGAAAAACTTTTTAGAAACCATGCCAAATTCAAGAGGTTTTTACGTAAAAGCTGAAGGAAGACTTTCTCCAGAAATGAAAAAAAGATCAGGCGTGGATTTCGTGCATAGCCATGATGATTGGGAAGACGGCAAATGTTTTGTGTTAGAAAGCAATATTTATGAATCAGTGGTAGACATAATGACTCAACTAGTCGATAACAATGAAAAAAAGACAAAGTTTTGTTTTATTTTAGACTC…
OM-RGC.v2.004929026__36-873	OM-RGC-v2	K03553	recA; recombination protein RecA	Bacteria	AATCGATGGATTGCGCAGCCTAATTAATAAAACGTCCGGACTCGAAGTGGCTCACAACCTTAACGAGGCCAATCCAACAGAAGTGAAAGAATGGATTCCAACTGGCTCCCGCTGGTTGGATTCTATTGTTTGCAGGGGCCAACTAGCGGGCATCCCCGTTGGGAAGTTCACAGAGATTGCTGGTCTGGAATCCACTGGTAAGTCTTTTATGGCCGCACAGATTGCAGGGAATGCCCAGAAGATGGGAATGACTGTTATCTATATGGATTCCGAGTCAGCAATTGATCCAGGCTTTCTGGAGCGCGCTGGGTGTGACATAAGTGAACTTATCTATGTCCAGGCGCAATCGGTTGAGCATGTATTGGAAACCATTGAGAACGTTTTGAAATCTGGAGCTGA…
OM-RGC.v2.004929092__36-873	OM-RGC-v2	K03553	recA; recombination protein RecA	Bacteria	AATTGATGGTCTGCGAACCCTAATCAACAAAACTTCGGGTGTGGAAGTCGCTCATAATCTGAAGGAAGCAAATCCTACAGAGGTTAAAGAATGGATCCCCACCGGCTCTCGGTGGTTGGATTCTATTGTCTGTCGCGGCCAACTTGCCGGCATTCCTGTCGGCAAGTTTACAGAGATTGCCGGTCTTGAATCGACCGGCAAGTCTTTCATGGCTGCGCAGTGTGCAGCGAATGCCCAGAGAATGGGCATGACGGTGATATATATGGATTCAGAGTCAGCGATTGACCCCGGATTCCTAGAACGTACCGGATGTAATCTAGATGATCTGATCTATGTCCAGGCCCAATCGGTGGAACACGTTCTGGAGACTGTTGAAAATGTGCTAAACTCCGGTGCTGA…
OM-RGC.v2.004929916__36-873	OM-RGC-v2	K03553	recA; recombination protein RecA	Bacteria	CATAGACGGATTGCGGACGCTTATTAATAAGACGTCGGGGGTCAATGTGGCCCACAACCTTAACGAGGCGAATCCTACGGAAGTCAAAGAATGGATCCCAACCGGCTCGCGCTGGTTGGACTCTATTGTATGCCGCGGCAAACTTGGTGGAATCCCAGTAGGAAAGTTTTCCGAGATTGCTGGGCTGGAATCAACCGGCAAGTCTTTTATGGCTGCGCAGGTAGCAGCAAATGCCCAGAAGTTGGGCATGACGGTAATTTACATGGATTCAGAGTCAGCGATTGACCCAGGATTCCTAGAACGAACTGGATGTAATCTTGACGAACTCATCTACGTCCAGGCTCAGTCGGTTGAGCACGTTCTGGAGACTGTTGAGAGCATTCTAAACTCTGGAGCCGA…
OM-RGC.v2.004930473__30-867	OM-RGC-v2	K03553	recA; recombination protein RecA	Bacteria	ACTTGCCGAAGTACTTGCTGATAAATTAAATAATCAGTTCAAGGATGGTAAAGTCGCATATTTTCTTGATGGGGCTACTGAGTCACCATCTTCAATTAAAGACTGGGTTTCTACTGGTTCATCAATGTTAGATTTAGTAATATCTAACCGAGCAGATGGTGGTTTACCCGTTGGTCGTATAACTGAGGTTACAGGTCTTGAAGCATCTGGTAAATCGTTATTGGCAGCACATACTCTCGCAAACACTCAGAAAAAGGGTGGAGTGGCAGTTTATATTGACACAGAGAGTGCCGTTAGTCATGACTTTTTAGAAGCAATAGGTGTTGATTTAGAAAAAATGTTATATGTACCACTTGATACAATTGAAGACATATTCTCTGCTATAGAGCATATTATAGA…
OM-RGC.v2.004932058__21-861	OM-RGC-v2	K03553	recA; recombination protein RecA	Bacteria	ATCGAAAGATATTTTAAAACTAATAAATAAGAAAGCGGGAAGAACGATTGCCTTTACTGGGGATCAAGAAAATCCCGCTGATGTAAAGGATTGGATCTCCACAGGCTCACGATGGCTCGACTCTATTACGTGTCGTGGTCAACTTGCAGGAATTCCAGTTGGTCGTTGCACCGAGATCGCTGGCTTAGAAAGTTCAGGCAAGTCTTATATGGCTGGACAAGTAGCAAGGGAAGCACAGAAGAAGGGTATTAAAGTTCTCTACTTTGATTCTGAATCTACAATGAGCAAAGAGTTCTTAGAGAAACTTGGCTGTACCGTCGATGGCGAGGAGAGTGTTATCATAATTCAACCGGATGATATTGAGCAAGTGCTGGAATCAATGGAGACTGTAATGTCTGG…
OM-RGC.v2.004932734__39-864	OM-RGC-v2	K03553	recA; recombination protein RecA	Bacteria	TCTTGCTGATTCCCTAAACAAACAATCCAAAGACCAAAGAGTAGCATTCTTTTTGGATGCCGGAGATTCCCCAACCGACGTGAGTGGGTGGGTATCAACTGGAGCATCAATGCTAGATGTTGCCATTTCCAATCGACCTTATGGTGGATTACCTATTGGTAGAATCACCGAAATTACTGGACTAGAACAATCTGGAAAATCATTAGTATCTGCTCACCTCCTTGCTGAAACACAAAAGCAAGGTGGTGTTGCGGTTCTAATAGATACCGAAAATGCGGTTAGTAGAGAGTTCTTACAGGCAATTGGAGTGGATGTATCTAAATTACTATATGTAACAGCTGAGACAGTAGAACAATGTTTCGAATATACTGAAACCATTATTGAGAAAGTGCGAGTAGC…
OM-RGC.v2.004933667__36-864	OM-RGC-v2	K03553	recA; recombination protein RecA	Bacteria	TTCAATTGCCGACATGCGCAACCTGATTAACAAGAAGGCTGGGATGAACGTAGCGCACAATCTTAACGAGGACAGCCCAACCGTTGTTAAGGATTGGATACCCACAGGTTCTCGTTGGCTTGACTCAATTATTTGTCGGGGCAAGCTGTCTGGAATTCCAATTGGCAAAGTTATAGAAATTGCAGGCCTCGAATCAACTGGCAAATCATATATGGCAGCGCAAGTTGCAGCCAACGCACAAAAAATGGGTATTGATGTTATATACTTCGATTCAGAATCCGCAATTGATCCTGGCTTCTTAGAGAAGGCCGGGTGCAACGTGGATAATCTTTTGTATGTACAAGCAACTTCTGTAGAATTTGTCTTAGAAACTATTGAAGAGCTTCTAGGCTCGAATGA…
OM-RGC.v2.004933671__36-861	OM-RGC-v2	K03553	recA; recombination protein RecA	Bacteria	TCTAACTGAGATGCGAAATCTCATTAACAAGAAGGTAGGCGCCAATTTGGCTCATGATCTTCGTGGTGATAACCCAACTCAAGTTAAAGAATGGATACCGACAGGCTCCAGGTGGTTAGACAGCATGGTCTGTCGTGGCCGCCTGGCCGGGATCCCAATGGGAAAGATTGTAGAGATCGCTGGCTTAGAAAGTAGTGGTAAATCTTACATGGCTGCGCAGATTGCAGCCAACGCACAGAAACAAGACATCGATGTAATCTATTTCGATTCAGAATCTGCTATTGATCCAGGTTTTCTGGAGAGCGCCGGTTGTGATTTAGAGAGATTACTATATGTTCAAGCTCAAAGTGTTGAGTTCGTCTTAGAGACTATTGAAGAATTAATGGGATCGAATGATAA…
OM-RGC.v2.004933698__30-858	OM-RGC-v2	K03553	recA; recombination protein RecA	Bacteria	TTCGATAGACGAGATGCGCTCAATGATCAATAAAAAAGCGGGTATATCGGTTGCTCACAATCTTACTCAAGCTAACCCCACAGAAGTGAAGGAATGGATCCCCACTGGATCACGTTGGCTTGACTCTATTATATGCCGAGGGCACTTATCTGGTATCCCGGTGGGAAAGGTAGTTGAAATAGCGGGGCTAGAATCCTCAGGAAAAAGTTACATGGCTGCACAAGTTGCTGCCAACGCTCAGAAGATGGGCATCGATGTAATTTACTTTGATTCGGAGTCGGCAATTGATCCCACGTTCTTAGAGCGCGCAGGTTGTGACGTTAACAGTCTCCTATATATTCAGGCTCAATCGGTAGAATTCGTATTGGAGACCATTGAAGATCTGCTGGGCAGTAATGA…
OM-RGC.v2.004933708__21-846	OM-RGC-v2	K03553	recA; recombination protein RecA	Bacteria	GGTCACAGTTGCAGCAATGCGCAAGCTTCTTAATAAAAAAGAGGGGCGCCAAATTGCATATGATTTGACTGAAACAAACCCGACGGATGTAAAGGAGTGGATTCCTACGGGATCCCGGTGGCTTGACTCCATCATTTGCCGAGGTAAGTATGCCGGGATTCCTATGGGAAAAATTGTGGAGATAGCTGGGTTGGAATCCACCGGCAAATCTTACATGGCGTCCCAGGTCGCTGTGAGTGCTCAAAAGATGGGTATCAATGTGGTTTACTTCGATTCAGAATCAGCACTAGATTCTACGTTCTTGGAACGGGCCGGCTGCGATGTAGAAAACGTGCTGTATGTACAAGCTGCCAGCGTTGAGTCGGTATTAGAGTATATTGAAGAGCTTCTAGGGACCGG…
OM-RGC.v2.004934617__45-873	OM-RGC-v2	K03553	recA; recombination protein RecA	Bacteria	TCTGCGAACACTCATCAACAAAACCTCGGGGCTCGAAGTAGCTCACAACTTAAACGAGGAAAACCCCACCGACGTAAAGGAATGGATTCCCACCGGCTCACGCTGGCTGGATTCTATTATATGTCGCGGGAAACTTGGCGGCATTCCTGTCGGCAAGATCACGGAGATTGCTGGGCTGGAAGGCACCGGCAAATCCTTTATGGCGGCACAGATCGCCGGCAACGCCCAGAAGATGGGCATAACGGTTGTATACCTAGACGCCGAGTCAGCTATTGATTCGGGCTTCATGCAACGTTCCGGGGTTGACTTGGACGAAATGATCTATGTTCAGACACAGAATGTTGAACAAGTTATGGAAACCATTGAGGTTTTGATGGCATCCGGGCAGCAGAGATTTCT…
OM-RGC.v2.004934683__48-825	OM-RGC-v2	K03553	recA; recombination protein RecA	Bacteria	GAGCTTTTTGAAACAAAACGAAGAGCACCACTATAACTACGAAGAAGACATAGACTATAAAGTCTCATGCGGTAGTCTAAAAGTTGATTTCGAGCTGGGCGGAGGGCTTGGGCCAGGACTTCATAGATTTGTCGGCATAAACGAAGGGGGTAAGACCTCTGAGGCTCTGGAAGTTGCAAAGAACTTCTTAAAAATGCCAAAAGCAAAGGCTGTATATATCAAAGCAGAGGGAAGATTGTCTGCAGAAGTAAGGGAGAGGTCTGGAATCAAGTTTGTATCTAAAGAAGATGAGTGGGTTCAAGGTAGTTGTTTTGTTTTTGAGAGTAATATATATGAGACTGTACTAGATTTAATGAGAGTCCTTATTGCGCGAACTCCTGAGGCTATAAAATATTGCTT…
OM-RGC.v2.004935254__39-867	OM-RGC-v2	K03553	recA; recombination protein RecA	Bacteria	TCTGACTGATATGCGGGCTCTTATTAATAAAAGGGCAGGCATTAATGTTGCTCATAACCTAACGGAAGAAAACCCTACTGAAGTTAAAACTTGGATTCCAACTGGATCTCGCTGGCTGGACTCTATTATCTCCCGAGGTAAACTCTCTGGCGTTCCTGTTGGTAAAATTGTAGAGATTGCCGGTCTTGAATCAACGGGTAAATCTTATATGGCTGCCCAGATTGCTGCCAATGCTCAAAAAATGGGCATTGATGTTATTTATTTTGATTCTGAATCGGCTATTGATCCCGTATTTCTTGAAAAAACTGGATGTGACTTAAATAGTCTTCTTTATGTTCAGGCAGCCTCAGTTGAGTTTGTTTTAGAAACTATTGAGGATCTGTTAATTAATAATGACAA…
OM-RGC.v2.004935823__36-870	OM-RGC-v2	K03553	recA; recombination protein RecA	Bacteria	AATTGACGGTCTGCGTTCTTTAATCAATAAAACTTCGGGCGTGGAAGTCGCTCATAATTTAAGAGAAGCAAACCCAACAGAAGTTAAAGAGTGGATTCCCACTGGCTCACGCTGGCTGGATTCTATTATATGCCGTGGAAAGCTAGCTGGTATTCCAGTCGGCAAGATCACCGAAATAGCGGGACTTGAATCAACTGGAAAGTCCTTTATGGCAGCTCAGATCGCAGCAAATGCGCAGAAAATGGGTATGAATGTTATCTACATGGACTCGGAGTCTGCTATTGATCCTGTATTCCTAGAACGCACAGGATGTAACTTAGATGATCTAATCTATGTCCAGGCTCAATCCGTGGAACATGTTCTTGAGACTATAGAAAACGTGCTAAACTCAGGAGCAAC…
OM-RGC.v2.004938602__51-876	OM-RGC-v2	K03553	recA; recombination protein RecA	Bacteria	AACTATTGCTGATAGTCTAAATTCTCTAATGAAGAATGATGGTCAAGTTGCCTATTTTCTTGACGGTAGTGATGATACTCCAATTGATTTAGATGATTGGGTTTCTACTGGAGCCACCATGTTGGACCTTGCTATCAGCAATCGTCCACATGGTGGTCTTCCGGTGGGACGGATTGTAGAGTTAACGGGTCTTGAACAATCTGGTAAGAGTCTATTAGCGGCTCATGCTATCGCAAGTACACAAAAGGCAGGTGGTGTTGGTATCTTAATTGATACTGAGTCTTCGGCTAATGAAGAATTCTGGCGTTCTATTGGTCTTGATATGACTAAGATGGTTTATGCTCAAGCAGATGCCCTTGAGGATGTGTTTGACATGATTACCAATATCATTGAAAAGGT…
OM-RGC.v2.004938933__27-855	OM-RGC-v2	K03553	recA; recombination protein RecA	Bacteria	GGACATCCTAGCGGGTGAGCTTAACAAACAAGCGAAAAATAACAAAGTAGCATTCTTCTTAGATGAGGACGAAGCACCTACAAATGTGCAAGGTTGGGTATCTACAGGATGTGCTATGTTAGATGTAGCAATTTCCAATCGCCCTTATGGTGGTTTTCCTGTTGGTAGAATCGCAGAAATTACTGGATTAGAACAATCGGGTAAATCATTAGTATCGGCTCACCTACTTGCTGAAACACAAAAGCAAGGTGGTGTAGCTGTTCTTATTGATACAGAAACCGCAGTTAGTAGAGAATTTTTAGAAGCAATCGGTGTTGATGTTTCTAAATTACTTTATGTATCGGCGGATTCGGTTGAACAAATCTTTGATTTCACAGAAACTATCATTGAGAAAGTTAG…
OM-RGC.v2.004939496__54-810	OM-RGC-v2	K03553	recA; recombination protein RecA	Bacteria	GCAAAACAAGGAACATCACTACAATTACGAAGAAGCTATAGACTATACAGTCTCCAGCGGTAGCCTAAAGGTTGACTTTGAAATGGGCGGGGGTATCGGCCCTGGCCTGCATAGATTTGTTGGAATCAATGAAGGCGGCAAAACCTCACAAGCTTTGCAGTTTATGCATAACTTCTTAAAAATGCCCAACTCTAGAGGTATATATGTCAAAGCTGAAGGCAGGCTTTCTAAAGAAATGATAGAAAGAAGTGGTATAGATTTTGTTAACAGCGAAGATGAATGGGAAGATAAAAAATGTTTTGTTTTTGAAAGCAATATATATGAAACTGTACTTGATTTAATGAGGGTACTAATAGCAGTAAATCCAGATGAATGTAAATATTGCTTTGTTTTAGATTC…
OM-RGC.v2.004940321__36-864	OM-RGC-v2	K03553	recA; recombination protein RecA	Bacteria	TATAGGTGAGATGAGAAATCTCATCAACAAGAAAGCGGGGATGGAAGTTGCCTTTGATTTAACAAAGGAAAATCCAACACAAGTTAAAGAATGGATTCCAACTGGATCTAGATGGCTAGATAGTATCATATGCAGAGGAAATTTAGCAGGAATACCAGTTGGTAAAGTTGTAGAAATCGCCGGCCTAGAAGGTTCCGGAAAGTCTTTTATGGCTGCACAAATAGCAGCCAATGCTCAAAAAATGGGTATTGACGTGGTGTATTTTGATGCAGAATCAGCTATTGATCCAGATTTCTTAGCTAGTGCTGGTTGTGATGTTGATAACCTTCTTTATCTTCAGCCACCTAGTGTTGAATATGTGCTAGAAACAATTGAAGAGCTATTAGGCAGTAATGAAAA…
OM-RGC.v2.004940954__36-864	OM-RGC-v2	K03553	recA; recombination protein RecA	Bacteria	ATCAATTGCCGACATGCGTAAACTAATTAATAAAAAAGCAGGGCACAATGTTGCACACGATCTTACAGAAGACAACCCGACTGCTGTTGCGGATTGGATTCCTACTGGATCGCGATGGCTTGACTCGATCATCTGTCGCGGTCGATTGGCTGGTATTCCAGTTGGAAAAATTGTCGAAATCGCAGGATTAGAGGCAACCGGCAAAAGCTTTATGGCCGCGCAAGTGGCCGCCAATGCTCAGAATATGGGCATTGATGTTATCTATTTCGATTCCGAATCCGCCATCGATCCAACTTTCTTGGAACGTGCTGGTTGTGATTTGGAAAAACTTCTTTATGTGCAGGCTGCGTCTGTCGAGTTTGTCCTTGAGACTATTGAAGAACTCTTGGGCTCAAACGA…
OM-RGC.v2.004941029__51-876	OM-RGC-v2	K03553	recA; recombination protein RecA	Bacteria	AACTATTGCTGACAGTCTAAATTCTTTGATGAAGAATGATGGTCAGGTGGCTTATTTTCTTGACGGTGGTGAAGATACTCCAATTGATTTAGATGATTGGGTTTCTACTGGAGCCACCATGCTGGACCTTGCTATCAGCAATCGTCCACATGGTGGTTTTCCGGTGGGAAGGATTGTAGAGTTAACGGGACTTGAACAATCTGGTAAAAGTCTTCTGGCCGCTCATGCTATCGCTAGTACACAAAAAGCTGGTGGTGTTGGTATTTTAATTGATACAGAATCTTCTGCTAATGAAGAATTCTGGCGTTCCATTGGTCTTGATATGACTAAGATGGTATATGTTCAAGCAGATGCTCTTGAGGATGTGTTTGATATGATTACCAATGTTATTGAAAAGGT…
OM-RGC.v2.004941081__30-867	OM-RGC-v2	K03553	recA; recombination protein RecA	Bacteria	ACTTGCTAATGTTCTTGCCGATAAATTAAATAAGCAGTTTAAAGATGGAAAAGTCGCATACTTTCTTGATGGGGCTACTGAATCACCATCTTCAATCAAAGATTGGGTTTCTACTGGGTCATCAATGTTAGATGTAGTAATATCTAACCGACCAAATGGTGGATTACCAGTTGGACGAATAACAGAGGTTACAGGTCTTGAAGCATCTGGAAAATCATTGTTAGCAGCACATACTCTTGCAAACACCCAAAAACGAGGTGGTGTTGCAGTTTATATAGATACAGAGAGTGCGGTTAGTCATGACTTCTTAGAAGCAATAGGCGTTGATTTAGAAAAAATGTTATATGTTCCACTTGATACGGTTGAAGACATATTCTCTGCCATTGAGCATATTATAGA…
OM-RGC.v2.004942139__42-855	OM-RGC-v2	K03553	recA; recombination protein RecA	Bacteria	CGAGCTGAATAAATCAGCAAAAGACCAGAAAGTAGCATTCTTTTTAGATTCGGATGAAGCTCCTACTAATGTAGAGGGTTGGATTTCGACTGGATGTGCTATGTTGGATGTGGCAATTTCTAATCGCCCATATGGTGGATTGCCTGTTGGTAGAATCACAGAAATTACAGGTTTAGAACAGAGTGGAAAATCATTGGTATCTGCTCACTTACTTGCTGAAACACAAAAGCAAGGTGGTGTAGCAGTATTGATTGATACTGAAACTGCAGTAAGTAGAGAATTTTTAGAAGCAATCGGTGTTGACGTTTCTAAATTACTTTATGTATCGGCAGACTCTGTAGAACAAATCTTTGATTTTACAGAAACTATCATAGAAAAGGTTAGACAAACCTCAAGAGA…
OM-RGC.v2.004942293__36-873	OM-RGC-v2	K03553	recA; recombination protein RecA	Bacteria	GTCTATTGATGCCATGCGTCAATTAATAAATAAACAGGCAGGCATGAGTGTCGCCTATAATCTTCAAGAAGAAAACCCAACAGAAGTTACTGATTGGATCCCCACTGGTTCAAGATGGCTAGATTCAATTATCTGCAAGGGAAAACTAGCAGGCATTCCAGTCGGAAAGGTCACAGAGATTGCTGGTCTCGAATCGACTGGTAAATCTTATATGGCTGCTCAAATTGCCGCAAATGCTCAAAAGAAAGGCATCGATGTTGTCTATTTTGATGCTGAATCAGCAATTGATCCAACTTTCCTATCACAGGCAGGTTGCGACCTAGAAAAGATTATTTATGTACAGGCAGCGAGCGTTGAGTTTGTGTTGGAGACAATCGAAACTCTACTTGGTTCCAACGA…
OM-RGC.v2.004943266__36-864	OM-RGC-v2	K03553	recA; recombination protein RecA	Bacteria	TTCAATTGCTGATATGCGAAAACTAATTAACAAAAAGGCTGGCCACAATGTTGCGCACGATCTTACAGAGGACAACCCAACTGCTGTTAAGGATTGGATTCCTACTGGATCGCGATGGCTTGACTCGATTATCTGTCGTGGTCGATTGGCTGGCATACCGGTTGGAAAAATTGTCGAAATTGCAGGACTAGAAGCTACTGGAAAAAGCTTTATGGCAGCACAGATTGCGGCAAACGCCCAGCAAAAAGGAATCGATGTAATTTACTTTGATTCAGAATCAGCGATCGATCCTACATTTCTAGAACGTGCAGGCTGTAATCTTGAATCTCTTTTGTATGTTCAGGCATCATCTGTTGAGTTTGTGCTTGAAACTATCGAAGAGCTATTAGGCTCAAATGA…
OM-RGC.v2.004945001__30-855	OM-RGC-v2	K03553	recA; recombination protein RecA	Bacteria	CATCCTAGCGGGTGAGCTTAACAAACAAGCAAAAAATAACAAAGTAGCATTCTTCTTAGATTCCGATGAAGCACCTACAAATGTGCAAGGTTGGGTATCTACTGGATGTGCGATGTTAGATGTTGCAATTTCCAATCGCCCTTATGGTGGTTTTCCTGTTGGTAGAATCGCAGAAATAACTGGTTTAGAACAATCGGGTAAATCATTAGTATCGGCTCACTTACTTGCTGAAACACAAAAGCAAGGTGGTGTAGCTGTATTGATTGATACAGAAACCGCAGTTAGTAGAGAATTTTTAGAAGCAATCGGTGTTGACGTTTCTAAATTACTTTATGTTTCAGCGGATTCGGTTGAACAAATCTTTGATTTTACAGAGACTATCATTGAGAAAGTTAGAGA…
OM-RGC.v2.004945066__36-861	OM-RGC-v2	K03553	recA; recombination protein RecA	Bacteria	TTCTATGGCAGATATGAGAAAAATGATTAACAAGAAAGCCGGCATGAATGTCGCCCATGACTTGAACGAGGCAAACCCAACGCAGGTGACGCAGTGGATTCCCACTGGGTCGCGATGGCTTGATTCTATTATTTGCCGAGGCCAACTGGCGGGCATTCCGGTGGGAAAAGTATCGGAAATAGCCGGATTGGAAGCCACAGGCAAGTCCTACATGGCAGCCCAAATCGCGGCCAATGCCCAGAGGATGGGTATGGATGTGGTCTATTTTGATTCTGAATCGGCCATTGACCCTTCGTTTTTGGAGAACGCGGGCTGCGACTTGGAAAGGCTGCTTTATGTGCAGGCACAATCTGTAGAGTTTGTCTTGGAGACCATCGAAGATCTATTGGCATCTGAAAA…
OM-RGC.v2.004946026__57-810	OM-RGC-v2	K03553	recA; recombination protein RecA	Bacteria	GAGTGATCATTACAACTTTGAAGAGACTATAGACTACAAAGTATCTAGCGGTTCGCTTCAATTCGATATGCATCTAGGGGGAGGCTTTGGTCCTGGATTGCATCGCTTCACAGGCATCAACGAAGGGGGTAAGACATCAGAATCTTTGGAGCTTATGAAAAACTTCTTGAAGACTATACCTAAAGCTAGAGGTGTTTACATCAAAGCTGAAGGAAGGTTGAGTCCAGAGATGCAAAAGAGGAGTGGAGTTAAATTCGTGGATCAGGACGAATGGAAAGAGGGGACTTGCTTCGTGTATGAGAGTAATATTTACGAATCAGCTATGAGTTTGATCAAAGAGTTGATTACTAATAATGAGGATAAAAATCTCTATTGTTTCATTGTCGATTCTATTGATGG…
OM-RGC.v2.004951453__39-855	OM-RGC-v2	K03553	recA; recombination protein RecA	Bacteria	TGGCGAGCTGAATAAAACAGCAAAAGACCAGAAAGTAGCATTCTTCTTAGATTCGGATGAAGCCCCAACAAATGTTGAAGGTTGGATTTCGACTGGATGTGCTATGTTGGATGTAGCAATTTCTAATCGCCCGTATGGTGGATTACCTGTTGGTAGAATCACAGAAATTACTGGTTTGGAACAGAGTGGTAAATCATTAGTATCTGCTCACTTACTTGCTGAAACACAAAAGCAAGGTGGTGTAGCTGTATTAATAGATACTGAAACTGCAGTAAGTAGAGAATTTTTAGAAGCTATCGGTGTTGATGTTTCTAAACTTCTTTATGTATCGGCAGACTCTGTAGAACAAATCTTTGATTTTACAGAAACTATCATTGAAAAGGTTAGACAAACCTCAAG…
OM-RGC.v2.004951925__81-864	OM-RGC-v2	K03553	recA; recombination protein RecA	Bacteria	GGCGCTGGAGTTGGCGCTGGCGCAGATCGACAAGGCGTTCGGTCGCGGCGCCATCATGAAGCTGAGCGATCGGGGAGGCCAGGACGTTGACGCCATTCCCACGGGTTCGATCGCCTTGGACATGGCGCTCGGCATAGGCGGGCTGCCCCGCGGCCGGGTTGTGGAGATCTTCGGCGCCGAGTCCGCCGGCAAGACGACCCTAGCATCACACGTGATCGCAGAGGCTCAGCGCATCGGCGGCACTGCCGCTTACATCGACGCCGAGCACGCAATGGACCCCGCTTACTCCACGTTGCTCGGTGTCGATATCGACACGCTGCTCGTCTCTCAGCCCGACTCGGCCGAGCAGGCGCTTGAGATCACTGATTACCTGGTGCGTTCCGGCGCGCTGGACGTGAT…
OM-RGC.v2.004952630__27-855	OM-RGC-v2	K03553	recA; recombination protein RecA	Bacteria	AATGTCCATTGCCGACATGCAAAAGTTAGTAAATAAAAAAGCAGGCATGGAAGTTGCTCACAATCTACGAGCCCAAAACCCAACAGAAGTAACACAGTGGATTCCCACTGGTTCTCGCTGGCTCGATTCAATTATTTGTCGAGGTCACTTGGCAGGCATCCCCGTGGGGAAGGTGACAGAGATCGCTGGACTTGAGTCTACGGGTAAATCATATATGGCTGCTCAAATCGCCGCGAATGCTCAAAAAATGGGTATGGATGTGGTTTATTTCGATTCAGAGTCAGCCATCGACCCTAGTTTCCTGGAGAATGTTGGCTGCGACCTAGAAAAACTGTTATATGTCCAAGCGACATCTGTTGAGTTTGTCTTGGAGACGATGGAGGAGCTACTATCTTCAGA…
OM-RGC.v2.004952999__27-864	OM-RGC-v2	K03553	recA; recombination protein RecA	Bacteria	ATCATCAATTCTTGCTGACAATCTGAATAAAAAGTTCAAAGGACAACAGAAAGTAGCCTATTTCTTGGATGGGTCTGAACAGACACCAACCGATTTAACAGAGTGGGTATCCACAGGTGATGATATGTTGGACTTGGCTATCTCAAATAGACCAAATGGTGGGTTTCCAGTTGGTAGAATTGTAGAGGTCACAGGTTTGGAAGCAAGTGGTAAATCGTTATTAGCGGCACATACTTTAGCAAACACTCAAAAGAAAGGTGGATTGGCAGTTTATATCGATACTGAAAACGCAATAAATCAAGAGTTCTTGGAAGCGTTGGGTGTCGATACTGCTAAACTACTTTACATACCTTTAGAGACAGTTGAGGATATCTTTGATGCTATGGATACCATTATCGA…
OM-RGC.v2.004953423__36-861	OM-RGC-v2	K03553	recA; recombination protein RecA	Bacteria	ATCCATGGATGATATGAGAAAAATGATTAACAAAAAAGCGGGCATTGAAGTTGCTCACGATTTAAATAGTGCAAACCCAACAGAGGTTACCCAGTGGATTCCTACTGGCTCTCGTTGGCTTGATTCTATTATTTGCCGAGGGCAGTATGCAGGTATCCCCGTTGGTAAGGTATCTGAAATCGCAGGTCTTGAGGCAACAGGAAAGTCTTATATGGCAGCACAAATCGCAGCCAACGCTCAAAAAATGGGCATGGACGTGGTTTACTTTGATTCGGAGTCTGCTATTGATCCTTCATTCTTAGTAAATGCAGGTTGTAATTTAAATAATCTTCTATACGTGCAAGCTCAATCTGTAGAGTTTGTTTTAGAGACAATCGAAGATTTGTTGGCATCAGAGAA…
OM-RGC.v2.004953602__42-855	OM-RGC-v2	K03553	recA; recombination protein RecA	Bacteria	CGAACTGAATAAATCAGCAAAAGACCAGAAGGTAGCATTTTTCTTGGATTCGGATGAAGCTCCTACAAATGTAGAGGGTTGGATTTCGACTGGATGTGCTATGTTGGATGTGGCAATTTCTAATCGCCCGTATGGTGGATTACCAGTTGGTAGAATCACAGAAGTTACTGGTTTGGAGCAGAGTGGTAAATCATTACTATCGGCTCACTTACTTGCTGAAACACAAAAGCAAGGTGGTGTAGCAGTATTGATTGATACCGAAACTGCGGTGAGTAGAGAATTTTTAGAAGCAATCGGTGTAGACGTTTCTAAATTACTTTATGTATCGGCAGACTCTGTAGAACAAATCTTTGACTTTACAGAAACTATCATCGAAAAGGTTAGACAAACCTCAAGAGA…
OM-RGC.v2.004954536__18-846	OM-RGC-v2	K03553	recA; recombination protein RecA	Bacteria	ACTCGCTAATGTCATTGCCTCTGAACTAAACAAAACATTTAAACACCAACAAGTTGCCTACTTTTTAGGTGGTGAAAATGAAACTCCAACAGACATAAGAGGATTCGTATCAACCGGGTCCTCTATGTTGGATTTAGCAATAGCAAATAAACCTGATGGTGGAATGGCTGTTGGTAGAATAACAGAGTTGAATGGTTTAGAAGGTAGTGGTAAATCACTAATTGGAGCACATGCTTTGGCCGATTGTCAGCGTCAAGGTGGTGTTGCAGTTTACATAGATACAGAATCAGCAGTATCAGAAGAATTTCTTCAAGCAATAGGGATAGATACATCAAGTATGTTATATGTGCATCTTGAAACGGTTGAAGAAATATTTGACACTATTGAAACAATTGTTAC…
OM-RGC.v2.004954579__21-864	OM-RGC-v2	K03553	recA; recombination protein RecA	Bacteria	ATCAAGAGATATTTTAAAAATGATCAACAAAAAAGCAGGTCGAACCATTGCTTTTACAGGAGATCAAGAAAACCCAGCAGATATTAAAGCTTGGATTCCAACCGGATCACGATGGCTTGATTCAATTGCATGTAGAGGACAACTAGCAGGAATCCCAGTAGGTCGAGTAACTGAGATAGCTGGTTTGGAGAGTTCCGGTAAATCTTACATGGCCGGACAAATCGCCCGCGAAGCTCAAGATATGGGAATCAAAGTGTTGTATTTTGATTCTGAGGCAACAATGACGAGCGAGTTTCTAGAGAAGCTTGGTTGCGATATGGAAGGAGATAACCAGATTGTTATTATCCAACCAGAAGACATTGAGATGGTTTTAGAAACGATGGAAATGTGCATGTCAAA…
OM-RGC.v2.004955488__39-855	OM-RGC-v2	K03553	recA; recombination protein RecA	Bacteria	TGGCGAGTTGAATAAAACAGCAAAAGACCAGAAGGTAGCATTTTTCTTAGATTCAGATGAAGCTCCTACGAATGTAGAGGGTTGGATATCGACAGGATGTGCTATGTTGGATGTTGCCATTTCAAATCGACCTTATGGTGGACTACCAGTTGGTAGGATTACGGAAGTTACGGGTTTAGAACAGAGTGGTAAATCTTTATTAGCAGCTCACTTACTTGCTGAAACACAAAAGCAAGGTGGAGTAGCAGTATTGATTGATACTGAAACTGCAGTAAGTAGAGAATTTTTAGAAGCAATCGGTGTAGACGTTTCCAAACTTCTCTATGTATCAGCAGATTCTGTTGAACAAATCTTTGATTTTACGGAAACTATCATAGAAAAGGTAAGGCAAACCTCTAG…
OM-RGC.v2.004956649__36-861	OM-RGC-v2	K03553	recA; recombination protein RecA	Bacteria	TTCAATGGCAGACATGAGAAAAATGATCAATAAGAAAGCGGGCATGAATGTCGCCCATGATCTGAATGAAGCAAACCCAACCGAGGTAACGCAATGGATCCCTACCGGCTCTCGATGGCTAGATTCTATTATCTGTCGCGGCCAATTGGCTGGCATTCCCGTTGGAAAAGTGTCAGAGATTGCTGGTCTTGAAGCGACTGGTAAATCGTATATGGCTGCACAAATTGCCGCCAATGCACAGAAGATGGGTATGGATGTAGTCTATTTTGATTCAGAATCTGCTATCGACCCTTCGTTCCTAGAGAACGCTGGTTGTGATTTGGAAAGATTGCTCTATGTACAGGCACAGTCTGTAGAGTTTGTTTTGGAAACCATTGAGGACTTGTTAGCATCTGAAAA…
OM-RGC.v2.004958080__288-891	OM-RGC-v2	K03553	recA; recombination protein RecA	Bacteria	TGGGGCTCATGTGACTTGCTGTAAGAACCCAGAAAAAATGCGGGTGGTTTGGTTTGATGCAGAGGGTTCATATCAAAACGATTGGGCTACAAAATTGGGTATGTTCCCTGATAACACATATGTGATCAGAACAGAGTTTGCAGAGCAAGGGATAGACATTGCAGACATGGCTATCAGATCCGGTGAATGCGACTTGCTAGTAGTTGATTCAATTGCACACTTAACTCCTAGTGTTGAGATTGAGCAATCCTCTGAAAAGTGGCAAGTCGGCACAATGGCTCGATTGATGAATAAGGCAATGAGAAAGTGGGTGTCGGCTCAAAATGCCGTTGGTCTTGAGAAGAAGGTTGCGCCTACCATTCTTTTGATCAATCAAATCCGAATGAAGGTCGGGGTGTT…
OM-RGC.v2.004958087__27-867	OM-RGC-v2	K03553	recA; recombination protein RecA	Bacteria	TAAAGAAGCATTAAAAAGCTTTCTTAAACAAAACGAAGAACATCACTATAATTTTGAGGAAGAAATAGACTATAAAATATCCAGTGGCAGCTTAAAGGTTGACTTTGAGCTTGATGGCGGGTTTGGCCCAGGTCTTCATCGCTTTACTGGTATGAATGAAGGCGGAAAAAGTTCTGAAGCGCTTGAAGTTATGAAGAACTTCTTAAAAGAACCAAACTCTAAAGGGGTCTACATTAAAGCAGAAGGAAGGCTTTCAAAAGAAATGAAAGAAAGATGCGGCGTTAGTTTTGTTACGTCTGAAGATGATTGGGATAATGGGTCTTGCTTCATCTTTGATTGCAATATTTATGAAACTGTCCTTGATCTAATGAGGGTTTTGGTTACTAAAAATCCAGAGTC…
OM-RGC.v2.004959291__33-855	OM-RGC-v2	K03553	recA; recombination protein RecA	Bacteria	ACTAGCTTCCGAGCTAAACAAAACAAACAAAGACCAGAAGGTTGCCTTCTTCTTAAATGAAGATGGTGCACCCACAAATGTGGATGGATGGATATCAACTGGATGTGCTATGTTAGATGTAGCCATTTCAAATCGCCCTTATGGTGGACTTCCTGTTGGAAGGATTACTGAAGTAACTGGTTTAGAACAAAGTGGAAAATCATTAGTATCTGCTCACCTCCTTGCTGAAACACAAAAGCAAGGTGGTGTTGCGGTTCTAATAGATACTGAAACTGCGGTAAGTAGAGAATTCTTAGAAGCAATTGGTGTAGATGTAGCAAAACTACTTTATGTATCAGCTGATTCAGTAGAACAAATTTTCGAATTTACCGAAACAATCATTGAAAAGGTAAGAACCAC…
OM-RGC.v2.004959676__33-855	OM-RGC-v2	K03553	recA; recombination protein RecA	Bacteria	ACTAGCTTCCGAGCTAAACAAAACAAACAAAGACCAGAAGGTTGCCTTCTTCTTAAATGAAGATGGTGCACCCACAAATGTGGATGGATGGATATCAACTGGATGTGCTATGTTAGATGTAGCCATTTCGAATCGCCCTTATGGTGGACTTCCTGTTGGAAGGATTGCTGAAGTAACTGGTTTAGAACAAAGTGGAAAATCATTAGTATCTGCTCACCTCCTTGCTGAAACACAAAAGCAAGGTGGTGTTGCGGTTCTAATAGATACTGAAACTGCGGTAAGTAGAGAATTCTTAGAAGCAATTGGTGTAGATGTAGCAAAACTACTTTATGTATCAGCTGATTCAGTAGAACAAATTTTCGAATTTACCGAAACAATCATTGAAAAGGTAAGAACCAC…
OM-RGC.v2.004960540__30-855	OM-RGC-v2	K03553	recA; recombination protein RecA	Bacteria	TATCCTTGCGGATTCTCTAAACAAACAAGCAAAAGACCAAAAAGTTGCGTTCTTTTTAGATTCGGATGAAGCACCCACAAATGTTGAGGGTTGGATTTCGACAGGAACGGCTATGTTGGATGTTGCCATATCTAATCGACCATATGGTGGATTACCAGTTGGTAGAATAACTGAAATAACAGGTTTAGAACAAAGTGGTAAATCACTACTAGCTGCTCACCTTCTTGCTGAAACTCAAAAACAAGATGGTGTTGCAGTTCTTATTGATACAGAAACTGCAGTAAGTAGAGAATTTTTAGAGGCTATCGGTGTTGATGTCTCTAAACTTCTTTATGTATCGGCGGATTCGGTTGAACAAATTTTTGATTATTGTGAAACTATAATTGAAAAGGTAAGAAC…
OM-RGC.v2.004962970__51-825	OM-RGC-v2	K03553	recA; recombination protein RecA	Bacteria	TAAAGACGATCATTATAATTTTGAAGAAGAAGAAAACTATAAAGTTTCTAGTGGTTCTTTACAATTTGATTTGCAACTTGGAGGAGGTTTTGGCCCTGGGTTACACAGGTTTACAGGAATGAACGAAGGAGGTAAAACTTCAGAAGCTTTACAGGTAATGAAGAACTTTTTAGAAACGATACCTAATTCACGAGGATTTTACATTAAAGCAGAGGGTAGGCTTTCTCCAGAAATGAAAAAAAGATCTGGAGTAGAGTTCGTAAGTTCTCACGATGAATGGGAAGATGGTAAATGTTTTGTTTTTGAAAGTAATATCTATGAGTCTGTGGCTGAGATAATCAGTCAACTAGTAAATAATAATGAGAAAAAAACTAAATTCTGTTTTGTTTTGGATTCAGT…
OM-RGC.v2.004965292__30-864	OM-RGC-v2	K03553	recA; recombination protein RecA	Bacteria	AGCTGATGTTCTAGCTACAAGTTTAAACAAACAATTTAAAGGATACAAGGTTGCTTACTTCCTAGACGGTTCAGAAGAGACTCCAGCTGATTTAATGGAATGGATCTCTACTGGCTCGGCTATGCTTGATTTAGCAATATCTAACAGAAAATACGGAGGAATACCAGTTGGCAGAATATGCGAATTAACTGGTCTAGAAGCTTCTGGTAAATCTTTATTAGCAGGTCACCTACTTGCAGATACTCAAAAGAAAGGTGGTTTAGCAGTATTTATCGATACTGAGAATGCATGTAATGAAGATTTCCTTAGAGCCATTGGTGTTAATGTTAAGGATATGTTATATATTCAACTTGATACAGTAGAAGATATTTTTGAAGTTATTGAAAATATTACTTCTAA…
OM-RGC.v2.004965620__51-735	OM-RGC-v2	K03553	recA; recombination protein RecA	Bacteria	CAAGGACGACCATTATAATTTCGAAGAAGAAGAAAACTATAAAGTTTCTAGTGGTTCGTTGCAATTTGATTTGCACCTTGGAGGGGGGTTTGGTCCTGGGTTGCACAGATTCACAGGAATGAACGAAGGAGGTAAAACCTCAGAAGCCTTACAGGTGATGAAAAACTTCTTAGAAACAATTCCTAACTCAAGAGGCTTTTACATAAAAGCTGAAGGCAGACTTCCTCCAGAAATGAAAAAAAGATCTGGAGTTGATTTTGTAACCTCGCACGATGAATGGGAAGATGGAAAATGCTTCGTTTTTGAGAGTAACATTTATGAGGCGGTGGCAGAAATAGTGAGTCGGTTAGTTGATAGCAATGAGAAAAAAACCAAATTCTGCTTTGTCTTGGATTCGGT…
OM-RGC.v2.004965634__24-855	OM-RGC-v2	K03553	recA; recombination protein RecA	Bacteria	AGCATCAGAACTAGCTTCTGAGTTAAACAAATATAGCAAAGACCAAAAGGTTGCCTTCTTTTTAGGAGAAGATGATGCACCTACAAATGTAGATGGCTGGGTATCAACTGGATGTGCAATGCTAGACGTAGCCATTTCGAATCGCCCATATGGTGGTCTTCCAATTGGAAGGATTGCTGAAATCACTGGTTTAGAACAAAGTGGAAAATCATTAGTATCTGCTCACCTCCTTGCTGAAACACAAAGGCAAGGTGGTGTCGCAGTTCTAATAGATACTGAAACTGCAGTAAGTAGAGAATTTTTAGAAGCAATTGGTGTAGATGTAGCAAAACTGCTATATGTTACTGCCGATTCAGTTGAACAAATTTTCGAATTTACCGAAACAATCATTGAAAAAGT…
OM-RGC.v2.004965661__24-855	OM-RGC-v2	K03553	recA; recombination protein RecA	Bacteria	AGCGGCAGAACTAGCTTCTGAGCTAAACAAATATAGTAAAGACCAGAAGGTTGCCTTCTTTTTAGGAGAAGATGATGCACCTACAAATGTAGCTGGATGGGTATCAACCGGATGTGCTATGCTAGATGTTGCCATTTCGAATCGCCCTTATGGTGGACTTCCAATTGGAAGGATTGCTGAAGTAACTGGTTTAGAACAAAGTGGAAAATCATTAGTATCTGCTCACCTCCTTGCTGAAACACAAAGGCAAGGTGGTGTTGCGGTTCTAATAGATACTGAAACTGCGGTAAGTAGAGAATTTTTAGAAGCAATTGGTGTAGATGTAGCAAAGCTACTTTATGTATCAGCTGATTCTGTTGAACAAATTTTCGAATTTACTGAAACAATCATTGAAAAAGT…
OM-RGC.v2.004968281__42-867	OM-RGC-v2	K03553	recA; recombination protein RecA	Bacteria	AACAATTGATGATATGCGAAAGCTCGTCAATAAGAAGGCCGGCATGACTGTGGCCCACAATTTGGAAGAGGAAAACCCTACCGAAGTGCGGCAGTGGATCCCAACAGGATCCCGATGGCTCGATTCTATTATTTGCAGAGGCCATCTAGCTGGCATTCCTGTCGGGAAAGTAACTGAAATTGCGGGCCTGGAATCCACTGGAAAATCCTATATGGCTGCTCAAATTGCTGCCAATGCCCAAAAGATGGGAATTGATGTAGTTTATTTCGATTCCGAGTCAGCATTAGACCCGGCTTTCTTGGAACGGGCAGGATGCGATGTTGACAAAATTCTCTATATCCAGCCTCCGTCAGTTGAATTTGTTTTAGAAACCATTGAAACACTTTTAGCCAGTATCCC…
OM-RGC.v2.004968284__36-858	OM-RGC-v2	K03553	recA; recombination protein RecA	Bacteria	AATCGCAGACCTCCGCAAGATGGCAAATAAAAAATATGGCATTAATGTTGCTTACAACCTCAATGAGGAAAATCCTTCCGAAGTTGTAGATTGGATCCCAACTGGTTCACGTTGGCTGGATTCAATTATCTGTAGGGGCAGGTTATCTGGAATTCCCGTCGGCCGAATTACGGAGCTGGCAGGTTTGGAATCAACGGGTAAGTCATACATGGCTGCACAAATTGCGGCTAACGCTCAAAAGAAGGACATCACTGTTGTTTATTTTGATGCCGAGAGCGCCATCTCCCCAGATTTTATGGAAAAAGCTGGCTGTGATCTGGAGAGTTTAATATATATCCAGGCTCAAACTGTCGAAATGGTCTTAGAAACTATTGAAATGTATCTGGGAACTGGCGAACA…
OM-RGC.v2.004969111__30-864	OM-RGC-v2	K03553	recA; recombination protein RecA	Bacteria	AGCTGATGTTCTAGCTAAAAGTCTTAACAAACAATTTAAAGGATACAAAGTTGCTTACTTCCTAGACGGTTCAGAAGAGACTCCAGCAGATTTAATGGAATGGATCTCGACTGGATCAGCTATGCTTGATCTAGCAATATCAAACAGAAAGTATGGAGGTATACCAGTTGGTAGAATATGTGAATTAACTGGTCTAGAGGCCTCTGGAAAATCATTGCTAGCAGGGCACTTATTAGCGGATACACAAAAGAAAGGTGGTTTAGCAGTATTTATCGATACTGAGAATGCTTGTAATGAAGATTTCCTTAGAGCTATTGGTGTTAATGTTGCCGATATGCTTTATATACAACTCGATACTGTTGAAGATATATTTGAAGTTATCGAAAACATCACAGCTAA…
OM-RGC.v2.004969479__30-864	OM-RGC-v2	K03553	recA; recombination protein RecA	Bacteria	AGCTGATGTTCTAGCTACTAGTCTAAACAAACAATTTAAAGGATACAAAGTTGCTTACTTTCTAGACGGTTCAGAAGAGACTCCAGCTGATTTAATGGAATGGATCTCTACTGGCTCGGCTATGCTTGATCTAGCAATATCTAACAGAAAATACGGAGGAATACCAGTTGGCAGAATATGTGAATTAACTGGTCTAGAAGCTTCAGGAAAATCATTACTTGCAGGTCATTTACTTGCAGATACGCAAAAGAAAGGTGGATTAGCAGTATTTATTGATACTGAAAATGCTTGTAATGAAGACTTCTTAAGAGCTATTGGTGTTAATGTAAAAGATATGCTTTATATTCAACTCGATACAGTAGAAGATATTTTTGAGGTTATTGAAAATATTACTTCTAA…
OM-RGC.v2.004970674__57-810	OM-RGC-v2	K03553	recA; recombination protein RecA	Bacteria	GAGTGATCATTACAACTTTGAAGACACTATAGATTATAAAGTATCTAGTGGTTCACTTCAATTCGACATGCATCTGGGAGGAGGCTTCGGTCCTGGATTACACCGCTTCACAGGAATCAACGAGGGGGGTAAGACCTCAGAGTCTTTAGAGCTTATGAAGAACTTTTTGAAGACTATACCTAAAGCTAGAGGTGTCTATATTAAAGCTGAAGGTAGGTTGAGTCCAGAAATGCAGAAAAGGAGTGGTGTCAAATTTGTCGATCAAGATCAATGGGCAGAGGGGACTTGCTTTGTTTATGAAAGTAATATCTACGAATCAGCGATGAGTCTAATTAAGGAACTTATCACAAATAATGATGACAAGAATCTCTATTGTTTTATTGTCGATTCTATCGATGG…
OM-RGC.v2.004971068__39-876	OM-RGC-v2	K03553	recA; recombination protein RecA	Bacteria	GTCCATTGACGACATGCGTAAAATGATCAATGGCCAAGCCGGCATGAATGTGGCTCACAACTTGGAGGAGGATAATCCGACCGATGTCAAAGAGTGGATCCCAACCGGCTCTACTTGGCTAGATTCTATTATTTGCAAAGGTAAAAAAGCCGGCATTCCTATTGGAAAGATTGTGGAGATTGCTGGTCTAGAATCGACTGGTAAATCGTATATGGCTGCTCAAATCGCAGCAAACGCTCAGAAGATGGGCATCGATGTGATCTACTTTGATGCTGAATCGGCCATAGATTCTAAATTTGTAAGAAAGATTGGCGTTGACGTCAATAAGATGATTTATGTCCAGGCGACAAGCGTTGAGTTTGTTATGGAAACAATTGAGGCCCTGCTTGGATCAAATGA…
OM-RGC.v2.004971943__54-810	OM-RGC-v2	K03553	recA; recombination protein RecA	Bacteria	AAAAGACGACCACTACAACTTCGAAGATGAGGTTAACTACAAAGTCTCCAGTGGTTCGCTTCAATTCGATTTGCAGCTTGATGGGGGTTTCGGACCCGGACTTCATAGGTTTGTAGGTATGAATGAAGGTGGTAAGACTTCCGAATCTTTAGAGGTGATGAGAAACTTCTTGAAGATGCCGGGGGCGAGAGGTGTTTTTATTAAAGCGGAAGGGAGATTGTCGCCAGAGATGAGAAAAAGATCTGGGATTAATTTTGTTTTCAACGCAGATGATTGGGTTGATGGAACATGCTTCGTTTTTGAGTCTAATATTTACGAAGTTGTAGTTGACTTGATGAGGAAGCTCGTCCAATTTAATAATGATAAGACGAAATATTGTTTTGTTCTGGATTCTGTAGA…
OM-RGC.v2.004973491__39-864	OM-RGC-v2	K03553	recA; recombination protein RecA	Bacteria	AATGGATGAGATGCGTGGCTTGATTAATAAGCAGGCTGGCTGCGAGGTGGCGTTTAATTTAAATGAGGACAACCCCACAGAGGTAGAGGAGTGGATCCCAACTGGATCTAGGTGGCTTGATTCTATTGTTTGTCGAGGGCGTCTGGCAGGTATCCCAGTCGGTAAAGTGATTGAAATTGCCGGATTAGAGGCCACAGGCAAATCATATATGGCTGCCCAGGTAGCAGCCAATGCTCAAAAGATGGGGATTGATGTTTTCTACTTTGATTCTGAATCAGCAATTGATCCAACTTTTCTAGTTCGATCAGGATGTGATCTGGACAATATGATGTATGTTCAGGCCTCATCAGTTGAGTTTGTGCTAGAAACCATAGAGATGCTCTTGTCATCTAATGACAA…
OM-RGC.v2.004975261__63-852	OM-RGC-v2	K03553	recA; recombination protein RecA	Bacteria	CAACTTGGATTCAGCGCTGGCACAGATCACAAAGGCGTTTGGTGAGGGAAGCATCATGCGCTTGGGAGATGCGAAAGGACACTCACAGATTGAGTCGATTCCCACAGGGGCGCTGTCGCTGGACTTGGCGTTGGGGATTGGCGGAGTACCGAAAGGGCGAATTATCGAGATTTACGGGCCGGAGTCGTCTGGAAAAACGACTGTAATGCTGCACGTGGTGGCGAACTGCCAGAAGGAGGGTGGCATCGCAGCATTCATCGACGCAGAGCACGCGCTGGACCCGGCGTACGCGCGCAAACTGGGGGTGAACCTGGATGACCTACTAGTGTCGCAGCCGGACAGCGGTGAGGAAGCGTTGACAATTTGCGAAACGCTGGCGCGATCGAACTCGATTGACGT…
OM-RGC.v2.004977295__42-873	OM-RGC-v2	K03553	recA; recombination protein RecA	Bacteria	TGATGATATGCGTAAATTGATTAATAGTCAGGCAGGCATGGATGTTGCCCACAATCTAGAAGAAGATAATCCAACCGATGTCAAAGAGTGGATCCCGACTGGCTCCACGTGGCTTGATTCTATTGTCTGTAAGGGCAAAAAAGGCGGGATCCCCATTGGTAAAGTCGTGGAACTTGCCGGCCTGCCGTCAACAGGTAAATCATATATGGCTTGTCAGATTGCAGCAAACGCTCAGAAAATGGGTATTGATGTAATCTATTTTGATGCTGAATCAGCCATAGATTCTGATTTCATAAAAGCGATCGGTGTAGACACCAACAAGATGATTTATGTTCAGCCACCGAGTGTTGAGTTTGTTCTGGAGACGATTGAAAATCTTTTAGAATCAAATGAAAACAG…
OM-RGC.v2.004979976__42-876	OM-RGC-v2	K03553	recA; recombination protein RecA	Bacteria	TGATCTATCAGCCATGAAAAAAAGGATCAATAAATCTGTGGGCATGGATGTTGCCCATGATCTTAACGAGGATAATCCTACAGCAGTAACCGAGTGGATTCCCACTGGTTCTCGTTGGTTGGATTCAATCGTCTGCAGAGGAAAACTTGCTGGTATTCCAGTAGGCAAGATTATCGAAATCGCTGGTCTATCTTCTGCCGGTAAGTCTTACATGGCTTGCCAAATTGCCGCAAATGCTCAACAGATGGGGCACTTTGTTGTGTACTTTGATGCTGAGTCTGCAATTGACCCACTGTTTCTAGAGCAAGCAGGGATAAACGTAAATGATGACTTTATGTATGTTCAGGCTGTCTCAGTAGAGAAAACTCTGGAAACAATTGAAATGTTAATGTCAGATTA…
OM-RGC.v2.004980393__54-810	OM-RGC-v2	K03553	recA; recombination protein RecA	Bacteria	AAAAGACGATCACTACAACTTTGAAGATGAGATCAACTATAAGGTCTCTAGCGGGTCACTTCAGTTTGATTTACAGCTTGATGGAGGGTTTGGACCCGGATTACATAGGTTTGTAGGCATGAACGAGGGGGGGAAAACCTCTGAATCGTTAGAGGTAATGAAAAACTTCTTAAAGATGCCGGGTGCTAGAGGGGTGTTCATCAAAGCTGAAGGTAGGCTTTCTCCAGAGATGAGAAAAAGATCAGGCATCAATTTTGTCTTTAATGCTGATGACTGGGTCGATGGCACTTGTTTTGTATTTGAGTCCAACATCTACGAGGTTGTAGTGGACTTGATGAGGAGGCTTGTCCAATTTAATGACGACAAGACTAAGTATTGTTTTGTCTTAGATTCTGTGGA…
OM-RGC.v2.004980487__36-858	OM-RGC-v2	K03553	recA; recombination protein RecA	Bacteria	TTTAGCATCTGTATTAGCAGATTCTTTAAACAAAAAGTTTAAAGATTATAAGGTTGCTTATATGCTAGGCGAAGACGATTCTCCAACAGATTTAACTGAGTGGATTAGTACCGGTTCGTCAATTCTAGATCTAGCCATATCAAATAGACCAAATGGCGGATTACCAGTAGGCAGAATATGTGAGCTTACTGGTATGGAAGCCTCTGGAAAATCCTTGATGGCAGCACACATTCTGGCAAATACACAGAAACAAGGTGGTTTGGCAGTTTTTATAGATACTGAAAATTCCATTAATACTGAGTTTTTGGAATGTATAGGTGTTGATGTCTCTAGTTTATTATATATTCAGTTGGAAACAGTTGAAGAAATATTTGATGTAATGGAATCTATAATTGTAAA…
OM-RGC.v2.004981993__33-873	OM-RGC-v2	K03553	recA; recombination protein RecA	Bacteria	GATGTCTATGGACGATATACGCCAGTCAATCAATAAGCGGGCAGGGATGAATGTTGCCCATAATCTAGAAGAAGACAACCCAACTGAAGTTACAGATTGGATTCCAACTGGTTCAACTTGGCTAGATGCAGTTATTTGTAAAGGCCAGAGAGCAGGCATTCCAGTTGGAAAGGTTGTTGAGATTGCTGGTCTAGAATCAACAGGTAAATCTTATATGGCTGCTCAGATTGCAGCGAACGCTCAGAAGATGGGTATTGATGTTATCTATTTTGATTCTGAATCAGCGATTGATCCTAATTTCCTAAGACAGGCCGGGTGTGATGTTAACAATTTAATTTATGTTCAAGCATCAACTGTTGAGTTTGTCTTGGAGACAATTGAAACTCTTCTAGAATCAAA…
OM-RGC.v2.004984359__39-849	OM-RGC-v2	K03553	recA; recombination protein RecA	Bacteria	CAATCCAATTCTCGCGACTCTCTCCAAGAAATATGGAAAGATCATTCAATCTGGAACTGAAGTTCTAAAAAGATTAGAGACCTATGAGACTATTGGGATTTCCCCAGCGCTAGATATTGCGCTTGGAGGAGGAATTAGAGAGGGTCAGTGTGTTATAATGACAGGTGACCCAAAGACCGGAAAGACGACGACGGCTCTTTACTTTGCAGCTAAAGCTCAAGCTGTGGGAAAAAAGGTTTTTTACCTTAATACCGAAGGTCGCTTAACAAAAGAAAATTTCCGTGGCATCAAGGGTTTAGATATTGATAAAATCACTATTGTTCAAGCCACAGATGAGACACCTATTGTCTCCGCTGAAACATACCTAAATGTTTTAGAACGATTAATCAAAGAAGAAGA…
OM-RGC.v2.004984866__57-816	OM-RGC-v2	K03553	recA; recombination protein RecA	Bacteria	AGAAGATCATTATAACTTTGAGGAGGAGATCAATTACAAAGTCTCAAGCGGTTCTTTAGAATTTGACTTACAGATGGGGGGAGGTTTTGGACCCGGACTACACAGATTTGTTGGTATGAATGAAGGGGGTAAAACTTCTGAATCATTAGAAGTAATGAGGAACTTTTTGAAAATGCCGGGGACGCGAGGTGTTTTCATCAAAGCTGAAGGAAGGCTCTCTCCAGAAATGAAAGAGCGATCTGGCATTAATTTTGTATTTAGCGCTGACGAGTGGGTTGACGGTACTTGTTTTGTTTTTGAGTCTAATATTTATGAGATCGTGGTAGATCTAATGAGGAGGTTGGTTCAGTTTAATGATGACAAAGCTAAGTATTGTTTCGTCCTTGATTCTGTAGATGG…
OM-RGC.v2.004986792__66-852	OM-RGC-v2	K03553	recA; recombination protein RecA	Bacteria	GGCCCTGGATCTGGCCCTGTCCCAGATCGAAAAACAGTACGGCAAGGGCGCAATCATGCGCATGGGAGAGGAAGGTGGTGTGGTGGCCGTCGAGTCGATCCCGTCCGGCTCCATTGCGCTGGATGCAGCCCTCGGAATCGGCGGATTCCCGAGAGGCCGTGTCGTTGAGGTCTACGGACCTGAAGGGGCAGGGAAGACGATGGTTTCTCTGCACGCCATTCGCGAAGCGCAGCGAGCCGGCGGCACGGCGGCCTTCGTCGACGCCGAGCACGCACTGGATATCTCCTTTGCTCGTCGGATTGGTGTCGACGTCGAGAATCTCATCATCAGCCAGCCGGATTCGGGCGAACAGGCTCTGGAGATCGTGGATACGCTGGTGCGTTCGGGAGCCTTCGATGT…
OM-RGC.v2.004990392__45-852	OM-RGC-v2	K03553	recA; recombination protein RecA	Bacteria	TCTAGTTGTCGGACAACTTTGTAAAAAGTATGGTAAGATCATTCAGTCTGGAACTGAAGTCCTACAAAATCTAGAAGCATACAAAACTATTAGTTTGTCACCATCTCTAGATATGGCATTGGGCGGCGGTATTAGGGAAGGGCAGTGCGTTGTGATGACAGGAGACCCTAAAACGGGTAAGACAACGACCGCTCTTTACTTTGCCGCCAAAGCTCAAGCAGAAGGCAAAAGGATATTCTATCTTAATACCGAAGGCAGGCTAACCAAAGAGAACTTTAGAGGTATCAAGGGTTTAGATATTGATGCCATACAAATAGTTCAAGCTACTGACGAAGAGCCAATCGTATCCGCTGAAAAATACTTGAATATATTAGAAAGTCTAATTAAGCAAGAGCCAGA…
OM-RGC.v2.004990603__33-858	OM-RGC-v2	K03553	recA; recombination protein RecA	Bacteria	AAATTTGAATGAGATGCGGAATCTCATTAATAAAAAGGTTGGTTTGAATGTTGCACACGATTTACGTAGCGACAATCCAACCGAAGTTAAAGAATGGATTCCAACTGGCTCAAGGTGGCTAGATAGTATTATATGCCATGGGAAATTGGCGGGAATTCCAGTAGGAAAGGTTGTCGAAATTGCTGGTCTGGAAAGCAGTGGTAAGTCCTATATGGCTGCTCAAATTGCAGCAAATGCACAGAAGAAAGATATAGATGTAATATATTTTGATTCTGAATCGGCCATTGATCCTTCTTTTTTGGAGAGTGCAGGCTGCGATTTAGATCGCCTTTTATATGTCCAGGCTCAGAGTGTTGAATTTGTTTTAGAGACAATAGAAGAGCTATTAGGCTCTAATGA…
OM-RGC.v2.004991900__39-873	OM-RGC-v2	K03553	recA; recombination protein RecA	Bacteria	CTCGATAGCAGATCTTAAAAAATCAATGAATAAATCTATGGGCATTGAAGCTGCACATGATTTAAGACAAGATAATCCAACAACTGTAAAGGATTGGATTCCAACAGGATCAAGATGGCTTGATTCAATGATATGCAAGGGAAGAATGGCAGGAATACCTGTCGGCAAGATATCAGAAATTGCTGGGTTATCATCAGTGGGTAAATCTTATCTTGCTGTTCAAATAGCAGCTCAAGCACAAAAGCAAGGTAAGTTTGTAATTTATTACGATGCAGAATCAGCAATAGATCCACAGTTCTTAAAAGATTCAGGTATAGACATAAATAATAATTTTCTTTATGTTCAAGCTGTTTCTTGCGAAAAGACTTTAAAGGCTATTGAAGATACAATGAGTAATTA…
OM-RGC.v2.004993560__111-897	OM-RGC-v2	K03553	recA; recombination protein RecA	Bacteria	AGCCGTTGACATTGCCGTCGGCCAAATCGAGAAACAATTCGGTAAAGGCTCTATTATGAGACTTGGCCAAAAGGGTGGGGTTTCATCCGTTCCAAAAATTTCCACAGGCTGCATCAGTATTGACTATGCATTGGGTATTGGCGGTGTACCGCGTGGACGCGTTGTAGAGATTTATGGGCCGGAAGCCTCCGGTAAAACAACCTTGGCTCTGCAGGTAGCAGCCCAAGCCCAAGCAAACGGCGGAAATGCAGCATTCGTTGATGCCGAACACGCGCTCGACCCAGCATACGCAACAAAACTCGGCGTAGACCTTGAAAATCTTCTTGTCTCCCAACCAGATCATGGCGAACAAGCGCTTGAGATCGTTGAGGTTCTCGTTCGGTCTGGCGGAATTGACGT…
OM-RGC.v2.004998451__96-876	OM-RGC-v2	K03553	recA; recombination protein RecA	Bacteria	AGTTGCATACTTCTTAGACGGCTATGACGAAACACCAGTTGATTTAAACGATTGGGTACCTACAGGTGCCACCATGCTTGATTTGGCGATTGCAAATCGTCCGCATGGTGGTCTGCCTGTGGGTAGGATAGTAGAAATTACAGGATTAGAACAGTCAGGTAAGAGTTTACTAGCCGCACACGTTATAGCTAATACTCAAAAGAGAGGTGGTGTCGGTGTTATTATTGATACCGAATCTGCCGTACATGATGATTTTTATCGTGCTATAGGTCTTGATATGTCCAAGTTGGTTTATGTTCATGCCGAGGCAATAGAAGATGTCTTTGAGATGATAACCAATATCATTGAGAAGGTCAGAAAAACCGATAAGGATAAGCTTGTTTCTATTGTAGTAGATTC…
OM-RGC.v2.004998462__42-876	OM-RGC-v2	K03553	recA; recombination protein RecA	Bacteria	TGATCTATCAGCCATGAAAAAAAGGATCAATAAGTCTGTGGGTATGAATGTCGCTCACGACCTTAATGAAGATAATCCGACAGCAGTAACCGAGTGGATTCCTACTGGTTCTCGTTGGTTGGATTCAATCACATGTAGAGGAAAACGCGCTGGTATCCCAGTGGGTAAGATCATCGAAATTGCTGGTCTATCCTCTTCTGGCAAGTCCTATATGGCTTGTCAAGTTGCTGCAAATGCTCAACAGATGGGACACTTTGTTGTGTACTTTGATGCTGAGTCTGCAATTGACCCAATGTTTCTAGAGCAAGCAGGGATAAACGTAAATGATGACTTTATGTACGTTCAGGCTGTATCAGTAGAGAAAACTCTCGAAACAATTGAAATGTTAATGTCAGATTA…
OM-RGC.v2.005001106__39-849	OM-RGC-v2	K03553	recA; recombination protein RecA	Bacteria	CGATCCAGTTAGTAATCAAATTAATAAGAAATACGGTGCCATAGTTGAGTCGGGAAGTCAGGTCTTGGCCACCCTAGAAAATTTTAATACCATTGGCGTATCCCCAGCCCTAGACATCGCTTTAGGCGGAGGCTTGAGGGAAGGAAGTTGCGTGGTGATGACCGGAGATCCTAAGACCGGAAAGACAACTACAGCACTTTATTTTGCAGCTAAAGCTCAAAAGGCAGGCAAGAATGTCTTTTACTTTAACACTGAGGGCAGACTAACCAAGGAGAATTTCAAGGGCATAAAAGACCTAGACATTGACAAGATTAAAATTGTTCAGGCCACAGATAAAGAGCCTATGGTCTCCGCTGAGAAATATCTAAACACGCTTGAGACGTATATCAAGAACACTCC…
OM-RGC.v2.005002523__60-855	OM-RGC-v2	K03553	recA; recombination protein RecA	Bacteria	CAACTCAGTTATTAGTAAATATGGCGATGTTGTCTGTACTGGTACAGATGTCCTAGAAACAATCAATAGGCTAGAAGTAGTTGGAATTTCTCCATCACTAGACATAGCTCTTGGTGGTGGACTAAGAGAAGGCTCTGTTGTTGTGATGACAGGAGATCCAAAGTCAGGCAAGACAACAACAGCTTTGCACTTTGCAGCAAAGTGTCAAGCCAAGGGAAAGCGTGTTATTTATCTTAACACGGAAGGTAGACTGTCTAAGCAAAACTTCGATGGCATCAAAGGTTTAGATCCTGAAAATATTTTAATCGTACAATCCACAGATGATAAGATTTTATCAGCAGAAGAATTCTTAAACATTACAGAATATTATATTAACAATGATCCGGGCTGTTTAATTAT…
OM-RGC.v2.005003143__36-864	OM-RGC-v2	K03553	recA; recombination protein RecA	Bacteria	GATTGCTGATCTTCGTTCTTTGATTAATAAAGCTTCCGGGATGGAAGTGGCTTATAATCTCAAGGAAGAAAATCCGACGGAAGTCAAAGAGTGGATCCCCACCGGCTCTCGTTGGCTCAACAGTATCATCTGTCGAGGAAAGCTCGCCGGCATCCCAATTGGAAAGATTTCTGAGATCGCCGGCCTAGAAGCCACAGGAAAATCCTTCTTGGCTGCTCAGGTTGCCGGCAACGCACAGAAGATGGGAATGTCTGTCGTCTATATGGATGCCGAGTCTGCTATCGACCCCTCGTTCTTAGAACGCGCCGGATGCGACCTAGATGAGCTTATCTACGTTCAGGTGCAATCTGTTGAGCAAGTACTTGAAACTATTGAGAGTATTCTCAACGCCGGACATGA…
OM-RGC.v2.005003148__33-861	OM-RGC-v2	K03553	recA; recombination protein RecA	Bacteria	TTCAATGGCTGATATGCGGTCACTTATTAACAAAAAAGCCGGCCACGCCGTCGCACATAACTTAAACGACGAAAACCCAACCGAAGTAAAGCACTGGATTCCAACTGGTTCGCGCTGGCTCGACTCCATTGTCTGCCGAGGTAAAGTAGCAGGGATCCCTATCGGAAAAATCAGCGAGATTGCTGGCCTTGAGGCCACAGGCAAATCATATATGGCTGCGCAAGTAGCAGCTAGCGCTCAAAAGATGGGAATCGATGTTGTCTACTTTGATTCGGAATCTGCGATTGATCCATCCTTCCTTGAACGCGCCGGCTGTGATCTAGATAACCTGCTATATGTCCAGGCCTCATCGGTGGAGTTTGTTTTAGAAACAATCGAGGAACTATTGGGTTCGAACGA…
OM-RGC.v2.005003172__36-825	OM-RGC-v2	K03553	recA; recombination protein RecA	Bacteria	AAGCTTCCTAAAGCAAAACGAGGAGCACCACTATAACTTTGAGGAGGAGATAGACTACAAGGTCTCCAGTGGTAGCCTTAAAGTGGATTTTGAACTAGAAGGAGGGCTGGGCCCCGGCCTTCATAGGTTCATCGGCATGAACGAGGGGGGCAAAAGCTCCGAAGCGCTAGAGGTAATGAAGAATTTCCTAAAGATGCCTGACGCTAAGGGTGTCTACATCAAAGCCGAGGGGCGCCTTTCTAAAGAGATGAGGCATCGTGCGGGGATTAACTTCGTTTCCTCGGAAGAGGAATGGGTCGCTGGGGCTTGTTTTGTATTCGACTCTAATATTTATGAAACTGTCTTAGACCTTATGAGGGTTTTAGTTGTCAGGAACCCTGAGCAAACTAAATATTGCTT…
OM-RGC.v2.005003179__66-879	OM-RGC-v2	K03553	recA; recombination protein RecA	Bacteria	TAAGTTTGCGGCGATTCGTAAAACAGTCGAAAAAAAGTATGGTGCGGGAACAGCACTAAAGGCATCAGAGGTCAAGCTAAAGAAAAAGTTCTTGGTTCCTGTTAGCCCAGCATTAGACATTGGGCTATGTGGTGGTGTTCCAAGTGGGGTTTGGATTATGATGTCCGGCCCTGAGAAAAGCGGTAAAAGTACACTAGCATTACAGATCGTGAAAAATGCACAGGAGCTATTTGGGTGCGAAACACTCTTTCTAAACGTAGAGAGCCGTTTCAAGAAACAAAGCACAACATCAATTGAGGGCATTGACCTAGACAAGGTGTTGGTTGTAGAGACCACAGCAGACAAAATCATGTATGCTGAGGATTATCTTGAGGTTGCCGAAGACATTATTACCAACAC…
OM-RGC.v2.005003200__51-876	OM-RGC-v2	K03553	recA; recombination protein RecA	Bacteria	AATTATTGCTGATAGTTTAAACTCTTTGATGTCTGAAGAAGATCAAGTTGCATACTTCTTAGACGGTCATGACGATACACCAATTGATTTAGATGATTGGGTACCTACAGGAGCCACCATGCTTGATTTGGCGATTTCAAATCGTCCGCATGGTGGTTTGCCTGTGGGTAGGATAGTAGAAATTACAGGACTAGAACAATCGGGTAAGAGTTTACTAGCCGCACACGTTATAGCTAATACTCAAAAGAGAGGCGGTATTGGTGTTATCATTGACACTGAAGCATCTGTACATGATGATTTCTATCGTGCTATTGGTCTTGACATGTCCAAGTTGGTTTATGTTCATGCTGAAGCAATAGAAGATGTCTTTGATATGATTACTAATATCATTGAGAAGGT…
OM-RGC.v2.005004340__36-861	OM-RGC-v2	K03553	recA; recombination protein RecA	Bacteria	TGTGTCCGATATGCGGTCGCTTATTAATAAGAAGGCCGGCCATGCCGTGGCACACAATTTAAATGAAGAGAACCCGACGGAGGTTAAAGACTGGATCCCAACCGGCTCGCGCTGGCTTGATTCTATTGTCTGTCGAGGCAAGGTAGCAGGGATCCCTATTGGAAAAATCAGTGAGATCGCTGGCCTTGAGGCTACGGGAAAGTCCTATATGGCCGCACAGGCAGCAGCCAGCGCCCAAAAAATGGGAATTGATGTTATCTATTTTGATTCGGAATCTGCGATTGATCCGTCATTCCTGGAACGAGCCGGCTGTGATCTAGAGAATTTACTATATGTCCAAGCCTCATCGGTAGAGTTTGTTTTAGAAACAATCGAAGAGTTACTGGGTACGAACGATAA…
OM-RGC.v2.005008185__48-753	OM-RGC-v2	K03553	recA; recombination protein RecA	Bacteria	AAAGGGACAGCATTACAACTTCGAAGAGTCAATTGACTACAAGGCATCGAGCGGATCACTTCAGCTTGATTTGAACCTAAATGGCGGATTTGGGCCAGGATTGCATAGGTTTGTTGGAATGAACGAGGGTGGCAAAACATCAGCAGCATTAGAAGTTATGAAAAATATGATCAACACCCAAAGCGACGCAAAGGGCTTCTATATCAAAGCAGAAGGTCGACTGTCTAACGAGATGATAGCACGTTCTGGAGTTAAATTTGTATTTGATGCAAAAGAATGGGTAGCTGGCACTTGTTTTGTTTTTGAGAGTAATATTTACGAGGTTGTAGTGGATGCTATTAAGACTTTGGTAGATCAAAATGAAGATTCTTTTAAATATTGCTTTATTTTAGACTCGGT…
OM-RGC.v2.005009219__141-924	OM-RGC-v2	K03553	recA; recombination protein RecA	Bacteria	AAAAGTCGATGCAGCTATTGCAGACATCAAGAGTAAGTTCGGCGACGAAGCTATCATGATGCTCGGTGATCAAACGCACGTTGATATAGACGTGATTCCAACTGGCTCTATTGGTATCGACTGGGCGCTTGGGATTGGAGGATTGCCGCGAGGACGTATTATTGAAGTATACGGTCCAGAATCTTCTGGTAAAACCACCCTCTCTCTTCATGCGATAGCTGAAGCTCAGAAACTTGGCGGTGTCTGCGCCTTCGTAGATGCCGAGCACGCTCTTGACCCAGTGTACGCAAAAAAACTTGGTGTAAAAACCCAGGACCTCCTTATTGCACAACCAGACACAGGAGAGCAAGCGCTTGAGATTGTGGAAAGTTTAGTGCGTTCAGGAAATATCGACATTAT…
OM-RGC.v2.005010044__33-858	OM-RGC-v2	K03553	recA; recombination protein RecA	Bacteria	GGCTAATGCAATAGCCGATAATCTGAATAGTAAATTCAAAGATAATAAAGTAGCATATTTCTTAGATGGAAGTGATATAACACCAACAGACATTAAGGACTTTGTATCAACAGGTTCTTCAATGTTAGATTTAGCAATATCAAACAGAACTAATGGTGGTATTGCAGTTGGTAGAATTACAGAAATCAATGGATTAGAATCAAGTGGTAAATCACTACTTGCATCTCACATATTAGCAGAAACACAGAAACAAGGTGGTATCGCAGTTTATATTGATACAGAAACTTCAGTAAGTGTTGACTTTTTAGGTGCTATTGGTGTTGATGTTAGTAAATTACTTTATTTACACTTTGAAACCGTAGAGGATATATTTGAAGCTATTGAGGATATTGTCACAAA…
OM-RGC.v2.005010208__57-873	OM-RGC-v2	K03553	recA; recombination protein RecA	Bacteria	AGACGATCACTACAATTTTGAAGAGACCGTGGAATATAAAGTCTCAAGCGGATCATTGCAGCTAGACCTGTATTTGGCGGGTGGGTTTGGACCTGGGTTACATCGCTTTACAGGTGTCAATGAAGGTGGGAAAACCTCTGAATCTCTTCAAGTAATGAAGAACTTTCTTGGGACGCTCGACAAATCAAGGGGTCTTTACATCAAGGCCGAAGGGAGACTCGGGCCTGAAGTTCAAGAGAGATCTGGAGTAAAGTTTGTTTTTACCCCAGAGGAATGGGTGGATGGAACCTGTTTTGTGTTTGAGAGTAATATTTATGAAACAGCAATGGGTCTCATTCGCCAGCTTATCACAAATAATGAGGAAAAGATTAAATATTGTTTTATATTGGACTCTGTAGA…
OM-RGC.v2.005010227__54-852	OM-RGC-v2	K03553	recA; recombination protein RecA	Bacteria	AAGCAACTCTGTTGTTAGTAAATATGGAGACGTTGTAAGCACTGGAACTGAGGTGTTAGAAAATATTAACAGCTTAGAAGTTATTGGTGTGTCTCCAGCATTAGACATTGCGCTAGGAGGTGGACTCAGAGAAGGTTCTGTAGTTGTAATGACAGGAGATCCCAAGTCTGGTAAAACCACTACAGCTTTGCACTTTGCAGCAAAGTGTCAAGCTAAAGGTAAGCGTGTCATTTATCTAAACACAGAAGGTAGACTATCAAAGCAAAACTTCGATGGTATCAAAGGTCTAGATCCTGAAGGTATACTGATCGTACAATCTACAGACGACAAAATATTGTCAGCAGAAGACTTTCTTAACATTGTAGAGTACTACATTAATAATGATCCGGGTTGTCTAAT…
OM-RGC.v2.005010284__39-846	OM-RGC-v2	K03553	recA; recombination protein RecA	Bacteria	CATTGTAAGCAATCAGATTAACAGCAAATATGGAGATATCATTGAGTCTGGCAGCAAGGTATTAGCCAGCCTAGAAGAGTTTGATACCTTGGGCGTATCTCCAGCGTTAGACATTGCCCTTGGCGGTGGATTGAGAGAGGGTAGCTGTGTAGTTATCACGGGAGACCCCAAAACTGGCAAAACAACCACCGCCCTTTATTTTGCAGCCAAAGCACAAAAAGCTGGCAAAAAGGTATACTACTTCAATACCGAGGGCCGATTGACCAAGGAGAACTTCACGGGTATAAAAGACCTGAACGTAGAAGAGATTAAAATCGTACAGGCAACCGACAATCAGCCAGTGGTGTCAGCCGAGAAGTTTTTAAACACCCTAGAGGCGCACGTTAAGGGCACTCCAGA…
OM-RGC.v2.005010622__87-873	OM-RGC-v2	K03553	recA; recombination protein RecA	Bacteria	GGCACTGAACACTGCGCTGACCCAGATAGAGCGGGCTTACGGAAAAGGTTCGATTATGCGCATGGGTTCTGAAGACGGGATCGTGCATGCCGGATCAATCTCTACAGGTGCTATGAATCTGGACGTAGCTATTGGGATAGGTGGTGTACCTAGAGGCCGAATCTCAGAAATCTACGGTCCAGAGTCTAGTGGAAAGACAACTCTTTGCTTACATGTGATCGCCAATTGTCAAAAAAACGGAGGGATTGCTGCTTTCGTCGATGCCGAACATGCATTAGATGTGGCTTACTCAAGACGGCTAGGGGTAGACGTGGATAATTTACTAGTGTCCCAGCCTGATACAGGAGAGCAAGCCCTCGAAATAACAGAGGTCTTGATCAGGAGTAATGCTGTAGATGT…
OM-RGC.v2.005010785__54-852	OM-RGC-v2	K03553	recA; recombination protein RecA	Bacteria	AAGTAACTCTGTGGTAAGCAAGTATGGCGACGTTGTTAGCACTGGAACTGAAGTCCTAGAAAATATTAATAGCTTGCAAGTAGTTGGCGTGTCGCCAGCTTTGGACATAGCACTAGGAGGCGGTCTACGAGAAGGATCTGTAGTTGTGATGACAGGCGATCCCAAGTCTGGTAAAACCACAACAGCGCTACATTTCGCTGCCAAGTGTCAGGCTAGAGGTAAGCGTGTAATTTATTTGAACACTGAGGGTAGACTATCTAAGCAAAATTTTGAAGGCATTAAAGGCTTAGACCCAGAAGGCATCCTAATCGTACAATCTACAGATGACAAAATCCTATCAGCAGAAGACTTTCTCAACATCGTAGAATACTATATTAATAATGATCCGGGGTGTCTGAT…
OM-RGC.v2.005010848__54-852	OM-RGC-v2	K03553	recA; recombination protein RecA	Bacteria	TAGCAACTCAGTTGTAAGTAAATATGGCGATGTTGTTAGCACTGGCACAGACGTTCTAGAAAGCATTAATAGTCTAGAGGTTATTGGTGTTTCTCCCGCGCTCGACATCGCACTTGGGGGTGGACTGAGAGAGGGATCTGTTGTTGTAATGACAGGAGATCCAAAGTCAGGCAAAACAACAACAGCCTTACACTTTGCAGCAAAGTGCCAAGCCAAAGGTAAGCGTGTGATCTATCTAAATACAGAGGGTAGATTGTCGAAACAAAACTTTGATGGCATCAAAGGTCTAGATCCTGAAGGTATTCTGATTGTACAATCTACAGACGATAAGATCCTATCAGCAGAAGACTTTCTTAATATTGTAGAGTTCTACATTAACAACGATCCGGGCTGTCTCAT…
OM-RGC.v2.005010994__63-873	OM-RGC-v2	K03553	recA; recombination protein RecA	Bacteria	CCATTACAACTTTGAAGACACCGTGGAGTATAAGGTCTCAAGCGGTTCTTTACAGCTAGATTTGTATTTGGCTGGTGGATTCGGACCTGGACTTCATCGTTTTACTGGAGTCAATGAGGGAGGTAAAACCTCTGAATCATTGCAGGTAATGAAGAACTTTTTGGGAAGTCTTGATAAATCTAGAGGTCTCTACATTAAAGCAGAAGGCAGACTTGGACCTGAGGTTCAGGAGAGATCGGGAGTAAAGTTTGTATTTAGTCCAGAGGAGTGGGTAGATGGAACTTGTTTTGTTTTTGAGAGTAATATTTATGAAACTTGCATGGGTCTAATCCGACAACTCATTACCAATAATGATGATAAGGTTAAATATTGTTTTGTATTGGATTCGGTAGATGGTTT…
OM-RGC.v2.005012198__21-849	OM-RGC-v2	K03553	recA; recombination protein RecA	Bacteria	GATTGCGGATATGCGAAGTATGATAAATAAAAAAGCAGGAATATCCGTAGCTCATGATCTCAATGAAGCTAACCCAACAGAAGTGAAGGAATGGATACCGACTGGTTCACGTTGGTTAGACTCTATAGTTTGCCGGGGTCAGTTAGCCGGAATTCCAGTTGGAAAAGTGGTTGAAATCGCAGGACTAGAGTCCTCAGGAAAAAGCTACATGGCGGCACAGGTCGCAGCCAATGCACAAAAGATGGGCATTGATGTAATTTATTTTGACTCTGAATCAGCCATCGATCCGACATTTCTAGAACGTGCTGGTTGTGATCTTGGGAGTTTGTTATATATCCAAGCCCAATCTGTTGAGTTTGTTCTTGAAACAATTGAAGATTTGTTGGGAAGCAATGAAAA…
OM-RGC.v2.005012402__51-852	OM-RGC-v2	K03553	recA; recombination protein RecA	Bacteria	TGTAAGCAACTCCGTTGTTAGTAAGTATGGAGACGTTGTAAGTACTGGCACTGAGGTGTTAGAAAATATTAATAGCTTAGAAGTTATTGGTGTATCTCCAGCGTTAGACATTGCACTGGGAGGTGGGCTTAGGGAAGGATCTGTAGTGGTCATGACAGGTGATCCTAAGTCTGGTAAAACCACAACAGCATTACACTTCGCTGCTAAGTGTCAAGCCAAGGGCAAGCGTGTAATCTATTTAAATACAGAGGGTAGACTGTCGAAACAAAACTTTGATGGCATCAAAGGTCTAGACCCCGAAGGTATTCTAATTGTACAATCTACAGATGATAAAATCCTATCAGCAGAGGATTTCCTTAACATTGTAGAATACTATATCAATAACGATCCGGGTTGTCT…
OM-RGC.v2.005012978__60-873	OM-RGC-v2	K03553	recA; recombination protein RecA	Bacteria	TGATCATTACAACTTTGAAGACACTGTGGAATACAAAGTGTCCAGTGGCTCATTGCAGCTAGATTTGTATTTGGCGGGTGGGTTTGGACCTGGATTGCATCGCTTTACAGGCGTTAACGAAGGCGGTAAGACATCAGAGTCTCTACAGGTTATGAGGAATTTTCTTGGAACTTTAGAAAACTCTAGGGGCCTGTATATCAAAGCGGAGGGTAGGCTTGGCCCAGAAGTTCAAAAGAGATCTGGTGTAAAGTTCGTGTTTTCCCCCGAGGAGTGGGTCGATGGAACATGTTTTGTCTTCGAAAGCAATATATATGAAACAGCAATGGGCCTGATTAGGCAGTTGATTACAAACAATGACGATAAGATCAAGTATTGTTTTATTTTGGATTCGGTAGACGG…
OM-RGC.v2.005013320__63-852	OM-RGC-v2	K03553	recA; recombination protein RecA	Bacteria	AGTTGTTAGCAAATATGGTGACGTTGTAAGCACTGGTACAGACGTGTTAGAAACAATCAATAGATTAGAAGTTATTGGCGTATCCCCATCGCTAGATATTGCTCTAGGCGGTGGGCTACGAGAAGGTTCTGTAGTTGTAATGACAGGAGATCCAAAGTCTGGCAAAACAACAACAGCCTTGCACTTTGCAGCAAAATGTCAAGCCAAAGGTAAGCGTGTCATCTATCTCAATACTGAGGGACGATTATCAAAGCAAAACTTCGATGGCATCAAAGGCTTAGACCCTGAAGGCATTCTAATTGTACAGTCTACAGACGATAAGATACTTTCAGCAGAAGAATTTTTAAATATTACAGAATATTACATTAATAATGATCCGGGGTGTCTAATTATTGCAGA…
OM-RGC.v2.005013567__36-861	OM-RGC-v2	K03553	recA; recombination protein RecA	Bacteria	TATGGATGAGATGCGTAAAATGATAAATAAAAAGGCTGGAGCCGAAGTGGCACACAACCTTAATCAAGAGAATCCAACCGAAGTTACGGATTGGATCCCTACAGGATCTAGGTGGCTGGATTCTATTATTTGTAAAGGAAAGTTGGCTGGTATCCCAGTCGGCAAGGTAACGGAGATTGCAGGTCTTGAAGCAACAGGTAAGTCGTTCTTGGCAGCGCAAGTTGCAGCAAATGCACAGAAAAAAGGAATTGATGTAGTCTACTTCGATTCCGAGTCTGCTATTGACCCTGCGTTCTTGGAAAGGGCGGGATGCGATGTGGATACTTTACTTTATGTTCAAGCTCAATCTGTTGAGTTTGTGCTTGAAACTATCGAGGATCTTTTGTCTAATAATGAAAA…
OM-RGC.v2.005013936__45-825	OM-RGC-v2	K03553	recA; recombination protein RecA	Bacteria	CAAAGACCACCACTATAACTTCGAAGAAGAAATAAACTACAAAGTCTCTAGCGGGAGTTTAAAATTTGATTTCGAGCTTAACGGTGGATTTGGTCCCGGCCTACACAGATTTACAGGAATAAATGAAGGAGGAAAAACCTCTGAAGCTCTAGAGGTTATGAAAAACTTTTTGCAAATGCCTGACGGAGTTAGAGGAATTTACATAAAGGCAGAAGGAAGACTACCAAAAGAAATGCGAGAAAGAAGTGGAGTGTCCTTCGCCTTTGACCAAGAAGAATGGACAGATGGAAAATGTTTTGTCTTTGAGAGTAACATATACGAAACTGTAATTGAATTAATTCAAGCGCTCATCACTGACAATAAAGATGGAATTAAATATTGTTTTATACTTGACTCCTT…
OM-RGC.v2.005014547__54-852	OM-RGC-v2	K03553	recA; recombination protein RecA	Bacteria	AAGCAACTCCGTTGTTAGCAAGTATGGAGATGTTGTAAGCACTGGTAGCGACGTTTTACAAACTATAAATAGCCTAGAAGTAATTGGTGTATCACCAGCATTAGACATTGCGTTGGGAGGTGGACTTAGAGAAGGATCTGTAGTTGTTATGACAGGCGATCCTAAGTCTGGTAAAACCACGACAGCATTACACTTCGCTGCCAAATGTCAGGCTAGAGGGAAACGTGTGATTTATCTAAACACAGAGGGTAGACTATCGAAGCAAAACTTTGATGGTATAAAAGGTTTAGATCCTGAAAATATTCTAATTGTACAATCCACAGACGACAAGATTCTTTCAGCAGAAGAATTTTTAAACATTACAGAATATTATATTAATAATGATCCGGGTTGTTTAAT…
OM-RGC.v2.005015142__39-864	OM-RGC-v2	K03553	recA; recombination protein RecA	Bacteria	CTTGAAAACAAACAAAGAAGATCATTATAATTTTGAGGTGGAGGAAAACTATAAAGTTTCTAGTGGGTCTTTGCAATTTGATGTGGAGCTTGGAGGAGGCTTCGGACCTGGGTTACATAGATTTACAGGCATGAACGAAGGTGGTAAAACATCTGAGTCATTACAGGTTATGAAAAACTTTTTGGAAACCGTACCTAACTCAAGAGGTTTTTATATCAAGGCGGAAGGAAGACTCTCTCCAGAAATGAAAGAAAGATCTGGCCTTAAATTTGTAACAGAACATACTGAATGGGAGAATGGTTCTTGTTTTGTTTTTGAAAGTAATATTTATGAAGCAGTTGCCGAGATAATAACAAAGCTAATTGACCACAATGAGACAGGAATAAAGTACTGCTTTGT…
OM-RGC.v2.005015730__57-852	OM-RGC-v2	K03553	recA; recombination protein RecA	Bacteria	CAACTCGGTGGTCAGTAAATATGGAGACGTTGTAAGTACTGGCACTGAAGTGCTAGAAAACATAAATAACTTGGAAATTATTGGTGTGTCTCCAGCGTTAGACATTGCTCTGGGAGGCGGTCTTAGAGAAGGATCTGTGGTTGTCATGACGGGCGATCCCAAGTCTGGTAAAACCACAACGGCGCTACACTTTGCCGCCAAGTGTCAAGCCAAGAGTAAGCGTGTAATATACCTTAACACAGAAGGCAGACTATCAAAACAAAACTTTGATGGCATTAAAGGTCTAGACCCTGAAGGCATTCTTATTGTACAATCTACAGATGATAAGATTTTATCAGCAGAAGAGTTTTTAAACATTACAGAATACTATATCAATAATGATCCGGGCTGTTTAATTAT…
OM-RGC.v2.005015811__39-849	OM-RGC-v2	K03553	recA; recombination protein RecA	Bacteria	TGATTCTGTTGGGAATCAAATTAATAAAAAGTATGGACAGATTGTCGAGAGCGGTAGTCAAGTTTTAGCAACTCTTGAAGAATATGATACCATCGGCGTGTCTCCAGCTTTAGACATTGCTTTGGGTGGAGGGATTAGAGAGGGTCAGTGCGTCATAATGACTGGCGACCCAAAGACAGGTAAAACAACAACTGCTCTGTACTTTGCAGCTAAAGCTCAAAAGCAAGGGAAGAATGTAGTCTACTTTAACACCGAAGGTAGATTAACAAAAGAAAACTTTAAAGGAATCAAAGACCTTGATACTGATAGTATCGAGATCGTACAAGCCACTGATAAACAACCGCTAGTCTCCGCTGAGAAATACTTAAACTCTTTGGAGACTTATATAAAAAATACGCC…
OM-RGC.v2.005015985__27-822	OM-RGC-v2	K03553	recA; recombination protein RecA	Bacteria	TAATTTATCAAAGACCATTGATCAGATTACTAAAGATTTTGGTAAAGGCTCAATAATGCGCTTAGGTGATAAAGACATAGAAAATAATACAGATGCGATACCTACCGGAATATTATCGTTAGATATGGCCCTTGGTGTAGGTGGTATTCCAAAGGGAAGAATTACGGAAATTTATGGCCCAGAATCTGCAGGTAAATCAACATTAGCACAAAATATTATTGCTGAAGCTCAAAAAGAAGGAGGCCTTGCTGCGTATATAGATGTTGAACATGCACTAGATCCAGAATATGCAGCAGCATGTGGAATAAATACATCAGAGCTATTAATATCTCAACCGGATACAGGAGAGCAAGCATTAGAAATTTGTGAAGCGCTAATTAAATCAAATACACTAGACTT…
OM-RGC.v2.005017409__30-861	OM-RGC-v2	K03553	recA; recombination protein RecA	Bacteria	TAACTTGGCAGAAATGCAAAAGTTAATTAACAAGAAGGCCGGCCAAAGTGTTGCGCACGACCTGACTAAGAACAACCCAACAGAGGTTGAAGATTGGATCCCTACCGGATCTAGATGGCTTGACAGTATCATTTGTCGTGGCCAATTAGCTGGTATACCAGTTGGAAAAATTGTAGAGATTGCCGGCCTAGAATCAACTGGCAAATCATACATGGCAGCACAATGCGCCGCGAACGCCCAGAAAATGGGAATTGATGTTATCTATTTTGATTCTGAATCGGCAATTGACCCCTCCTTTCTAGAGAAGGCTGGGTGTGATTTGAGTCGACTCTTGTACGTCCAAGCGCAGAGTGTTGAGTTTGTCCTAGAGACAATTGAAGAGCTTATCGGAAGCAACGA…
OM-RGC.v2.005017756__60-873	OM-RGC-v2	K03553	recA; recombination protein RecA	Bacteria	TGACCATTATAATTTCGAAGATACCGTGGAATACAAAGTATCCAGCGGCTCTCTGCAATTAGACCTTTATTTGGCAGGTGGATTTGGACCTGGACTACATCGTTTTACAGGCGTTAACGAAGGCGGTAAGACATCCGAGTCCCTACAGGTCATGAGAAATTTCCTTGGTGCTTTAGAAAACTCTAGGGGCTTGTACATCAAAGCGGAAGGTAGGCTTGGCCCCGAAGTCCAAAAGAGGTCGGGTGTAAAGTTTGTATTTTCCCCCGAGGAGTGGGTTGATGGAACATGTTTTGTCTTCGAAAGCAATATCTATGAAACAGCGATGGGCTTGATTAGGCAGTTGATTACAAACAATGACGATAAGATCAAATACTGCTTTATTGTGGATTCGGTAGACGG…
OM-RGC.v2.005020211__9-771	OM-RGC-v2	K03553	recA; recombination protein RecA	Bacteria	TCTAAGCACAGATGACTCTCCAACACATGTAAACAGGTGGATTAGTACAGGGTCTAAGCAACTAGACTACATGATATCTAACCAGAGAAATGGAGGCCTGCCAGAAGGCAGGATTGTAGAAATCTTTGGACCACCTAGTATTGGAAAGTCTCATATTGCAACTCAGATTGCAAAGTCTACGCAGCAAATGGGTGGAATAGTTGTATATATCGACACAGAAAATGCAACATCAGTAGAAAACTTAAGATCACTTGGTGTTGACATTAAGAGAAGGTTTGTATACGTAGATACACATTGCACTGAAGAAGTATTGTCAATTGCTGAAAGCACTATCATCAAAGCAAAGGCAATGGATAAAGATGTTCCTGTTACTATTATATGGGATTCTGTAGCAGCAAC…
OM-RGC.v2.005021944__81-864	OM-RGC-v2	K03553	recA; recombination protein RecA	Bacteria	AGCACTCGATATGGCACTGTCGCAGATTGAGCGCCAATTTGGCGAAGGCGCTGTCATGAAGATGGGTGAGCGCGGCCAAATGAAAGTTGAAGCCGTGTCATCAGGCAGCCTGGCAATCGATGTGGCCCTTGGCATTGGGGGTCTTCCGCGAGGGCGAGTTGTCGAGGTTTATGGTCCAGAAGCATCGGGAAAGTCAACCCTCGCGATGCATGTTGTGGCGGAAGCCCAACGCACCGGTGGAATCTGTGCCTATGTAGATGCAGAACATGCCATGGACCCCGACTACGCCAAAAACATCGGCGTTGACGTCGACGAATTACTTATTTCTCAACCTGATACTGGTGAGCAAGCTCTTGAAATTACCGACATGCTGATTCGTTCAGGAGCCATTGATGTTGT…
OM-RGC.v2.005022618__51-852	OM-RGC-v2	K03553	recA; recombination protein RecA	Bacteria	AGTAAGCAATTCCGTGGTTAGTAAGTACGGCGATGTTGTTAGCACTGGTACTGAGGTATTAGAAAATATTAACCAGTTGGAAGTAATTGGTGTATCTCCAGCTTTAGACATTGCTCTTGGGGGTGGTTTAAGAGAAGGATCTGTTGTTGTAATGACAGGAGATCCAAAGTCAGGGAAAACAACAACAGCGCTGCACTTTGCGGCAAAGTGTCAAGCTCAAGGCAAACGTGTTATTTATCTTAATACAGAAGGTAGACTATCAAAACAAAACTTTGATGGCATCAAAGGTCTAGATCCTGAAGGTATTCTCATTGTACAGTCTACAGATGATAAGATTTTATCAGCAGAAGAGTTTTTAAATATTACAGAATATTATATTAATAACGATCCCGGTTGTTT…
OM-RGC.v2.005022843__57-870	OM-RGC-v2	K03553	recA; recombination protein RecA	Bacteria	GGACGATCATTTTAATTTCGAAGACACTGTAGAATATAAAGTCTCCAGTGGTTCCTTGCAGTTAGATTACCATCTTGCAGGAGGCTTCGGTCCTGGGTTGCATCGATTTACAGGAGTTAATGAAGGTGGCAAAACCTCTGAATCTTTGCAGGTTATGAAGAACTTTTTAACTAGTGTGGATAAATCTAGAGGTGTGTATATCAAAGCGGAAGGAAGGCTAGGTCCAGAAGTAAAGGAAAGATCTGGTGTTAAATTTGTGTTTTCTCCAGAAGACTGGGTGGATGGAACTTGTTTTGTTTTCGAAAGTAATGTTTACGAAGCTGCTATGACTCTAATCAGACAGTTGATCACCAATAATGATGAAAAGATTAAATATTGCTTTATTCTAGATTCTGTAGA…
OM-RGC.v2.005024712__57-873	OM-RGC-v2	K03553	recA; recombination protein RecA	Bacteria	GGACGATCATTATAATTTTGAAGAGACTGTGGAGTATAAAGTGTCCAGTGGCTCGTTGCAATTAGACCTTTACTTAGCAGGGGGATTTGGGCCTGGATTACATCGATTTACGGGCGTCAACGAGGGCGGTAAAACCTCAGAATCATTACAGGTCATGAGAAATTTTCTCGGCAGCATTGACAAGTCTAGGGGTTTATATATCAAGGCAGAGGGAAGACTCGGGCCAGAGGTGCAAAGAAGATCGGGTGTTAAGTTTGTTTTCTCTCCTGAGGATTGGGTAGATGGAACTTGCTTTGTTTTTGAAAGTAATGTATACGAAACTGCAATGGGTTTAATCAGACAACTGATTACCAATAATGATGACAAGATTAAATATTGTTTTATATTGGACTCTGTGGA…
OM-RGC.v2.005024997__27-822	OM-RGC-v2	K03553	recA; recombination protein RecA	Bacteria	AAATTTAACAAAAACTATTGATCAGATTACTAAAGATTTTGGTAAAGGTTCAATAATGCGTTTAGGTGATAAAGATATAGAAAATAATACAGATGCTATACCTACTGGGATATTATCATTAGATATGGCCCTTGGGGTAGGAGGTATTCCAAAGGGAAGAATTACAGAAATTTATGGTCCAGAATCTGCAGGTAAATCAACATTAGCGCAAAATATAATTGCTGAAGCTCAAAAAGAGGGAGGTCTTGCTGCGTATATTGATGTAGAGCATGCACTTGATCCAGAATATGCAGCAGCATGTGGAATAAACACATCAGAGCTATTGATATCTCAACCAGACACTGGGGAACAAGCTTTAGAAATCTGTGAAGCACTAATTAAATCGAATACACTAGACTT…
OM-RGC.v2.005025789__39-867	OM-RGC-v2	K03553	recA; recombination protein RecA	Bacteria	CTTGAAAACAAACAAAGAAGATCATTACAATTTTGAGGTAGAGGAAAACTATAAAGTCTCTAGCGGTTCTTTACAATTTGATGTAGAGCTTGGAGGAGGCTTTGGTCCTGGGTTACATAGGTTCACAGGCATGAACGAAGGTGGCAAAACATCTGAGTCATTACAGGTTATGAAAAACTTTTTGGAAACCGTGCCTAACTCAAGAGGGTTCTATATCAAAGCTGAAGGTAGGCTATCTCCAGAAATGAAAGAAAGATCTGGTCTAAAATTTGTAACAGAACACAATGAATGGGAAAATGGTTCTTGCTTTGTTTTTGAAAGCAATATCTATGAAGCGGTCGCTGAAATAATAACAAAACTTATTGACCATAACGAGACAGGTATAAAGTACTGCTTTGT…
OM-RGC.v2.005026937__36-864	OM-RGC-v2	K03553	recA; recombination protein RecA	Bacteria	TATAGATGAGATGCGAAGTCTCATCAACAAGAAGGCAGGCATTCAAGTTGCTTTTGACCTATCAAAAGATAATCCAACAGATGTAACGGAGTGGATCCCAACCGGATCTCGCTGGTTAGATAGCATGATATGCAGAGGCCAACTAGCTGGGATCCCAACAGGAAAAATTGTTGAAATTGCCGGATTAGAGGGATCAGGCAAATCTTATATGGCTGCACAGATTGCTGCCAATGCTCAAAAAATGGGCATCGATGTTGTATATTTTGATGCAGAAGCTGCTATCTCCTCTGAATTTTTGGAGAGCGCTGGATGCAATATTCATAACTTATTGTATTTAAATCCACCAAGCGTTGAATATGTGCTAGAAACAATAGAAGAGCTTCTTGGGTCGCATGAAAA…
OM-RGC.v2.005026956__57-873	OM-RGC-v2	K03553	recA; recombination protein RecA	Bacteria	GGATGATCATTATAATTTTGAAGAGACAGTGGAATATAAGGTTTCTAGTGGATCGTTACAGCTAGATTTGTATTTGGCAGGTGGTTTTGGACCTGGGCTTCACCGTTTTACTGGCGTTAATGAGGGAGGAAAAACCTCAGAGTCATTACAGGTAATGAAGAACTTTCTGGGAAACCTTGATAAATCCAGAGGTCTATATATTAAAGCAGAGGGTAGGCTTGGACCTGAGGTTCAAGAAAGATCTGGGGTAAAATTCGTTTTCACGCCAGAAGAATGGGTTGATGGAACCTGTTTTGTTTTTGAAAGCAATATTTATGAAACAGCAATGGGACTTATTCGCCAACTCATTACTAACAATGATGATAAGATTAAATATTGTTTTATATTGGATTCAGTAGA…
OM-RGC.v2.005027780__39-846	OM-RGC-v2	K03553	recA; recombination protein RecA	Bacteria	CATTGTAAGCAATCAGATCAACAGTAAATATGGGGATATTATTGAGTCTGGCAGCAAAGTGCTGGCCAGCTTAGAAGAATTTGAGACTCTAGGCGTATCTCCAGCATTAGACATTGCTCTCGGTGGAGGATTGAGAGAGGGTAGCTGCGTGGTGATCACGGGCGACCCAAAGACTGGAAAAACGACTACCGCTCTCTATTTCGCAGCTAAAGCGCAAAGGGCCGGTAAAAAGGTGTACTACTTTAACACCGAGGGCCGCCTGACCAAGGAAAATTTCACAGGCATAAAAGACCTGAACATAGAAGAAATTAAAATCGTACAGGCAACCGATAATCAGCCAGTTGTCTCTGCTGAGAAGTTTTTAAATACTCTGGAGGCACATGTCAAGGGTACTCCAGA…
OM-RGC.v2.005029782__57-852	OM-RGC-v2	K03553	recA; recombination protein RecA	Bacteria	TAATTCCGTAGTTAGCAAGTATGGCGATGTAGTAAGTACTGGTACAGAAGTTTTAGATAGTATAAATAGTCTAGAAGTTGTTGGTGTATCTCCAGCATTAGACATTGCTTTAGGTGGCGGTCTAAGGGAAGGTTCTGTAGTTGTCATGACGGGTGATCCTAAGTCTGGTAAAACAACAACGGCGTTACATTTTGCTGCTAAATGTCAAGCAAAGGGCAAGCGTGTAATCTATCTTAATACAGAGGGTAGATTATCTAAACAAAACTTTGAAGGCATAAAGGGTTTAGACCCTGAAAATATTTTAATCATACAGTCTACAGACGATAAGATTTTATCAGCAGAAGAGTTCCTAAACATTACAGAGTATTACATTAATAATGATCCGGGGTGTTTAATTAT…
OM-RGC.v2.005029930__45-852	OM-RGC-v2	K03553	recA; recombination protein RecA	Bacteria	AGATGTTGTAAGTAATTCTGTGGTTAGTAAATATGGCGACGTTGTAAGTACTGGGACTGAAGTGTTAAAAACTATAAATCAATTAGAAGTTGTTAGCGTGTCTCCAGCATTAGACATTGCGCTGGGAGGTGGATTAAGAGAAGGTTCCGTAGTAGTAATGACAGGTGATCCTAAGTCTGGTAAAACAACAACTGCTTTACATTTCGCCGCTAAGTGCCAAGCTCAAGGCAAGAGAGTTATTTATCTCAACACAGAAGGTAGACTATCTAAGCAAAACTTTGATGGCATTAAAGGCTTAGATCCTGAAGGCATTCTTATTGTGCAATCCACAGACGACAAGATTCTTTCAGCAGAAGAATTCTTAAACATTACAGAGTATTATATTAATAATGATCCGGG…
OM-RGC.v2.005029948__42-849	OM-RGC-v2	K03553	recA; recombination protein RecA	Bacteria	TCAAACCCACAACCTGTTGTCAAAGAAATACGGTAAGATAATTCAGTCTGGGACAGAAGTTCTACAAAGTCTAGAGACATACAAGACAATAAGTCTTGCTCCAGCATTAGACATTGCTTTAGGTGGAGGAATCAGAGAGGGTCAATGCGTTGTGATGACTGGTGATCCTAAGACAGGAAAAACAACCACTGCGCTATACTTCGCCGCTAAAGCTCAAGCCGAAGGTAAGAAGGTATACTACTTAAATACCGAAGGTCGTTTAACAAAAGAGAACTTTCGCGGTATCAAGGGTTTGGACATTGATGCTATAACAGTAGTTCAGGCCACTGATGACACTCCTATAGTTTCTGCGGAAACATATCTTAATGTACTAGAACGACTCATCAAAGAAGAAGAAGA…
OM-RGC.v2.005030218__87-852	OM-RGC-v2	K03553	recA; recombination protein RecA	Bacteria	TCATTATAATTTTGAAAACACGACTTATTATGAAATAAGTCAAGGAAGTCTGCTTTTAGACTTGCATGTTGGAAAAATTACCCCTGGAGTTGTTCGACATGTTGGCGTCTCACGAGGAGGAAAAACCTCTCAAATGCTTGAAGATTTAAAACAATTCCTAAAAGCTATGCCAGATGGAAGAGGATTTTGGGTTCTTGCCGAAGGAAGGTTAAGCGAGAAGATTAAAAAACGCTCTGGATTGAATTTTGTTTATAATCCAGAAGACTGGATTGATGGCTCTGTATTTGTATTAGAGTCAAATGTTTATGAATTGGTTTTTGATACCATCAGAAAATTGTTGAAAAACAATCCGTTTAATAAGAAGTATTTTTTTGTTATTGACTCTACAAACGGTCTTAA…
OM-RGC.v2.005032252__27-822	OM-RGC-v2	K03553	recA; recombination protein RecA	Bacteria	TAATTTATCAAAGACTATTGATCAGATTACTAAAGATTTTGGTAAAGGATCAATAATGCGCTTAGGCGATAAAGACATAGAAAATAATACAGATTCGATACCTACCGGAATATTATCATTAGATATGGCTCTTGGCGTAGGTGGTATTCCAAAGGGAAGAATTACGGAAATTTTTGGCCCAGAATCTGCAGGTAAATCAACATTAGCACAAAATATTATTGCTGAAGCGCAAAAAGAAGGAGGTCTTGCTGCATATATAGATGTTGAACATGCATTAGATCCAGAATATGCAGCAGCATGTGGAATAAATACGTCAGAACTATTAATATCTCAACCGGACACAGGGGAACAAGCATTAGAAATTTGTGAAGCGCTAATTAAATCAAATACACTAGACTT…
OM-RGC.v2.005032939__51-852	OM-RGC-v2	K03553	recA; recombination protein RecA	Bacteria	AGTTAGCAATTCTATAGTCAGCAAATACGGAGATGTCGTAAGAAGCGGGACGGAAGTTCTAGAAGCTATTAATAGCTTACAAGTAGTAGGAGTGTCTCCCGCATTGGACATAGCCTTGGGTGGCGGTTTAAGGGAGGGTTCTGTTGTAGTGATGACCGGAGATCCTAAATCTGGAAAAACTACAACGGCCCTTCATTTTGCTTCTAAGTGTCAAGCTAAAAGTAAGAGGGTTATATATGTCAATACTGAAGGTAGACTATCACGCCAAAACTTTGATGGCATTAAAGGTTTACAATCTGACAATATACTTGTAGTAGAATCGACAGATGACAAAATTCTATCAGCAGAAGACTTTTTAAACATCATCGAATACTACATAAATAATGATCCGGGTTGTCT…
OM-RGC.v2.005032941__57-852	OM-RGC-v2	K03553	recA; recombination protein RecA	Bacteria	TAACTCTGTCGTAAGTAAATACGGCGATGTAGTCAGCACTGGCACTGAAGTCCTAGAAAATATTAATCAGCTAGAAGTAATTGGTGTGTCTCCAGCTTTGGACATTGCTCTTGGCGGTGGATTACGAGAAGGTTCTGTGGTTGTAATGACGGGTGATCCTAAGTCTGGTAAAACAACAACCGCTTTACATTTTGCCGCCAAGTGCCAAGCTCAGGGAAAGCGTGTTATCTATTTAAACACAGAGGGCAGACTATCCAAGCAAAACTTCGATGGTATCAAAGGCTTAGATCCTGAAGGTATTCTTATTGTACAATCTACAGATGATAAAATTTTATCAGCAGAAGAATTCTTAAACATTACAGAGTATTATATTAACAACGATCCGGGTTGTTTAATTAT…
OM-RGC.v2.005032961__48-852	OM-RGC-v2	K03553	recA; recombination protein RecA	Bacteria	TGTTGTTAGCAATTCTGTCGTTAGTAAGTATGGCGATGTTGTTAGTACTGGCACGGAGGTGTTAGAAAATATCAACAGCTTAGAAGTTATTGGTGTATCTCCAGCATTAGATATTGCACTTGGAGGTGGACTCAGAGAAGGTTCTGTAGTAGTAATGACAGGAGATCCCAAGTCTGGTAAAACAACTACTGCTTTGCACTTCGCAGCAAAATGCCAAGCTCAAGGAAAACGTGTAATCTATCTAAACACAGAGGGTAGACTATCGAAACAAAACTTTGATGGCATCAAAGGTCTAGATCCTGAAGGCATTCTTATTGTGCAGTCTACCGATGATAAGATTTTATCAGCAGAAGAGTTTTTAAATATTACAGAATATTATATTAATAATGATCCGGGATG…
OM-RGC.v2.005033101__57-852	OM-RGC-v2	K03553	recA; recombination protein RecA	Bacteria	TAATTCTGTTGTTGGTAAATATGGTGACGTTGTAAGCACTGGGACTGAAGTGCTAGAAAATATAAACCAGTTAGAAGTTGTTGGCATATCACCAGCATTAGATATTGCACTTGGGGGTGGCTTGCGTGAGGGATCTGTAGTTGTCATGACAGGAGATCCTAAGTCTGGTAAAACGACTACGGCTTTGCATTTTGCTGCTAAGTGTCAAGCTAAGGGTAAGCGTGTTATTTATCTAAACACAGAAGGTAGACTATCGAAACAAAACTTTGATGGCATCAAAGGTCTAGATCCTGAAGGTATCTTAATTGTACAATCTACGGATGATAAGATCCTATCGGCAGAAGATTTTTTAAATATTGTAGAATACTATATTAATAATGATCCGGGCGCTTTAATAAT…
OM-RGC.v2.005033113__60-852	OM-RGC-v2	K03553	recA; recombination protein RecA	Bacteria	CTCAGTTGTGAGCAAGTATGGAGACGTTGTTAGTACAGGCACTGAAGTATTAGAAAGCATTAATAACTTAGAAGTAATTGGTGTATCTCCAGCACTGGATATCGCTCTTGGTGGTGGTTTAAGAGAGGGTTCTGTAGTTGTAATGACAGGTGATCCAAAGTCTGGTAAAACTACTACAGCTTTACACTTTGCTGCTAAGTGTCAAGCTAAGAACAAGCGTGTGATATATCTAAATACAGAAGGTAGACTATCTAAACAAAACTTTGAAGGCATAAAGGGTTTAGATCCTGAAAATATTTTAATAATACAGTCTACAGACGATAAGATTTTATCAGCAGAAGAGTTCTTAAACATTACAGAGTATTACATTAATAATGATCCGGGCTGTTTGATTATTGC…
OM-RGC.v2.005034103__54-879	OM-RGC-v2	K03553	recA; recombination protein RecA	Bacteria	CTCTATGGATGAGATGCGCCGGATTATCAACAAGAAGGCTGGGCGCGATGTGGCTCACAGTCTAGCGGAAGATAATCCGACAGAGGTAAAGGAGTGGATTCCAACTGGCTCGCGCTGGTTGGACTCTATAATCTGCAAGGGAAAGCTTGCAGGGATTCCTGTAGGGAAGATTGTAGAGATTGCAGGCTTAGAAGCTACCGGCAAGTCTTATATGGCAACGCAGATCGCTGCGAATGCTCAAAAGATGGGGCTTGACGTTGTATACTTCGATTCCGAGTCTGCAATTGATCCTTCGTTCCTTGAGAGAGCTGGATGCGATCTAGACCGTCTGATGTATATTCAGGCAGAGAGCGTTGAGTTTGTGTTGGAAACAGTAGAGGAGCTTTTAGCAACTGGCAA…
OM-RGC.v2.005034159__33-831	OM-RGC-v2	K03553	recA; recombination protein RecA	Bacteria	ACAGTTTCTTAAATCTAACAAGGAGTATCACTACAACCTAGAGCCTTCTGCGGAAGAGTATATTGTTTCGAGCGGCTCGATGATTCTAGATTCTTACTTAGGAGGAGGGCTTGGAAGTGGTGTGCATCGTTTTACAGGCGCGAACGAAGGAGGCAAAACAAACGAGGCTCTAAATGTCATGCTTCACATGCTTAAAACCGTAGAGAGCAGCAAGGGGGTGTATATTAAAGCAGAAGGGCGCTTGTCGAAGGATATTCAAAAAAGGTCAGGATTAAAATTTGTTTCGGACGCAGAAGAATGGGTGGCTGGAACTTGTTTGGTTTTCGAGTGCAATGTTTTTGATGTAGTTTTTGATTTTTTAAGAGGTCTTTTGAGAAATAACCCTGACAGAGAAAAATT…
OM-RGC.v2.005034983__57-870	OM-RGC-v2	K03553	recA; recombination protein RecA	Bacteria	GGACGATCACTATAATTTCGAAGAGACTATAGAATATAAGATTTCCAGCGGTTCTTTGCAGTTTGACTTGTATATGGCTGGGGGTTTTGGACCTGGACTACACCGTTTTACAGGGGTTAATGAGGGAGGTAAAACCTCTGAGGCATTACAGGTAATGAAGAGTTTTCTCGGAACTCTCGACAAATCTAGAGGCGTTTATATTAAAGCCGAAGGAAGATTGGGGCCTGAAGTAAAGGAGAGGGCTGGAGTCAAATTTGTTTTCTCCCCTGAAGAGTGGGTGGATGGAACTTGTTTTGTTTTCGAGAGTAACATTTATGAAACTGCCATGGGTCTTATCAGACAGCTTATTACAAACAATGATGATAAAATCAAATATTGTTTCATATTAGATTCAGTTGA…
OM-RGC.v2.005036271__48-735	OM-RGC-v2	K03553	recA; recombination protein RecA	Bacteria	AAAGGAAGATCATTACAACTTTGAAGAGGCTGTTGATTATAAAGCCTCAAGCGGCTCCCTGCAGCTTGATTTAATGCTCAATGGCGGCTTCGGTCCTGGCCTTCATCGTTTCGTTGGAATGAACGAGGGCGGAAAAACATCAGCCTCATTGGAGGTGATGAAAAATATGCTAAACGATATTCCAGGATCTAAAGGGTTTTATATCAAAGCTGAAGGTCGGCTTTCAAATGAAATGATGAAAAGATCTGGCGTTAGATTTGTTTTTTCAGCTAAAGAGTGGGTAGAAGGAACTTGTTTCGTTTTTGAGAGTAATATTTATGAGGTTGTAGTTGATGCAATGCATACTTTGGTTGAGAAAAATGAAGATAAATACAAATATTGTTTCATCCTAGACTCAGT…
OM-RGC.v2.005036501__66-849	OM-RGC-v2	K03553	recA; recombination protein RecA	Bacteria	AGCACTCGACCGGGCACTCGCCCAGATCGACCAAGCGTTCGGCAAGGGCTCGATCATGCGTCTCGACGAAGACGCGTACAACAACATCCCAGGCATCTCGACCGGCGCCCTCTCGCTGGACCTCGCCCTCGGTGGCAAGGGTATCCCACGCGGACGCATCGTTGAGATCTTTGGCCCAGAATCATCCGGTAAGACCACCCTCGCCCTGACGGTGCTCGCCCACGCCCAGAAAGCCAACGGCGTGGCCGCATTCATCGACGCCGAGCACGCGCTCGATCCGTCATGGGCACGCAAGATCGGGGTCAACATCGACGATATGCTCGTCTCCCAGCCAGACACGGGCGAGCAAGCGCTCGAGATCTGCGAGCTCCTCGTCCGATCGAACGCGGTCGATGTGAT…
OM-RGC.v2.005036814__30-864	OM-RGC-v2	K03553	recA; recombination protein RecA	Bacteria	TTCAATTTCTGATATGCGTAAGCTTATTAACAAGAAAGCTGGCATGAACATCGCCCACAATCTAAACGAAGATAGTCCAACGATTGTAAAAGATTGGATCCCTACCGGCTCCCGGTGGCTTGATTCAATTATTTGTCGTGGGAAGCTGGCAGGGATTCCAGTTGGAAAGATTGTAGAAATTGCAGGGCTTGAATCTACAGGTAAATCATATATGGCAGCACAAATTGCTGCGAACGCACAAAAAAAGGGCATGGTTGTAGTTATTTTCGATTCAGAATCTGCTATTGATCCAAAGTTTTTAGAAAAAACCGGTTGTAATGTTGAGGATCTGATTTATGTCCAAGCAACCTCTGTGGAACTTGTTTTAGAAACAATTGAAGAGTTGCTTGATTCTGGTGA…
OM-RGC.v2.005036834__24-861	OM-RGC-v2	K03553	recA; recombination protein RecA	Bacteria	ATTATCGGCGATACTAGCTGATAATTTAAACAAAAAATTTAAAGGCAATAAAGTAGCTTACTTTTTAGATGGCTCCGAGCAGACACCCACTGATTTAACAGAGTGGGTGTCCACTGGAGACGATATGTTAGACTTGGCGATATCCAATAGACCACATGGTGGGTTTCCTGTTGGTAGAATCGTAGAAGTAACTGGCTTAGAAGCAAGTGGTAAGTCTTTATTAGCAGCACATACACTAGCTAATACACAAAAGAAAGGTGGGTTGGCAGTTTACATAGACACTGAAAATGCAATAAATAAAGAATTTTTAGAAGCATTGGGTGTTAATACTACAAATTTACTATACATTCCGATGGAAACTGTGGAAGATATCTTTGAAGCAATGGACACTATAATAGA…
OM-RGC.v2.005037149__60-873	OM-RGC-v2	K03553	recA; recombination protein RecA	Bacteria	GTTCGTTGACGGGCTCATCTCTGATTTAAATAAACAGTTGGGAGAGGTTGCATATTCTTTAGAAGGAGGTAATGCACCCACTGAAGTTACAAGTTATATTTCCTCAGGCTCCGTAGTTTTAGATTCAATAATTTCAAACAAAGTAGACGGCGGTTTTCCTGTCGGCAGAATTAGTGAAATTGTAGGTGAGGAGGCGACCGGAAAGTCATTAATAGCTCTTCATGCGCTAAAAAATACTCAAAAAAGAGGCGGTGTAGGAATCCTAATTGATACTGAAAATGCAACTTCGGTAGAATTGTTGAAAAAGATTGGAGTTGACACACGTAACTTAATGTATCTTCAATTAGGCACAGTTGAAGAAGTTTTTAACGCCATGGAACAAATCATTAAGAAAATTCG…
OM-RGC.v2.005037270__39-864	OM-RGC-v2	K03553	recA; recombination protein RecA	Bacteria	AATGGACGAAATGCGTGGTTTAATTAATAAACAGGCGGGTTGCGAAGTTGCGTTTAATTTAAATGAGGACAACCCCACAGAAGTTGATGAATGGATACCAACAGGATCAAGGTGGCTAGACTCTATTATTTGTAGGGGCAAACTGGCCGGCATTCCGGTTGGCAAAGTAGTAGAAATTGCAGGCTTGGAGGCCACAGGAAAGTCTTATATGGCAGCACAGGTGGCTGCAAACGCACAGAAAATGGGGATTGATGTATTTTATTTTGATTCGGAATCCGCAATTGACCCAACCTTTTTAGTTCGGTCTGGCTGCGATTTAGACAATATGATGTATGTTCAAGCATCTTCTGTGGAATTCGTGCTAGAAACTATAGAGATGTTGCTGTCATCTAACGATAA…
OM-RGC.v2.005037279__36-864	OM-RGC-v2	K03553	recA; recombination protein RecA	Bacteria	CATCGGCGAGATGAGAAACCTTATCAACAAAAAAGCAGGTATGGAGGTCGCTTTCGACCTGACAAAAGACAATCCTACTCAGGTTAAAGAGTGGATCCCTACAGGATCCAGATGGCTTGACAGTATTATTTGCCGCGGCCAGCTAGCCGGAATTCCATCTGGAAAAATTATCGAGATCGCAGGTCTTGAAGGTTCTGGCAAGTCTTATATGGCAGCACAAATTGCCGGCAACGCTCAGAGAATGGGAATTGATGTTGTTTATTTTGATTCCGAGTCGGCAATTGATCCTGACTTCTTGGCTAATGCAGGCTGCGACATCGATAATATATTATACCTTCAGCCATCTAGTGTTGAATATGTCCTAGAGACAATTGAAGAACTTCTTGGGTCCAATGAAAA…
OM-RGC.v2.005038919__42-879	OM-RGC-v2	K03553	recA; recombination protein RecA	Bacteria	TGATATTTCTGCAATGAAGAAGTTCGTCAATAAAAAAGTCGGACTGGAAGTGGCACATGATCTTCGGAAGGATAATCCAACCGAAGTAAGACAGTGGATTCCAACAGGCTCTCGCTGGCTTGACTCTATTACATGTAGAGGAAAGTATGCGGGTATCCCCGTTGGAAAAATCACAGAGATAGCAGGCTTGCCTAGCGCAGGCAAATCATTTATGGCATTGCAAATAGCAGCCCAAGCACAAAAGATGAATATCTTTGTGGTATACTTTGATGCCGAAAGCGCTATTGACCCAATGTTTCTCACTAACTCTGGGGTAGATATAAATGAGAACTTTCTTTATGTTCAAGCTGTATCGGTTGAGAAGACATTGGAAACCATCGTTGATATGATGAGCGAGTG…
OM-RGC.v2.005039144__57-771	OM-RGC-v2	K03553	recA; recombination protein RecA	Bacteria	TCATTACAACTTTGAAGAAGCTGTTGATTACAAGGTGTCAAGCGGCTCCTTACAACTGGACTTGATGCTTAATGGTGGATTTAGTCCTGGCCTTCATAGGTTTGTTGGCATGAATGAAGGTGGTAAAACATCAGCCTCACTAGAGGTGATGAAAAACATGCTAAACGACACCCCAGGATCTAAAGGGTTTTATATCAAAGCTGAAGGTCGGCTTTCCAACGAAATGATGAAAAGATCTGGTGTAAGATTTGTTTTTTCAGCTAAAGAGTGGGTGGAAGGAACTTGTTTCGTTTTTGAAAGCAATATTTATGAGGTCGTAGTTGATGCAATGCATACTTTGGTTGAGAAAAACGAAGACAAATTCAAATACTGCTTCATCCTAGACTCAGTTGATGGATT…
OM-RGC.v2.005040948__48-744	OM-RGC-v2	K03553	recA; recombination protein RecA	Bacteria	AAAAGGACAGCATTACAACTTCGAGGAAACGATTGACTACAAGGCGTCTAGCGGCTCCCTACAGCTTGATTTAAACCTAAATGGCGGCCTTGGGCCAGGCCTGCATAGATTCGTGGGAATGAATGAAGGTGGTAAAACTTCAGCAGCTCTCGAGGTTATGAAGAATATGCTTAATACGCAAAAGCAGGGCAAAGGTTTCTACATTAAGGCGGAAGGTCGTCTTTCAAGTGAAATGGTGGCTCGCTCTGGCGTCAAGTTTGTATATAATGCGAAAGACTGGGTTAACGGAACCTGCTTCGTTTTTGAAAGTAATATTTATGAGGTTGTTGTCGACGCCATCAAAACTTTGGTTGATCAAAATGAAGATAAGCAACGCTACTGCTTTATATTAGATTCGGT…
OM-RGC.v2.005041324__24-864	OM-RGC-v2	K03553	recA; recombination protein RecA	Bacteria	GCCGGAAACCACAGATCAAATTTCTAAATTCCTAAACGACAAGGACAACCAGAAATATCACTACAATTTTCACGAATCAAAAGAATATAAAATACCTAGCGGAAGCTTGAATCTAGACATGGCCCTAGGTGGAGGTTTACCGTCTGGAGCTCATAGGTTTACAGGCATTAACGAAGGAGGGAAAACTAGTTGTGCCTTATCCTTTGCGAGAAACTTTCAGAAGCACTTCAAGAAAGAAGGAATGATTATATATATCAAGAGCGAGGGAAGGCTAAGCCCTGAAATCCTAGAGAGGGCGGGAGTGGACCTTTCTCCAGACAAATTTTTTATTTTTGATTGTAATATTTTTGAAAAAGTTTTTGAGCTTGTAAGAGAGCTTGTATTTGAAAACGAACAGGA…
OM-RGC.v2.005041471__45-738	OM-RGC-v2	K03553	recA; recombination protein RecA	Bacteria	CAAAAAAGGAAAACATTATAACTTCGAGGAAACAATTGACTACAAGGCATCCAGTGGGTCTCTTCAACTCGACTTAAACCTAAGCGGCGGCTTCGGACCAGGATTACACAGGTTTGTGGGCATGAATGAGGGCGGCAAAACTTCAGCAGCTCTCGAGGTCATGAAAAATATGTTAAACACACAGGAACAAGGCAAGGGCTTCTACATTAAGGCGGAAGGTCGCCTTTCAAATGAGATGGTTGCTCGTTCTGGCGTCAAGTTTGTGTATGATGCAAAAGACTGGGTTACAGGCACCTGCTTCGTTTTTGAAAGCAATATTTATGAGGTTGTAGTTGATGCGATTAAGACCTTAGTCGATCAAAACGAAGATAAGCATCGCTACTGCTTTATATTAGACTC…
OM-RGC.v2.005042094__30-867	OM-RGC-v2	K03553	recA; recombination protein RecA	Bacteria	AACTACAGATCAAATTTCCAAATTCTTAAATGACAAGGATAACCAGAAATACCACTATAACTTCCACGAATCAGAAGAGTACAAAATACCTAGCGGAAGCCTAAATCTAGACATGGCCCTAGGCGGGGGCCTGCCATCTGGAGCTCATAGGTTTACGGGGATCAACGAAGGGGGGAAAACCAGTTGTGCCTTATCCTTTGCTAAAAACTTTCAGAAGCATTTTGAGAAAGAAGGTATGATTATATATATCAAGAGCGAGGGAAGGTTGAGTCCTGAAATGCTAGAGAGAGCGGGGGTAGACCTTTCTCCAGAAAAATTCTTTATATTTGATTGTAATATTTTTGAAAAAGTGTTCGAACTCGTTAGAGAACTTGTGTTTGAAAATGAGCAAGATAAGAA…
OM-RGC.v2.005043392__45-753	OM-RGC-v2	K03553	recA; recombination protein RecA	Bacteria	CAAAAAAGGACATCATTATAACTTTGAAGAATCAGTTGATTACAAAGCGTCAAGCGGTTCTCTTCAGCTTGATTTAAACCTAAATGGCGGTTTTGGGCCAGGACTACATAGATTTGTTGGCATGAATGAGGGCGGTAAGACCTCTGCAGCTTTAGAGGTAATGAAAAACATGCTAAATACTCAAAAAGATGCAAAAGGCTTCTATATTAAGGCTGAGGGTCGTTTATCTAATGAAATGGTAGCTCGTTCTGGTGTTAAATTTGTATATGACGCAAAAGAATGGGTTGCAGGCACTTGTTTTGTATTTGAGAGTAATATTTATGAGGTAGTTGTTGATGCAATCAAGACCTTAGTTGAACAAAATGAAGATAAATACAAGTATTGTTTTATACTAGATTC…
OM-RGC.v2.005044570__60-750	OM-RGC-v2	K03553	recA; recombination protein RecA	Bacteria	TTACAATTTCGAAGATTCAATTGACTATAAGGCGTCCAGTGGTTCGCTTCAACTGGATCTGACCTTAAATGGTGGTTTTGGCCCAGGTCTTCACCGTTTTGTTGGAATGAATGAAGGCGGCAAAACATCAGCTTCTCTCGAAGTGATGAAGAATATGCTTAATGACATTCCAGGTTCTAAAGGTTTTTACATTAAGGCTGAAGGGCGTTTATCCAAAGAAATGCAGCTTCGATCTGGCGTTAAGTTTGTGTTCAACCCCAAGGACTGGGTAGAAGGAACATGTTTTGTTTTCGAAAGCAATATCTACGAAACTGTGGTAGACGCTATTCATACTCTTGTAGAAAAGAATGAAGATAAATACAAGTATTGCTTCCTCCTTGATTCTGTTGATGGTCTTAT…
OM-RGC.v2.005045432__51-840	OM-RGC-v2	K03553	recA; recombination protein RecA	Bacteria	CGTGTTCTCCACTTACGGCGATGTCGTAAGACCGGGAACTGAGGTTCTGGAAAACCTTAACAGTCTTTCAGTGCTAAGCGTGTCACCAGCCCTTGACTTAGCTTTAGGTGGAGGCATCAGAGAAGGTAGTTGCGTAGTGATGTCTGGCGACCCCAAGACGGGAAAGACAACAACAGCCTTGCACTTTGCAGGAAAATGTCAGCAGGAAGGCAAAAAGGTTATCTACGTAAATACAGAAGGTCGCCTAGCAGTTCAGAATTTTGAGGGGATAGAAAGCCTGAACAAGGATGATATTATAGTCGTTGAGTCAACAGACGATAGAGTTCTCTCAGCGGAAGACTTCTTAAACATCATTGAGATGTACATAAACAATGACCCAGAGTGTGTTATCATCGTTGA…
OM-RGC.v2.005045460__66-855	OM-RGC-v2	K03553	recA; recombination protein RecA	Bacteria	GGCCATCGGCCTGGCCCTCGACCAGATTGAGCGGCAGTTCGGCAAGGGGTCGATCATGCGCCTGGGCGAGTCGACGGGGATGGATGTCGACGTGATCCCCACCGGTGCGATTTCGCTCGATGCGGCACTGGGCGTTGGCGGCGTGCCCAGAGGGCGGGTGGTCGAGCTTTTTGGTCCCGAAGCGGCGGGCAAGACCATGTGTGCGCTGCACATCGTCTCCGAGGCGCAGCGCATCGGCGGCGTCGCGGCCTTTATCGACGCCGAGCACGCCCTCGATGTCAGCTTCGCCCGCAAGCTGGGCGTCGATATCGACAATCTCCTCGTCTCGCAGCCCGATTCGGGCGAGGAGGCGCTGGAGATCACCGACACTCTGGTGCGCAGCGGTGCCATCGATATCAT…
OM-RGC.v2.005045603__57-843	OM-RGC-v2	K03553	recA; recombination protein RecA	Bacteria	AGCCTTAGATATTGCATTTTCGCAAATTAACCAACAATTTGGGAAAGGGTCGATCATGCGATTGGGCGAAGGCCCGGCGTTAGAAAGAATTCCTACTATCAGTACTGGTTCCGTTTCATTAGATTCTGCGTTGGGTACAGGTGGTGTCCCTAGAGGTAGAATTGTTGAAATTTATGGTCCAGAGTCATCTGGAAAGACGACAATAGCGTTGCAAATAATTGCGGAAGTTCAAGAACGAGGTGGTACTGCTGCTTTTATAGATGCTGAACATGCCTTAGACCCTGTTTATGCGAAAGCTCTTGGTGTACATACTGATGGTTTGATTCTTTCTCAACCAGATACAGGAGAGCAGGCACTCGAAATAGCTGAAATTTTGACTAGTAGCGGTTCTCTAGATGT…
OM-RGC.v2.005045910__42-846	OM-RGC-v2	K03553	recA; recombination protein RecA	Bacteria	TGTAAGTAATCAAGTCATTGCTAAATATGGTGATATTGTAGAGCAAGGAACTAAAGTTTTATCAGATCTACAGACTTTTAAAACAATAGGAATTTCACCAGCACTAGACTTGGCGCTTGGTGGAGGTCTTAGAGAGGGTAGTGTAGTCGTAATGACTGGAGACCCAAAGACCGGCAAGACAACTACATCTCTTTACTTTGCTGCAAAAGCTCAACTTGCTGGCAAAAATGTTGTTTATTTTAATACAGAAGGTAGGCTAACTAAAGAAAACTTCACTGGCATAAAAGGTCTTGATGCAGATAAAATCAAAATTATTCAGGCTACTGACAACAAACCTGTCGTTTCTGCTGAAGAGTTCTTAAATTCCCTAGAGCTATATGTTAAAAACCAACCAGACTT…
OM-RGC.v2.005046406__39-846	OM-RGC-v2	K03553	recA; recombination protein RecA	Bacteria	TCAAATAACCTCCCTTCTCTCAAAAAAATATGGCAAAATTATCCAGTCTGGAACTGAAGTTTTGCATAGTCTGGAGACCTATAGAACTATCAGCCTTGCTCCGGCTTTAGATATCGCTCTAGGGGGAGGTATTAGAGAGGGTCAATGTGTCGTAATGACAGGTGACCCCAAGACAGGTAAAACAACTACGGCTCTATACTTTGCGTCTAAAGCTCAGGCCGAAGGAAAAAAGGTATATTACCTAAACACAGAGGGGCGGCTAACAAAAGAGAATTTCCGTGGGATCAAAGGGTTAGACATTGATGCTATAACCATTGTTCAAGCAACAGATGACACACCTGTAGTTTCCGCTGAAACATACCTCAATGTATTAGAACGATTAATCAAAGAGGAAGAAGA…
OM-RGC.v2.005046548__36-846	OM-RGC-v2	K03553	recA; recombination protein RecA	Bacteria	AGATCCAGTGATTGCTGGTCTATCTAAAAAATACGGTAACATCATCGAGTCGGGAACTAAGGTATTGGAGTCCCTAGAGAACTACGACACTATCAGTGTTAGCCCCGTGCTAGATCTGGCTCTCGGTGGAGGACTACGCGAAGGACAGTGCGTGGTAATGACTGGTGATCCAAAGACAGGCAAAACTACAACAGCGCTGTACGCTGCGGCTAAGGCGCAGGCCAGAGGAAAAAAAGTATACTATTTAAATACCGAAGGCAGGCTGACAAAAGAAAACTTTCGTGGGATTAAAGGTTTAGATATTGATGCTATACAGATTGTACAAGCAACCGATGACACCCCCATAGTCTCCGCTGAGACGTATCTTAATGTACTAGAGAGATTAATCAAAGAAGAACC…
OM-RGC.v2.005047090__36-861	OM-RGC-v2	K03553	recA; recombination protein RecA	Bacteria	GATAACCGATCTACGTTCCCTTATTAATAAGGCTTCCGGCATGGAAGTCGCATACAACCTCAACGAGGAGAATCCAACCGCGGTGAAGGAGTGGATTCCCACGGGATCTCGCTGGCTCGATAGCATTATCTGCCGAGGGCACCTCGCCGGCATTCCGGTGGGTAAGATATCAGAGATCGCAGGCCTAGAATCGACAGGCAAGTCTTTTATGGCAGCACAGATTGCCGGCAATGCTCAGCGAATGGGAATGAATGTGATCTACATGGACGCCGAGTCGGCAATCGATCCGACCTTCTTGGAGCGCGCAGGCTGCGACTTGGAGACTCTTATTTATGTACAGGTTCAGTCAGTTGAGCAAGTACTTGAAACTATTGAACAAATCCTCAATAGCGGATCGGA…
OM-RGC.v2.005048058__39-846	OM-RGC-v2	K03553	recA; recombination protein RecA	Bacteria	TCCAACCGTTGCAACACTTTGTAAGAAGTATGGGAATGTAATTGAGTCTGGAACAAAGGTTCTTGAGTCCTTAGAGACGTATGATACTATTAGCGTCAGTCCTGCCTTGGATATGGCACTAGGTGGTGGATTGCGAGAAGGTCAAGTAGTAGTTATGACCGGTGATCCTAAAACCGGTAAAACAACAACTGCACTTTACGCCGCCGCTAAAGCACAAGCCAAAGGCAAGAAGGTATACTATCTTAACACCGAAGGTCGCTTGACCAAGCAGAACTTTCGTGGCATCAAAGGTTTAGATGTTGATGCTATTCAAATTGTCCAAGCTACGGACGATACACCTGTCGTATCGGCAGAGACATATCTCAATATTATGGAGCGACTTCTTAAAGAAGAAGAAAA…
OM-RGC.v2.005048210__48-870	OM-RGC-v2	K03553	recA; recombination protein RecA	Bacteria	AGAAATGCGTTCGCTGATCAACAAAAGCGCAGGAATGAACGTGGCAATGGATTTGAGAGAAGAAAATCCAACAGAAGTTAAGCGATGGATCCCCACTGGCTCACGATGGTTGGATTCGATTATCTGTAGGGGTAGATTAGCAGGAATTCCGCTTGGCAAAATTGTGGAGATTGCTGGTCTAGAATCAACAGGAAAATCTTATATGGCCGCACAGATTGCCGCTAATGCGCAGAAAATGGGTGTTGATGTAGTCTATTTCGATTCTGAATCAGCGATTGATCCTGCTTTTTTAGAGCGAGCTGGTTGCAACTTGGAGAACCTATATTATGTACAAGCTGTTAGTGTAGAGATGGTTTTGGAAACTATTGAAAATCTCATGGGCAGTAACCAAAATAGCAT…
OM-RGC.v2.005049273__33-864	OM-RGC-v2	K03553	recA; recombination protein RecA	Bacteria	GAATATGTCAGAGATGAAAAATCTGATTAACAAGAAAGTTGGCATGAACCTTGCACACGATCTAAGAGATGAAAACCCAACAGAGGTAAAAGAATGGATCCCAACTGGATCAAGATGGCTTGATTCTGTAATCTGTAGAGGTAAGTTAGCTGGTATTCCTGTCGGCAAGATAGTAGAAATCGCTGGTCTTGAAAGCACAGGGAAGTCATATATGGCTGCACAGATAGCAGCGAATGCTCTCAAAAGAGATATTGATGTTATTTATTTTGATTCAGAGTCTGCTATTGATCCTTCTTTCTTGGAAAGTGCAGGCTGCGATCTTGATCGTGTATTGTATGTGCAAGCTCAATCTGTTGAATTTGTCTTGGAGACAATAGAAGAGCTGCTGGGCTCTAATGA…
OM-RGC.v2.005049277__39-846	OM-RGC-v2	K03553	recA; recombination protein RecA	Bacteria	TCCTACGGTCGCGACACTATGTAAGAAGTATGGAAATGTAATTGAGTCTGGAACAAAAGTACTAGAGTCATTGGAAACCTATGAAACTATCAGTGTAAGCCCTGCATTAGATATGGCACTGGGTGGTGGATTACGTGAAGGTCAAGTGGTTGTTATGACTGGCGATCCCAAGACGGGAAAGACGACAACAGCACTTTACGCCGCCGCAAAAGCACAGGCTAAAGGGAAGAAGGTGTACTATCTAAATACCGAAGGTCGTCTAACCAAGCAAAACTTTCGTGGCATAAAAGGTCTTGATGTTGATGCAATTCAAATTGTTCAAGCTACAGATGATACACCTATCGTATCTGCTGAGACATATCTTAATATTATGGAGCGACTTCTTAAAGAAGAAGAGAA…
OM-RGC.v2.005055427__60-864	OM-RGC-v2	K03553	recA; recombination protein RecA	Bacteria	GGACCACTTCAACTATGAAAAAGAGAACGAGTATAAAGTTTCTAGCGGGTCTCTTCAATTTGACATGTGTTTGGGGGGAGGCTTCGGACCTGGGCTACACCGTTTCATAGGGGTAAACGAAGGAGGCAAAACATCAGAGTCCCTACAGGTTATGAAAAATTTTTTGGGGACGATCCCAAAATCACAGGGTCTGTATATCAAAGCGGAAGGTCGGTTAGGCCCAGAACTTCAAAAACGCTCTGGCCTCAAGCTTGTGTTCTCTTCCGAAGAGTGGGTGGAAGGCACTTGTTTTGTTTTCGAAACTAACATTTACGAAACAGCGATGACGTTAATCCGTCAGCTCATGGTGGAGAACAAGGAGATTAAATATTGTTTTGTCGTGGACTCCATAGATGGGCT…
OM-RGC.v2.005058343__42-873	OM-RGC-v2	K03553	recA; recombination protein RecA	Bacteria	TTTAAATTCAATGAAGTCTCTTCTAAATAAGACCACGGGTTTGAACGTAGCCCACAGTCTACAAGAAGATAATCCAACGCAAGTAAAGGACTGGATCCCAACCGGTTCTCGTTGGCTGGATTCAATTATCTGTAAAGGCAAAATGGGAGGTATCCCTGTCGGGAAGGTTACTGAGATCGCTGGTCTTTCAGCATCTGGTAAATCTTTCATGGCAACTCAAATTGCAGCCAATGCTCAGAAGAAAGGAATGCAAGTTGTATACTTTGACGCTGAGTCAGCAATCGATCCTGACTTTCTTACGAGAGCAGGTGTTGATATTGGCGAGTTGCTCTACGTTCAGGCAGTATCGGTAGAGAAAACTCTACATCAGATCGAGACCCTAATGACAAATTATCCTGA…
OM-RGC.v2.005060171__27-822	OM-RGC-v2	K03553	recA; recombination protein RecA	Bacteria	AAATTTATCAAAGACTATTGATCAGATTACTAAAGATTTTGGTAAGGGTTCAATAATGCGCTTGGGTGATAAGGACATAGAAAATAATACAGATGCCATACCTACTGGAATATTATCTTTGGATATGGCGCTTGGAGTTGGTGGTATTCCAAAAGGAAGAATCACAGAAATTTTTGGTCCAGAATCTGCAGGTAAGTCAACATTAGCTCAAAATATAATTGCTGAGGCTCAAAAAGAAGGTGGCCTTGCAGCATATATCGATGTTGAGCATGCACTTGATCCAGAATATGCAGCTGATTGCGGCATCAATACATCAGAGCTCTTAATCTCTCAGCCAGACACAGGAGAGCAGGCATTAGAAATTTGTGAAGCACTCATTAAATCAAATACATTAGATCT…
OM-RGC.v2.005060924__48-834	OM-RGC-v2	K03553	recA; recombination protein RecA	Bacteria	GGCTCTCACGACGGCCCTCACCCAGATCGAACGTGCCCACGGGAAGGGCGCCATCATGTGGATGGGCGGTGATGGCATGAGGGTGGAAATCGAATCGATCTCCAGCGGGGCTGTCAATCTCGACGCGGCCATTGGCATCGGTGGTATCCCGAGAGGGAGGATCACCGAGATCTACGGCCCGGAATCGAGTGGTAAGACGACCCTTTGCCTTCATGTCATCGCCAATGCCCAGCGGGCGGGTGGGATCGCTGCGTTCATCGATGCCGAGCACGCCTTGGATGTGACGTACTCCCGTAAGCTCGGCGTGGACGTAGACAACCTGCTCGTGTCCCAGCCCGATACGGGGGAGCAGGCCTTGGAGATTGCCGAGGTCCTGATCCGCAGTAACGCGATCGACGT…
OM-RGC.v2.005061555__57-843	OM-RGC-v2	K03553	recA; recombination protein RecA	Bacteria	AGCATTAGATATTGCATTTTCGCAAATTAACCAACAATTTGGGAAAGGGTCGATCATGCGATTGGGTGAAGGCCCAGCGTTAGAACGAATTCCTACTATCAGTACTGGTTCCGTTTCATTAGATTTTGCATTGGGTACAGGTGGTGTGCCTAGAGGTAGAATCGTTGAAATCTATGGTCCAGAGTCATCCGGAAAAACGACAATAGCGCTACAAATAATTGCGGAAGTTCAAGAACGAGGCGGCACTGCTGCGTTTATAGATGCTGAACATGCTTTAGATCCTGTTTATGCGAAAGCCCTAGGTGTACATACTGATGGTTTGATTCTTTCCCAACCAGATACAGGAGAGCAGGCACTCGAGATAGCTGAAATTTTGACTAGTAGTGGTTCTCTAGATGT…
OM-RGC.v2.005062104__33-855	OM-RGC-v2	K03553	recA; recombination protein RecA	Bacteria	ATCCATGGAAGAAATGAGAAAACTTGTTAATAAAAAGGCAGGAATGAATGTAGCTTTTGACCTTAAAGAGGAGAATCCTACAGAGGTAACACAGTGGATTCCCACCGGATCTCGGTGGCTTGATTCAATTATTTGCCGAGGAAAGCTTGCTGGCATCCCAGTAGGTAAGGTTGTTGAAATCGCCGGCCTCGAAGCAACCGGCAAATCCTATATGGCTGCTCAAATTGCAGCAAACGCCCAGAAGATGGGCATTGACGTAGTGTATTTCGATTCAGAATCGGCTATTGATCCATCGTTTTTAGTGAACGCCGGGTGTGATTTAGATCGCCTTTTATATATTCAGGCAACTTCAGTTGAGTTTGTTTTGGAGACAATCGAAGAGCTTTTGGGATCTGGAAG…
OM-RGC.v2.005062116__36-846	OM-RGC-v2	K03553	recA; recombination protein RecA	Bacteria	AGACCCAGTAATCGCTGGGCTTTCTAAAAAGTACGGTAATATAATTGAGTCAGGAACTAAGGTATTAGAATCTCTAGAGAACTACGACACTATCAGCGTTAGTCCTGTACTAGACTTAGCTCTCGGTGGAGGCTTGCGCGAAGGACAGTGCGTGGTAATGACCGGTGATCCTAAAACCGGAAAGACTACAACAGCGCTGTACGCTGCCGCAAAAGCGCAAGCTAGGGGCAAGAAAGTCTATTATCTAAACACCGAAGGCAGACTCACCAAAGAGAATTTTCGCGGTATTAAGGGGTTGGATATAGATGCCATACAGATTGTGCAAGCAACCGACGATACCCCAATAGTCTCTGCTGAGACATACCTAAATGTACTAGAACGATTAATCAAAGAAGAGCC…
OM-RGC.v2.005064034__42-834	OM-RGC-v2	K03553	recA; recombination protein RecA	Bacteria	CGATCTCGATCTAGCACTAGAACAAATCACTAAAGATTTCGGCAAAGGCGCTGTGATGCGACTTGGAGACCCTGAAGCCGCAATCCAAGTCTCTTCGATTCCAACAGGAGCTTTGTCGCTCGATATAGCACTCGGCATCGGTGGGATTCCGCGTGGCCGAATCACAGAGATATTCGGTCCTGAATCAGCTGGCAAATCTACCCTTGCACAACACATTCTCGCTGAGTCACAGAAACGTGGCGGCACCGCCGCTTATATCGACGTCGAGCACGCAATGGATCCTGAATACGCTGCCGCGTGTGGCATCAACATCGACGACCTTCTCATCTCGCAGCCTGACACCGGAGAACAAGCTCTTGAAATTTGCGAAGCGTTAATTCGCTCGGGAGCAATTGACCT…
OM-RGC.v2.005066421__36-846	OM-RGC-v2	K03553	recA; recombination protein RecA	Bacteria	AGATCCAGTAATTGCTGGACTATCTAAAAAGTACGGGAACATAATTGAGTCGGGAACTAAAGTATTAGAATCTTTAGAAAACTACGACACCATCAGTGTCAGTCCCGTACTAGACTTAGCCCTCGGCGGCGGCTTACGTGAAGGCCAGTGCGTTGTAATGACTGGTGATCCTAAAACCGGTAAAACCACAACGGCGTTGTACGCTGCTGCAAAAGCACAGGCTAAAGGTAAAAAGGTCTACTATCTAAATACCGAAGGTAGACTTACCAAAGAGAACTTTCGTGGCATCAAAGGGTTGGATATAGATGCAATCCAGATTGTACAAGCTACTGACGACACCCCTATCGTCTCCGCTGAGACTTATCTAAATGTTTTAGAAAGACTTATCAAAGAGGAGCC…
OM-RGC.v2.005068010__54-849	OM-RGC-v2	K03553	recA; recombination protein RecA	Bacteria	CAATTCTGTTGTAAGCAAGTACGGAGACGTTGTTAGAAGTGGTACTGAGGTTTTAGAAGCAATAAACAGTCTGCAAGTCGTTGGTGTTTCACCAGCGCTAGACATCGCTCTCGGTGGCGGTATCAGGGAGGGTTCTGTAGTGGTAATGACCGGAGATCCAAAATCTGGAAAGACCACGACGGCCCTTCACTTTGCCTCAAAATGTCAGTCGTTAGGTAAGCGTGTGATTTACATGAACACGGAAGGGAGATTGTCTCGTCAAAATTTTGATGGAATCAAAGGTCTACAATCAGATAAAATATTAATTGTAGAATCAACAGATGACAAAATTTTATCAGCAGAAGATTTCCTTAATATCATTGAGTATTATATAAACAATGATCCGGGTTGTCTTATTAT…
OM-RGC.v2.005068869__33-858	OM-RGC-v2	K03553	recA; recombination protein RecA	Bacteria	TATTGCAGATATGCGCAACATGATAAACAAAAAAGCAGGGCTTTCAGTCGCTCACAATCTGAAAGAGAAAAACCCCACAGAAGTGACAGAGTGGATTCCAACTGGCTCTAGATGGCTAGATTCCATAGTCTGCCGCGGGCAGTTAGCTGGAGTACCAGTTGGCAAGGTTGTAGAGATCGCCGGCCTGGAAGCCTCAGGAAAGAGCTACATGGCAGCGCAGGTTGCAGCTAACGCCCAGAAAATGGGCATTGATGTGGTTTACTTTGATTCAGAGTCAGCCATTGATCCAACATTCCTTGAACGAGCGGGCTGTGACATCTCGCGTCTTTTATATGTACAGGCTCAGAGCGTTGAGTTCGTTTTGGAGACTATTGAGGACCTTCTAGGAAGTAACGATAG…
OM-RGC.v2.005069846__33-858	OM-RGC-v2	K03553	recA; recombination protein RecA	Bacteria	CTCTATGGAAGAGATGCGAAAACTTATTAACAAGAAGGCGGGCATGAATGTTGCCCACAATCTCAAGGAAGCAAACCCAACAGAGGTTACACAGTGGATACCTACTGGCTCCCGCTGGCTTGACTCGATCATCTGTCGTGGAAAGTTATCTGGTATCCCTGTAGGAAAGGTCACGGAAATCGCAGGCTTAGAGGCAACAGGTAAGTCCTATATGGCCGCCCAAGTCGCTGCAAACGCCCAGAAGATGGGTATGGACGTCGTTTATTTCGACTCCGAGTCCGCCATCGACCCTACCTTCCTTGAGAACACCGGCTGCGATCTCGACAAGTTGCTTTACATTCAAGCAACCTCTGTCGAGTTCGTTCTGGAGACGATTGAAGAACTTCTTGGCTCGGAAAA…
OM-RGC.v2.005069914__39-861	OM-RGC-v2	K03553	recA; recombination protein RecA	Bacteria	AGGAGATTTACGTTCTCTCATTAACAAGGCTTCCGGAATGGAAGTCGCATACAACCTCAATGAGGAGAACCCAACCGAGGTCAAGGAGTGGATTCCCACCGGATCACGCTGGCTCGATAGCATTATCTGTCGAGGTCACCTCGCGGGCATCCCAGTGGGTAAGATATCAGAGATCGCTGGTTTAGAATCAACAGGTAAATCTTTTATGGCAGCACAGATCGCAGGTAACGCCCAGAGTATGGGCATGAATGTAATCTATATGGACGCCGAGTCTGCGATCGATCCGACCTTCTTGGAGCGCGCAGGGTGCGACTTGGAGACTCTTATTTACGTACAGGTTCAGTCGGTTGAGCAAGTGCTTGAAACTATTGAACAAATACTCAATAGTGGATCGGAAAG…
OM-RGC.v2.005071940__30-828	OM-RGC-v2	K03553	recA; recombination protein RecA	Bacteria	GACACTTGAAGATTTGAAAAATAAAATTGAAAAAGACCATGGTGCTGGAGCTGTGATGCTTGGGAAAAATGCTATTGTTGATGTTGATGTGTTTCCAACTGGTATTATCACTGTTGATTCTGCTCTTGGTGTTGGCGGAATACCGCGGGGTCGAATTATAGAATTATATGGCCCGGAAAGCAGTGGAAAGACAACCACTGCTTTGCAAATTATAGCAAGTTGCCAGCAATTTTATTTTGAAAATAAAAAAAGAAATGGTGCATGTGCGTTTATTGATGCTGAGCATGCGTTGGACCCTAATTGGGCTGATAAAATCGGAGTTGATATGGAACACTTGCTAATATCCCAACCGGATAACGGAGAGCAAGCACTGACCATCGTTGAAGCAATAGCTGAATC…
OM-RGC.v2.005071964__36-846	OM-RGC-v2	K03553	recA; recombination protein RecA	Bacteria	CATTGTCAGTAACCAAATCATATCAAAATACGGCGGTATCGTACAGAGTGGAGAGGAAGTACTTGAAAAGCTGGAAACGTTTAAGACGCTGAGCGTTTCTCCTGCCTTAGATATCGCTCTTGGCGGAGGCATACGAGAGGGAAATTGCGTTATTATCGGAGGTGAGCCTAAAACCGGGAAAACAACAACGGCACTATACTTTGCTGCAAAATGTCAGGCTCTGGGTAAAAACATCATCTACTTTAATACCGAAGGTAGAATGACAAAAGAGAACTTTACGGGAATCAAAGGTTTTGACCCCAAGAAGATCAAGATTGTTCAGGCTACCGATGAGATGCCACTAGTGTCAGCGGAGGTATACCTTAACTCATTAGAGACGTATGTCAAAAACACTCCAGA…
OM-RGC.v2.005071985__33-858	OM-RGC-v2	K03553	recA; recombination protein RecA	Bacteria	TACCATGGCTGATATGAGAAAAATGATTAATAAGAGAGCGGGTATGGAAGTCGCTCATAATCTTAAGGAGGCAAATCCAACCGAGGTAACCCAGTGGATTCCAACAGGATCTCGTTGGCTTGATTCAATTATTTGTAAAGGAAAGCTGACCGGTATACCAGTTGGTAAAATTACAGAGATTGCTGGTTTGGAAGCAACCGGTAAATCATATATGGCAGCTCAAATTGCAGCCAATGCTCAGAAAATGGGTATGGATGTAGTTTATTTCGATTCTGAATCTGCGATTGATCCGGGTTTTCTGGAAAATACGGGTTGTGATTTAGACCACCTCGTTTATATTCAAGCAACTTCAGTAGAATTTGTCTTAGAAACTATGGAAGAACTTCTGGGATCAGAAAA…
OM-RGC.v2.005073270__36-864	OM-RGC-v2	K03553	recA; recombination protein RecA	Bacteria	TATCAGCGAGATGAGAAATCTCATCAATAAGAAAGCAGGAACGGAAGTGGCTTTTGATTTAACAAAAGATAACCCCACACAGGTAAAAGACTGGATTCCAACCGGATCTCGGTGGCTCGACAGCGTTGTTTGCAGAGGCCATCTTGCCGGAATTCCAGTTGGAAAAATTGTAGAGATCGCCGGCTTAGAAGGTTCTGGAAAATCTTTTATGGCAGCTCAAATTGCAGCCAACGCCCAAAAAATGGGTATTGATGTTGTCTATTTTGACGCGGAATCAGCAATCGATCCTGACTTTCTGGTCAGTGCCGGCTGTGACATAGACAACTTACTTTATCTGCAGCCTCCTAGCGTTGAATATGTCCTTGAGACTATTGAAGAACTACTTGGTAGCAACGATAA…
OM-RGC.v2.005073667__33-828	OM-RGC-v2	K03553	recA; recombination protein RecA	Bacteria	CTTATTAACTAATGCCATCGATCAAATAACAAAAGATTTTGGCAAAGGTTCAATAATGAGACTTGGTGATAAAAATATTATAGGTGGGACTGATATAATTTCAACAGGAATACTATCCTTAGATATAGCATTAGGAGTTGGCGGAATACCAAAAGGAAGAATCACAGAAATATACGGTCCAGAATCTGCTGGTAAATCAACTTTAGCACAAAGCATTATAGCAGCAGGACAGAAAGAAGGTGGTTTAGCAGCTTACATAGACGTAGAACATGCCTTAGATCCAGAATATGCAGCAGCTTGCGGAATAAATGTTAACGAACTACTTATTTCACAACCAGATACAGGTGAACAAGCATTGGAAATATGCTTAGCACTAGTAAAATCAAATTCATTAGACTT…
OM-RGC.v2.005073756__39-864	OM-RGC-v2	K03553	recA; recombination protein RecA	Bacteria	GGTCGATGAGATGCGAAAATTAATTAATAAGAAGGTCGGATTGAACGTCGCTCACAACTTAGGAGAAGACAATCCTACAGAAGTTAAGGAGTGGATCCCAACCGGCTCTCGATGGTTAGACTCTATAGTATGTAGGGGGAAACTAGCAGGAATACCAGTTGGTAAGGTCTCCGAGATCGCAGGCTTGGAATCTACAGGTAAATCCTTTTTAGCTGCTCAGTGTGCAGCAAACGCACAAAAAATGGGCATTGATGTAATTTATTTTGATAGCGAGTCTGCTATCGACCCCACTTTTTTAGAGAAAGCTGGATGTAATTTAGAAACGCTATTATATGTTCAGGCTAATAGCGTCGAGTTCGTGCTTGAAACCATTGAGGACTTGTTGGAGAACAATGAAAG…
OM-RGC.v2.005075299__81-861	OM-RGC-v2	K03553	recA; recombination protein RecA	Bacteria	GGCACTCGAGAACGCGCTCTCACAAATAGACAAAGCATTTGGCGCCGGCGCCATCATGCGGTTGAACGGTGATGATTTAGCACCGATCCCAGCAATTTCAACAGGCGCAATTAGTTTGGACCTTGCATTAGGCGGAGCAGGAATGCCCCGAGGGCGAGTCATTGAAGTATTTGGTCCTGAATCGTCTGGTAAGACAACCCTCGCTCTGAACGTTATAGCCCAAGCACAAAAGAAAGGCGTGGCAGCATTTATAGATGCGGAGCATGCGCTTGACCCAATGTGGGCAAAAAAATTAGGTGTAGATGTAGACGCTCTGCTTGTGTCGCAACCAGATACGGGTGAACAAGCGCTAGAGATTTGCGAAATGCTCATTCGTTCTAATGCAGTGGACGTAGTTGT…
OM-RGC.v2.005078197__87-870	OM-RGC-v2	K03553	recA; recombination protein RecA	Bacteria	AGACCTGGAATCGGCAATGAGCCAGATCGAACGACAGTTTGGTAAGGGCTCCATCATGAAACTTGGAGACCAAGCTCTAAACCAAGTGTCCGTGATTGGCTCTGGTAATCTGGGCTTGGATATTGCGCTAGGAGTTGGGGGCTACCCCCGTGGAAGGATCATTGAGATCTATGGCCCTGAATCATCAGGTAAAACGACCATGGCGCTCTGTGCAGTTGCAGAGGTACAGCGGGCTGGTGGTATGGCTGCTTTCATTGATGCAGAGCACGCACTTGATATCAGTAATGCACGATTGCTGGGGGTCAATGTGGAGGAATTGCTGGTGGCTCAGCCAGACTACGGAGAGCAGGCCTTGGAGATTGCTGAGCAATTAGTCCGTGTGGGTAAGGTGGATATTGT…
OM-RGC.v2.005080588__33-822	OM-RGC-v2	K03553	recA; recombination protein RecA	Bacteria	GTCCGTTGATTCAGCGATCAGTCAGATCGAAAAGCAGTTCGGCAAGGGTTCGATCATGCGTCTTGCCGGTGAGGACGGGAATTCCGTTCCCGTTGAGGTGATCCCGACGGGGGCGCTTGCGCTCGACGTCGCACTCGGGGCAGGCGGCCTGCCCAAAGGGCGGATCGTCGAGATCTACGGGAATGAGGGATCGGGTAAGACGACGCTGACGCTGCACGTGATCGCAGAGGCGCTCAAGCGCGGTGGTGTGGCGGCCTTTGTTGATGCTGAGCACGCGCTCAACCCGGAGCTGGCGGAGCGCATCGGAGTGGATCTGGAGAATCTTCTGATCTCACAGCCGGATAACGGGGAAGAGGCGCTGGAGATTACGGACACACTGGTTCGGAGCGGGGCTTTCGA…
OM-RGC.v2.005080743__36-843	OM-RGC-v2	K03553	recA; recombination protein RecA	Bacteria	TCCTACCGTCGCAACATTGTGCAAGAAGTATGGGAATGTTATTGAGTCTGGCACTAAAGTATTAGAGTCATTAGAAACGTATGATACCATCAGCGTTAGTCCGGCACTGGACATGGCACTCGGTGGTGGATTGCGTGAGGGGCAGGTTGTTGTAATGACCGGCGACCCGAAGACTGGGAAAACAACGACCGCTCTGTATGCTGCTGCTAAGGCACAAGCTAAGGGTAAGAAAGTATACTATCTAAATACCGAAGGTCGTTTAACCAAACAAAACTTTCGTGGCATCAAAGGTTTAGATGTTGATGCTATCCAAATTGTCCAAGCTACAGATGATACACCTATCGTATCTGCTGAGACATATCTTAATATTATGGAGCGACTTCTTAAAGAGGAAGAGAA…
OM-RGC.v2.005080936__57-846	OM-RGC-v2	K03553	recA; recombination protein RecA	Bacteria	AGTTGTGTCAACATACGGCGATGTCGTGAGGACAGGAACAGAAGTCCTTGACAACCTAAATACACTTAAGGTTATCGGTGTTTCTCCAGCATTAGACATAGCTCTTGGAGGAGGACTAAGAGAAGGTAGCTGTGTAGTCATGACGGGAGACCCGAAAAGCGGAAAGACTACAACTGCCCTACACTTCGCCGCTAAGTGCCAAGCTCTCGGTAAGAAGATTATCTATGCTAACACAGAAGGCAGGCTGGCAAAGCAGAACTTTGATGGAATAAAAGGTCTAGACCCAGATAAAATTTTAATAGTTGAGTCTACGGACGACAGGGTTCTTTCCGCTGAAGACTTTTTAAACATCATTGAGTATTACATCAATAACGATCCAGAGTGCCTTATTATAGTTGA…
OM-RGC.v2.005081353__45-840	OM-RGC-v2	K03553	recA; recombination protein RecA	Bacteria	AAGCCTTGATCGCGCCATCGAACAAATTACAAAAGATTTTGGTAAAGGTGCCGTGATGAGGCTGGGGGATCCTGAAGCAGCAATCAGTGTTTCTGCAATACCTACTGGTGCACTATCACTTGATGTTGCACTTGGTGTCGGTGGAATTCCACGTGGACGTATTACAGAAATATATGGCCCCGAATCAGCAGGAAAATCAACACTAGCACAGCACATACTGGCAGAATCTCAAAAAATGGGAGGTACTGCTGCATACATAGACGTAGAACATGCACTAGATCCAGAATATGCAGCAGCATGTGGTATCAATATTGAAGATTTGCTGATATCACAGCCAGATACCGGGGAACAAGCGTTAGAAATATGTGAGGCATTAATTCGTTCTGGAGCTATCGATTT…
OM-RGC.v2.005081750__33-858	OM-RGC-v2	K03553	recA; recombination protein RecA	Bacteria	TCAGATAGCTAAATTCTTATCTGATAAAGATAACCAAAAATACCACTACAATTTTCACGAAGGAGACGATTACAAAATTCCCAGCGGAAGCCTAAATCTAGATATAGCACTTGGCGGAGGTCTACCTAGCGGAGCTCACAGGTTTACAGGGATCAATGAAGGAGGTAAGACTAGTTGCGCCATGGCTTTCGCAAAAAACTTTCAGCAGATGTTCAAAAAAGAGGGTATGATAATTTACATTAAAAGCGAAGGTAGGTTTAGCCCCGAAATGATTGAGAGATGCGGAATTGACACGGATCCCGAAAAGTTCTTTGTTTTTGACTGCAACGTTTTTGAAAAAGTTTTCGAACTAATTAGAGAGCTTGTTTTTAATAATGAAAACAACAAAAAGTATATGTT…
OM-RGC.v2.005081928__36-858	OM-RGC-v2	K03553	recA; recombination protein RecA	Bacteria	AATCGCAAAGTTTCTGTCCGACAAAGACAACCAGAAGTATCACTACAACTTTTGCGAATCAGAAGATTATAAAATTCCAAGTGGCAGCTTGAACCTAGACATCGCACTTGGTGGCGGATTACCAAACGGCGCGCATCGATTCACGGGAATCAATGAAGGCGGAAAAACAAGTTGTGCGATGACATTTGCACGCAACTTCCAAAAACACTTTGGAGACAAAGGAATGATCATCTACATCAAAAGCGAAGGTCGACTCAGTCCTGAAATGATCGAGCGAGTTGGAATTGACACTGATCCAAATAAATTCTTTTGCTTTGATTGTAATATCTTTGAAAAAGTATTTGAGTTGATTCGCGAGCTTGTGTTTCAAAATGAAGATGACAAAAGATACATGTTTAT…
OM-RGC.v2.005082090__39-861	OM-RGC-v2	K03553	recA; recombination protein RecA	Bacteria	TATGGATGATATGCGGAAGCTTATCAACAAGAGGGCTGGATATAACGTAGCACACAATCTAAGAGAGGGCAACCCGACAGCGGTGAGAGAGTGGATTCCCACTGGCTCCCGTTGGCTTGACTCTATTGTTTGTCGAGGCAAGCTAGCGGGCATCCCAGTGGGCAAGATTGTAGAGATCGCTGGACTGGAGTCTTCGGGCAAGTCGTACATGGCAGCACAGATTGCAGCAAATGCCCAGAAGATGGATATTGATGTTGTATATTTTGACAGCGAGTCCGCTATCGATCCGACGTTCTTAGAGCGTGCAGGCTGTGATTTGGAAAATTTATTATATGTCCAGGCTCAGTCCGTAGAGTTCGTCCTACAAACCATCGAAGATCTTTTGAATGGCGGCAACAA…
OM-RGC.v2.005084051__6-768	OM-RGC-v2	K03553	recA; recombination protein RecA	Bacteria	CCTTTCTACCGACGAGTCACCTACTCATGTTAATCGATGGATCAGTACAGGGTCAAAACAGCTTGATTACATCATCGCGAACAGACCCAATGGTGGGCTACCGGAAGGAAGAATCATCGAGATTTTTGGGCCGCCTTCGATAGGCAAGTCTCATATCGCTATCCAGATCGCAAGATCAACTCAAGCCGAAGGTGGGATTGTTGTTTATATAGATACTGAGAATGCCACTAGCGTTGAAAACCTTGCACTATTAGGTGTAGATATCAGCAAGAGGTTTGTTTACGTTGACACACATTGTACCGAAGAAGTACTAGCAATTGCAGAGTCGACAATCCTAAAAGCGAAAGCTATGGATAAGGATGTGCCAGTGACGATTATCTGGGACTCTGTTGCTGCATC…
OM-RGC.v2.005084225__21-858	OM-RGC-v2	K03553	recA; recombination protein RecA	Bacteria	AGATATTAATGCGATGAAGAAATTCGTCAACAAAAAAGTTGGGCTTGATATCGCCCATGACCTTAATGAAGACAATCCTACCGAGGTTAAAGAATGGATTCCAACTGGTTCGCGTTGGTTGGACTCTATTGTCTGCCGAGGGAAGATGGCTGGTATTCCTGTTGGAAAAATCACAGAATTGGCTGGATTATCCTCAGCCGGTAAATCTTATATGGCTTGTCAAATCGCAACTCGAGCACAAAAAATGGGACACTGTGTCGTATACTTTGACGCCGAATCTGCGATTGATCCCTTGTTCCTTGAGAATTCAGGGATCGATATTAACAATGACTTCTTGTACATTCAGGCCGTCTCCGTTGAGAAAACATTGGAGACAATTGAGGATCTCATGTCCGAATA…
OM-RGC.v2.005085870__33-858	OM-RGC-v2	K03553	recA; recombination protein RecA	Bacteria	TTCAATGGAAGACATGCGAAAGCTCATCAACAAAAAGGCGGGCATGAATGTTGCCCACGATCTCAAGGAAGCCAACCCAACGGAGGTAACACAGTGGATCCCAACCGGTTCCCGATGGCTGGATTCCATAATCTGTCGAGGTAAGTTGGCCGGCATCCCAGTCGGCAAAGTCGTTGAAATTGCCGGCCTAGAAGCAACAGGAAAGTCATATATGGCCGCGCAAATTGCCGCCAACGCTCAAGAAATGGGGATGGACGTTGTTTACTTCGATTCAGAGTCCGCAATTGATCCAAAATTTCTTCTAAATGCTGGTTGCGATTTGGACAAGCTTTTGTACGTCCAAGCTCAATCTGTAGAATTTGTTTTGGAGACGATTGAGGAGCTACTAGCCTCCAATAA…
OM-RGC.v2.005086334__30-813	OM-RGC-v2	K03553	recA; recombination protein RecA	Bacteria	TAAGTTCCAGGATGCGCTGGAAAAATTGAACAAGCAATACGGTCAGGGTACTGTACTAGCTTTAAACAGTAAAACAGGAGGGGACTATGATCTTATAAGTACAGGATCAATAGGTTTCGATTACATCACCTTAGGGATAGGTGGTTTTGCAAAAGGTAAAATGTACGAGCTTATGGGCTGGGAGGGTACAGGTAAGTCTACTATATGTGGACATGCTGTAGCCAGTGCTCAAGCTAAAGGAGGTAAGGTGGTTTATATTGATGGTGAGCATGCTGTTGATAAGAATTACTTTGAAGCTCTAGGTGTTGATACAGGTAGCATGTTGATTGCACAGCCATCATCTGGAGAAGAAGGTTTTAACATTGCTGTAGAACTAATGTCTTCTGGAGAAGTAGATCT…
OM-RGC.v2.005086891__66-855	OM-RGC-v2	K03553	recA; recombination protein RecA	Bacteria	GGCTATTAGCTTAGCCCTCGATCAAATCGAGCGACAGTTTGGCAAGGGTTCGATTATGCGTTTGGGTGAATCGACGGGGATGGATGTCGAAGTTATTCCCACGGGTGCTATTTCGCTGGATGCGGCTCTGGGAGTAGGCGGAGTGCCCAGGGGGCGCGTTATCGAGCTATTTGGCCCTGAGGCCGCCGGCAAGACAATGCTTGCTCTGAGTATAGTTGCCGAGGCGCAGAAGATGGGGGGGGTGGCCGCTTTTGTCGATGCCGAACACGCTTTGGATGTGAGTTTTGCCCGCAAGTTGGGTGTCGACATAGACAACTTGCTCGTCTCCCAGCCCGATTCGGGCGAAGAAGCGTTGGAGATTACCGATACGCTAGTGCGCAGTGGTGCCATCGATATTCT…
OM-RGC.v2.005087990__33-858	OM-RGC-v2	K03553	recA; recombination protein RecA	Bacteria	GATTGCAGATATGAGAGGGATGATCAATAAAAAGGCCGGAGCTTCAGTTGCTCACAATCTAAAAGAAGACAACCCCACTCAAGTTAAAGAGTGGATTCCCACAGGATCTCGATGGCTCGACTCTATTGTCTGCCGCGGCCAGTTAGCTGGCATTCCAGTGGGAAAAGTCGTTGAAATTGCTGGACTTGAATCCTCGGGTAAAAGCTATATGGCAGCCCAGGTCGCCGCCAACGCCCAGCAAATGGGCATTGATGTGGTGTATTTTGATTCGGAATCAGCCATTGACCCGACATTTCTTGAGCGAGCAGGTTGTGACGTTGATCGACTCTTATATGTCCAGGCTCAATCTGTGGAATTTGTCCTTGAGACTATTGAGGATCTTCTAGGAAGTAACGATAG…
OM-RGC.v2.005088294__45-840	OM-RGC-v2	K03553	recA; recombination protein RecA	Bacteria	GAGCCTTAATCGCGCTATCGATCAAATCACAAAAGACTTCGGTAAAGGTGCTGTGATGAGATTGGGAGATCCTGAGGCAGCTATAAGCGTCTCTGCAATACCCACCGGCGCTCTATCACTTGATGTTGCACTCGGCATTGGAGGAATTCCACGAGGACGTATAACAGAAATATTTGGACCAGAATCAGCAGGAAAATCAACTTTAGCGCAGCACATACTAGCAGAATCACAAAAATTGGGAGGAACCGCAGCGTACATAGATGTAGAACATGCATTAGATCCTGAATATGCAGCTGCATGTGGCATTAATATTGATGACCTGTTGATATCGCAGCCAGATACTGGAGAACAAGCTTTAGAAATATGTGAGGCATTGATTAGATCTGGGGCTATTGACCT…
OM-RGC.v2.005093167__63-852	OM-RGC-v2	K03553	recA; recombination protein RecA	Bacteria	CAACCTTGATGACGCCTTGGCACAAATCACAAAGACGTTTGGCGAGGGCAGCATTATGCGCTTGGGCGACGCGAGAGGGCAGGTCCAGATTGAAGCCATCCCAACAGGTGCGCTCTCGCTGGACCTGGCACTGGGAATTGGCGGCGTGCCGTGCGGACGAATCATTGAGATTTACGGTCCCGAATCCTCGGGCAAGACGACGGTAATGCTGCATGTGGTGGCGAACTGCCAAAAATCTGGCGGCATAGCCGCATTCATTGACGCAGAGCACGCGCTGGATCCGGCTTATGCCAAGAAGCTGGGGGTAAATCTTGATGACCTGCTCGTTTCCCAGCCGGACAGTGGCGAGGAGGCGCTGACAATCTGCGAGACTCTGGCGCGATCCAGCTCGATTGATGT…
OM-RGC.v2.005094447__42-849	OM-RGC-v2	K03553	recA; recombination protein RecA	Bacteria	TAGTCTAAACTCTAAGATAAAAGGACAAAAAGTTGCTTTTTTCTTAGACGGATCTGATGATACACCAACAGACATTAATGACTTTATATCTACAGGATCATCTTTACTTGACTTAGCAATATCAAACAGACCGAACGGTGGAATAGCAGTGGGAAGAATAACTGAAATCAATGGACTTCAGGCTTCTGGAAAATCATTGCTTGGTGCACATATTCTTGCTGAGACACAGAAAAAAGGTGGTATTGGAATTTACATTGACACAGAAACTTCTGTAAGTAAGGAGTTTTTAGATGCAATTGGTGCCGATACACAGAATATCCTGTATCTTCACATGGAAACTGTTGAAGATATATTTCAAGGCATTGAAGACATTGTAACTAAAGTTAGAGAAACTAATAA…
OM-RGC.v2.005097293__63-888	OM-RGC-v2	K03553	recA; recombination protein RecA	Bacteria	TGTTGGGGAACTGGCTAAAAAAATTAATAAAAAATTAGGAATTGAAGTTGCTCATGACTTAAGTGAATCCAACCCAGTCTCTGTTAAAGATTGGATTCCAACCGGGTCACGTTGGCTTGATTGCACAATAAAACCTGGAGAGTATGCTGGCATTCCTGTCGGCAAAATAACTGAACTTGCCGGTTTGTCTGGGGCCGGTAAGTCATTTATGGCTGCTCAAATTGCAGGTAACGCCCAAAAGAAAGGGATGTTTGTTGTTTATTTTGATGCAGAATCAGCCATAGATGAAGCGTTCCTCATAAAGGCTGGATGCACCAAAGATCAACTGCTATATCAACAAGCAGTCTCAGTTGAGAAGGTGCTGGAAACAATGGAATATGTAATGAATGAATATAGTGG…
OM-RGC.v2.005098580__21-858	OM-RGC-v2	K03553	recA; recombination protein RecA	Bacteria	TGACATTAATGCGATGAAGAAATTCGTCAATAAAAAAGTTGGGTTAGATATAGCCCATGACTTAAATGAAGATAATCCTACCGAAGTAAAAGAATGGATTCCAACTGGCTCTCGCTGGCTGGACTCTATCATTTGCCGAGGTAAGATGGCTGGTATTCCCGTTGGGAAGGTTACTGAACTTGCTGGTCTTTCATCTGCTGGTAAGTCTTATATGGCTTGTCAAATTGCTGCACAAGCACAAAAGAAAGGACATTGTGTCGTCTACTTTGACGCAGAGTCCGCTATCGATCCTTTGTTCCTGAGGAACTCTGGTATTGATATTAATAATGATTTCTTATATATCCAAGCAGTTTCGGTGGAGAAAACCTTGGAAACTATTGAGGATTTAATGGGTCAATA…
OM-RGC.v2.005100139__84-867	OM-RGC-v2	K03553	recA; recombination protein RecA	Bacteria	GGCTATAGAAGCTGCGATTGAGCAGATAGAGCGGAAATTTGGGTCAGGCTCAGTAATGCGGATGGGATCGGTGCATGCTGAAAAGATCCCGGTGGTGTCGACTGGGTCGCTGGGAATTGATATTGCGCTCGGAGTAGGCGGCTTGCCCCGGGGTCGGATCGTTGAGATTTTTGGCCCCGAAGCTTCCGGGAAAACAACGTTGGCGTTACACGCAGTAGCTGAAGTGCAAAAAGCTGGTGGCTCGGCTGTGTTCGTAGATGTCGAACACGCCATGGATCCGACCTACGCTGAGGCTTTGGGGGTTAATGTTGGGGAATTAATTTTGTCGCAGCCAAGTGCTGGCGAGGAAGCTCTCGAGATAACTGACGTCTTTGTTCGCAGTAATGCTGTCGATCTGGT…
OM-RGC.v2.005100311__36-873	OM-RGC-v2	K03553	recA; recombination protein RecA	Bacteria	CCTTTCTGAAATGAGAAGCTTGATCAACAAAAAAGTTGGAATGGATGTAGCTCACGATTTGACAAAAGACAACCCAACAGAAGTAAAACAATGGATCCCAACCGGCTCTCGCTATTTGGATTCAATTATATGTCGTGGCAAAAGAGCTGGGATTCCTGTAGGTAAAATTACAGAAATTGCTGGATTAGAAGGTGCAGGAAAGTCTTGGATGGCATCTCAGGTAGCTGTCAACGCTCAAAAAATGGATATGGATGTAGTATACTTCGATTCAGAATCAGCTATCGACCCAGGTTATTTAGCTAGCCTCGGTGTGGACCTCAATAGGTGTCTATATGTTCAGGCAACCTCGGTAGAAATGGTTTTGGAGACAATTGAAGAACTTTTGGGCTCTAATGATGG…
OM-RGC.v2.005101830__72-861	OM-RGC-v2	K03553	recA; recombination protein RecA	Bacteria	GGCGCTGGATCAGGCGCTTGCTCAGGTCGAGAAGCAGTTTGGTAAGGGCGCCATCATGCGCCTCGGTGAGAATCACGTCGCCGATGTCGAGGTGATTCCCACGGGCTGTCTGTCCATCGATGCTGCGCTTGGCATTGGCGGCATCCCTCGGGGGCGCGTGATCGAGATGTTTGGTCCGGAGTCTGCCGGGAAGACCATGTGCGCTCTGACGACGGTCGGGCAGGCACAGAAGCAAGGTGGTACGGCGGCCTTCGTCGACGCCGAACACGCACTCGACGTGACCTTTGCGCGTCGACTCGGTGTGGATGTAGAGAATCTGCTCGTGTCGCAACCCGACTCGGGGGAAGAAGCGCTCGAGATCACCGATACCCTCGTCCGCAGTGGGGCCCTCGACATCAT…
OM-RGC.v2.005102990__33-861	OM-RGC-v2	K03553	recA; recombination protein RecA	Bacteria	TCAAATCGCAAAGTTTCTGTCTGACAAAGACAACCAGAAGTATCACTACAACTTTTGCGAAGCAGAAGATTATAAAATTCCAAGCGGCAGCTTGAACCTCGATATCGCACTTGGTGGCGGATTACCGAATGGTGCGCATCGATTCACAGGAATCAATGAAGGCGGAAAAACAAGCTGCGCAATGACATTCGCGCGAAACTTTCAAAAACACTTTGGTGACAAAGGAATGATCATCTACATCAAAAGCGAAGGTCGCCTGAGTCCTGAAATGATCGAGCGCGTTGGAATTGATACTGATCCAAATAAATTCTTTTGTTTTGACTGTAATATCTTTGAAAAAGTATTTGAATTGATTCGCGAGCTTGTGTTTCAAAATGAAGATGACAAAAGATACATGTT…
OM-RGC.v2.005104471__99-882	OM-RGC-v2	K03553	recA; recombination protein RecA	Bacteria	ACATTTGAAAGAGACAGTGGATATGATCCAGACTAAATTTGGTGAAGGATCAATCATTATGCTCGGAGATGCACCAAAGGTTGATATTGACGCTATCTCGACAGGATCAATCGGATTAGACGAGGCCTTGGGAGTCGGAGGAATTCCACGAGGACGGGTTATCGAGATCTATGGACCTGAATCATCAGGAAAAACAACTTTGACCCTGCACGTAATCGCCGAAGCCCAAAAGACAGGAGGAGTATGTGCCTTTATCGATGCGGAGCACGCACTTGACCCAGTGTATGCAAAAAACATCGGAGTAAAGATTGATAACCTGTTGGTATCGCAACCTGATACCGGAGAGCAAGCGCTTGAGATCGTCGATTCACTGGTACGAAGCGGAAACGTGGCAGTGGT…
OM-RGC.v2.005105401__54-837	OM-RGC-v2	K03553	recA; recombination protein RecA	Bacteria	GATTTCCAGATACGGAGACGTTATCAAAAGTGGAACAGAGATTGTTGAGAGTTTAGGAAGCTACGCTACGATCAGCGTATCTCCAGCATTAGACTTGGCTCTAGGTGGTGGCATCAGAGAGGGAACTTGTGTAGCCATGACAGGAGACCCTAAGACAGGCAAGACAACCACAGCGCTTCACTTTGCAGCAAAGTGCCAGAAACTAGGAAAGGAAGTTCTGTACTTCAACACTGAGGGAAGGCTGGAGCTTAAGAACTTTGAAGGCATAAAAGGCCTAGACACCTCTAGAATTAAAATTATAGAGTCGTCAGATGACAAAGTTCTTTCTGCGGAAGAGTTTCTAAACATGATTGAAACATATGTAAACTCAACCCCAAACATGGTAGCTATAATTGACTC…
OM-RGC.v2.005107685__33-858	OM-RGC-v2	K03553	recA; recombination protein RecA	Bacteria	TTCTATGGATGATATGCGTAAGCTGATCAACAAAAAAGCAGGTATGGTTGTCGCGCATAATTTAAAAGAAGCGAATCCAACAGAGGTTACGCAATGGATACCAACTGGTTCACGCTGGCTTGACTCTATCGTGTGCCGTGGTCAACTAGCTGGCGTACCGGTCGGAAAGATTACAGAAATCGCCGGCCTAGAGGCCACAGGCAAATCCTATATGGCTGCGCAAATTGCAGCAAATGCCCAGAAGCTAGGCATGGATGTCGTCTATTTTGATTCCGAATCCGCCATTGATCCTGCCTTCTTAGAGAACACAGGGTGTAATTTGGATACCCTTCTTTACATTCAGGCAACTTCCGTCGAGTTTGTTCTTGAAACCATGGAGGAGCTATTGAGTTCAGAAAA…
OM-RGC.v2.005108113__33-861	OM-RGC-v2	K03553	recA; recombination protein RecA	Bacteria	TTCTATCGCGGACATGCGCAAACTCATCAACAAGAAAGCTGGAATCAATGTCGCGCACAATCTAAACGAAGATAGTCCAACAATTGTAAAAGATTGGATTCCTACAGGTTCTCGCTGGCTTGACTCAATTATTTGTAGAGGACGACTAGCTGGAATTCCAGTTGGTAAAATTATAGAGATCGCCGGCCTAGAATCTACCGGTAAATCATACATGGCTGCACAAATTGCGGCAAATGCACAAAATATGGGCATCGATGTTATATACTTTGATTCAGAATCGGCAATTGACCCCAATTTTCTAGACAAAGCTGGATGTAATGTCGATAACCTTTTATATGTACAAGCAACATCTGTAGAATTTGTTCTAGAGACCATTGAAGAACTTTTAGGTTCAAATGA…
OM-RGC.v2.005110197__75-852	OM-RGC-v2	K03553	recA; recombination protein RecA	Bacteria	TAGAAATTGGCGTGGAAATAGAATAGCACAAGCTGGAAAAATTCCGTTTGGTTATCCAGCATTAGATAGACTAACGCAAGGTGGTATTCCTAGAAGCCATCTAACATTGCTTACAGGTCGTCCTAGTTGTGGGAAATCTTTTTTATGCCTAAATTTAGCTAGGGAAACTCAACAACAAGGTGGGATAGTTTGTTGGGTAGATGCAGAGTTATCTTGGGAATCTGATTGGGTTGAAGCTAATGGGGTAAACCCTGACCATGTGTTTTTATCTAGACCAATAAGTGGTGAGGAAGCCTTTACAGATATAAGTATATGGCTTGATGGTTTTCAAAAATCGAAGTCAAAAGATAAAAAAGACCGAATATACCCAGACTTGATTGTAATAGATAGTTTAGCGGC…
OM-RGC.v2.005110241__39-864	OM-RGC-v2	K03553	recA; recombination protein RecA	Bacteria	AATTGCTGACATGCGCGGCCTTATTAACAAAAAGGCTGGAATGAATGTGGCACATAACCTTAAGGAGGACAGCCCAACGCTTGTTAAAGACTGGATTCCAACCGGCTCTCGCTGGCTTGATTCAATCATTTGTCGAGGCAAACTAGCTGGAATTCCAATTGGCAAAATTGTAGAAATCGCTGGATTAGAATCTACCGGCAAATCTTACATGGCGGCTCAGATTGCAGCAAATGCTCAAAAGATGGGGATGGATGTGATTTATTTTGATTCCGAATCAGCAATTGACCCTTCTTTCCTTGAAAAGGCTGGCTGTGATGTAGACAATATATTATATGTACAGGCCACCTCTGTTGAGTTCGTGCTGGAGACCATCGAAGAATTGTTGGGCACAAATGAAAA…
OM-RGC.v2.005111874__33-858	OM-RGC-v2	K03553	recA; recombination protein RecA	Bacteria	CTCTATGGACGAGATGCGAAAACTCATTAACAAGAAGGCGGGCATGAATGTTGCCCACAATCTCAAGGAAGCAAATCCAACAGAGGTTACACAGTGGATACCTACTGGCTCCCGTTGGCTTGACTCAATTATCTGTCGCGGAAAGTTGTCTGGTATCCCTGTAGGAAAGATTACAGAGATCGCAGGCTTAGAAGCAACAGGCAAATCCTATATGGCCGCCCAAGTCGCTGCAAACGCCCAGAAGATGGGTATGGACGTCGTTTATTTCGACTCCGAGTCCGCCATCGACCCCACCTTCCTTGAGAACACCGGCTGCGATCTCGACAAGTTGCTTTACATTCAAGCAACCTCTGTCGAGTTCGTTCTGGAGACGATTGAAGAACTTCTTGGATCGGAAAA…
OM-RGC.v2.005112627__21-858	OM-RGC-v2	K03553	recA; recombination protein RecA	Bacteria	TGATATTAATGCAATGAAGAAGTTTGTCAACAAGAAAGTTGGCTTGAACATTGCTCATGACTTAAATCAAGACAATCCTACTGCGGTTAAAGAATGGATTCCAACTGGCTCACGCTGGTTGGATTCTATCATTTGCCGAGGTGTGATGGCTGGTATTCCCGTTGGGAAAATTACTGAACTTGCCGGTCTTTCTTCGGCTGGTAAATCCTACATGGCATGCCAAATTGCTTCACAAGCACAGAAGAAAGGTCACTGTGTCGTTTATTTCGACGCGGAGTCCGCTATCGATCCTATGTTCTTAACAAACTCTGGTATCGATATTAATAATGATTTCTTATATATTCAAGCAGTCTCAGTTGAGAAAGTTCTCGAGACAATTGAAGACCTCATGATGCAGTA…
OM-RGC.v2.005112780__21-858	OM-RGC-v2	K03553	recA; recombination protein RecA	Bacteria	TGACATTAACGCTATGAAGAAGTTCGTCAACAAGAAGGTTGGCATAAACATTGCTCATGACTTAAACCAAGACAATCCTACTGCGGTCAAAGAATGGATTCCAACTGGCTCACGCTGGTTGGACTCTATCATTTGTCGAGGTACGATGGCTGGAATCCCTGTTGGGAAGATCACTGAACTTGCCGGTTTGTCTTCGGCTGGTAAGTCCTACATGGCTTGCCAAATTGCTTCACAAGCACAAAAGAAAGGTCACTGTGTCGTTTATTTCGATGCAGAGTCTGCTATTGATCCTGCCTTCCTTGAGAACTCGGGCATCAATATTAACAACGACTTTCTTTACATCCAAGCAGTCTCTGTTGAGAAAACCTTGGAAACAATCGAGGATCTAATGACCGAGTA…
OM-RGC.v2.005112828__24-858	OM-RGC-v2	K03553	recA; recombination protein RecA	Bacteria	CGTCTCTAGTCTAAGAGATTATATCAACAAGACAGCAGGTATTGAAGTTGCCCATGATTTGCGAGAAGACAACCCAACGATGGTTAAGGAGTGGGTTCCGACAGGATCAAGATGGCTTGATTCTATACTCTGTAAGGGTAAGATGGGAGGTATCCCTGTTGGTAAGATAACCGAACTTGCTGGCTTAAGTGGCTCTGGTAAGTCTTATATGGCTTGTACCATTGCCGCCCAAGCTCAGAAGATGGGAAAGCATGTTATCTATTTTGACTCCGAGTCAGCGATGGATCCTTTCTTTCTAAGTGAGCTTGGAATAGACATAGACAACCTATGGAACTATGTCCAAGCTTCATCTTGCGAGATGGTTCTTAAAATGGTCGAGAGCATGATGGAGGACTATCC…
OM-RGC.v2.005117370__57-843	OM-RGC-v2	K03553	recA; recombination protein RecA	Bacteria	TGTTTCTACATACGGGGATGTTGTAAGGACTGGAACAGAGGTTTTAGACAACCTGAACAACCTCCAAGTGATAGGTGTTTCACCAGCGTTAGACATTGCTTTGGGTGGCGGACTGAGAGAGGGCAGTTGTGTGGTAATGACTGGAGACCCAAAGAGCGGTAAAACTACCACAGCCCTTCACTTCGCTGCAAAATGTCAGGCTCTCGGTAAGAAGGTTATTTATGCAAACACTGAGGGCAGATTAGCAAAACAAAACTTTGAGGGCATCAAGGGACTAGACCCAGAGAAAATTCTGATCGTGGAGTCTACTGACGACAGGGTATTATCAGCAGAAGACTTCTTGAACATTATTGAGTACTATGTTAACAATGACCCTGAGTGTCTGATTATTGTAGACTC…
OM-RGC.v2.005117373__54-843	OM-RGC-v2	K03553	recA; recombination protein RecA	Bacteria	GGTCGTCTCTACTTATGGCGACGTGGTAAGAACGGGGTCAGAAGTCCTCAGTAATCTTAATAACCTACAAGTGATTGGACTGTCTCCGGCGTTGGACATAGCGCTGGGAGGCGGCTTAAGAGAAGGCAGTTGCGTGGTCATGACAGGTGACCCAAAAAGTGGTAAGACAACAACAGCGTTATGCTTCGCTGCCAAGTGTCAAAAGCTAGGCAAGAAGATTATCTACGCAAATACAGAGGGACGACTGGCTAAGCAAAACTTTGAGGGCATCAAGGGATTAGACCCAGATAAGATACTAATTGTAGAGTCTACAGACGACAGAGTTTTATCAGCAGAAGACTTCTTAAACATTATAGAATACTATATCAATAACGACCCAGAATGTGTTATTATTGTTGA…
OM-RGC.v2.005117402__18-843	OM-RGC-v2	K03553	recA; recombination protein RecA	Bacteria	TCTTGCTAATATAATAGCAGGAGAACTAAATAAACAATTCAAACATCAGCAAGTAGCTTACTTTCTAGGAGAGCAAGAAACTCCAACTGACATCAGAGGATTCATCAGTACAGGTTCCACTATGTTAGACCTTGCTATAGCAAACAAACCTAATGCAGGTTTGGCTGTTGGACGAATTACAGAACTAAATGGTCTTGAGGGTAGTGGTAAGTCACTCTTAGGTGCTCACGCTCTTGCAGATACTCAACGACAAGATGGCATTGCAGTCTACATAGACACTGAGTCAGCTGTGTCGGAAGAGTTTCTTCGAGCAATCGGTGTAGACACTCAAAAAATGTTATATGTGCATATTGACACCGTCGAAGATATATTTGATACTATCGAGACAATTGTTACTAA…
OM-RGC.v2.005117775__60-846	OM-RGC-v2	K03553	recA; recombination protein RecA	Bacteria	GGCTTTAGATACTGCGATCACACAGATCGAGCGTTCTTACGGTAAGGGCGCAATCATGCGAATGGGAGAAGATTCATTTGCAAATAGTATCGAGGCCATCCCTACTGGCGCGATCAATTTGGATGCTGCAATCGGCATAGGAGGAATCCCGCGAGGTCGAATCAGCGAGATCTATGGTCCGGAATCCTCAGGTAAGACAACGCTCTGTCTTCAAGTGATCGCAAATGCTCAACGCCTTGGTGGTATAGCAGCTTTTGTAGATGCTGAGCACGCCTTGGATGTGACATATGCCCGCAAGCTTGGTGTCGATGTAGACAACCTCTTAGTCTCACAACCGGACACCGGGGAACAAGCGCTTGAGATTGCAGAAGTGCTAATTCGTAGCAATGCAATTGATGT…
OM-RGC.v2.005117905__18-849	OM-RGC-v2	K03553	recA; recombination protein RecA	Bacteria	TTTGGCTAATGTCATAGCCGATAACCTGAACAAAAAGTTCAAAGACAACAAAGTAGCGTATTTCCTTGACGGAAGTGATGATACACCAACAGACATTAAAGACTTTATTTCAACAGGGTCTTCAATGTTAGATTTAGCAATCTCTAATCGTGAAGACGGAGGTATTGCTGTTGGTAGAATTACAGAAATCAACGGATTAGAATCAAGTGGTAAATCACTACTTGCATCTCACATCTTAGCAGAAACTCAAAAGAAAGGTGGTATCGCAGTTTATATGGATACAGAAACATCAGTCAGTAGAGATTTCTTAGAAGCTATTGGTGTTGATGTTAGTAAATTGTTATATCTACACTTCGAGTGTGTTGAAGATATATTTGAAGCCATTGAAGATATCATTAC…
OM-RGC.v2.005117949__33-861	OM-RGC-v2	K03553	recA; recombination protein RecA	Bacteria	TTCAATCGCTGATATGCGAAAGCTTATTAATAAGAAAGCTGGAATGAACGTCGCGCATAATTTAAAAGAAGATAGTCCTACAATTGTAAAGGATTGGATCCCTACAGGATCTAGATGGCTTGACAGTATTATCTGCCGAGGTCAATTGGCTGGTATTCCAACTGGAAAGATTGTGGAGATCGCTGGCTTAGAGGCAACCGGTAAATCTTACATGGCCGCACAAGTTGCTGCGAACGCACAGAAGATGGGAATTGATGTTGTATATTTTGATTCCGAGTCTGCCATTGATCCAGGCTTTTTGGAAAAGGCCGGCTGTAATGTTGACAATATTCTTTATGTTCAGGCAACTTCTGTTGAGTTCGTGTTGGAGACCATTGAGGAATTGCTTGGCTCTAACGA…
OM-RGC.v2.005117956__45-843	OM-RGC-v2	K03553	recA; recombination protein RecA	Bacteria	AAGCAGTAACGTAGTCTCTAACTACGGAGATGTTGTAAGAACTGGCTCAGAAGTTCTCAACAATCTTAACAGCTTGCAGGTTATAGGTGTGTCACCAGCTCTCGATATCGCTCTTGGCGGTGGTCTTAGGGAGGGGAGCTGTGTCGTAATGACAGGAGACCCTAAGAGTGGAAAGACTACTACCGCGCTACACTTTGCCGCCAAGTGCCAAAAGATTGGCAAAAAAATTATCTATGCGAATACAGAGGGCAGACTTGCTAAGCAAAACTTTGAAGGCATCAAAGGTCTAGACCCAGAAAAGATTCTAATTGTAGAATCAACCGACGATAGAATACTGTCGGCAGAAGATTTCTTGAATATCATTGAGTACTACATAAACAATGAGCCTGAGTGTTTGAT…
OM-RGC.v2.005118033__39-843	OM-RGC-v2	K03553	recA; recombination protein RecA	Bacteria	AGACAACACCACCCAAGAGATAATCTCAAAATATGGGAATGTCATAAAAAGCGGGGTGAAGGTCTTTGAAGAGTCTGAGAACCTGCAAGTAATACCAGTAAGCCCAGCAATAGACCTAGCACTTGGTGGTGGCATCAAAGAGGGTAGCTGGGTAATTTTTACAGGCGACCCAAAGACAGGCAAAACAACTACAGCCCTGCAATTCGCTGCTACCTGCCAAAAAGAGGAGTGGGGAGGTAGAACAGTAATCTATATCAACGCAGAGGGAAGGCTTAAATCAATGAATCTTGGAGGTGTTGAAGGTCTAGACCTCTCACCAGAAAAGTTTAAGATTGTACAGTCTCAAGACGAGCCGCTTTCCGCAGAAGAATTTCTATCTATTGCAGAACAATACATCAG…
OM-RGC.v2.005118209__21-855	OM-RGC-v2	K03553	recA; recombination protein RecA	Bacteria	TGACATCTCTGCAATGAAGAAAGCTATCAATAAAAAAGTTGGCATGGACGTTGCACATGACTTAAGAGAAACCAATCCGAGTGCTGTTGATGAATGGATTCCAACTGGTTCACGCTGGTTGGACTCTATTATTTGTCGTGGCAAGATGGCTGGTATTCCTGTTGGAAGAATCACCGAACTTGCCGGCTTATCAGGCTCAGGCAAATCTTACATGGCTGCACAAATTGGAGCGCAAGCGCAAAAACTAGGCCATGTTGTTGTTTACTTTGATGCTGAGAACGCAATTGATCCAGAGTTTTTGGAAAAATGCGGAATCGATGTCACGGAAAACTTCATTTACATTCAAGCTGTTTCAGTCGAAAAAACTCTAGAAATGATTGAGTTTATGATGGAGCAACA…
OM-RGC.v2.005118646__30-852	OM-RGC-v2	K03553	recA; recombination protein RecA	Bacteria	ATCAGTTGCCGATATGCGGAAGCTTGTTAACAAAAAAGCTGGCATGACAGTCGCTCACAATCTGCAGGAAGATAACCCCACGCAAGTAACACAGTGGATCCCGACTGGATCGCGCTGGCTTGACTCCATTATTTGCAGAGGTCATCTAGCCGGAATTCCTGTTGGTAAAGTCACGGAGATAGCTGGCTTAGAGTCTACAGGGAAATCTTACATGGCGGCTCAAGTAGCCGCCAATGCTCAAAAAATGGGCATCGATGTTGTATATTTCGATTCAGAATCTGCTTTGGACCCCGCCTTTCTTGAACGCGCCGGGTGTGATGTAGAATCAATTCTCTATATCCAGCCTACATCAGTTGAGTTTGTTCTAGAAACAATCGAGGAACTCTTGGGTAGCGGTAA…
OM-RGC.v2.005119316__39-822	OM-RGC-v2	K03553	recA; recombination protein RecA	Bacteria	TCAGTTTCAAGAAGCACTTGAAAAGTTAAACAAGCAATATGGTAAGGGTACTGTACTTGCTTTAGAAGATAAGGTTGAGGAGTCTTATGATACTATTAGCACAGGGTCAATTGGTTTTGATTGGATAACGCTAGGTGTTGGAGGGTTTGTCAAAGGTAGAATGTATGAGCTGATGGGCTGGGAAGGTACAGGTAAGTCCACAATCTGTGGTCACGCTGTAGCCAGCTGTCAAGCTAAAGGAGGTAAGGTAGTATACATTGATGGCGAGCATGCTGTTGATACTAACTACTTCAAAGCATTGGGTGTAAACACAGAGACTATGTTGATTGCACAACCATCTTCGGGTGAAGAAGGTTTTCAGATTGCAGTTGAACTAATGCAAACAGGTGATGTAGATCT…
OM-RGC.v2.005119641__39-846	OM-RGC-v2	K03553	recA; recombination protein RecA	Bacteria	TCTTGTTAGCAATCAAATAATAAGCAAGTACGGAGACATCGTAGAGCAGGGTACAAAGGTTCTAGCAGATCTACAAAACTTTGAAACTATCGGCATATCTCCAGCGCTAGATTTAGCACTGGGCGGTGGACTCAGAGAAGGAAGCGTGGTCGTAATGACAGGCGACCCAAAGACAGGAAAAACTACAACATCTTTGTATTTTGCTGCAAAAGCACAAGCAGCAGGAAAGAATGTCTATTATTTTAACACAGAAGGTAGACTAACAAAAGAAAACTTCACAGGTATAAAAGGTCTAGATGCCAGTAAAATCAAAGTCGTTCAAGCGACAGACAACCAACCTGTTGTGTCTGCTGAAACATTTCTAAACACTATAGAAACATACGTAAAAAATATGCCAGA…
OM-RGC.v2.005119713__6-834	OM-RGC-v2	K03553	recA; recombination protein RecA	Bacteria	AGATATTCTGGTAGACTCTCTTAATAAAAAACTTGGTGATGTTGCCTACATTATGGGAAAGGGTGAAAGCCCCGCTGAAGTAAATGAATGGTTATCCACTGGATCTACTGTTCTAGATACTATTATTTCTAATGATATAGAAGCCGAAGGTGGGATACCTGTCGGCAAGCTAGTTGAAATTAGTGGTGAAGCAGCAACCGGTAAATCACTTTTGTCTTATATGATTCTCAAAGATTGTCAAGATAGAGGCGGTATTCCAGTTCTTATTGATACAGAAAATGCAGCGAACTGGAGTTTTTTAAAACTACTTGGTATAAAAGAACAAGACAAAGGCGGCAATCTCGTCTATCTGCAACCTGAAACTATTGAAGAAGTATTTCAAGCAATAGAAGAAATCGT…
OM-RGC.v2.005120788__60-843	OM-RGC-v2	K03553	recA; recombination protein RecA	Bacteria	ATCAACCTACGGAGATGTAGTCCGTACTGGCACAGAAGTTCTAGACAACCTGAACAATCTCAAGGTCATAGGCGTATCACCAGCACTAGACATCGCTTTAGGTGGTGGACTGAGAGAAGGCAGTTGTGTGGTAATGACTGGAGACCCTAAGAGTGGTAAGACTACTACTGCTCTTCATTTTGCCGCCAAGTGTCAGGCTCTCGGTAAAAAGATTATTTATGCGAACACAGAAGGTAGGCTTGCCAAGCAAAACTTTGAAGGCATCAAAGGCTTAGACCCAGATAAGATTCTGATCGTAGAGTCCACTGATGATAGAGTTTTGTCAGCGGAAGACTTCCTGAACATCATAGAGTATTATATAAACAATGATCCTGAGTGTTTGATTATTGTTGACTCTAT…
OM-RGC.v2.005120890__27-861	OM-RGC-v2	K03553	recA; recombination protein RecA	Bacteria	AGATATTTCCGCAATGAAAAAGTTCGTGAATAAAAAAGTCGGACTTGATGTTGCACACGATCTTCGGGAAGATAATCCGACCGAAGTAAAACAATGGATCCCTACGGGATCTAGATGGCTTGACTCTATAACGTGTAGAGGAAAGTATGGCGGTATACCCGTCGGTAAGATTACCGAGATAGCAGGGCTTAGTTCTGCTGGTAAATCTTTTATGGCTGTACAGATAGCCGCCAACGCACAGAAGATAGGTCACACTGTGGTTTACTTCGATGCAGAAAGTGCTATCGATCCAATGTTCCTTGCTGATGCTGGTGTGAATGTAGATGATTTACTTTATGTTCAAGCAGTGTCTGTGGAAAAAACATTGGAAACCATTGAAGATCTTATGGGAGAATATCC…
OM-RGC.v2.005122246__57-843	OM-RGC-v2	K03553	recA; recombination protein RecA	Bacteria	TGTTTCTACATATGGAGATGTTGTAAGGACTGGAACAGAGGTTCTGGATAACCTCAACAACCTCCAAGTCATAGGTGTTTCACCAGCGCTGGATATTGCTTTGGGTGGCGGACTGAGAGAGGGCAGTTGCGTGGTAATGACTGGAGACCCAAAGAGTGGTAAGACTACTACTGCTCTTCACTTTGCCGCTAAGTGTCAGGCGATAGGAAAGAAAATAATTTACGCCAACACTGAGGGCAGGTTAGCAAAACAAAACTTTGAGGGTATCAAGGGACTAGACCCAGAGAAAATTCTGATTGTGGAGTCTACTGACGATAGGGTATTATCAGCAGAAGACTTCTTGAATATTATTGAGTATTATATTAACAATGATCCTGAGTGTCTGATTATTGTAGACTC…
OM-RGC.v2.005122378__93-864	OM-RGC-v2	K03553	recA; recombination protein RecA	Bacteria	CTACAGCTTTAATGACCCAATAGATTATTATGTTTCCAGTGGAAGCTTAAACTTGGATTTGGCTATGGGGGGCGGCATGTGTCCCGGTATTACTACTTTTACTGGCGTTGCGGGTGGAGGAAAAACTTCCTGTGCATTATCTTTTGCAGCAAATTTCCAAAAGCAAGTTGAAAATTCGTGCGTTGTGTACATTAAAGCAGAGGGTAGACTTTCTAAAAGAATACTAAGAACATCTGGCATTGACGAGTCTCCAAACAAATGGATTTTATATTCTGGTAATATTTTTGAAGAAATAGGCGCGTTAGTAAAACAATGCGTAGATAATAATCCAGACAATATGCGCTTCATGTTTATTATAGACAGTATGGATGCACTTATCTTAAAAGATGATGTTGATAA…
OM-RGC.v2.005122463__60-843	OM-RGC-v2	K03553	recA; recombination protein RecA	Bacteria	AGCTACCTACGGAGACGTAGTACGCACTGGCACAGAGGTGCTAGACAACCTAAATAATCTCAAGGTCATTGGTGTATCGCCAGCTCTAGACATAGCTCTCGGTGGAGGGTTGAGAGAAGGTAGCTGTGTGGTTATGACTGGAGACCCAAAGAGTGGCAAGACAACAACTGCTCTTCATTTTGCTGCAAAGTGTCAGTCTTTAGGTAAGAAAATTATCTATGCCAACACAGAAGGACGGCTTGCAAAACAAAACTTTGAAGGTATCAAAGGTTTAGACCCAGACAAAATTCTAATTGTGGAGTCTACCGATGACAGAGTTCTCTCAGCAGAAGACTTTTTAAATATTATAGAATACTATGTTAACAACGACCCAGAATGTCTAATCATTGTTGACTCTAT…
OM-RGC.v2.005123045__18-849	OM-RGC-v2	K03553	recA; recombination protein RecA	Bacteria	TTTGGCTAATATCATAGCCGATAACCTGAACAAAAAGTTCAACGATAACAAAGTAGCATATTTCCTAGACGGAAGTGATGATACACCAACAGACATTAAAGACTTTATTTCAACAGGGTCTTCAATGTTAGATTTAGCAATATCTAATCGTGAAGACGGAGGTATTGCAGTTGGTAGAATCACAGAAATCAACGGATTAGAATCAAGTGGTAAATCATTACTTGCATCTCACATACTTGCAGAAACTCAAAAGAAAGGTGGTATCGCAGTTTATATGGATACAGAAACATCAGTCAGTAGAGATTTCTTGGAAGCTATTGGTGTTGATGTTAGTAAATTATTATATCTACACTTTGAATGTGTAGAAGATATATTTGAAGCCATTGAAGATATCATTAC…
OM-RGC.v2.005123057__39-846	OM-RGC-v2	K03553	recA; recombination protein RecA	Bacteria	CATTGTAAGCAATCAAATTATCAGCAAGTACGGAGATATTGTAGAGCAGGGGACAAAGGTTCTAGCGGATCTACAAAACTTTGAAACTATAGGCATATCTCCAGCACTAGACTTAGCTTTAGGTGGAGGACTAAGAGAAGGTAGTGTTGTTGTGATGACGGGAGATCCCAAAACCGGCAAGACCACTACATCTTTATACTTTGCTGCGAAGGCGCAGGCGGCAGGCAAAAATGTTTTTTACTTCAATACAGAAGGTAGACTAACAAAAGAAAATTTCACAGGCATAAAAGGACTAGATCCCAGTAAGATTAAGGTTGTTCAAGCAACGGAAAATCAACCAGTAGTATCTGCTGAAACTTTTTTAAATGCTATTGAGACATATGTTAAAAACACCCCTGA…
OM-RGC.v2.005125071__51-843	OM-RGC-v2	K03553	recA; recombination protein RecA	Bacteria	TAGCGTAGTCTCTAACTACGGAGATGTTGTAAGAACTGGCTCAGAGGTTCTCAACAATCTTAATAGCTTGCAGGTTATAGGTGTGTCACCAGCTCTCGATATCGCTCTTGGTGGTGGCCTTAGAGAGGGAAGCTGCGTCGTGATGACAGGAGACCCTAAAAGCGGAAAGACTACTACCGCCCTACACTTTGCCGCCAAGTGCCAGAAGATTGGCAAAAAAATTATCTATGCGAACACAGAAGGCAGGCTTGCTAAACAAAACTTTGAAGGCATTAGAGGTCTAGACCCAGAAAAGATTCTAATTGTAGAATCAACCGACGATAGAATATTGTCGGCAGAAGACTTCTTAAACATTATCGAGTACTACATAAACAATGAGCCTGAGTGCTTGATAATTGT…
OM-RGC.v2.005132348__45-843	OM-RGC-v2	K03553	recA; recombination protein RecA	Bacteria	AAGCAACAGTGTTGTACAAACGTATGGAGATGTTGTAAGAACAGGCTCTGAGGTGCTAGACAATCTGAACAGCCTACAAGTTATTGGCGTATCTCCAGCATTAGATATAGCGTTAGGAGGAGGGCTAAGAGAAGGCAGTTGTGTTGTCATGACTGGAGACCCCAAAAGCGGAAAGACAACGACCGCCCTGCACTTTGCTGCTAAATGTCAATCGCTTGGTAAGAAAGTCATCTACGCTAATACAGAGGGTAGGCTGGCAAAGCAAAACTTTGATGGAATAAAGGGACTAGACCCAGAGAAAATTTTAATTGTCGAGTCTACAGACGATAGAGTTCTTTCTGCCGAGGACTTCCTTAATATTATTGAGTACTACATTAACAACGACCCAGAGTGTCTCAT…
OM-RGC.v2.005133566__54-843	OM-RGC-v2	K03553	recA; recombination protein RecA	Bacteria	GGTCGTTTCTACTTATGGCGACGTGGTAAGAACGGGGTCAGAAGTCCTTAGTAATCTTAATAACCTACAAGTGATTGGACTGTCTCCGGCGTTGGACATAGCGCTGGGAGGCGGCTTAAGAGAAGGTAGTTGCGTGGTCATGACAGGTGACCCGAAGAGTGGAAAGACAACAACGGCCTTATGCTTCGCCGCTAAATGCCAAAAGCTAGGTAAGAAGATTATCTACGCTAATACAGAGGGGCGACTAGCTAAGCAAAACTTTGAAGGCATCAAAGGGCTAGACCCAGATAAGATACTAATTGTAGAATCTACAGATGATAGGGTTTTATCAGCAGAAGATTTCTTAAACATTATAGAATACTATATCAATAACGACCCAGAATGTGTTATCATTGTTGA…
OM-RGC.v2.005134467__18-855	OM-RGC-v2	K03553	recA; recombination protein RecA	Bacteria	CGCATCAGTTGTCAAAATACAAAAGTTTTTATCTGAAAAGGATAATAAAAAATATCACTACAACGATTCTACTGAATTAGATTACAAAGTTTCAACTGGAAGCTTGAATCTAGACCTTGCTCTTGGTGGCGGCTTTCCAGCTGGAGTTCATAGGTTCACAGGTGTTAACGAAGGGGGAAAAACCTCTTGCGCTCTTTCTGTAGCTAGGAACTTTCAGGAAAAGTTCAAGAAAGATGGCATGGTGGTCTATGTAAAAAGCGAGGGAAGGCTGAGCCCCGAAATGATTGAGAGGTCTGGAATCGATACAAGCGAGGAGAGATTTTTTAAGTTTGATTGTAATGTTTTTGAGAAGGTTTTTGAATTAGTAAGAATGCTAGTTCAAGAAAATGAAGACAATAA…
OM-RGC.v2.005134795__39-846	OM-RGC-v2	K03553	recA; recombination protein RecA	Bacteria	CCTCGTTAGTAATCAAATAATAAATAAATACGGGGACATAGTAGAACAGGGAACAAAGGTTCTAGCAGATCTACAAAACTTTGAAACTATCGGTATATCTCCAGCATTAGACTTAGCTTTAGGTGGAGGATTAAGAGAAGGTAGCGTTGTTGTGATGACCGGAGACCCTAAAACTGGCAAGACTACCACGTCTTTATACTTTGCTGCTAAAGCGCAGGCGGCAGGTAAAAATGTTTTCTACTTTAACACAGAGGGTAGACTAACAAAAGAGAATTTTACGGGAATAAAAGGATTAGATCCTAGTAAGATTAAAGTTGTTCAAGCAACGGAGAATCAACCGGTAGTGTCTGCGGAAACTTTTTTAAACGCTATTGAGACATATGTTAAGAATACTCCTGA…
OM-RGC.v2.005135183__30-762	OM-RGC-v2	K03553	recA; recombination protein RecA	Bacteria	CCAAATCAACAAATTCCTTCAAGACAAGGACAATAAAAAGTTTCACTTCAATGACTTTAAAGAATTAGAATATAAAATTTCTTCGGGAAGTTTAAATTTAGACCTAGCACTAGGAGGCGGCCTTCCAGCAGGAGTACATCGATTTACTGGGGTTAATGAAGGAGGAAAAACATCGTGCGCTTTGGCATTTGCTAGAAATTTTCAAAAACACTTTAAAAAAGACGGTAAAGTAATCTATATTAAGAGCGAGGGAAGATTGAGCCCAGAAATGGTAAAAAGATCTGGCATCGATCTGTCAGAAGATAAGTTTTTCAAGTTTGACTGTAATGTTTTTGAAAAAGTTTTTGAGCTGGTAAGATTGCTAGTACACGATAATCAAGAAAACAAGAAGTATTTGTT…
OM-RGC.v2.005135185__15-858	OM-RGC-v2	K03553	recA; recombination protein RecA	Bacteria	AGAAGTATTAAAGAATTTTCTAAAAGAAAACAAAGAACACCACTACAATTTTGAAGAGGAGGTAACCTACAAAGTTTCCAGTGGCAGTATGAAGGTGGATTTCGAGCTAGGCGGTGGCTTTGGCCCTGGGCTTCACCGTTTTGTAGGAATGAATGAGGGAGGAAAAACATCTGAATCCCTAGAGGTTATGAAAAACTTTCTTAAGCAGGTTCCCAATTCCAGAGGGTTTTTAATTTCTGCCGAAGGGCGCCTTCCACCTGAGATGAAAAAGCGCTCGGGAGTCCAATTTGTTTTTAACGAAAGCGAATGGGAAAACGGCACCTGTTTTGTCTTAGAAAGCAATATTTATGAAACCGTTCTGGATCTTATGCGCACCCTGGTTTCAAACAACAAGGACAA…
OM-RGC.v2.005135981__72-858	OM-RGC-v2	K03553	recA; recombination protein RecA	Bacteria	GGCGATAGATTTGGCTGTTTCCACGATTGAGAAACAGTTTGGTAAAGGTGCAATTCTTTCGTTGGGGCAGGAAGCAGTTGATTCCGAGGCAGATTCATTTTCCAGTGGATCCCCAAGCATTGATATTGCACTCGGGATAGGTGGTTATCCGAGAGGCCGAGTGATCGAAATTTTCGGACCTGAGTCGAGTGGGAAAACAACCTTAACTCTCCACGCAGTCGCGGAAGTGCAGAAGTTGGGCGGAGTGGCGGCATTTATTGACGCCGAACACGCTCTAGATATTAATTATGCAAGACGCCTGGGAGTGAATATTGAAGAGTTACTGGTATCTCAACCAGATACCGGCGAACAAGCCCTCGAAATAGCGGATGTACTGCTTCGCTCAGGTGCCGTGGATCT…
OM-RGC.v2.005136424__90-876	OM-RGC-v2	K03553	recA; recombination protein RecA	Bacteria	GACTCTCGAATTAGCCCTCGCACAAATTGAAAAGGCATTTGGGAGAGGTGCTGTCATGCGAATGGGAGATTCATCCGCAGACAACGCTGTGAGATCAATACCAACTGGATCCATAGCACTGGATTTGGCATTAGGAGTAGGAGGTCTACCACGTGGTCGCATTATTGAAATCTTCGGGGCAGAATCCGCTGGCAAAACCACACTAGCAATGTCAGCAATTGCGGAAGCGCAAGCCGCGGGTGGTCAAGCAGCTTTTATAGACGTTGAACATGCGATGGATCCAGCTTATGCGCGACTTATAGGCGTCGATGTCGACAAACTCCTGATTTCCCAGCCTGATTCGGCAGAACAGGCCCTAGAAATTACAGAATATCTCATACGAAGCGGAGCGCTAGACAT…
OM-RGC.v2.005137222__54-843	OM-RGC-v2	K03553	recA; recombination protein RecA	Bacteria	TGTTGTCTCTACGTATGGAGATGTTGTACGAACAGGGTCGGAAGTTCTTGACAGCCTAAATAACCTTCAGGTCATTGGTATTTCCCCTGCTCTCGATATAGCTCTTGGCGGAGGACTGAGAGAAGGTAGTTGTGTTGTAATGACCGGAGACCCTAAAAGCGGCAAGACAACAACCGCCTTACACTTCGCTGCAAAGTGTCAGGCGTTGGGTAAGAAAGTAATTTATGCTAACACTGAAGGCAGGTTGGCAAAACAGAACTTTGAAGGTATCAAAGGCTTAGACCCAGACAAGATACTTATTGTGGAATCAACAGACGATAGAATTCTATCAGCAGAAGACTTCCTGAATATTATTGAATATTATATTAACAATGACCCTGAGTGTCTTATCATTGTAGA…
OM-RGC.v2.005137296__42-852	OM-RGC-v2	K03553	recA; recombination protein RecA	Bacteria	CGACTTGATTGTTGGACAGCTTACTAAAAAGTATGGAAAAGTCATTCAGTCTGGAACCAAAGTTTTAGAATCTCTTGAGTCATACGAAACTATTAGTGTGAGTCCAGCGCTAGACATTGCTCTAGGTGGAGGCTTGAGAGAAGGTCAAGTTGTTGTTATGACCGGCGATCCGAAGACAGGGAAAACGACAACAGCACTTTACGCTGCCGCAAAAGCACAGGCCAAAGGCAAGAAGGTATACTATCTAAATACAGAGGGTCGTCTAACCAAGCAGAACTTTAATGGTATCAAAGGTCTTGATGTTGATGCAATTCAAATTGTGCAAGCTACAGATGATACGCCCATTGTCTCTGCGGAAACATACCTCAATATCATGGAGCGTCTTATCAAAGAAGAAGA…
OM-RGC.v2.005138906__48-837	OM-RGC-v2	K03553	recA; recombination protein RecA	Bacteria	CGCTTTGATTTCCAAGTATGGGGATGTAATTAAAAGCGGAACCGAGGTAATTGAAAGCCTAGGCAGCTACGAAACAGTCAGTGTTTCCCCAGCTTTGGACTTAGCTTTGGGAGGCGGTATTCGTGAGGGAACCTGTGTAGCAATGACTGGAGATCCCAAAACCGGCAAGACAACTACGGCGTTACACTTCGCAGCTAAGTGCCAGAAACTAGGCAAAGAAGTGCTCTACTTTAATACCGAGGGCAGGCTGGAGCTTAAAAACTTTGAGGGCATAAAAGGTTTAGATCCTTCTAAAATCAAAGTCATAGAATCTACAGACGATAGAATTCTGACCGCAGAAGAATTTCTAAATATGATTGAGACATATGTAAACTCAACCCCAAACATGGTAGCTATCAT…
OM-RGC.v2.005140167__60-846	OM-RGC-v2	K03553	recA; recombination protein RecA	Bacteria	GGCTCTAGACACTGCGATCACACAGATCGAGCGCTCTTACGGCAAGGGCGCGATCATGCGAATGGGAGAAGATTCATTTTCAAGTAGTATCGAAGCAATCCCTACTGGTGCGATCAATTTGGATGCTGCAATCGGCATAGGGGGAATCCCGCGAGGGCGAATAAGTGAGATCTATGGCCCGGAATCTTCCGGCAAGACAACACTCTGTCTTCAAGTGATCGCAAATGCTCAACGCCTTGGTGGCATAGCGGCTTTTGTAGACGCTGAGCATGCCTTGGATGTTGGGTATGCCCGCAAGCTCGGTGTAGACGTCGATAACCTCCTCGTCTCACAGCCGGACACGGGAGAGCAAGCACTTGAGATCGCAGAAGTACTGATTCGTAGCAATGCAATTGATGT…
OM-RGC.v2.005142517__63-885	OM-RGC-v2	K03553	recA; recombination protein RecA	Bacteria	ATTAAACCCCGAAGCAACATATTTGAGTGAAAATGCACTATCAAATGTGGATACCTGGTATGATACCGGTTGTTATGCGTTGAACGCAATCATGGGTGGTTCGTGTCGAACCGGGGGAGTACCAAAAGGAAGATTGGTTGGGTTTTCAGGACCGTCACAATCTGGCAAAACGTACATTATTAATAAGATTTTAGGTAATGCTCAAAAACTAGGTTTACATCCTGTTATATTTGATACCGAATTCGCTGTAGATAAAGAAAATACAGAAGGGGTTGGGTTAGATGCAACTAAAACAAAATACGTTCCCGTATATACTGTTGAACAATGCCGAAATCAAGTTGTAGCTTTACTAAACAGCATTATTGAGAAGGGGTTACAAGGAAAATTTATTATTAGTAT…
OM-RGC.v2.005144834__36-843	OM-RGC-v2	K03553	recA; recombination protein RecA	Bacteria	AGATGCTGTGAGTAGTAGTGTTGTTAAAACTTACGGAGATGTTGTAAGAACTGGATCTGAGGTGTTAGAAAACCTCAATAACTTACAAGTCATCGGTATCTCCCCAGCATTAGATATAGCGCTGGGTGGAGGGTTAAGAGAGGGTAGCTGTGTCGTTATGACTGGAGACCCAAAGAGCGGCAAGACTACAACAGCTCTACACTTTGCTGCTAAATGTCAATCTATTGGCAAGAAGGTTATCTATGCCAATACAGAGGGTAGATTAGCAAAGCAGAACTTTGAGGGTATAAAAGGGCTAGACGCAGATAAGATTCTGATTGTAGAGTCTACGGATGATAGGATCCTATCAGCAGAAGATTTTCTGAATATCATTGAATACTATATTAACAATGATCCTGA…
OM-RGC.v2.005145624__105-888	OM-RGC-v2	K03553	recA; recombination protein RecA	Bacteria	TAAGCTGGAGGACGCATTAGACGCGCTCAACAAAAAGTATGGCGTTGGTACCATACTATCATTAGGTGATAAAAATCACAATGATTATGATCTTATTTCGACAGGATCAATCGCATTTGACTACATCGCTCTAGGTGTAGGAGGTTTCGTTAAAGGGAAACTTTATGAACTTGTAGGCTGGGAGGGTTCAGGTAAATCTACCATCTGTGGACATGCTGTGGCTAACTGTCAAGCTAATGGTGGTAAGGTGTTATATATCGATGGCGAGCATGCTGTTGATCCTAACTATTTTGCATCACTAGGTGTAGACATATCCAGTATGTTGATTGCTCAGCCAACTTGTGGCGAGGAGGGATTTCAAATTGCTATGGATATGATTAACAGTGGTGAGATTGATCT…
OM-RGC.v2.005145678__6-825	OM-RGC-v2	K03553	recA; recombination protein RecA	Bacteria	ATCTTTAGCAGATGAATTGAATAAGAAAAACAAAGAAGGTGGTAAAGTTGCATTCTTTTTGGATGAAAACGATGACCCATCTTCTATTAGTGATTGGATTAGCACAGGTTCTTCTATGCTTGATTTAGCAATCAGCAATAGACCAAATGGTGGTTTACCTGTTGGTAGAATGGTTGAACTTAATGGACTTGAAGGAACAGGTAAGAGTTTAATATCTGCACATATTGTTGCCGACACTCAAAGAAAGGGTGGTAGAGCAATTGTTATTGATACAGAAACTAGTGCTGCTCCTGAGTTTTGGAAGAGTTTAGGTGTAAATCTAAAGAATCTCCTATATATTCCTGCTGAAACAGTTGAAGATATTTTTGACAAGATTGAACAATCAATTGCATATGTCAG…
OM-RGC.v2.005146563__9-807	OM-RGC-v2	K03553	recA; recombination protein RecA	Bacteria	AGCAGCAGAAATATTAAAGAATTTTCTAAAAGAAAATAAAGAACATCACTATAACTTCGAAGAGGAGGTAACCTATAAAGTTTCAAGCGGCAGCATGAAAGTGGACTTCGAGCTCGAAGGGGGTTTTGGCCCTGGATTGCACAGGTTTGTGGGGATGAATGAGGGGGGCAAAACCTCTGAATCCTTAGAGGTAATGAAGAACTTCCTAGCGCAAGTACCTAAGTCAAGAGGTCTTTTAATTTCAGCGGAGGGAAGACTCACTTCTCAGATGAGAAAGAGGGCGGGAGTAAAATTTGTATTCTCCGAAGCCGAGTGGGTGAATGGAACTTGCTTCGTACTAGAGAGTAATATATATGAGACAGTTCTAGACCTAATGCGAGCGCTTGTGTCTACCAACAA…
OM-RGC.v2.005146589__51-840	OM-RGC-v2	K03553	recA; recombination protein RecA	Bacteria	AGTAATATCGACCTATGGAGATGTTGTTCGACACGGCACAGAAGTTCTTGCCAACCTTACAAGCCTTGATATTCTTAGCGTGTCACCAGCATTAGATATAGCACTCGGAGGCGGTATACGAGAGGGAAGCTGCGTTGTAATGTCGGGAGACCCAAAAACTGGCAAAACGACAACCGCCCTTCACTTTGCTGGAAAATGCCAACAGCTTGGAAAGAAGGTGATTTATGTAAACACCGAGGGGCGACTAGCAATCCAAAACTTTGAGGGAATTAAATCTCTTAACGCCGAAACAATCATAGTAGTAGAATCTACAGACGATAGAGTATTGTCGGCAGAGGACTACTTGAATATCATCGAGTATTATATTAATAACGATCCCGAATGTGTAATCGTAGTTGA…
OM-RGC.v2.005150769__72-852	OM-RGC-v2	K03553	recA; recombination protein RecA	Bacteria	AGCACTCGAAAACGCGTTGTCTCAAATAGACAAAGCGTTTGGTTCTGGTGCAATCATGCGGCTCAATGGAGACGGGGTTTCAGCAATTCCACGAATTTCGACAGGCGCAATAAGTTTAGACTTAGCTCTGGGTGGCCGAGGGATGCCTCGAGGTCGAATCATCGAAGTCTTTGGTCCCGAGTCATCAGGTAAAACGACCCTTGCGCTGAATGTTGTTGCGCAAGCACAAAAGGGAGGCGTCGCTGCGTTTATTGATGCAGAGCATGCACTTGATCCAATGTGGGCGAAGAAACTTGGCGTTGATGTCGACGCACTTCTTGTATCACAGCCTGACACAGGCGAGCAAGCACTTGAAATTTGCGAAATGCTTGTTCGTTCAAACGCCGTCGACGTAGTCGT…
OM-RGC.v2.005154546__30-846	OM-RGC-v2	K03553	recA; recombination protein RecA	Bacteria	GATTGCCGATAGTTTAAATAGTAAATTCAAAGGACAAAAGGTAGCGTACTTCCTGGATGGATCAGCGTCTACTCCTACTGATATAGATGATTTCATTTCAACGGGATCTTCTATTTTGGATTTAGCTATTTCAAATAGACCTGATGGAGGTATAGCAGTTGGTAGAATAACCGAGATTAATGGTTTATCATCAACTGGTAAGTCTTTATTGGGTGCACACGTATTAGCTGAAACACAGAAGAAGGGTGGTGTAGCAGTTTACATCGATACTGAAACTTCTGTTAGTCGCGAATTTTTAGAGGCTATTGGTTGTGACGTTGGCAATTTATTATATCTTCATATTGAAACTGTGGAAGAAATATTCCAAGCTATTGAAGATATTATTCTTAAAATAAGAGA…
OM-RGC.v2.005160121__36-822	OM-RGC-v2	K03553	recA; recombination protein RecA	Bacteria	GGCGCTGGAAATCGCCCTTTCTCACATCGAGAAGGACTACGGCAAGGGCGCCGTGATGCGATTGGGAGAAGCCGCCGAGCGGCTTACGACTGAAGTTATACCGACCGGTTCTTTGGCCTTAGACGTGGCCTTGGGCGCCGGCGGCATACCCCGCGGCCGGGTGACGGAGATATTCGGAGCAGAGTCGGCAGGAAAATCCACTCTGGCCATCCACATCATGGCCGAAACCCAGAAACTGGGAGGCCTTGCCGCCTACATCGACGTAGAGCACGCAATGGATCCGGTATATGCGGGACACTGCGGCCTAGATGTGGAGAGTCTGCTCATCGCCCAGCCGGACAGTGCCGAGCAGGCCCTGGACATCACTGAGCAATTAGTGCGCAGCGGTGCCATCGACTC…
OM-RGC.v2.005167757__21-849	OM-RGC-v2	K03553	recA; recombination protein RecA	Bacteria	TTTGGCCGATACTTTGGCCGATAGTTTAAATAAAAAGTTCAAAGATAACAAGGTTGCATACTTCCTTGATGGTACAGACCAAACACCTACTGATATAAAAGATTTTATATCAACAGGTAGTTCCATGTTAGATTTGGCTATATCGAATAAGCCAGATGGTGGAATCGCAGTAGGTAGAATTACAGAAATCAATGGATTAGAATCAAGTGGTAAATCTCTACTTGGTGCTCACATACTTGCGGAAACTCAGAAGAAAGGTGGGGTTGCAGTTTACATCGATACTGAAACTTCTGTATCTCAAGAGTTCATGCAAGTTATCGGTATTGATATGAATAAAATGTTGTATCTACATTTAGAGACCGTTGAGGATATCTTTGAAGCAATTGAAGAAATTGTAAC…
OM-RGC.v2.005168889__21-849	OM-RGC-v2	K03553	recA; recombination protein RecA	Bacteria	GTCCATGGCTGATATGCGTAAGCTAATCAATAAGCGAGCGGGTATGACTGTGGCACACAACCTAAATGAGGAAAATCCAACCGAAGTTACGGATTGGATTCCCACAGGGTCTAGGTGGCTAGATTCTATTATTTGTAAAGGAAAGCTGGCTGGGATTCCAGTCGGAAAAGTAACGGAGATCGCAGGTCTTGAAGCAACAGGAAAGTCATTTTTGGCGGCACAAGTCGCAGCAAGTGCACAGAAAAAAGGAATTGATGTTGTCTATTTCGATTCCGAGTCTGCTATTGATCCTGCGTTCTTGGAAAAAGCAGGATGTGATGTCAATACTTTACTTTATGTTCAAGCTCAGTCTGTTGAGTTTGTTTTGGAAACTATCGAAGATCTTTTGGCTAATAATGA…
OM-RGC.v2.005169249__117-909	OM-RGC-v2	K03553	recA; recombination protein RecA	Bacteria	ATCTTTAGATGTAGCTTTAAGTCAAATTGAAAAAAGCTTTGGTAAAGGTTCTATAATGAAACTTGGTGAAAACAAAAGAGCCTTAATTGAAACTATATCAACAGGTTCAATCTCTTTAAATATCGCACTTGGTGGAGGAATACCAAAAGGAAGAATTTGTGAAATTTATGGTCCAGAAAGTTCAGGAAAAACAACCTTAACATTACATGCAATTGCGGAGTGTCAGAAAAAAGGTGGGATAGCAGCATTTATTGATGCGGAGCATGCACTAGATCCAGAATATGCAAAAAAAATAGGTGTAGATATTGACAATCTACTTGTTTCACAACCAGATAGTGGAGAACAAGCTCTTGAAATTGTAGAAACACTAGTAAGATCAAATGCTGTGGATCTAATTGT…
OM-RGC.v2.005170076__63-852	OM-RGC-v2	K03553	recA; recombination protein RecA	Bacteria	GGCGATTAAAATCGCTTTAGACCAAATTGAGCGTCAGTTTGGTAAAGGCTCTATTATGCGACTAGGAGAGTCGGTTGCTATGGACGTCGACGTCATTCCTACGGGAGCCATATCGCTTGACGCGGCGCTGGGCGTTGGGGGTATACCGCGTGGCCGCGTTATAGAGCTATTTGGTCCAGAATCCGCAGGCAAGACCATGCTTGCGCTTCACATTGTCTCGGAAGCGCAGCGAATGGGTGGCGTCGCCGCTTTTGTAGATGCCGAACATGCACTAGATGTACAATTTGCCCGAAAACTAGGCGTGGATGTGGATAATTTACTCGTCTCACAACCTGACTCGGGTGAAGAGGCGCTCGAAATCACTGATACCCTAGTGCGCAGTGGAGCCATTGATCTCAT…
OM-RGC.v2.005170212__39-849	OM-RGC-v2	K03553	recA; recombination protein RecA	Bacteria	CGATTCAGTAAGTAATAGTATTAATAAGAAATACGGAAACATTATTCAATCTGGCAACGATGTTCTAGCTACTTTAGAAAACTTTGAGACTATTGGCATATCTCCTGCGTTAGATATAGCAACCGGAGGCGGCCTCAGAGAAGGTAGCTGCGTTGTAATGACAGGAGATCCTAAGACTGGCAAGACAACTACAGCGCTTTATTTTGCAGCCAAAGCTCAGAAGAAAGGTAAGAATGTCTTCTATCTTAATACAGAAGGTAGACTTACCAAAGAAAACTTTAGAGGCATTAAAGGCTTAGACGCAAATAAAATAAAAATAGTCCAAGCCACCGACGCGAAACCACTTGTCTCCGCTGAAGACTATTTAAACAGTCTAGAGACTCTAATTAAAAACACCCC…
OM-RGC.v2.005171831__36-867	OM-RGC-v2	K03553	recA; recombination protein RecA	Bacteria	TATGGATGACATGCGCAACCTAATCAACAGAAAAGCTGGATTATCGGTTGCGCATGATCTGAGGGAAGATAATCCAACTGAAGTGAAACAATGGATTCCAACCGGCTCAACTTGGTTGGACTGCGTTGTTTGTAGAGGGAAGAAAGCTGGCATTCCTGTTGGTAAAATAACAGAAATTGCTGGCCTTGAAGGAGCAGGAAAGTCTTGGATGGCTGCAGAGATCGCCGCCAATGCCCAGAAAATGGGCATAGACGTCGTTTATTTTGATTCTGAGTCTGCCATAGATCCAAGCTTATTGACTCGCTTGGGAATCGATTTAGACCGGTTCTTATACGTTCAGGCTTCAAGTGTAGAATTTGTGTTAGAAACAATTGAGGAACTTCTTGGCTCGAACGAAAG…
OM-RGC.v2.005171901__36-840	OM-RGC-v2	K03553	recA; recombination protein RecA	Bacteria	TGTGGTTAGCAACGCTATAGTTTCCACATACGGAGACGTTGTAAGGAGTGGCTCCGAAGTTCTAAAAAATCTCAACAGCCTAGATGTAATAGGTCTCTCACCAGCTTTAGATATAGCTTTGGGTGGAGGGTTAAGAGAGGGCAGTTGCGTTGTTATGACTGGAGACCCAAAAAGTGGAAAAACAACAACAGCACTTCACTTTGCAGCAAAGTGTCAAAAGTTAGGTAAAAAGGTTATCTACATAAACACAGAGGGTAGACTAGCAATACAAAACTTCAACGGTATCAAGGGGTTAGACCCAGATAAGATACTCGTTGTGGAATCTACTGACGACAAAGTTCTATCCGCTGAGAATTTTTTAAACATTATTGAATATTACGTCAACAATGACCCATCATG…
OM-RGC.v2.005172639__9-831	OM-RGC-v2	K03553	recA; recombination protein RecA	Bacteria	AGATTTAATAGCCAAGCATGGAGACAATATAGTAAGAAGTGGAGACGCGATGGTTTCCGATAAACAGGAAATTGTTTCTGTCTCTCCATTGATTGATGTGAATATAGGCGGAGGAATACCAGAAGGCTCAGTAGTCCTGCTCGCAGGAGACGAGAAATGCGGGAAAACCGTAACTGCTCTTCAAATATGCAAAAACGCACAGTCAATGGGAAAGAATATATATTACTTAAACATCGAGGCTAGATTAAAATCAAGAGACTTAGAGGGTATAGACGGACTAGACCTTGAAAAAATAAATGTGGTAAGCTCGTACAGGGAGGATGACAGTGAAGGCAATTTGGTTCAAAGCAAAATACTTAGCGGAGAAGAATGGCTCAGTTTTGCTGAGAATTTTATACA…
OM-RGC.v2.005173039__66-855	OM-RGC-v2	K03553	recA; recombination protein RecA	Bacteria	CAATCTGGACTCGGCCTTGGCGCAAATCACGAAAACGTTTGGCGAGGGCAGCATCATGCGTCTGGGCGACGCGCAGGGGCATTCGCAAATTGAATCCATCTCCACCAGCGCGTTGTCGCTGGACTTGGCACTGGGGGTGGGAGGCGTGCCGAAGGGGCGGATCGTAGAAATTTACGGGCCGGAATCTTCGGGCAAAACGACAGTGATGCTGCATGTGGTGGCCAATTGCCAGAAGGCGGGTGGCATTGCGGCATTTATCGACGCGGAGCATGCGCTGGACCCGGCGTATGCCAAGCGGCTGGGAGTGAACCTAGATGACCTGTTGGTTTCACAGCCGGACAGTGGCGAGGAGGCGCTGACGATTTGTGAGACGCTGGCACGCTCGAATTCGATTGATGT…
OM-RGC.v2.005173213__90-876	OM-RGC-v2	K03553	recA; recombination protein RecA	Bacteria	AGCCATTGACGTGGCTGTTGGCCAAATTGAAAAACAATTTGGCAAAGGTTCGATTATGAGACTTGGCGAAAAAGGTTCTGTCTCAACAATCGAAAGCATCCCAACCGGTTCGATCAGTATCGACTACGCGCTAGGGGTTGGCGGTGTTCCACGAGGCCGCATCGTCGAAATCTATGGTCCTGAAGCTTCTGGAAAAACCACTCTGGCATTACAGGTCATCGCGAATGCACAGGCGACAGGAGGCAATGCAGCCTTCGTCGACGCTGAGCACGCACTAGACCCAGTCTATTCCACCAAACTTGGCGTTGATCTTGAAAATCTTCTCGTGTCCCAACCAGACCATGGTGAACAGGCTCTTGAAATTGTCGAAACACTTATTCGTTCCGGTGCGGTCGACGT…
OM-RGC.v2.005180683__48-780	OM-RGC-v2	K03553	recA; recombination protein RecA	Bacteria	AGGAATAACTAGGGCTTCCGATGCAACAAAGTATGAATTCTATACTACACCTTTTGCATCTGTTAACTCCTTGATAGGCGGTATACCTATTGGTAGGTTTACTACAGTAGCTGGACCAGAGCATACAGGTAAGGGTGCTTTCTGTGCTCAGCTAGTAGCTCACTTACAGGCTCAGGATCCAGACTTTGTCTGTCTCTGGACTGATGCAGAAAGTGCGTTCGATGCTGAATGGCTAGTGAAGTTAGGTGTTGACTTAGATAGAGTATACTTGCAGCGGTACACACCTGAAGTAAATAACATGGAGCTACTATTAGATCAGTCACTCTCCATGATTAAGAAGTTGCCCATTAATATGTGGATAGTAGACTCCATTGGAGCACTTCTACCTAAGAACGATGG…
OM-RGC.v2.005183375__30-858	OM-RGC-v2	K03553	recA; recombination protein RecA	Bacteria	TTCTATTGCTGATATGCGCAAGCTTATCAACAAAAAAGCTGGAATGAATGTTGCGCACAATTTAAATGAAGACAGTCCAACGATTGTAAAGGACTGGATTCCTACTGGATCGCGGTGGCTTGATAGTATTGTCTGTCGAGGAAAGCTCGCAGGAATTCCCATGGGAAAAATTGTAGAGATTGCTGGATTAGAATCCACTGGAAAATCTTATATGGCAGCACAAGTTGCTGCAAACGCTCAGAAAATGGGGATTGATGTTGCCTACTTCGATTCAGAATCTGCAATTGATCCTGGCTTTTTAGAGAAAGCTGGGTGTAATGTAGATGATTTATTGTATGTACAGGCAACTTCTGTAGAGTTTGTATTAGAAACAATTGAAGAATTGCTTGGTTCAAATGA…
OM-RGC.v2.005183425__48-861	OM-RGC-v2	K03553	recA; recombination protein RecA	Bacteria	GTTTGTTGATGGACTCATCTCTGACTTAAATAAACAATTAGGTGAGGTTGCATATAATCTTGCAAGCGGAAATTCTCCTACCGAAGTTAATTCATTTGTGTCTTCTGGCTCTGTTTTGCTGGACACTATTATGTCTAATAGGCGAAATGGAGGTTTTCCTGTAGGTCGTATTAGCGAAATTGTTGGCGAAGAAGCAACTGGTAAATCTTTAATTGCCTTACATGCATTAAAAAATACACAAAAGCAAGGGGGCGTTGCTATCTTGATTGATACTGAAAACGCCACCTCAGTTGACTTGTTGAAAAACATTGGTATTGATGTTGGTAAGATGATGTATATGCAACTCGGGACAGTCGAAGAGGTATTTGAAGCAATGGAACGAATAATTAAAAGGATTCG…
OM-RGC.v2.005185163__45-837	OM-RGC-v2	K03553	recA; recombination protein RecA	Bacteria	CAACTCTCTAATTTCAAAATATGGAGATGTTATAAAAAGTGGCACAGAGGTAATTGCAAACTTAAGTAGCTACGAAACCGTCAGTGTATCTCCAGCCCTAGACTTAGCTATGGGTGGAGGTATAAGAGAAGGAACCTGTGTTGCTATGACAGGAGATCCGAAGACAGGAAAAACAACAACAGCTCTGCACTTTGCGGCTAAATGCCAAAAAATTGGTAAGGAAGTACTTTACTTCAATACTGAAGGCAGGCTTGAGCTTAAAAATTTCGCAGGCATCAAGGGGCTAGACCCGTCAAGGATAAAGGTTATAGAATCAACTGACGACAAGATCCTGACAGCAGAAGAGTTCCTAAACATGATTGAAGCTTATGTAAACTCCACACCTAACATGGTGGCGAT…
OM-RGC.v2.005187317__12-822	OM-RGC-v2	K03553	recA; recombination protein RecA	Bacteria	AGAAGCATTAGATCAGATCAATTCTTTCCTATCGGACAAGAATAATAAAAAATACCATTTCAATAATTTTGAAGATTTAAACTATAAGATTCCGTCGGGGAGTATTAATTTAGATATCGCACTAGGGGGCGGCTTGACTCCTGGAGCGCATAGATTCACAGGGGTTAACGAAGGAGGGAAAACTAGCTGTGCCCTAGGCTTCGCAAAGAATTTTCAAGATCACTTCGAAGAAGACGCTATGGTTGTTGTGATTAAAAGTGAAGGTAGGTTAAGCCCAGAGCTTATCGAAAGAAGCGGGATTGATAATTCCCCAGAAAGGTTTTTTGTATTTGACTGTAATATATTTGAAAAAGTTTTTGAATTAATCAGAGGGCTTATATTTAATAATACTGAAAATAG…
OM-RGC.v2.005188277__24-858	OM-RGC-v2	K03553	recA; recombination protein RecA	Bacteria	ATCGCTGGATGACATGAGGTCAATGATCAACAAATCAACAGGTATGAATGTTGCTCATGATCTCCAATCTGATAATCCAACGGCAGTTAAAGATTGGATTCCAACAGGGTCAAGATGGCTTGACTCTATAATATGTAAAGGTAAGATGGCGGGTATTCCCGTCGGGAAAGTAACCGAGATCGCTGGTCTATCAGCGTCTGGTAAATCTTTCATGGCAGCCCAGATTGCCGGTAATGCTCAGAAGAAAGGATTCACGGTTGTGTATTTTGATGCAGAATCTTCAATTGATCCTGTTTTTCTTGAGCGAGCTGGTGTTGACTTGAGCAAACTTTTGTATGTTCAGGCAGTATCAGTGGAGAAGACTTTGGAACAGATAGAGGCTCTCCTCTCAAACTACGA…
OM-RGC.v2.005190069__45-831	OM-RGC-v2	K03553	recA; recombination protein RecA	Bacteria	GGCACTGGCCGCAGCCTTATCGCAAATTGAAAAGCAGTTCGGTAAAGGGTCGGTCATGCGCTATGGCGACAACCAGGTCGAACACGACATCCAGGTCGTTTCCACCGGTTCGCTTGGGCTCGACATCGCGTTGGGCGTTGGTGGGTTGCCTCGCGGTCGTGTTGTTGAAGTATACGGACCTGAATCGTCTGGTAAAACCACGCTCACCTTGCAGGTCATTGCCGAAATGCAAAAAGTCGGTGGCACGTGTGCGTTCGTCGATGCCGAGCACGCGCTCGACGTTCAGTACGCCAACCGCCTGGGCGTTAATTTGGCCGACTTGCTTATTTCACAGCCCGACACGGGTGAGCAGGCATTGGAAATTACCGATGCCCTGGTGCGTTCCGGCTCTGTTGATCT…
OM-RGC.v2.005190135__45-831	OM-RGC-v2	K03553	recA; recombination protein RecA	Bacteria	AGCGCTAGATACCGCGCTTACCCAGATTGAGCGCTCTTTTGGAAAGGGTGCGATCATGCGAATGGGGGAGGATGGTGGCCCGGCCGCCATCGAGGCTATCCCAACGGGCGCCATCAATCTAGACGCTGCTATCGGGATAGGTGGGATGCCCCGCGGTAGGATCAGTGAGATCTACGGTCCAGAATCGTCCGGTAAAACTACGATCTGTCTTCAGGTGATTGCGAGTGCGCAAAAATTAGGAGGCATCGCGGCGTTCATCGACGCAGAGCATGCACTCGATGTTGGTTATGCACGTAAACTCGGAGTTGATGTCGACAATCTACTTGTATCGCAACCTGATACAGGTGAACAGGCGCTTGAGATAGCAGAGGTGCTGATCCGAAGTAATGCTATCGACGT…
OM-RGC.v2.005191851__18-846	OM-RGC-v2	K03553	recA; recombination protein RecA	Bacteria	ACTTGCAACGATTATTGCTGACGAATTAAACAAACAATTTAAACATCGACAGGTTGTTTATTTTCTTGGAGAAAATAAAGATTCACCTACTGATGTTACTGATTGGATCTCAACGGGATCATCATTATTAGATTTAGCAATATCGAATAGAGCATCAAGCGGACTTCCTATAGGCAAGATAACCGAAATAAATGGCTTAGAAAGCAGCGGTAAATCTCTTATAGGCGCGCATGCTCTTGCAAGTACTCAAAAAAAAGATGGCATTGCAGTTTATATCGACACTGAATCTGCAGTATCACCCGAATTTCTTGAAGCAATTGGAGTAGATACGTCAAAAATGCTTTATATTCAACTTGAAACTGTTGAAGAAATTTTTGAAGCGATTGAAAATATTATTGT…
OM-RGC.v2.005192096__18-843	OM-RGC-v2	K03553	recA; recombination protein RecA	Bacteria	CTTGGCTAATGTAATAGCCGAGAACTTGAACAAGAAGTTCAAAGACAACAAAGTTGCTTATTTCCTTGACGGAAGTGACACAACACCAACAGACATTAAGGATTTTGTATCAACAGGGTCTTCAATGTTAGATTTGGCAATATCTAATCGTGAAAACGGTGGTGTTGCAGTTGGTAGAATCACAGAAATCAACGGATTGGAATCAACAGGTAAATCATTACTCGCATCACACATATTAGCAGAAACACAAAAACAAGGTGGTATCGCAGTTTATATGGATACAGAAACTTCAGTTAGTGTTGAGTTTTTAGAAGCAATAGGTGTTGATGTAAGTAAATTACTATATCTACACTTTGAGTGTGTTGAGGATATTTTTGAAGCAATGGAAGATATCATTGT…
OM-RGC.v2.005192770__24-852	OM-RGC-v2	K03553	recA; recombination protein RecA	Bacteria	AAAGTCGTTCCTTAAAGAAAATAAGGATCATCATTATAATTACGAAGACGAAATTGACTACAAGGTTTCCAGTGGCAGTCTTAATGTTGATTTTGAATTAGGCGGGGGTTTTGGCCCAGGTCTTCATCGCTTTGTCGGCATGAACGAAGGTGGCAAGACTTCTGAAGCCTTAGAGGTTATGAAGAACTTTCTGTCTATGAAAAATTCAAGAGGTCTTTATATCAAGGCAGAAGGCAGACTCTCGAAAGAGATGCGTGAAAGAAGTGGAGTAAAATTTACTACAGAAGAAGACAAATGGAAAGATGGTAATTGTTTTATTTTTGAAAGTAATATTTATGAGACTGTTCTTGATTTAATGCGCGCGCTTGTCGGAGACAATGAAAACAAAACAAAGTATTG…
OM-RGC.v2.005192880__75-822	OM-RGC-v2	K03553	recA; recombination protein RecA	Bacteria	CAAAGGGGATCATTATAATTTTGAAGAGGAGAGAGACTATACCGTATCTAGCGGAAGTCTTCTTTTAGATATTGAGATGGGTGGAGGAATCAAACCCGGAATCATTAGAGCTTCTGGCGTTTCCGAAGGAGGAAAAACTTCATGCGCTCTAGCCTTTGCTCGTAATTTTCAGAAAATAGAAAACTCTATGGTTGTCTACATCAAGGCTGAAGGTAGACTTACTCGAGAAATGATAGAGAGGTCTGGTATAGACGAGGACGAAGATAAGTGGCAAATTATTAAGTCTCACGTTTACGAGACAGTTATTGATCTAATTAGACAAATGGTAAAAGATAATCCAACTGATACCAGATATATGTTTATTATAGATTCAATGGACGCATTAGTACCTAGAGGAGA…
OM-RGC.v2.005193092__18-846	OM-RGC-v2	K03553	recA; recombination protein RecA	Bacteria	GCTGGCTGAAATATTGGCTGGCGAACTTAATAAACAATTTAAATCACATCAAGTAGCTTATTTTCTTGATGGGGTACAGGAAACACCAACTGATGTTAAGGATTGGATTTCCACGGGTTCTACTTTATTGGATTTAGCTATATCAAATAAACCACATGGTGGATTGGCTGCTGGTCGAATAGCAGAAATAAATGGACTTGAAGGTAGTGGTAAATCTTTGATTGGAGCTCATGTTCTTGCCTCTACTCAAAAGAAAAACGGTCTTGCTGTCTATATAGATACTGAATCTTCTGTTTCAGCTGAATTTTTACAAGCAATTGGTATAAATACTGATTCTATGTTGTATGTTCATTTAGAAACCGTAGAAGATGTATTCGATACTATTGAAACGATTGTTAC…
OM-RGC.v2.005193163__18-846	OM-RGC-v2	K03553	recA; recombination protein RecA	Bacteria	ATTAGCTGAAGTAATTGCTTCAGAGTTAAATAAACAATTTAAATCCCATCAAGTAGCTTATTTTTTAGATGGCGTACAAGAAGCTCCAACTGATGTTACTGATTGGATTTCAACCGGTTCTACGATATTAGATTTAGCAATATCAAACAGACCTAATGGTGGATTTGCCGCTGGTAGAATTGCAGAAATAAATGGACTTGAAAGTAGTGGTAAATCTTTGATTGGTGCTCATGCTTTAGCATCTACACAAAGAAAAGATGGACTTGCTGTTTATATAGATACCGAGTCTGCTGTATCGAGTGAATTTTTACAATCTATCGGCATTGATACTGATAAAATGTTATATGTTCACTTGGAAACTGTTGAAGATATATTTGATACAATTGAAACAATCGTTAC…
OM-RGC.v2.005193442__36-870	OM-RGC-v2	K03553	recA; recombination protein RecA	Bacteria	CATGGATGACATGCGAAATCTCATAAACAGAAAAGCGGGTTTGGACGTTGCTCATGACTTGAGAGAAGAAAACCCGACTGAAGTTAAGCAGTGGATACCAACCGGCTCAACATGGCTAGACAGTATCATATGTCGTGGCAAAAAAGCTGGTATACCCGTGGGCAAAATTACAGAAATTGCTGGCCTGGAAGGCGCCGGCAAGTCCTGGATGGCTGCAGAAATTGCAGCTAATGCTCAAAAAATGGGCATTGATGTTGTCTATTTTGATTCTGAGTCTGCGGTGGATCCAAGCTTGTTGTCGCGCCTTGGTATTGATTTGGATAGGTTTCTATATGTTCAGGCTTCTAGCGTTGAATTTGTACTAGAGACAATCGAGGAGTTGTTGGGCTCTAACGATAG…
OM-RGC.v2.005194119__18-846	OM-RGC-v2	K03553	recA; recombination protein RecA	Bacteria	ATTAGCGAATATAATTGCCGGTGAACTAAACAAACAATTCAAGTCAAATCAAGTTGCTTACTTCTTGGATGGTGTCCAAGAAACTCCAACTGATGTGACAGATTGGGTTGGTACAGGTTCAACGCTGTTAGATTTGGCAATATCAAATAGACCACATGGTGGTTTAGCTGCTGGTAGGATTACAGAAATCAATGGATTAGAAGGAAGTGGTAAATCACTTATTGGTGCTCACGCTCTTGCTTCTACTCAAAGAAAAGATGGTCTGGCAGTTTATATTGATACTGAATCTGCTGTTTCAAGTGAGTTCTTACAGGCTATTGGTGTGAATACTGATAGTATGTTGTATGTTCACTTAGAAACAATCGAGGATATATTTGATACAATCGAAACAATAGTTAC…
OM-RGC.v2.005194654__12-825	OM-RGC-v2	K03553	recA; recombination protein RecA	Bacteria	AGCAACATTAGATCAAATCAACTCTTTCTTGTCTGACAAGAATAACAAAAAATATCACTTCAACAACTTTGAAGATTTAAATTACAAAATACCATCTGGTAGCATCAATTTAGACATTGCCCTAGGAGGAGGCTTAACACCTGGAGCCCACAGGTTTACTGGCGTAAACGAAGGTGGTAAAACAAGCTGCGCATTAGGATTCGCTAAAAACTTTCAGGATCATTTTGGAGAAGATGCAATGGTGGTAGTTATCAAAAGCGAAGGTAGGCTCAGTCAAGAACTGCTGCAAAGAAGCGGAGTCGATACGTCGCCCGAAAGATTTTTTGTTTTTGATTGTAATATTTTTGAAAAAGTATTTGAACTAATTAGGGAGCTAGTTTTCAATAATGAAGAAAAAAG…
OM-RGC.v2.005195582__3-792	OM-RGC-v2	K03553	recA; recombination protein RecA	Bacteria	GAGTAAAACATTAGATCAAATCAATAAATTCCTTTCAGACAAAGAGAATCAAAAGTATCATTTCAACAATTTCAATGAGGAAGAGTATAAAATATCAAGCGGTAGTCTCAACCTAGATTTAGCTCTAGGCGGAGGATTCCCAGCTGGAGCCCACAGATTTACTGGGGTTAATGAGGGCGGAAAAACTAGCTGTGCACTAACTGTCGCAAAGAACTTTCAAAGTAACTTTGGCAAGGGTGGAATGGTAATAATCATTAAGTCAGAAGGAAGACTAAGCCAAGAGATGTTAAAGAGGTCAGGAGTTGACACCGATCCAGAAAAATTCTTCGTCTTGGATTGCAATATTTTTGAAAAAGTTTTTGAGTTCATCAGGGATCTTGTTTTTAATAATGAAGATGG…
OM-RGC.v2.005195746__24-834	OM-RGC-v2	K03553	recA; recombination protein RecA	Bacteria	ACCTGAATATTTAGCCAAGATAATCAAAGAGTATGGAAACATAATCTCTAGCGGGCTTGAGGTGCTTGAAGAAAAAAAGGGCTACAAAGTAATATCCGTTAGTCCCGCCATAGACATCGCCTTGGGCGGAGGAATAAAGGAAGGATCTTGGCTAACGCTTACAGGAGATCCAAAAAGCGGCAAGACGACAACAGCTATGCAGATAGCTTCTAACTGCCAAAAAGAGGGAAGGCCAGTAATCTACCTAGATGTAGAAGGTAGGTTGAAAGATATGAATTTTGAAGTTCATGATCTAGACCCGTCAAAGATGAAAATTATTCATCCTGACGACAAGCCGTTGCCAGCAGAAGACTTTCTAGATGCTGCACACAAGCTAATGAGTCATCCAGATTACTATGG…
OM-RGC.v2.005195923__39-846	OM-RGC-v2	K03553	recA; recombination protein RecA	Bacteria	CCTTTCGGATAAAGATAACCAAAAATACCACTACAATTTCTGCGAAGCAGAAGAATATAAAATATCAAGCGGAAGCTTAAATCTCGACATGGCACTCGGAGGGGGTTTACCTTCTGGCGCTCACAGATTTACAGGAATCAACGAAGGAGGAAAAACTAGTTGCGCCCTATCTTTCGCAAGAAACTTTCAAGACATGTTTAAAAAAGAAGGCATGGTGATTTACATAAAAAGCGAAGGAAGACTTAGTATGGAAATGCTAAAAAGGTCGGGTATAAATACTTCTCCAGATAAATTATTCGTGTTTGACTGCAATATCTTTGAAAAGGTTTTCGAGCTAGTCAGGGAACTTGTTTTCAATAATGACGACTCTAGAAAATATATGTTCATAATTGATTCCGT…
OM-RGC.v2.005198328__45-831	OM-RGC-v2	K03553	recA; recombination protein RecA	Bacteria	AGCGCTAGATACAGCGCTTACCCAGATTGAGCGCGCTTTCGGAAAAGGTGCGATCATGCGAATGGGGGAGGATGGCGGCCCGGCCGCCATCGAGGCCATTCCAACGGGCGCCATCAATCTAGACGCTGCTATCGGGATAGGTGGGATGCCCCGTGGTAGGATCAGCGAGATCTACGGTCCAGAATCGTCCGGTAAAACAACCATCTGTCTTCAGGTGATTGCGAGTGCGCAAAAGTTAGGAGGCATTGCTGCGTTCATCGACGCAGAGCATGCGCTCGATGTCGGCTATGCACGTAAGCTTGGAGTCGACGTCGACAACCTACTTGTATCCCAACCTGATACAGGTGAACAGGCGCTCGAGATAGCTGAAGTGCTGATCCGAAGTAACGCTATCGACGT…
OM-RGC.v2.005200632__21-846	OM-RGC-v2	K03553	recA; recombination protein RecA	Bacteria	AGCCGATATTCTTGCTGAATCATTAAACAAACAATTTAAATCTCATCAGGTAGCATATTTTTTAGATGGTGTTGATAGTACACCAACTGATATTACCGATTGGGTTTCTACTGGCTCAACTTTATTAGATTTAGCGATATCAAACAAACCTCACGGTGGCTTAGCTGCTGGAAGGATTACTGAAATAAACGGACTTGAAGGTACTGGTAAATCACTTATTGGTGCTCACGCTCTTGCTTCTACACAGAAGAAGGGTGGATTAGCCGTTTACATAGATACTGAGTCTGCTGTTTCTGCTGAATTTTTACAATCTATTGGTATTGATACCGATAAGATGATGTATATTCATTTAGAAACTGTAGAAGATATTTTTGATGCGATTGAAACAATCGTAACTAA…
OM-RGC.v2.005200958__6-828	OM-RGC-v2	K03553	recA; recombination protein RecA	Bacteria	CACCGATATTTTAGTAGACAGTCTAAATAAACAGCTCGGAGATGTAGCTTTTATTTTAGGCAAGAATGATTCTAATAGTGATGTCAAAGAATGGATCTCTACCGGCTCTACAGTATTAGATACTATTATTTCTAATAGCGCGCAGGGCGGCGGGGTTCCAGTTGGGAAACTTACCGAAATAGTAGGTGAAGAAGCCACTGGCAAATCTCTGTTGTCTTATATGATATTAAAAGACTGTCAAGACAAAGGCGGCATTCCAGTATTGATTGATACAGAGAATGCGGTAAATGAGGATTTTTTGCAGTTACTAGGGATGAAGTTATATCCCGAAGGCCAGTTGATTTATGTGCAGGTAGATTCTGTAGAGAAAGTATTTTCTGCAATTGAAAACGTGATAAG…
OM-RGC.v2.005202872__18-846	OM-RGC-v2	K03553	recA; recombination protein RecA	Bacteria	TTTGGCCACTACCCTGGCCGACAGTTTAAACAAAAAATTCAAAGACACTAAAGTTGCTTACTTCTTAGATGGAAGTGATACTACACCAACTGATATAAAAGACTTTATATCAACAGGTAGTTCTATGTTAGATTTGGCTATATCAAATAGACCAGATGGTGGAATTGCCGTAGGTAGAATTACAGAAATCAATGGATTAGAATCAAGTGGTAAATCTCTACTTGGTGCTCACATCCTTGCAGAGACTCAAAAGAAAGATGGTATCGCTGTTTATATAGATACAGAGACATCAGTTTCACAAGATTTCTTAGAAGTATTGGGTGTTGATATGGGTAAAATGTTATACCTACATTTAGAAACCGTAGAGGAAATATTTGAAGCCATTGAAGAAATAGTGAC…
OM-RGC.v2.005204353__18-846	OM-RGC-v2	K03553	recA; recombination protein RecA	Bacteria	ATTAGCAGAAGTTATTGCTTCAGAACTAAACAAACAATTTAAATCTCATCAAGTTGCTTATTTTCTTGATGGTGTCGGTGAGACTCCAACGGATGTTACGGATTGGGTTTCTACTGGTTCCACCATATTGGATTTAGCAGTATCGAATCGACCAGATGGTGGATTGGCTGCTGGTAGAATCACAGAGATTAATGGACTTGAGGGTAGTGGTAAATCTTTGATTGGAGCTCACGCTCTTGCCGCTACACAGAGAAAGGGTGGACTTGCTGTCTATATAGATACTGAGTCTGCTGTATCAAGTGAATTCTTACAGGCTATCGGTATTGATACTGATAAAATGTTATACATTCATTTGGAAACCGTAGAGGATATATTCGACACGGTAGAGACAATCGTTAC…
OM-RGC.v2.005206933__12-831	OM-RGC-v2	K03553	recA; recombination protein RecA	Bacteria	TTTATTAGCCAAACATGGAGACAATATAGTAAGAAGTGGAGACGCAATGGTTTCCGATAAGCAGGAAATCGTTTCTGTGTCACCTCTAATTGATGTAAATATAGGAGGAGGAATACCGGAAGGCTCAGTCGTGCTTCTTGCTGGCGATGAAAAGTGCGGTAAGACTGTCACAGCATTGCAAATTTGTAAAAACGCACAAGACATGGGCAAAAATATATACTATCTAAACATCGAGGCTAGGCTAAAATCCAGAGACTTAGAAGGAATAGATGGTCTAGACCTAGAAAAAATAAACGTAGTTAGTTCATACAGAGAGGATGACAGTGAAGGAAACCTTGTTCAGAGCAAAATTCTTAGCGGAGAAGAGTGGCTCAGTTTTGCTGAGAATTTTATACATAA…
OM-RGC.v2.005208143__69-834	OM-RGC-v2	K03553	recA; recombination protein RecA	Bacteria	AGACCACAAACACGAACACTACAATTTCGAGACAGAAGCTAACTATACTGTTTCTAGTGGGAGCTTGTTGTTGGATATTGCTATGGCAGGAGGCTTGAGGCCGTCAATCATTCGTGCCAGCGGTATTTCTGAAGGAGGCAAGACATCTTGCTCTTTAGCTTTCGCAAAAAACTTTCAGAAATCAGTAGATAACTCTATGGTTATTTACGTCAAGTCAGAAGGCAGACTTTCTCAAGACATGATAGATAGGTCTGGAGTAGACACTTCTGAGGATAAATGGTTTGTATTTAAATCTAATATCTTTGAAACCGTTATTGGATTTATTACAGATTTAATTAAAGATAATCCTACTGAGAGAAAATACTTTTTTATCATAGATTCGATGGACTCTTTGATTCC…
OM-RGC.v2.005208156__27-855	OM-RGC-v2	K03553	recA; recombination protein RecA	Bacteria	ATCCTTTCTAAAGGAGAACAAGGAAGACCACTATAACTACGAAGAAGAGATTGACTACAGGGTATCGAGCGGCAGCCTTACCGTAGACTTTGAGCTAGGCGGAGGCTTAGGGCCCGGCCTTCACCGCTTTACTGGAATGAACGAAGGTGGCAAAACCTCGGCAGCCCTCGAGGTCATGAAAAACTTTCTTCAAGGTCCAAATTCTCGAGGGGTCTATATTAAAGCCGAAGGCCGTCTTTCCTCAGAAATGCGAGAAAGAAGCGGCGTAACTTTTTCTTTTGACGAAGAAGAATGGGAAGACGGAAGTTGTTTTGTCTTTGAAAGTAACATCTACGAAACGGTTTTGGATCTAATGCGCTTGCTGATTGGAGACAAAAGCAACCCGACTCGATATTGTTT…
OM-RGC.v2.005208647__18-777	OM-RGC-v2	K03553	recA; recombination protein RecA	Bacteria	TCTCGCAGTTGATGACAGCCCAACACATGTCAAAAGATGGATAAGTACTGGAAGTCAAATGCTAGACTATATTTGTGCCAACAAAAAAGGCGGAGGTTTACCTGAAGGTCGTATTGTAGAAATATTTGGCCCTCCTTCGATTGGAAAATCACATATAGCCACTCAAATTGCACGTAGTACTCAACAAATGGGAGGTGTAGTTGTCTATATCGATACAGAAAATGCTACCTCTGTTGACAATTTAAAAATGTTAGGAGTTGATGTTGCTAATCGATTTGTTTATGTTGATACACACTGTACAGAAGAAGTTCTATCGATAGCAGAAAAAACAATTCTTAAAGCAAAAGCAATGGACAAAGATGTACCAGTTACAATTATCTGGGATTCAGTTGCAGCAAC…
OM-RGC.v2.005208888__24-852	OM-RGC-v2	K03553	recA; recombination protein RecA	Bacteria	TGATATTAGTGCAATGAAAAAGTTTGTTAATAAACAAGTTGGGTTGGACATTGCACATGATCTTCGGAAGGACAATCCAACTGAAGTAAAGACTTGGATCCCTACGGGATCTAGATGGCTTGACTCTATAACGTGTAGAGGAAAGTATGGTGGAATCCCTGTTGGGAAGATCACCGAGATTGCTGGACTATCATCAGCCGGCAAATCTTTTATGGCTGTTCAGATAGCCGCCAACGCTCAAAAGATGGGCCACACTGTGGTTTACTTTGATGCGGAAAGTGCTATCGATCCACAGTTTCTTGTAACTGCCGGAGTTGATGTAGACAAATTGCTCTACATTCAGGCTCTATCTGTGGAGAAGGTTCTCGAGACAATCGAGGATCTTATGGGTGAATACCC…
OM-RGC.v2.005210143__66-855	OM-RGC-v2	K03553	recA; recombination protein RecA	Bacteria	GAATCTCGACGACGCGCTCGCGCAGATCACCAAAGCTTTTGGTGAAGGCAGCATCATGCGTCTGGGCGCCGCGCGAGGGCAGACACAGATTGAGGGCATATCGACCAGTTCGTTGTCGCTGGATCTTGCGCTGGGCGTGGGTGGCGTGCCCAAGGGGCGCATCGTGGAGATTTACGGACCGGAATCCTCTGGTAAGACAACGGTGATGCTCCATGTGGTGGCCAACTGTCAGAAAGCCGGCGGAATCGCGGCGTTCATCGATGCCGAGCACGCGCTGGACCCGGCCTACGCCAAGAAGCTGGGGGTGAACTTGGACGACCTTCTGGTTTCCCAGCCCGACAGCGGCGAAGAGGCACTGACCATCTGCGAGACACTGGCACGGTCAAACTCGATTGACGT…
OM-RGC.v2.005211044__6-798	OM-RGC-v2	K03553	recA; recombination protein RecA	Bacteria	AGAAAGCGAAACCCTAAATCAGATAAACAAGTTTCTATCAGATAAAGATAATAAAAAATATCACTACAACGACGCAAAAAGCGAGGACTATAAAGTCTCCACAGGAAGCCTAAATTTAGACCTAGCCCTAGGAGGAGGAATATCTTCTGGAGTGCATCGATTTACTGGAATAAACGAAGGAGGAAAGACAAGCTGTGCGCTTTCTATAGCCAGAGAATTCCAAAAACAATTTAAAGACGGAATGGTGGTGCTAGTAATGAGCGAGGGAAGATGCTCTCAAGAAATGATGGACAGAGCGGGAATTGATACGAACCCAGAAAAGTTTTTTAGGTTTGATTGTAATGTTTTCGAGAAAGTTTTTGAGTTAGTAAGAATGCTGGTTAAAGACAACCCAGAAGA…
OM-RGC.v2.005211067__18-846	OM-RGC-v2	K03553	recA; recombination protein RecA	Bacteria	ATTAGCAGAAGTTATTGCTTCAGAACTAAACAAACAATTTAAATCACATCAAGTTGCTTATTTTCTTGATGGTGTCGGTGAGACTCCAACTGATGTTACGGATTGGGTTTCTACTGGCTCCACCATGTTGGATTTAGCCGTATCGAATCGACCTGATGGTGGATTAGCTGCTGGTAGGATTACAGAAATCAATGGACTTGAAGGTAGTGGTAAATCTTTGATTGGAGCTCACGCTCTTGCCTCTACCCAACAGAAGGGTGGTCTTGCTGTATACATAGATACCGAGTCTGCTGTATCAGCTGAATTTTTACAGGCTATTGGTATTGATACCGATAAGATGTTATACATTCACTTGGAAACCGTAGAGGATATATTCGACACCATAGAGACAATCGTTAC…
OM-RGC.v2.005212860__3-846	OM-RGC-v2	K03553	recA; recombination protein RecA	Bacteria	GAGTAAAACATTAGAACAAATTAATAAATTCCTAGATAATAAGGAAAATCAAAAATATCATTTTAATAATTTCGTTGAAGAAGATTATAAAATATCAAGCGGCAGCCTAAATTTAGATCTTGCATTAGGCGGAGGATTTCCCTCTGGAGCACATAGGTTCACTGGAGTAAATGAGGGTGGAAAGACTAGCTGTGCATTAACTGTTGCAAAAAACTTCCAAGAGCATTTTGGCAAGAATGGAATGGTCATCATAGTAAAGTCTGAAGGAAGGCTTAGTAAAGAAATGTTGAAGAGAACTGGGGTGAATCAAGATCCAGAAAAATTCTTTGTACTAGATTGTAATATATTTGAAAAAGTATTTGAATTTATTAGAGACCTAGTCTTTAATAATGAAGAGAA…
OM-RGC.v2.005215427__21-855	OM-RGC-v2	K03553	recA; recombination protein RecA	Bacteria	GCTAAAATCTTTCCTAAAAGATAATAAAGATCATCACTACAATTACGAAGAAGAGGTCGACTACAAAGTGTCTAGCGGAAGTCTTAACGTAGACTTCGAGCTAGGCGGAGGCCTAGGTCCGGGACTTCATCGCTTTACAGGCATGAACGAAGGGGGCAAAACTTCAGAAGCTTTAGAGGTTATGAAAAACTTTATAAATCGCCCTAGCTCCAGAGGTCTTTATATAAAAGCCGAAGGTAGACTGCCTCAGGAAATGAGGGATCGCAGTGGGGTGGAGTTCGTCACTGACGAAGATCAGTGGGAAGATGGAAAGTGTTTCGTTTTTGAGAGTAACATATACGAGACCGTATTAGATCTCATGAGACTGTTAGTGGGTGACAATAAAAACAAAACCCAGTA…
OM-RGC.v2.005216095__18-846	OM-RGC-v2	K03553	recA; recombination protein RecA	Bacteria	ATTAGCCGAAGTAATCGCTTCGGAATTAAACAAACAATTTAAATCACATCAAGTTGCTTATTTTCTTGATGGGGTTGGTGACACGCCAACAGATGTTACGGATTGGATTTCAACCGGTTCAACATTATTAGATTTAGCAGTATCAAATAGACCAGATGGTGGATTAGCCGCTGGTAGAATTACCGAAATAAACGGACTTGAGGGAACTGGTAAATCACTTATCGGTGCTCACGCTCTTGCTTCTACACAGAAGAAGGGTGGTTTAGCTGTTTATATCGATACTGAATCTGCTGTATCAGCTGAATTCTTACAGGCTATCGGTATAGATACTGATAAAATGTTATATGTTCACTTGGAAACAGTAGAGGATATATTTGATACCATAGAAACAATCGTTAC…
OM-RGC.v2.005217759__36-873	OM-RGC-v2	K03553	recA; recombination protein RecA	Bacteria	CCTAACAGAGATGAAAAATTTAATAAACAAAAAAGTTGGAATGTCCGTCGCACACGACTTGACTAAAGAGAACCCAACTGAAGTAAAACAATGGATTCCAACAGGCTCTCGGTATCTTGATTCAATTATTTGTAGAGGTCAATCGGCAGGTATTCCAGTCGGTAAGATTACAGAAATCGCTGGTCTTGAGGGAGCAGGTAAATCTTGGATGGCTGCGCAGGTCGCCGTAAGTGCCCAGAAAATGGATATGGACGTTGTTTATTTTGATTCAGAGTCAGCCATCGATCCAGGGTATTTAGCAAGCCTGGGCGTAGATCTCAAGAGGTGCCTATACGTACAGGCTACTTCAGTAGAAATGGTCTTAGAGACAATTGAAGAGCTTCTGGGGTCCAATGATGG…
OM-RGC.v2.005218193__18-846	OM-RGC-v2	K03553	recA; recombination protein RecA	Bacteria	ATTGGCTGAAGTATTAGCCAACGAACTTAATAAACAATTCAAATCCCATCAAGTTGCATATTTTCTTGATGGGGCACAAGAAACCCCAACTGATGTTACAGAGTGGGTTTCTACAGGTTCTACGTTATTAGATTTAGCAATATCAAATAAACCACATGGTGGATTTGCTGCTGGTCGAATAGCTGAAATAAATGGACTTGAAGGTAGTGGTAAATCATTGATTGGAGCTCACGCTCTTGCCTCTACACAAAAGAAAGGTGGTCTTGCTGTCTATATAGATACTGAGTCTGCCGTTTCAGCCGAATTCTTACAGGCAATCGGAATAGATACCGATAGTATGTTATATGTTCACTTGGAAACAGTTGAAGATATATTTGATACTATTGAAACGATTGTTAC…
OM-RGC.v2.005220022__3-714	OM-RGC-v2	K03553	recA; recombination protein RecA	Bacteria	GAGTAAAACAGTCGACCAAATTAACACCTTTTTAAAAGATAAAAATAATCAAAAATTTCATTACAATGATTACGAAGAAGAGGTTTACAAGATACCTACAGGGAGCTTGAACCTAGACTTAGCCCTAGGAGGAGGATTTCCTTCTGGGGCTCATCGCTTTACTGGGGTTAACGAGGGCGGCAAAACTAGCTGTGCTCTGTCTGTCGCTAAAAACTTCCAAGACCACTTTGGGCCAAAGGGTATGGTCATCTATGTAAAGAGTGAAGGGCGCCTACCTCCGGAGGTTTTAAAGAGGTCCGGCCTAGATACTTCTTCAGAAAAATTCTTTCGTTTCGACTGCAATGTCTTTGAAAAAGTCTTTGAGCTTATAAGGCTCCTTGTGAAAGAAAACGAAGAGGA…
OM-RGC.v2.005220258__45-831	OM-RGC-v2	K03553	recA; recombination protein RecA	Bacteria	AGCACTGGCCGCAGCCTTATCGCAAATTGAAAAGCAGTTCGGTAAAGGGTCGGTCATGCGCTATGGCGATAACCAGGTCGAACACGACATCCAGGTCGTTTCCACTGGTTCGCTGGGGCTCGATATCGCGTTGGGCGTGGGCGGGTTGCCTCGTGGTCGCGTCATTGAAATATACGGCCCGGAATCGTCCGGCAAAACCACGCTTACTTTGCAGGTGATTGCCGAAATGCAAAAAGTAGGCGGCACTTGTGCATTCGTCGATGCTGAACACGCTCTTGATGTTCAGTATGCCAGTCGTTTGGGCGTGAATTTGTCCGATCTTCTCATTTCGCAGCCCGACACAGGTGAGCAGGCGCTTGAAATTACAGATGCCCTTGTGCGCTCAGGTTCCGTCGATTT…
OM-RGC.v2.005220510__27-855	OM-RGC-v2	K03553	recA; recombination protein RecA	Bacteria	TTCAATCGCAGATATGCGAAAACTTATTAATAAGAAAGCTGGAATGAACGTTGCACACAATTTAAAGAAAGACAGTCCTACAATTGTAAAGGACTGGATCCCCACAGGATCGCGATGGCTCGACAGTATTATCTGTCGCGGCCAATTGGCTGGTATTCCAATCGGAAAGATCGTTGAGATCGCCGGCCTCGAAGCAACTGGCAAGTCTTATATGGCTGCGCAGGTTGCCGCAAGCGCACAAAAGATGGGCATCGATGTAGTATACTTCGATTCGGAATCTGCTATCGACCCGGGCTTTCTGGAAAAGGCAGGCTGTAATGTCGATAATATTATTTATGTCCAAGCAACATCCGTCGAGTTTGTATTAGAGACGATTGAACAATTACTTGGCTCAAATGA…
OM-RGC.v2.005220602__18-855	OM-RGC-v2	K03553	recA; recombination protein RecA	Bacteria	AACTCTAAAATCTTTCCTGAAGGAGAATAAAGAGCATCACTATAATTACGAAGAAGAGGTTGACTACAAGGTTTCCAGCGGAAGTCTTAATGTAGACTTCGAGCTAGGCGGAGGTCTAGGTCCCGGACTTCATCGTTTTACGGGCATGAACGAAGGCGGTAAAACCTCGGAGGCTTTGGAGGTTTTGAAAAACTTCATAAATCGCCCCAGTTCTAGAGGGATTTACATAAAAGCCGAAGGCCGACTGCCCAAGGAAATGAGGGATCGTAGCGGAGTCGAATTCGTAACCAACGAAGATGAGTGGGAAGATGGAAAGTGTTTTGTTTTTGAGAGTAACATCTACGAGACCGTACTAGATCTCATGAGACTGTTGGTGGGGGACAATAAAAACAAAACCCA…
OM-RGC.v2.005221780__9-837	OM-RGC-v2	K03553	recA; recombination protein RecA	Bacteria	AATCAACGAAACACTTAAATCTTTTCTTAAAGAGAATAAAGACCACCACTACAACTACGAGGAGGAGATCGATTACAAGATATCCAGCGGCAGCTTGGGCGTCGACTTCGAGCTAGGAGGCGGCCTAGGTCCGGGACTTCATCGATTTACCGGAATAAACGAAGGCGGCAAGACGTCAGAAGCTCTAGAGGTCATGAGGAATTTTATCGAGCGGCCTAACTCTCGAGGATTGTATATTAAAGCGGAAGGTAGACTATCGGCCGAGATGCGGGAGCGTAGTGGGATTGAGTTCCTTTTTGATGAGGATCAATGGAAAGACGGTTCCTGTTTCGTATTTGAGAGTAATATATACGAGACGGTTCTCGACCTAATGCGTCTCTTGGTAGGCGACAATAAAAA…
OM-RGC.v2.005222739__3-807	OM-RGC-v2	K03553	recA; recombination protein RecA	Bacteria	GAGTAAGACATTAGAGCAAATAAATAAATTTCTAGATGATAAAGATAATAAAAAATATCATTTTAATAATTTCAACGAAGAAGAATATAAGATTTCTAGCGGCAGTCTTAACCTAGATTTAGCTCTTGGTGGAGGCTTGCCCTCTGGAGCTCACAGGTTTACAGGAGTAAATGAAGGAGGTAAGACTAGTTGCGCCTTAAGCTTTGCTAGAAATTTCCAAAAACACTTTGGCAAAAATGGGATGGTCGTAGTTATTAAAGCTGAAGGTAGGCTTAGTAAGGAAATGTTAAAGCGTGCAGGTGTAGATATTGATCCAGAAAAGTTTTTCGTATTAGATTGTAATATTTTCGAAAAAGTATTTGAACTTATCAGAGATTTAGTTTTCAACAATGAAGACGG…
OM-RGC.v2.005224375__42-825	OM-RGC-v2	K03553	recA; recombination protein RecA	Bacteria	AAAACTAGATACAGTTTTTGAGCAAATCGAGAAACAATTCGGTGAGGGTTCATTAATGAAACTTGGTGCCGATAATATTAAAAAAATACCTGCAATATCTACAGGTGCATTATCTATAGATCTTGCTTTAGGGATTGGTGGAGTGCCTAGAGGTAGAGTTATAGAAATATACGGACCAGAGGCATCCGGTAAAACAACACTTTCTTTACATGTTGCTGCAGAAGCCCAAAAAGCTGGAGGAGTTGCAGCATTCATTGATGCTGAGCATGCTCTAGACCCTGTTTACGCTAGGGCATTGGGAGTAGATGTTGACGAATTATTAGTATCGCAACCTGACACCGGAGAACAAGCATTAGAAATTGCCGATATGTTGATACAATCTGGTGGGGTAGACCTAGT…
OM-RGC.v2.005227252__39-855	OM-RGC-v2	K03553	recA; recombination protein RecA	Bacteria	GGATGACCATTATAACTTTGAAGAAACCGTGGAGTATAAAATTTCTAGCGGCTCATTGCAGTTAGATCTGTATATGGCTGGAGGATTTGGACCTGGGTTACATCGCTTTACAGGGGTGAATGAGGGAGGAAAAACCTCAGAGTCATTACAAGTAATGAAAAATTTTCTTGGGACTCTTGGTAAATCTAGAGGTCTCTATATTAAAGCAGAAGGAAGACTTGGGCCTGAGGTAAAAGAAAGGTCGGGAGTTAAATTTGTTTTCACTGCTGAAGAATGGGTGGACGGGACTTGTTTTGTATTTGAGAGCAATATTTATGAAACTGCCATGGGTCTCATAAGACAACTCATTACAAATAATGATGAGAAGATTAAATATTGTTTTATAGTTGATTCTGTGGA…
OM-RGC.v2.005227739__18-843	OM-RGC-v2	K03553	recA; recombination protein RecA	Bacteria	CCTTGCGAATGTTTTGGCTTCTGATATCAATAAGAAGTTTAAAGATTCAAAAGTTGCATACTTTTTGGATGGTTCAGATACCACACCAACAGATGTAACTGATTTTGTTTCTACAGGTTCTACCACTTTGGATTTGGCTATATCTAATAGACCAAATGGTGGTATTGCTGTTGGTAGAATAACAGAGTTAAATGGATTAGAATCAAGTGGTAAATCTTTATTGGGTTCCCATATATTAGCAGAGACCCAAAAGAAAGGTGGTGTTGCAGTATACATAGATACTGAGACTTCAGTTAGTACAGACTTTTTAGGTGCTATTGGAGTTGATGTTGGAAGTATGTTGTATCTACATCTTGAAACAGTAGAAGATATCTTTGAGGCTATCGAAGAACTCGTAAC…
OM-RGC.v2.005228117__24-810	OM-RGC-v2	K03553	recA; recombination protein RecA	Bacteria	TTCCCTAGATCTGGCTCTTAGCCAGATCGAACGTCAATTCGGTCGTGGATCCATCATGCGACTGGGTGAAATCTCACAGCAACTGCATGTTGGATCTATTCCTACGGGCTCGATATCATTAGATCTTGCCTTGGGAATAGGCGGAATCCCTACCGGTAGGATAACGGAAATTTTTGGTGCTGAATCTTCGGGGAAATCTACTCTCTGCCAACACATTATCGCAGAATGTCAAAAGCAGGGAGGTACTGCAGCGTACATTGACGCTGAACATGCGCTTGATCCGGTGTATGCGGCTAGATGTGGAGTCGACGTTGACTCTTTGCTAATATCTCAACCAGATTCCGGAGAACAAGCCTTAGAAATTGTTGAGTACCTAGTCAGAAGCAGCGCATTGGACGT…
OM-RGC.v2.005228255__30-843	OM-RGC-v2	K03553	recA; recombination protein RecA	Bacteria	GACTCCTGAATATCTAAAAAAAATAATTAAAGATTATGGTGAGATAATACGTAGCGGCACCGATGTGCTTGAGCAAAAAAAGAACTTCAAAACCATTTCTGTGAGTCCAGCTATAGATATTGCACTTGGCGGTGGAATTAGAGAGGGTAGCTGGCTGACGCTTACCGGAGATCCAAAATCCGGCAAGACAACCACAGCCATGCAGATCGCATCAAATTGCCAGAAAGAAGGGCGTCCGATTATATATCTAGATGCTGAAGGTCGTCTTAAAGATATGAACTTTGAGGTTTCGGATTTAGATCCTAGCAAGATGACTATCGTAGCACCAGAAGATAAGCCAATTCCAGCAGAAGACTTTCTAGATGTGGCGTACAAGATGATGAGTCACCCTGACTACTA…
OM-RGC.v2.005228325__15-831	OM-RGC-v2	K03553	recA; recombination protein RecA	Bacteria	TAAGTTACCAGATTACTTAAAAAAGTCCGCAAAAGACTATGGTCAAATTATCAAAACAGGGGCCGAGGTATTACAAGAAAAAAGTAACTATGAAATAATATCTGTTGGCCCCGCAATTGACATTGCACTTGGAGGCGGGATCAAAGAAGGAAGCTGGGTCACATTGACAGGAGATCCTAAATCTGGTAAAACCACTACAGCTATGCAAATTGCTGCCAACTGCCAAAAGTTGGGTAGAAATGTAATCTATATTGATGCCGAGGGAAGATTCAAAGATATGAATTTTCAAGTTGACGGTCTCGATCCAGAAAAGATGTTGATTATGGCACCTGAAGACAAACCCATCCCCGCTGAAAAATTTCTAGAATGGGCATACCTAATGATGAGCCATCCAGACAA…
OM-RGC.v2.005228330__24-831	OM-RGC-v2	K03553	recA; recombination protein RecA	Bacteria	TACTAGCAATCAAATAATCTCAAAGTACGGACCTATCGTAGAGAGTGGAGAGGAAGTACTTGACAAGCTAGAATCCTTCCAAAAGATTAGCGTTTCTCCTGCTCTAGACATCGCCCTCGGTGGCGGAATCAGAGAGGGAAACTGTGTAATCATAGGTGGAGATCCAAAAACTGGTAAAACCACCACGGCTCTTTATTTCGCATCTAAGTGTCAAGCTCTCGGTAAGAACATCATCTATTTCAATACCGAAGGGCGTATGACCAAAGAAAACTTTACAGGAATCAAAGGGTTAGATGCTAAGAAGATAAAGATTGTGCAGGCTACTGATGAGATGCCGTTGGTCTCCGCAGAAATGTATCTCAACACCTTGGAAACGTATGTCAAGAATACTCCAGATCT…
OM-RGC.v2.005229931__27-840	OM-RGC-v2	K03553	recA; recombination protein RecA	Bacteria	CATTCCTGAGTATCTAAAAAAAGATGCTAAAGGATATGGGAAGATTATTAAGACCGGAACCGAGGTATTAAAAGAAAAAAGCGGGTATGAGGTGATACCAGTCAGTCCCGCCATTGATATTGCGTTAGGAGGCGGCATCAAAGAAGGTAGTTGGGTAACACTAACCGGAGATCCAAAATCTGGTAAAACAACCACCGCGATGCAGATAGCCTGCAACTGCCAAGAAATGGGTAGGAATGTAATCTATATTGATGCAGAAGGTAGATTCAAAGATATGAATTTTCAGGTGGATGGTCTAGACCCTGAAAAGATGTCTATCATGGCCCCAGAAGATAAGCCAATCCCTGCTGAAAAGTTTTTGGAGTGGGGCTATTTAATGATGAGCCATCCAGATAATCA…
OM-RGC.v2.005230676__36-876	OM-RGC-v2	K03553	recA; recombination protein RecA	Bacteria	ATCCATGCAGGATTTGATGACCTTAGTGAATAAGAAAGCGGGACGCAATGTCGCCCACGATCTAACCGGAGATAATCCTACCTCCGTTAAAGAATGGATCCCCACAGGCTCTCGATGGCTTGACTCGATCATCTGCAAAGGTCGTGTTGCTGGGGTTCCTGTAGGAAAAGTGACAGAGATTGCCGGTCTTGAATCAACAGGTAAGTCATACATGGCGGCCCAGATAGCCGCTAACGCCCAGAAAATGGGCAAGCTTATCGTTTATTTTGATTCTGAGTCTGCTATCGACCCTTCATTTTTGGAGCGAGCAGGGTGCAATCTAGAGCAGCTTATGTATGTTCAAGCTAGTTCGGTAGAATTTGTTCTTGAAACAATCGAAGAACTGCTTGGCGCAACAGA…
OM-RGC.v2.005232147__54-843	OM-RGC-v2	K03553	recA; recombination protein RecA	Bacteria	TAATCTCGACAGCGCGCTCGCGCAGATCACCAAGACCTTCGGTGAAGGCAGCATCATGCGGCTGGGCGATGCGAATGCGCGGTCCAGCATCGAGGGCATTTCCACCGGATCTCTTTCGCTCGATCTGGCCCTCGGCATCGGCGGGGTGCCCAAAGGACGCATCATTGAAATCTACGGACCGGAATCCTCCGGCAAAACCACGGTGATGCTGCATGTGATCGCCAATGCCCAAAAGGCTGGGGGCGTGTGTTCCTTCATTGATGCGGAGCACGCGCTCGATCCGCAGTACGCTCGCAAGCTCGGCGTGAACCTCGATGACCTGCTGGTGTCTCAGCCGGATAGCGGCGAGGAGGCCCTGACCATTTGCGAAACCTTGGCGCGCTCCAATTCTTTGGACGT…
OM-RGC.v2.005232499__39-849	OM-RGC-v2	K03553	recA; recombination protein RecA	Bacteria	TTCACCCTTACAGCAAATTGAAAGCTACCTAAAGCAAAACGCGGGTGATCACTATAATTACGAAGAAGAGAGGGACTACTCTGTATCCAGCGGAAGTCTCACATTAGATATTGAAATGGGTGGAGGGATTAAACCAGGTATCATACGGGCTTCAGGTGTGGCAGAAGGAGGCAAAACATCATGCGCTCTTTCTTTTGCTAGGAATTTCCAAAAATTAGAAAACTCAATGGTGGTTTATATAAAATCCGAAGGTCGGCTTTCTAATGAAATGGTCAAAAGATCAGGCATTTCAACTGACCCCAACAACTGGTTTGTGGTAAAGTCTAACGTTTATGAAACGGTTATAGATTTAATCAGACAGCTTGTAAAAGACAACCCAACAGACACTAGATATATGTT…
OM-RGC.v2.005233722__57-846	OM-RGC-v2	K03553	recA; recombination protein RecA	Bacteria	AGACTTAGAAGCGGCAATTGCATCTATTACTAAAAGTTTTGGTGAAGGTTCAATTATGCGACTTGGGGATGAAGGAGCCAACATTAAGATTGAGTCAATATCTACAGGGTCTCTTGGCTTAGACATGGCGCTCGGTGTAGGCGGAGTACCACGTGGTCGTATCATTGAAATATACGGGCCAGAAGCATCTGGTAAAACAACCGTTATGCTTCACATCGTTGCAAACGCCCAAAAGGCAGGAGGAACAGCTGCCTTCATTGATGCCGAGCACGCGCTTGACCCCTCCTACGCTGCCAAACTTGGTGTAAACCTTGACGAACTATTAATCTCCCAACCAGATAGCGGGGAAGAAGCTTTAACAATTTGCGAAACCCTAGCCCGATCGGGCGCGCTTGACGT…
OM-RGC.v2.005234044__57-846	OM-RGC-v2	K03553	recA; recombination protein RecA	Bacteria	AGACCTAGAGGCCGCAATTGCATCTATCACAAAAAGTTTTGGTGAAGGTTCAATTATGCGACTCGGCGATGAAGGCGCTAACATGAAAATCGAGTCTATATCTACTGGGTCTCTTGGCTTGGATATGGCACTCGGGGTAGGAGGCGTTCCCCGTGGACGCATTATTGAAATATACGGACCTGAGGCATCAGGTAAGACAACCGTCATGCTTCACATCGTCGCAAACGCCCAAAAAGCAGGAGGAACGGCTGCCTTCATTGATGCCGAGCACGCGCTTGACCCTTCCTATGCTGCCAAGCTCGGCGTAAACCTCGATGAGCTGCTAATCTCCCAACCTGACAGTGGTGAGGAAGCCTTAACCATTTGCGAGACTTTAGCGCGATCAGGCGCACTAGATGT…
OM-RGC.v2.005235608__24-822	OM-RGC-v2	K03553	recA; recombination protein RecA	Bacteria	CGACGATACTACCCGAGAGGTAATGAAGAAATACGGCAAGGTAGTTAGGAGTGGAACTACCGTATTTGATGAAAGCGAAAATCTAGAGGTTATTCCTTTTACACCGGCGCTTGATTTGGCTCTGGGTGGTGGCATAAAGGAAGGTAGCTGGGTAATACTCACTGGAGACCCAAAGAGTGGCAAGACAACGACTGCCTTGCAGTTTGCTGCAACTTGTCAAAGCAAAGAACATGGTGAGAGGCCAATAGTATATATTAATGCCGAGGGAAGACTTAAATCTATGAACCTTGGTGGTATCAAGGGCCTTGAAAAAGAAAAAATAAAAATCGTTGAGTCTGAAGATGAACCAATTAGTGCTGAAGACTACCTTGACATAGTCGAGAAGTATGTCAGAGCCGA…
OM-RGC.v2.005242413__24-858	OM-RGC-v2	K03553	recA; recombination protein RecA	Bacteria	GGATCTTACGACAATGCGAAAGCTGATCAATAAAACGACTGGCATGAACGTTGCACACGATTTAACAAAAGATAATCCCACTGCCGTAAAGCAGTGGATCCCCACCGGCTCTCGATGGCTGGATTCGATTATCTGTAGGGGGAAAATGGCTGGCATCCCCGTTGGTAAAATAACAGAAATAGCTGGCCTTTCATCCACAGGGAAGTCATTTATGGCTGCCCAAGTTGCAGCAAATGCCCAAAAAATGGGCATGCAGGTGGTTTATTTTGATGCGGAGTCTTCTCTCGATCCCGCTTTCTTAGAACGTGCAGGTTGTGACTTAAGCACATTAGCTTATGTTCAAGCCGTATCGGTTGAGAAGGTATTGGAGACAATTGAAGAACTTATGGCAGCATCGGT…
OM-RGC.v2.005245289__69-843	OM-RGC-v2	K03553	recA; recombination protein RecA	Bacteria	ACATAAAGGGGATCATTATAATTTCGAAGAAGAGAGAGAATATACTATATCCAGCGGCAGCCTTTTAATGGACATTGAAATGGGCGGCGGTATTAAACCCGGAATAATTAGAGCTTCAGGAGTAGCAGAAGGAGGAAAGACTTCGTGCTCGTTATCCTTTGCCCGCAACTTTCAAAAAATGGATAACTCTATGGTCGTCTACATCAAGTCCGAAGGAAGACTGTCTACAGATATGGTAGAGAGATCGGGAGTAGATACAGATGAAAATAAGTGGTTCGTGTTCAAATGCAATGTTTACGAAACCGTTATTGATTTTATTCGGCAGATGGTCAAAGATAATCCTTCTGATACAAGATACATGTTTATCATTGACTCTATGGATGCTTTGGTTCCCAGAGG…
OM-RGC.v2.005245798__24-813	OM-RGC-v2	K03553	recA; recombination protein RecA	Bacteria	AGCCCTTGAACTAGCTCTTGATAATATTGAACGTGATTTTGGTAAGGGTGCAATCATGCTTCTTGGTGAAGCAGCGAGGGCCCAAGGAGAATATGAGGCGTTACCAACAGGATCACTCTCACTTGACTTAGCATTAGGCGTAGGAGGGGTGCCCCGAGGGCGCGTCATAGAAATATTTGGAGCCGAATCAGCAGGGAAAACCACATTAGCCTTTCATATAGCCGCATCAGCCCAAAAAGATGGAGGAACTGTAGCATATATAGACGCAGAGCACGCACTTGATCCTGAGTATGCAGCAAAATGTGGCGTGGACATCGAATCAATGCTCATAGCGCAACCTGACACAGCTGAACAAGCCTTGGAGATTGTCGAATATCTGGTACGCAGTGGAGCAATTGA…
OM-RGC.v2.005247226__54-843	OM-RGC-v2	K03553	recA; recombination protein RecA	Bacteria	CAATCTCGACAGCGCTCTCGCGCAGATCACCAAGACCTTTGGTGAAGGCAGTATCATGCGGCTGGGCGATGCGAATGCGCAGTCCAGTATCGAGGGCATCTCCACCGGATCCCTCTCGCTGGATCTGGCCCTCGGCATTGGCGGCGTGCCCAAGGGGCGCATCGTTGAGATCTACGGCCCGGAATCTTCCGGCAAAACTACGGTGATGCTGCACGTAATTGCCAATGCCCAAAAGGCGGGCGGCGTGTGTGCCTTCATCGATGCGGAGCACGCGCTCGATCCGCAGTACGCCCGCAAGCTGGGCGTGAACCTCGACGACCTGCTGGTGTCTCAGCCGGACAGTGGCGAGGAGGCCTTGACGATTTGCGAAACGTTGGCGCGCTCCAATTCAGTTGATGT…
OM-RGC.v2.005248979__30-843	OM-RGC-v2	K03553	recA; recombination protein RecA	Bacteria	CGACGACCCAACAATAAACCAGATAAATAAGAAGTACGGCAGCATAATTGAGTCCGGGTCGGCTGTTTTGGCTAGCCTTGAAAATTATGAGGTGATAGGAATATCTCCATCTCTAGACATTGCTCTCGGAGGTGGTCTCAGAGAAGGCAGTTGTGTGGTTATGACCGGAGACCCAAAGACGGGTAAGACAACTACAGCACTTTACTTTGCGGCTAAGGCACAGCAAAAAGGTAAAAACGTTTTTTATCTAAATACAGAAGGGCGTTTAACCAAAGAGAACTTCAGGGGAATCAAAGGTTTAGACACTGAGAAGATTCAGATTGTGCAGGCTACAGATTCCGAACCCCTTGTCTCCGCAGAGACATACCTAAACACTCTGGAGACCTTGATCAAAAACAC…
OM-RGC.v2.005249080__12-726	OM-RGC-v2	K03553	recA; recombination protein RecA	Bacteria	GATGAGTGAAACATTAGAAAAAATAAATAAGTTTTTATCGCATAAAGATAATGAAAAGTATCATTACAATAATTTTGTTGATGATGATTATAAAATATCTTCTGGTAGCCTAAATCTAGACCTTGCACTTGGCGGTGGATTTCCAGCTGGAGCTCATAGATTTACAGGAATTAATGAAGGGGGTAAAACGAGTTGCGCATTAACTGTTGCTAAAAATTTTCAAGACCATTTTAAAAAAGATGGAATGATTATTTATGTTAGGAGTGAAGGTAGACTTTCTCCAGAAGTTTTAGCTCGAAGCGGGATTGATACAAGTGAGGAAAAATTTTTTAAATTTGACTGTAATATTTTTGAAAAGGTTTTTCAATTAATAAGAACTTTAGTTGAAGAAAATGATGA…
OM-RGC.v2.005249136__3-810	OM-RGC-v2	K03553	recA; recombination protein RecA	Bacteria	GAGCAAAACATTAGATCAAATCAATAAGTTCTTACAAGACAAGGACAATCAAAAATATCATTTCAATAATTTCGAAGAAGAAGACTACAAAGTATCCAGTGGAAGTTTAAATTTAGACCTCGCATTAGGTGGAGGATTTCCCGCAGGAGCTCATCGGTTCACAGGAGTTAATGAAGGAGGAAAAACTAGCTGCGCACTAACAGTTGCTAAAAATTTTCAATCACATTTTGGTAAAAATGGAATGGTTGTCATAGTAAAATCAGAAGGTAGGCTAAGCAAAGAAATGTTAAAAAGAACAGGAGTAGACCAAGACCCTGAAAAGTTTTTTGTATTAGACTGTAATATTTTTGAAAAAGTTTTTGAGTTTATAAGGGATCTAGTATTCAATAATGAAGAAAG…
OM-RGC.v2.005249231__54-843	OM-RGC-v2	K03553	recA; recombination protein RecA	Bacteria	CAATCTCGATAGCGCGCTCGCGCAGATCACCAAAACTTTTGGTGAAGGAAGCATCATGCGGTTGGGCGATGCGAATGCGCAGTCCAGCATCGAGGGCATTTCCACCGGGTCTCTCTCGCTGGATCTGGCCTTGGGCATCGGTGGTGTGCCCAAGGGGCGGATTATTGAAATTTACGGACCGGAATCCTCCGGGAAAACTACAGTGATGCTGCACGTGATTGCCAATGCCCAAAAAGCAGGCGGTGTGTGTGCCTTCATTGATGCGGAACACGCACTTGACCCGCAGTACGCTCGCAAGCTGGGAGTAAACCTCGACGACCTGCTGGTGTCTCAGCCGGACAGTGGGGAGGAGGCCTTGACCATTTGCGAAACCTTGGCCCGCTCCAATTCAGTTGATGT…
OM-RGC.v2.005249670__84-873	OM-RGC-v2	K03553	recA; recombination protein RecA	Bacteria	AACTATAGATATTACAATTGAGCAAATAGAAAAAAATTTTGGAAAAGGCTCTGTAATGAGGATGGGCGAAAATCCAACTGTAGATTCTGATATACAATCTATTTCTACAGGTTCAATGGGTCTAGATATAGCTTTGGGAGTAGGGGGCCTTCCTAGGGGTCGAATAGTTGAAATTTTCGGTGCAGAAAGTGCTGGGAAAAGCACCTTGGCAATGTCTTGCATTGCAGAAGCTCAAAAAACTGGAGGTCAAGCAGCATATATTGATGTTGAACATGCAATGGATCCAGGATATGCAAAAAAGATAGGAGTAAATACTCAAGAATTACTGATTTCACAACCTAATTCTGCTGAGGAAGCTTTAGAAATAACAGATTACTTAGTAAGATCTGGAGCATTAGA…
OM-RGC.v2.005251802__33-858	OM-RGC-v2	K03553	recA; recombination protein RecA	Bacteria	CAATATGGCAGAAATGAGGAAGCTTATTAATAAAAAAGCCGGACTCAATGTTGCCCATGATCTTTCTTCGGATAACCCAACAGCAGTGACTGAATGGATTCCTACTGGCTCTCGTTGGCTTGACTCTATTATTTGTAGGGGAAAGCTTGGCGGGATTCCTGTAGGAAAGGTAACTGAGATTGCAGGCTTGGAATCTTCCGGTAAATCATACATGGCGGCTCAAATTGCCGCTAATGCTCAGAAAATGGGCATTGATGTGGTTTATTTTGATTCTGAGTCGGCAATTGATCCTAAATTCCTAACAAGAATAGGGATTGATTTGGACAGGTATCTTTACGTTCAGGCAACTTCTGTTGAGGAAGTCTTGGAATATATTGAAGAACTTTTGGGATCTGGAAA…
OM-RGC.v2.005254016__3-831	OM-RGC-v2	K03553	recA; recombination protein RecA	Bacteria	CTTAAAGATGATTAATAAAAAAGCTGGAAGAACTGTAGCCTTTGCAGGTGATCAGGAAAATCCAGCCGACATTAAAGATTGGATCCCAACGGGATCTCGATGGCTAGATTCGATAATTTGTCGAGGACAATTAGCAGGAATCCCAGTTGGCCGATGTTCAGAAATCGCAGGTCTTGAGAGTTCAGGCAAGTCTTATATGGCAGGTCAGGTAGCTCGCGAAGGTCAAAAGAAAGGCATCAAAGTATTATATTTTGATTCTGAAGCTACTATGACTAGTGAGTTTTTGGAAAAGCTTGGTTGCGATATGGATAGCGATAACCAAATTGTTATTATCCAGCCAGAAGATATCGAAATGGTTCTAGAAACTATGGAAATGTGTATGTCTAATGATCCAGACAA…
OM-RGC.v2.005254411__24-834	OM-RGC-v2	K03553	recA; recombination protein RecA	Bacteria	ACCTGAATATCTGACGCAGATAATCAAAGAATATGGAAACATAATTTCTAATGGGCTTGATGTTTTAAAAGAAAAAAAGGGATATAAAGTAATATCCATCAGTCCAGCCATCGACATTGCTCTAGGTGGTGGCGTAAAAGAGGGTTCTTGGTTAACGCTTACGGGAGATCCAAAAAGTGGAAAAACTACTACGGCTATGCAGATAGCATCAAACTGCCAAAAGGAAGGTCGTCCGGTTGTCTATCTCGATGTAGAAGGAAGACTGAAAGATATGAACTTCGAGGTTCACGATTTAGATCCAGCCAAGATGAAGGTTATCCATCCAGATGACAAACCACTTCCCGCAGAAGACTTCCTAGAAGCGGCACACAAGCTAATGAGTCACCCAGACTACTACGG…
OM-RGC.v2.005256949__27-810	OM-RGC-v2	K03553	recA; recombination protein RecA	Bacteria	CACTTTTGAACAGGCGTTAGAAAAATTAAACAAGCAATACGGTGTGGGAACTGTACTTGCGTTAGACAGTAAAACTACAGGAGATTATGATGTATTCTCTACTGGAAGCATCGCTTTTGATTACAGAACTCTAGGAGTTGGAGGATTTGTAAGAGGTAAAATGTACGAGCTCATGGGTTGGGAAGGTACAGGTAAATCTACTATATGTGGACATGCTGTAGCTAGTTGTCAGGCCCAAGGGGGAAAGGTGTTATTTATAGATGGCGAACATGCTGTAGATAAGAACTATTTTGAATGCTTAGGAGTTGACACAACTAAAATGCTTATAGCTCAACCATCTTGCGGTGAGGAAGGCTTTAACATTGCAGTGGAAATGATGTCAACTGGTGAAGTGGATCT…
OM-RGC.v2.005263900__45-843	OM-RGC-v2	K03553	recA; recombination protein RecA	Bacteria	AGATCAAATAGAAAATTACCTGAAAGAAAATCAGGGCGACCACTACAACTTCGAGCAAGAAAGAGACTATTCTATTTCTAGCGGAAGCTTGAGTTTAGATATCGAAATGGGTGGTGGAATAAAACCAGGTATCATAAGAGCATCTGGTGTAGCTGAAGGTGGGAAAACTTCTTGCGCTTTATCTTTTGCTAGAAATTTTCAAAAGATGGAAAACTCAATGGTGGTTTACATCAAAGCAGAGGGTAGACTGTCAAATGACATGGTGGAGAGATCTGGCATAGACAGTGATCCTAAAAAATGGTATGTAGTAAAATCTAATGTTTACGAAACAGTAATCGACTTAATAAGACAATTAGTCAAAGATAACCCTACCGATACTAGGTATATGTTCATAATCGA…
OM-RGC.v2.005264552__69-822	OM-RGC-v2	K03553	recA; recombination protein RecA	Bacteria	CAAACATGAACATTACAACTTTGAAACAGAAGCTAACTATACAGTTTCTAGTGGTAGTTTGCTTTTAGACATAGCAATGGCTGGAGGTTTGAGGCCTTCGATAATTCGAGCCAGCGGTATTTCTGAGGGCGGAAAAACTTCTTGCTCTTTATCTTTCGCCAAAAACTTCCAAGATGAAGTAGACAACTCTATGGTTATCTACGTGAAGTCTGAAGGCAGACTCTCACCAGAAATGATAGAAAGGTCAGGCGTTGACACTTCTGAGGATAAATGGTTTGTTTTTAAGTCCAATATCTTTGAGACAGTTATTGGGTTCATCACAAATCTAATTAAAGATAACCCTACTGAGAGAAAATATTTTTTTATCATAGACTCGATGGACTCTTTGATTCCATCTGG…
OM-RGC.v2.005265713__51-828	OM-RGC-v2	K03553	recA; recombination protein RecA	Bacteria	GCAATACCTCAAAGACCACAAGCATGAGCATTACAACTTTGAGACAGAGGCAAATTACACAGTCTCCAGCGGCAGTCTATTGTTAGACATAGCTATGGCTGGAGGGTTACGCCCTTCGATTATTAGAGCGAGCGGCGTTTCTGAAGGAGGAAAAACTTCCTGCTCGCTTTCGTTTGCACGCAATTTCCAAGATTCTGTAAAGAACTCAATGGTCATTTATGTTAAGTCTGAAGGAAGGCTGTCACAAGAAATGATTGAAAGGTCTGGAATAGATACTTCTGAGGACAAATGGTTTGTTTTTAAATCTAATATCTTTGAGACCGTTATTGATTTTGTCACGACTCTCATCAAGGACAATCCAACGGAGAAGAAGTATTTCTTCATTATAGATTCAATGGA…
OM-RGC.v2.005266078__51-828	OM-RGC-v2	K03553	recA; recombination protein RecA	Bacteria	GCAATATCTAAAGGATCACAAACATGAGCACTACAATTTTGAAACCGAAGCAAACTATACTGTTTCAAGCGGAAGCTTGCTTCTAGACATAGCAATGGCTGGCGGATTAAGACCGTCAATCATTCGGGCTAGTGGGATTTCAGAAGGAGGCAAGACTTCTTGCTCTTTAGCTTTTGCAAAAAACTTTCAGAGTTCAGTAGATAATTCTATGGTTATCTACGTCAAGTCAGAAGGCAGGCTTTCTCAAGACATGATAGATAGGTCAGGAGTAGATACTTCTGAGGATAAATGGTTCGTGTTTAAATCTAATATTTTTGAAACCGTTATTGGATTTATCACAAATTTAATTAAAGACAACCCTACCGAGAGAAAATACTTTTTTATCATAGACTCGATGGA…
OM-RGC.v2.005266853__69-828	OM-RGC-v2	K03553	recA; recombination protein RecA	Bacteria	CAAGCATGAGCACTACAATTTTGAAACAGAGGCCAATTATACCGTTTCCAGCGGCAGCTTGCTTTTAGATATTGCAATGGCCGGAGGATTAAGGCCCTCGATCATTAGAGCAAGCGGCATTTCAGAAGGAGGAAAGACATCCTGCTCTCTGGCTTTCGCAAAAAACTTTCAGAAATCAGTAGATAATTCTATGGTTATTTATGTTAAATCTGAGGGAAGGCTTTCCAAGGAGATGATAGAGAGATCTGGAGTAGATACTTCTGAGGATAAGTGGTTTGTTTTTAAGTCTAATATTTTTGAGACGGTTATTGGATTCATTACAAATTTAATTAAAGATAACCCCACTGAGAGAAAATACTTTTTTATCATAGATTCGATGGATTCTTTGATTCCGTCTGG…
OM-RGC.v2.005266927__45-828	OM-RGC-v2	K03553	recA; recombination protein RecA	Bacteria	GATCAAACAATACCTCAAAGACCACAAGCATGAGCACTACAACTTTGAGACGGAGGCAAACTATACAGTTTCTAGCGGTAGCTTACTTTTAGATATCGCTATGGCAGGAGGGTTGAGACCTTCGATTATCCGTGCTAGTGGCATATCTGAGGGAGGCAAAACTTCTTGTTCGTTAGCTTTTGCTAGAAATTTTCAGCAAACAGTAGACAACTCCATGGTTATCTATGTTAAGTCCGAAGGCAGACTTTCGCCAGAGATGATAGACAGGTCAGGTGTGGATACTTCCGAAGATAAGTGGTTTGTTTTTAAATCTAATATTTTTGAGACAGTTATTGGATTCATCACAAATCTAATCAAAGATAATCCTACCGAGAGAAAATACTTTTTTATCATAGACTC…
OM-RGC.v2.005267620__21-846	OM-RGC-v2	K03553	recA; recombination protein RecA	Bacteria	GGCTGGTGTCTTAGCGGACACTATTAATAAAAATTTCAAGGATATGAAAGTAGCGTATTTCCTTGATGGAACAGACACAACACCAACAGATATAAAAGAGTTTATTTCAACAGGTTCAACAATGTTAGATTTGGCCATATCAAATCGGCCTGATGGTGGAATAGCTGTTGGTAGAATTACAGAACTAAATGGTTTAGAGAGTAGTGGTAAATCCTTAATTGGTGCTCATGTACTTGCAGAAACTCAGAAAAAAGGTGGTGTCGCTGTTTACATAGATACCGAAACCGCAGTTAGTACTGATTTTCTTGAAGCCATTGGTGTCGATGTTGAGAGTATGTTGTATCTACATTTAGAAACAGTAGAGGATATATTTTCAGCTATCGAAGAAATAGTTGCTAA…
OM-RGC.v2.005268311__51-828	OM-RGC-v2	K03553	recA; recombination protein RecA	Bacteria	GCAATATCTAAAGGACCACAAACATGAGCACTACAATTTTGAAACCGAAGCAAACTATACTGTTTCAAGCGGAAGCTTGCTTCTAGACATAGCAATGGCTGGCGGATTAAGACCGTCAATCATTCGGGCTAGTGGGATTTCAGAAGGAGGCAAGACTTCTTGCTCTTTAGCTTTTGCAAAAAACTTTCAGAGTTCAGTAGATAATTCTATGGTTATCTACGTCAAGTCAGAAGGCAGGCTTTCTCAAGACATGATAGATAGGTCAGGAGTAGACACTTCTGAGGATAAATGGTTCGTGTTTAAATCTAATATTTTTGAAACCGTTATTGGATTTATCACAAATTTAATTAAAGACAACCCTACCGAGAGAAAATACTTTTTTATCATAGACTCGATGGA…
OM-RGC.v2.005268336__27-834	OM-RGC-v2	K03553	recA; recombination protein RecA	Bacteria	TGAATATCTAGCCAAGATGATTAAGGAATATGGAAACATAATTTCTAATGGGCTTGATGTCTTAAAAGAAAAAAAGGGATACAAGGTAATATCCATCAGTCCTGCCATCGACATTGCTCTAGGTGGTGGCGTAAAAGAAGGCTCATGGCTAACACTAACCGGAGATCCAAAGAGCGGGAAAACCACCACTGCTATGCAGATAGCATCGAATTGCCAAAAGGAAGGTCGTCCCGTCATTTATCTTGATGTAGAGGGCAGGTTAAAAGACATGAACTTTGAGGTTCACGATTTAGACCCAGCCAAGATGAAGGTTATCCATCCAGATGACAAGCCTCTTCCCGCAGAAGACTTTCTAGAAGCCGCACACAAGCTCATGAGCCATCCAGATTACTACGGGGC…
OM-RGC.v2.005268658__78-813	OM-RGC-v2	K03553	recA; recombination protein RecA	Bacteria	ATATCACTACAACTTCGTAGAAAGCGAAGACTATAAAATTTCAAGCGGAAGCCTTAATCTAGACATGGCCCTGGGTGGAGGCCTACCTTCTGGCGCGCATAGGTTTACGGGAGTTAACGAAGGAGGCAAAACAAGCTGCGCCTTAGCTTTTGCGAAAAACTTTCAAGAACATTTTAAGGACAACGGAATGATAATTTATATCAAAAGCGAAGGAAGGCTTAGTCCTGAGATGTTAAACAGATCAGGTATAGACCTATCGCCAGAAAGGTTTTTTATCTTTGACTGCAATATTTTTGAAAAAGTGTTTGAGCTAGTTAGGGAGCTTGTGTTCAATAATGATGAGGAAAAGAAATACATGTTCATCATAGATAGCGTTGATGCACTCTGCAGGATCGGAGA…
OM-RGC.v2.005268663__69-828	OM-RGC-v2	K03553	recA; recombination protein RecA	Bacteria	TAAGCATGAGCACTACAATTTTGAAACAGAAGCGAATTATACCGTTTCCAGCGGCAGTTTACTTTTAGATATTGCGATGGCTGGAGGATTAAGGCCTTCGATCATTAGAGCAAGTGGTATTTCAGAGGGAGGGAAGACTTCCTGCTCTCTAGCTTTCGCAAAAAACTTTCAGAAATCAGTAGATAATTCCATGGTCATCTATGTTAAATCTGAGGGAAGGCTTTCTAAGGAGATGATAGAGAGATCTGGAGTAGATACTTCTGAGGATAAGTGGTTTGTTTTTAAGTCTAATATTTTTGAGACAGTTATTGGATTCATCACAAATTTAATTAAAGACAACCCCACTGAGAGAAAATACTTTTTTATCATAGACTCGATGGATTCTTTGATTCCGTCTGG…
OM-RGC.v2.005273649__24-834	OM-RGC-v2	K03553	recA; recombination protein RecA	Bacteria	ACCTGAATACCTAGCTAAAATCTTCAAAGAGTACGGCAATATAATATCTAATGGTCTTGACGTCCTAGAGGAAAAAAAGAACTACAAGACTATCTCTATTAGCCCAGCAATTGATATTGCTCTAGGTGGAGGTATAAAGGAGGGTTCTTGGCTAACACTCACAGGAGATCCTAAGAGTGGAAAAACAACTACCGCTATGCAAATAGCTGCCAACTGCCAGAAGGAAGGAAGGCCTATTATCTACCTAGATGTAGAGGGTAGATTAAAGGATATGAACTTTGAAGTGCATGATCTTGACCCAAGCAAGATGAAGATTGTACACCCAGAAGACACGCCTCTTCCAGCAGAAGACTTCTTGGACGTGGCGCATAAGCTAATGAGCCACCCCGACTACTATGG…
OM-RGC.v2.005273888__63-849	OM-RGC-v2	K03553	recA; recombination protein RecA	Bacteria	GACCCTTGAGCTGGCGCTCGCACAGATCGAGAAGGCATTCGGGCGCGGTGCCGTGATGCGGCTCGGGGAGTCGGGGGCACTTAGCAAGATCAACTCGATTCCGACCGGTTCGCTTGCCCTGGATTTGGCGCTCGGGGTCGGTGGCCTTCCACGGGGTCGTATAATCGAGATTTTCGGTGCTGAATCTGCTGGTAAATCGACGCTGGCAATGTCGGTTATCGCCGAGGCCCAGGCTGCCGGTGGTCAGGCTGCGTTCATCGATGTTGAGCACGCCATGGATCCGACTTACGCCCGTGTGCTGGGTGTCGATATCGATAAGCTCCTTATTTCACAGCCCGATTCGGCAGAGCAGGCTCTTGAAATCACTGAGTACCTCATCCGCAGCGGTGCGCTTGACAT…
OM-RGC.v2.005276189__30-819	OM-RGC-v2	K03553	recA; recombination protein RecA	Bacteria	GATGCTAGAACAAGCATTCACCCAAATTGAAAAGCAGTTTGGCAAGGGCGCTATCATGAAAATGGGTGACAGCCATGACAGCATGGAGCCGATTTCCGTTATCCCCACAGGCTGCCTTTCAATAGATACTGCTCTAGGCATTGGTGGTTTCCCGCGAGGACGTGTTGTTGAAGTATATGGCCCTGAATCGTCTGGTAAAACTACATTGACCTTACATATAATAGCCGAAGCTCAAAAACTAGGTGGAAATGCAGCTTTTATCGATGCAGAGCATGCCCTGGATCCAATATATGCTAGAAACTTAGGCGTAGATATAGACAACCTTATAATTTCACAGCCTGACTCAGGCGAACAGGCTTTGGAAATCGCTGAAGTGTTAATTCGGTCTGGAGCAGTTGA…
OM-RGC.v2.005281032__60-846	OM-RGC-v2	K03553	recA; recombination protein RecA	Bacteria	CAAACAACATAGCGGAGATCATTATAATTTTGAAGAAGAAAGAACCTATACGGTATCTAGCGGTAGTTTGCTTTTAGATATTGAAATGGGTGGCGGAATCAAACCGGGGATTGTGCGAGCTTCAGGAGTAACTGAGGGTGGCAAAACTTCATGCGCTTTATCTTTTGCTAGAAACTTTCAAAAGATGGATAACTCAATGGTCATTTATATCAAATCAGAAGGTAGACTTTCAAAAGATATGATTGAAAGGTCTGGTATAGACACAAGTGAAGAAAAATGGTTTGTGTATAAATCTAACGTTTATGAATCAGTAATTGACTTCATGAGGGAATTAGTGGCTAATAACCCGACAGATACAAGATATATGTTTGTTATTGATTCAATGGATGCGCTTGTACC…
OM-RGC.v2.005281057__3-714	OM-RGC-v2	K03553	recA; recombination protein RecA	Bacteria	GAGTGAAACACTAGATCAAATTAATAAATTTTTGTCTGATAAAGACAACTCAAAATACCATTACAACAACTACGAAGAAGATAACTATAAAATTTCATCTGGCAGCCTTAACTTAGATTTAGCCCTTGGTGGAGGATTTCCAGCTGGAGCGCATCGTTTTACTGGTGTTAATGAAGGAGGCAAGACTAGCTGTGCATTAACAGTTGCAAAAAACTTTCAAGAGAAATTCAAGAAAAATGGCATGATCATTTACATAAGGAGTGAAGGTAGATTGTCTCCAGAAGTTCTTTCTAGAAGCGGAATAGATACAAGTGAGGAGAGATTTTTTAGATTTGATTGTAATATATTTGAAAAAGTCTTTCAGTTAATAAGAACTCTTGTCGAAGATAATAAAGAAGA…
OM-RGC.v2.005281390__3-822	OM-RGC-v2	K03553	recA; recombination protein RecA	Bacteria	GGATGAGATGCGCCGTATCATTAACAAGAAGGCTGGCCATGAAGTGGCGCATAGCCTGGCAGAAGATAATCCAACAGAGGTAAAAGAATGGATCCCAACTGGCTCACGCTGGCTAGATTCCATTATCTGTAAAGGAAAGCTTGCAGGTATTCCTGTAGGGAAGGTCGTAGAGATTGCAGGGCTAGAAGCCACCGGAAAGTCTTATATGGCAACGCAGATTGCTGCAAATGCCCAAAAGATGGGGCTTGATGTTGTGTACTTCGACTCTGAGTCTGCTATCGACCCTGCCTTTCTAGAGAGGGCAGGCTGTGATCTTGACCGCCTGATGTACATTCAGGCCGAGAGTGTGGAGTTTGTTCTAGAAACTATCGAAGAGCTACTGGCGACAGGCAACAAGTG…
OM-RGC.v2.005281789__66-828	OM-RGC-v2	K03553	recA; recombination protein RecA	Bacteria	TCATAAGCATGAGCACTACAATTTTGAAACAGAAGCGAATTATACCGTTTCCAGCGGCAGCTTGCTTCTAGACATAGCAATGGCTGGCGGGCTAAGGCCGTCAATCATTCGGGCTAGTGGGATTTCAGAAGGAGGTAAGACTTCTTGCTCTTTAGCTTTTGCAAAAAACTTTCAGAAATCAGTAGATAACTCTATGGTTATTTACGTTAAGTCAGAAGGTAGACTTTCTCGGGAAATGATAGAGAGGTCTGGAGTTGATACTTGTGAAGATAAGTGGTTTGTTTTTAAATCTAATATTTTTGAAACAGTTATTGGATTTATTACAAATTTAATCAAAGACAATCCTACCGAGAGAAAATACTTTTTCATTATAGACTCGATGGACTCCTTGATTCCATC…
OM-RGC.v2.005281847__60-828	OM-RGC-v2	K03553	recA; recombination protein RecA	Bacteria	AGAAAGAAATAAAGGGGATCACTATAATTTTGAAGAGGAAAGAAAGTATACCGTTTCTAGCGGCAGCCTTTTATTAGACATAGAAATGGGCGGCGGCATCAAACCCGGAATCATTCGTGCCTCTGGCGTTACCGAAGGAGGAAAAACTTCCTGCGCTCTTTCTTTCGCTCGCAATTTCCAAAAAATGGATAACTCTATGGTTATCTACATAAAAGCAGAAGGAAGGCTATCAGATGACATGGTAGAAAGAGCGGGTGTCGATACAGATGAGAACAAATGGTTTGTATTCAAGTGCAACGTTTATGAAACCGTAATTGATTTCATGAGGCAAATGGTTAAAGATAACCCATCTGATACAAGGTATATGTTTATTATTGACTGCATGGACGCGCTTGTTCC…
OM-RGC.v2.005284589__21-846	OM-RGC-v2	K03553	recA; recombination protein RecA	Bacteria	GGCTGGTGTTTTAGCAGACACCTTAAATAAACAATTCAAGGATATGAAAGTCGCATATTTCTTGGATGGTACAGATACAACACCTACTGATATAAAAGATTTTGTATCTACAGGTTCTACTATGTTAGATTTAGCAATATCAAATAAACCTAACGGAGGTATTGCAGTTGGTCGTATTACTGAAATCAATGGATTAGAATCAAGTGGTAAATCTCTACTTGGTGCTCATATACTTGCTGAAACTCAACGAAAAGGAGGAGTGGCTGTTTACATAGATACAGAAACTTCTGTTAGTACTGAGTTTCTTGGTGCAATTGGTGTAGATGTAGAAAGTATGTTGTATTTACATTTAGAAACAGTTGAAGATATATTTGAAGCTGTAGAAGAGATAGTTGCTAA…
OM-RGC.v2.005285329__51-840	OM-RGC-v2	K03553	recA; recombination protein RecA	Bacteria	TGATCTCGAGTCCGCCATCGCCGCGATCACCAAGAGCTTTGGCGAAGGCTCGATCATGCGCCTCGGCGACGAGGGGGCGAACCTCAAGATCGACGCGATCTCCACCGGCTCGCTTGGCCTTGACATGGCGCTGGGGGTGGGCGGCGTGCCGCGCGGGCGCATCATTGAGATTTACGGGCCGGAATCGTCCGGCAAGACGACGGTCATGCTGCACATCGTGGCCAATGCGCAAAAAGCCGGCGGCACGGCGGCCTTCATCGACGCCGAGCACGCGCTTGACCCGTCGTACGCGGCCAAGCTGGGGGTGAACCTCGAGGAGTTGCTGATCTCCCAGCCGGACAGCGGCGAGGAGGCGCTGACGATCTGCGAGACGCTGGCCCGCTCCGGCGCGCTGGACGT…
OM-RGC.v2.005285532__3-825	OM-RGC-v2	K03553	recA; recombination protein RecA	Bacteria	GAATAGTACGCAAGAACAAATAGAGCAGTTTTTAAACGATAAAAACAACAAGAAATACCACTTCAATAACTTTGAAGAACTTAACTACAAAATACCCTCTGGAAGTTTAAACTTAGATATCGCCATGGGTGGAGGTTTAACATCAGGAGCACATAGGTTTACGGGAGTCAACGAAGGAGGGAAGACTAGCTGTGCCCTATCTTTTGCTAAAAATTTCCAAGATCATTTCGGAGAAAAAGCCATGGTTGTAGTAGTTAAATCTGAAGGAAGGCTCAGCCAAAATATACTAGAAAGAAGTGGGGTAGATACAGACCCTAATCGTTTTTTCGTATTTGATTGCAATGTGTTCGAAAAGGTTTTTGAACTAGTCAGAAACCTAGTAATGGAAAACAAGGACGA…
OM-RGC.v2.005286342__51-840	OM-RGC-v2	K03553	recA; recombination protein RecA	Bacteria	TGACCTCGAGTCCGCCATCGCCGCCATCACCAAGAGTTTTGGCGAAGGCTCGATCATGCGGCTCGGCGAGGAGGGGGCGAACCTGAAAATTGACGCAATCTCCACCGGATCGCTTGGCCTGGACATTGCGCTTGGGGTGGGTGGCGTGCCGCGGGGACGCATCATCGAGATTTACGGGCCGGAGTCGTCCGGCAAAACGACGCTCATGCTGCATATCGTGGCCAACGCGCAGAAGGCCGGCGGCACGGCGGCCTTCATCGACGCCGAGCACGCGCTCGACCCGGCGTACGCGGCCAACCTGGGGGTCAACCTCGAGGAACTGCTGATCTCCCAGCCGGACAGCGGCGAGGAGGCGCTGACGATCTGCGAAACGCTGGCCCGCTCCGGCGCGGTGGACGT…
OM-RGC.v2.005287007__48-834	OM-RGC-v2	K03553	recA; recombination protein RecA	Bacteria	GGCATTGGATATTGCGATCTCCAGTATAGAAAAAGACCACGGAAAAGGCGCAATCATGCGCCTGGGAGATAAAGCGGACAAGGTAGAAACCCATGCCATTCCAACTGGGTCATTAACCCTAGACCTTGCTTTAGGGGTTGGAGGGTTACCGCGAGGGAGAGTTACAGAAATTTACGGGGCTGAATCAGCTGGGAAATCAACCTTAGCAGTGCATTTCATGGCGGAAACCCAAAGAGCTGGCGGAGTTGCTGCATACATAGATGCAGAACATGCTTTTGACCCAACATATGCTGGTCGCTGTGGACTGAACTTAAAAGACCTTCTAATAGCCCAACCAGATAGTGGGGAACAGGCTCTAGATATCACTGAGCAACTCGTGACAAGTGGCGCTATAGACAG…
OM-RGC.v2.005287231__90-873	OM-RGC-v2	K03553	recA; recombination protein RecA	Bacteria	TCAGCTTGCTCAAACGGTTGATCTTATCCAAACTAAATTTGGTGAAGGATCAATCATTAAACTAGGAGATGCACCAAAAGTAGATGTTGCTGCCATCTCTACCGGATCAATTGGTCTTGATGATGCGCTTGGTGTTGGAGGAATTCCACGCGGACGAATTATCGAAATTTATGGACCTGAATCATCAGGTAAAACAACGCTGACCTTGCATGTTGTAGCAGAAGCCCAAAAGAAAGGTGATGTCTGCGCCTTTATTGATGCAGAGCACGCTCTTGACCCAGTCTATGCAAAGGCAATTGGTGTGAAGACTGATCAACTCTTAGTATCACAACCAGATACCGGTGAACAAGCTCTTGAGATTGTTGATTCATTGGTTCGCTCGGGAAATGTTGGGGTTGT…
OM-RGC.v2.005290772__21-840	OM-RGC-v2	K03553	recA; recombination protein RecA	Bacteria	TGTAAAAAAAGATTCTATTTATGCAGATATAGAAAAGCAATATGGAGATGTTATAAGCTCTGGGATAGACGTACTAAAAGATAAGCGGGATTACAAGATAATATCTATAAGTCCTGCTATAGACCTAGCTCTCGGTGGAGGAATTAGAGAGGGGTGCTGGCTGACACTGACGGGTGATCCAAAATCAGGAAAGACTACTACAGCTATGCAGATAGCGGCAAATTGCCAGAAAGAGGGCCGTCCCATCATCTATCTAGACGTAGAGGGTAGGCTAAATTCAATGAATTTTGAAGTTGGCGACCTAGATCCAAAGAAGATGCAGGTCATTGGCCCAATAGATAAGCCACTTCCGGCAGAGCATTTCTTGGATATAGCGTATAAGCTCCTGACGCACCCAAA…
OM-RGC.v2.005291367__24-834	OM-RGC-v2	K03553	recA; recombination protein RecA	Bacteria	GCCTGAATACCTAGCTAAAATCTTTAAAGAGTATGGCAACATAATATCAAGCGGCCTTGATGTTCTAGAGGAAAAAAAGAACTACAAGACTATCTCTGTCAGTCCGGCGATTGACATTGCTCTAGGAGGAGGCATAAAAGAGGGTTCTTGGTTAACGCTTACGGGAGACCCCAAGAGCGGCAAGACAACCACCGCTTTGCAGATAGCCGCCAACTGTCAGAAGGAAGGAAGGCCGATTATCTACCTAGACGTAGAGGGTAGATTAAAAGACATGAACTTTGAAGTGCATAATCTTGACCCAGATAAAATGAAGATTGTACACCCAGAAGACAAACCTCTTCCAGCAGAAGACTTCTTGGATGTGGCACACAAGCTGATGAGTCATCCGGACTACTATGG…
OM-RGC.v2.005295229__24-831	OM-RGC-v2	K03553	recA; recombination protein RecA	Bacteria	AACACCAGCGTTTTTAAAAGACACTGTTAAGCAATACGGTGAAATATTGAAATCTGGAACTCAAGTTATGCAGGAAAAGAAAGATTATAAAGTTATTTCAATTTCTCCAGCTTTGGACATTGGGCTAGGAGGTGGGCAACTAGAGGGTAGCTGGATGACCTTATCTGGCCCGCCTAAGTGCGGTAAAACAACTACCGCTATGCAAATCGCGGCGAACGTACAGAAAGAAAGAAAAATTATCTACGTAGATGCGGAAGGGAGGTTAAAGGGTTTAAATTTTCAAATCGAAGGATTAGACCCTGAAAAGTTTATAATAATTGCACCGGATGGGCCACCTCTCCCAGCCGAGGTTCTACTCCAAACCGCTTACGAGTTAATGAGTCACCCCGACTATCACGG…
OM-RGC.v2.005295861__21-804	OM-RGC-v2	K03553	recA; recombination protein RecA	Bacteria	AAAACTAGATACAGTATTCGAGCAAATCGAAAAACAATTTGGTGAAGGTTCTTTAATGAAGTTAGGTACCGCTAATATTAAAAAAATACCTGCTATTTCTACTGGTGCACTATCAATTGATTTAGCTTTAGGTATAGGTGGCATTCCTAGAGGGAGAGTTGTAGAAATTTATGGACCAGAAAGTTCTGGAAAAACTACTTTATCTCTCCATGTTGCTGCTGAAGCACAAAAAGCTGGAGGGGTCGCTGCATTTATTGATGCAGAACATGCATTAGATCCTATTTATGCTCAGGCCCTCGGTGTTGATATTGACGAATTATTAGTATCTCAACCTGATACAGGGGAACAAGCGCTCGAAATTGCTGATATGCTAATTGAATCTGGTGGAGTAGACATTGT…
OM-RGC.v2.005300849__66-849	OM-RGC-v2	K03553	recA; recombination protein RecA	Bacteria	GGCTCTAGATTTAGCAATAAGTCAAATCGATAAACATTTCGGCAAGGGAGCCGTAATGAAACTTGGTGACGCCCAAGATGTAAAAGTCGATTCGATATCAACTGGGTCACCATCTCTAGATCACGCTCTAGGAGTAGGTGGTGTACCGAAAGGTCGAGTGACGGAAATTTATGGAGCGGAATCATCTGGTAAATCTACTTTAACTTACCACGTAATGGCATCTGCCCAAAGAAAAGGTGGCACAGCCGCATACATAGACGCTGAGCATGCATTAGATCCTAGTTACGCAGGAAGATGCGGGGTCGATATAGAAAACCTACTGGTCTCTCAACCAGATACCGCCGAACAAGCTTTAGAAATTTGCGAATATTTAGTTCGAAGTAGTGCGGTAGACATCGT…
OM-RGC.v2.005300938__57-846	OM-RGC-v2	K03553	recA; recombination protein RecA	Bacteria	AGATCTCGAGGCCGCAATCGCCTCCATCACCAAGAGCTTTGGCGAAGGCTCCATCATGCGGTTGGGCGACGAGGGAGCGAACCTCAAGATTGAGGCAATCTCCACCGGGTCACTCGGACTCGACATGGCGCTTGGGGTGGGAGGCGTGCCGCGCGGCCGGATCATCGAGATTTACGGCCCGGAATCCTCCGGCAAAACCACCATCATGCTGCACATCGTGGCCAACGCGCAGAAGAACGGCGGCACGGCGGCGTTCATCGATGCGGAGCACGCACTCGACCCCTCCTACGCGGCCAAGCTGGGCGTGAACCTAGACGAGCTGCTGATCTCCCAGCCGGACAGCGGCGAGGAGGCATTGACGATTTGTGAAACGCTGGCGCGCTCCGGTGCGCTCGACGT…
OM-RGC.v2.005304201__45-870	OM-RGC-v2	K03553	recA; recombination protein RecA	Bacteria	CACAAGCGATCTCGCAAAAAAGATTAATAAGAAGTTGGGCATTGAAGCTGCCCATGACTTAAAACAAAATGATCCAGTATCGATCAAAGATTGGATTCCAACTGGTTCAAGATGGCTAGACTGCTCAATCAAACCCGGCCATATGGCAGGTATTCCCGTTGGAAGGATTACTGAGCTAGCTGGCCTATCAAGTGCTGGTAAGTCTTTCATGGCGTTGCAAATTGCAGCAAATGCTCAAAAGAAAGGCATGTATGTTGTGTATTTCGATGCAGAATCCGCATTATCTAATGACTTTATGATTAAGGCTGGGGTTGATATTGATAATATTTTGTATCAGTCTGCGATCAGTGTAGAGAAGACATTAGAAACAATTGAATATGTAATGGAGAATTGGAGCCA…
OM-RGC.v2.005304647__24-870	OM-RGC-v2	K03553	recA; recombination protein RecA	Bacteria	TGATGTATTTTCGAGTTTAGATAAACTTAACCCTGAAGCTACTTACCTTAAAGATAACGCACTTTCAAATGTTGATACTTGGTACGATACAGGTTGTTATGCATTGAATGCTATTCTTGGTGGTAGTTGTCGTGAAGGTGGTGTACCTAAAGGTAGATTAGTAGGGTTTTCTGGACCATCACAATCTGGTAAGACTTTCATTATTAACAAGATTTTAGGTAATGCACAAAGACAGGGTATTCACCCTGTTATCTTTGATACTGAGTTTGCTGTAGATGCTGCTAGTACTGAAGGTGTTGGATTAGATGCAAGTAAAACAAAATATGTACCTGTATATACAGTAGAACAATGTAGAAATCAGGTAGTAGCTCTTTTGGATTCTATTAAAGAAAAAGATTT…
OM-RGC.v2.005306771__27-810	OM-RGC-v2	K03553	recA; recombination protein RecA	Bacteria	CACTTTTGAACAGGCGTTAGAAAAATTAAACAAGCAATACGGTAAAGGAACTGTATTAGCATTAGATAGTAAAACAGAAGGTAATTACGATGCAATTAGTACAGGATCTATTGGTTTTGACTGGATTACATTAGGTGTAGGAGGATTTGTAAAAGGTAAAATGTATGAACTTATGGGATGGGAAGGTACAGGTAAGTCTACTATATGTGGACATGCTGTAGCAAGTTGTCAGGCCCAAGGTGGTAAAGTGGTATTTATAGATGGTGAACATGCTGTAGATAAAAATTACTTTGAAGCATTAGGAGTGGATACAACTAAGATGCTTATATCTCAACCATCATCAGGAGAAGAAGGATTTAATATTGCTGTAGAGATGATGTCTACAGGTGAAGTTGACTT…
OM-RGC.v2.005311020__57-843	OM-RGC-v2	K03553	recA; recombination protein RecA	Bacteria	AGCCCTTGAGATGGCAATGAGCCATATCGACCGCCAGTTCGGCAAAGGGTCAATCATGCGACTGGGTGAAAAGGCCGCTTCCATGGAGCGAGAGGCCATCCCAACCGGCTCCCTCTCCCTTGATCTGGCGTTGGGTGTCGGCGGTATCCCCCGTGGCCGGATCATCGAGGTGTTCGGCGCTGAAGCAGGTGGCAAGACAACCCTGACGCTGCACATGGTTGCGGAAGCACAACGCCTTGGCGGTACGGCTGCATTCATTGATGCTGAGCATGCCCTGGACCCCAGCTATGCGGGTCGCATCGGCGTTGACGTTGAAGAACTGCTCATCTCCCAACCGGACTTTGCTGAGCAGGCATTGGAGATCACTGACTACCTGGTACGCAGCGGCGCGGTGGACAT…
OM-RGC.v2.005311040__57-840	OM-RGC-v2	K03553	recA; recombination protein RecA	Bacteria	AGCATTTATCCAGATCTTAGATATCGTAAACGGTGAATTCGGAGCAGGAACTCTCACCACAGGAAAAGACAATCAGCGGATCGAATGTGACGTCATTCCAACTGGCGCTCTAGCAATTGACCTTGCTATTGAAGCCGGTGGAGTCCCCAGAGGAAAGATCACAGAGATTTATGGTCCATACTCTTCTGGAAAGACTACTCTAGCGCTCTCTGTAGCCGCTCAAGCCCAAAAAGCCGGTGGAAAAGTGGCTTTCATCGATGCTGAGCACGCTCTAGATCCGAAATGGGCAGGAACGATTGGCGTCAACATGGACGACCTCGTCATTTCTCAGCCAGACTACGGCGAGCAAGCCCTCACTATTTTAGAAAAGTTGACAAGGTCTGGGGCATTCGATTTAAT…
OM-RGC.v2.005311294__45-825	OM-RGC-v2	K03553	recA; recombination protein RecA	Bacteria	GGCACTGGATCGTGCCATCAGCCAGATCGATCAGATGTTCGGCGAAGGGTCCATCATGCGGCTCAACGACGGGCCTCGGGTGATTCCCGGAATCGGAACCGGATGTCTGAGCCTGGATCTGGCTCTCGGAGGACGAGGAATTCCTCGTGGCCGAATCGTCGAGATCTACGGCCCGGAATCGTCCGGCAAGACGACATTGGCACTGACGGTCGCGGCGCACGCGCAGAAGGACGGCGGCGTCGCCGCGTTCATCGATGCCGAGCACGCCCTGGACCCGACGTGGGCTCGACGCCTTGGCGTCGATCTGGACAGTCTGCTGGTATCGCAACCCGATACCGGTGAGCAGGCGTTGGAGATCTGCGAGTTGCTCGTACGATCCCGTGCAGTCAACGTGGTGGT…
OM-RGC.v2.005312611__30-813	OM-RGC-v2	K03553	recA; recombination protein RecA	Bacteria	GGCCGCAGAGCTGGCTATTTCACAAATTGAGCGTCAGCATGGAAAAGGCGCGATTATGCGGTTGGGGGCCGACAGTGTCATTGACGTGGCGACAATTTCGACCGGGTCAATCGGTTTAGATATTGCCGTTGGTGTCGGTGGTTTGCCGCGGGGTCGTGTTATCGAAATCTACGGTCCTGAATCTTCAGGCAAGACAACGTTGGCCTCCCATGTTGTTGCCGAGGCGCAAAAGACTGGGGGCATCGCTGGGTTCATAGATGCCGAGCACGCCGTTGATCCGGAGTACTCACAAGAGCTTGGGGTTAACCTCGATGACCTTCTGGTTTCGCAGCCAGATTCTGGCGAGCAGGCATTGGAGATCGCTGAGACATTAGTACGTAGCGGTGCCCTCGACGTGTT…
OM-RGC.v2.005313165__12-837	OM-RGC-v2	K03553	recA; recombination protein RecA	Bacteria	AAAAACAAATAACTCTAAATCGATTGATCAGCTTTTTGATAAATACTCTGAGCTAATTCATACAGGCACTGAAATATTAAAACAACGTAGCAATTTCAAAATTATTTCAGTTAGTCCAGCAATAGATCTAGCTTTGGGGGGCGGCATCAGAGAAGGTAGTTGGCTAACACTCACGGGCGATCCCAAAAGCGGCAAAACCACCACCGCGATGCAAATAGCGGCAAACTGCCAAAAAGAAGGGAGAAAAGTTATATATCTAGACGTAGAAGGACGACTCAAAGGTATGAACTTTGAAGTGCCCGACCTAAATCCTGACATGATGACCGTCGTGGCACCAGAAAATGAACCTATATCAGCAGAGTCATTTTTGAAAATAGCCTACGAGATGATGACCCATAA…
OM-RGC.v2.005314283__39-861	OM-RGC-v2	K03553	recA; recombination protein RecA	Bacteria	TTCCATCGCAGATATGCGAAAGTTAGTCAATAAGAAAGCAGGCATACAAGTTGCCCACGATCTTACTGGCGAAAACCCGACAGAAGTAAAAGGCTGGATCCCAACAGGATCCCGCTGGCTAAACGGCATTATTTGCCGAGGACAGATGGCAGGTATCCCAGTTGGGAAGATAAGTTCTATCGCTGGACTCTCTGCTTCTGGTAAGTCTTACATGGCTGCTCAAATAGCAGGGAATGCACAGGACATGGGGATCCAAGTCGTTTATTTCGACTCTGAATCTGCTATCGATCCGTCATTCCTAGCCAATGCTGGCTGTGATGTGGATAATGTTCTTTATGTTCAGGCTCAATCCGTTGAGTTTGTCTTGGAGACAATGGAGCAACTTCTCTCTTCAAACGA…
OM-RGC.v2.005316417__42-876	OM-RGC-v2	K03553	recA; recombination protein RecA	Bacteria	TAATTTAGATGAGATGAGGAAAGGTATCAATAAAAAAGTTGGTATGGAAGTCGCATTTGACCTAAATCATGAAAACCCAGCTTTAATTAAGGACTGGATTCCAACAGGGTCATCAATTCTTGACTGGATTATTTATCCCGGTCAGGAGGCTGGTATTCCTGTTGGTCGAATTACAGAATTGGCTGGGCTGTCTGCTTCCGGTAAATCTTTTATGGCAGCACAGATAGCAGCAAACGCCCAGAAAAAGGGCATGTTTGTTGTTTATTTTGATTCCGAAGCGGCGGTTGACTCTACCTTTTTAATTAAGGCTGGTTGTGATGTAGATTCTATGTTATATGTCCAAACAGTCTCTGTTGAAAAAACTTTGGAGACAATTGAATACTGTATGGAGAAATACGA…
OM-RGC.v2.005318182__57-846	OM-RGC-v2	K03553	recA; recombination protein RecA	Bacteria	TGACCTCGAGTCCGCTATTGCCGCGATCACCAAGAGCTTTGGCGAAGGCTCGATCATGCGGCTTGGCGACGAGGGGGCAAACCTGAAGATCGACGCCATCTCCACCGGATCGCTTGGCCTCGACATGGCGCTCGGCGTGGGCGGCGTGCCGCGCGGGCGCATCATCGAGATTTACGGGCCTGAGTCTTCCGGCAAGACGACGGTCATGCTGCACGTCGTCGCCAACGCGCAGAAGGCAGGCGGCACGGCGGCGTTCATCGACGCTGAGCACGCGCTTGACCCGTCGTACGCGGCCAAGCTGGGCGTGAATCTCGACGAGCTGCTGATCTCCCAGCCGGACAGCGGCGAGGAGGCGTTGACCATCTGTGAGACGCTGGCCCGCTCCGGCGCGCTGGACGT…
OM-RGC.v2.005319435__45-870	OM-RGC-v2	K03553	recA; recombination protein RecA	Bacteria	CGTTGGTGACCTCGCCAAGAAGATAAATAAAAAGCTTGGAATTCAAGTTGCTCACGATTTAAACGAATCCAACCCGGTTTCCGTTAAAGACTGGATTCCAACTGGCTCTCGATGGCTTGATTGTTCAATTAAACCCGGAGAATATGCTGGAATCCCTGTCGGTAAAATCACAGAGCTTGCTGGCCTATCAGGTGCAGGTAAATCATTTATGGCTGCACAGATAGCAGGAAACGCACAAAAGAAAGGAATGTTTGTTGTTTATTTTGATGCAGAGTCGGCAATTGATGAGGACTTTCTTATTAAAGCTGGCTGTACTAAAGACCAATTACTTTATCAACAAGCAGTTTCAGTGGAAAAGGTGCTGGAAACTATGGAATATGTAATGAATGAGTACAGCGG…
OM-RGC.v2.005320628__51-837	OM-RGC-v2	K03553	recA; recombination protein RecA	Bacteria	GGCCATCGACCTGGCCATGTCGCAGATAGAAAAGCAGTACGGCAAGGGCTCCATTATGCGCATGGGCGACCAGCAAAGCGCCCTGGAGATTGAAGTCATTCCGACCGGATCTCTGGCGCTGGACGCTGCCCTGGGTATTGGCGGTTTGCCCAAGGGCCGTATCATAGAGATTTCTGGCCCCGAAGGCGCCGGCAAAACCATGGTCTCGTTGCACGTGGTGCGCGAGGCCCAAAAGGGTGGCGGTACGGCCGCCTTCATCGACGCCGAGCACGCGCTCGACATCAATTTTGCCCGGCGCATTGGCGTGGATATAGAAAACTTAATCATCTCGCAGCCCGACAGCGGCGAACAGGCCCTGGAGATTGTCGATACGCTGGTGCGCAGCGGCGCCTTTGACGT…
OM-RGC.v2.005321594__24-828	OM-RGC-v2	K03553	recA; recombination protein RecA	Bacteria	ATATCTGACGAAGATGATCAAAGAATATGGAAACATAATTTCTAATGGGCTTGATGTTTTAAAAGAAAAAAAGGGATATAAAGTAATATCCATCAGTCCCGCTATTGATATTGCTCTAGGCGGTGGCGTAAAAGAGGGCTCTTGGTTAACGCTTACGGGAGATCCCAAAAGCGGAAAGACTACTACGGCTATGCAGATAGCGTCAAATTGCCAAAAGGAAGGTCGTCCGGTTATCTATCTTGATGTAGAGGGTAGGCTAAAAGATATGAACTTTGAGGTTCATGATTTAGATCCAGCCAAGATGAAGGTTATCCATCCAGACGATAAACCACTTCCCGCAGAAGACTTCCTAGAGGCGGCACACAAGCTAATGAGCCACCCAGACTACTACGGTGCTGT…
OM-RGC.v2.005326943__21-819	OM-RGC-v2	K03553	recA; recombination protein RecA	Bacteria	GAAGGTTGATCCGGCCTTTATAAAGGATATCATCAAAAAGTATGGTCATGTTATTTCTACCGGAAACGAAATTCTAGACCAGAGAAAAAACTTTAAAACCATTTCTGTGAGCCCCGCCGTTGACATAGCTCTAGGAGGAGGGATCAAAGAGGGGTCGTGGGTAATACTGACGGGCGATCCTAAGTGTGGCAAAACGACAACAGCCCTTCAGATAGCCGCTAATTGCCAAAAAGATGGAAGACCCATTATTTATCTTGACGCAGAAGGACGCCTAAAAGAAATGAACCTTCTGGGAGTAGACGGTCTCGATAAAGAAAAAATACAAATCATTCATGCTGAAGACGAACCACTGAGCGCTGAAACATTTTTGGATATTGCCGTGAAGCTGGTAAGCGCAAA…
OM-RGC.v2.005332712__6-819	OM-RGC-v2	K03553	recA; recombination protein RecA	Bacteria	CGTGCGCAATATCATTAATAAGAAAGCCGGACGCGTCGTTGCTCATTCCCTGCATGACAACAACCCAACAGAGGTGAAGGAGTGGATTCCAACAGGATCTAGATGGTTGGACTCTATTATTTGCAAGGGAAAGCTAGCCGGTATTCCTGTTGCTAAGATATCGGAGATTGCAGGATTGGAATCAACCGGTAAATCCTTCTTGGCAGCCCAAGTTGCCGGCAACGCTCAAAAGATGGGGATTGACGTAGTTTACTTTGATTCAGAGTCTGCTATTGATCCTCCCTTTCTTGAACGCGCTGGCTGCGATCTTGACAGGCTTATGTATATTCAAGCAGAGTCTGTCGAGTTCGTCTTGGAAACAATTGAGGAACTGCTTGGGACGGGAAACAAATGGTTATT…
OM-RGC.v2.005333222__60-843	OM-RGC-v2	K03553	recA; recombination protein RecA	Bacteria	AGCAGTAGAATCTGCAATGGCTCAAATCGAAAAAGCACACGGTAAAGGTGCTATTATGACTTTGGGAAATAAACCGAACACAACTGTTCCTGTCATCCCAACTGGCTGTATACAGTTGGATCTAGCACTTGGAGTGGGTGGGTTTCCTCAGGGGCGTATCGTTGAAATATACGGCCCTGAGTCGTCAGGTAAGACGACTCTGACACTTCATGCTATTGCAGAAGCACAAAAAGCCGGTGGAGTTGCTGCATTTATTGATGCTGAGCATGCTTTTGACGCAGTTTATGCACGCAATTTGGGTATTAATATTGAAAATTTATTGGTCGCTCAGCCAGAGTCGGGTGAACAAGCGCTTGATATTGTTGAGACATTAGTTCGTTCCGGTGCAATTGACCTGAT…
OM-RGC.v2.005337078__36-876	OM-RGC-v2	K03553	recA; recombination protein RecA	Bacteria	TAACGTTGCTGATCTTGCAAAGAAGATCAACAAGAAAATGGGAATGAATGTCGCTCATGACCTTTCCCAATCAGATCCGGTGTCCGTTAAGGATTGGATTCCGACTGGATCTAAATGGCTGGACTTAATTGTGAGTCCGGGACAAGAAGCAGGAATCCCTGTTGGAAAGATTACTGAATTGGCTGGCTTGTCCGGTTCTGGTAAATCATTCATGGCAGCACAGATCGCAGCGAATGCTCAAAAGAAAGGAATGTTCGTTGTTTACTTTGACGCAGAGTCTGCTATAGACCCTGAGTTTCTAGAGAAGGCTGGTTGTAATATTAATAATGGCCAGTTCCTCTACCAACAAGCCACGAGTGTCGAGCAGGTGCTCAATACAATGGAATATATAATGAACGA…
OM-RGC.v2.005339107__30-822	OM-RGC-v2	K03553	recA; recombination protein RecA	Bacteria	GGCTTTAAACCTAGCATTAAGTCAAATTGAGAAACAATACGGTGAAGGCGCGGTTATGAAGATGGGAGATATGTCAACAAGAACTGCAGTAGATTCAATTTCAACAGGCTCTCTTTCTCTTGATATAGCTTTAGGAATTGGAGGTGTTCCGAGAGGGCGAGTCACGGAGATCTATGGTCCGGAATCTGCCGGAAAAAGTACACTTGCTCAGCACATTCTGGCCTCCGCGCAAGCTAATGGAGGGACCGTAGCATACATTGATGTGGAACACGCCCTTGATCCAGGATATGCCTCAGAATTAGGGCTTGATATAGAAGCACTATTCATAAGCCAACCAGATACGGGGGAACAGGCGTTGGAGATCTGCGAGGCTTTGGTGCGTTCAAATGCAGTTGATGC…
OM-RGC.v2.005339145__42-867	OM-RGC-v2	K03553	recA; recombination protein RecA	Bacteria	TAAACTTAACCCTGAAGCTACATACTTAAGTGAAAACGCACTATCTAATGTCGATACCTGGTATGATACAGGTTGTTATGCATTGAATGCTATTATAGGTGGTAGGTGTGTTGGTGGTGGTGTACCGAAAGGTAGATTAATTGGTTTTGCTGGACCATCTCAATCAGGTAAGACTTATATTATTAATAAAATTTTAGGTAACGCACAGAAACAAGGTATCCACCCAGTTATTTTTGACACCGAGTTTGCTGTTGATAAAGAAAGTACAGAAGGCGTTGGTCTTGATGCCACTAAAACCAAATATGTACCCGTATATACAGTAGAACAATGTCGTAACCAAGTAGTAGCTTTGCTTGATAGTATTGTTGAAAAGGGGTTACAAGGTAGGTTTATTATTTC…
OM-RGC.v2.005339976__105-888	OM-RGC-v2	K03553	recA; recombination protein RecA	Bacteria	CGCTACAAGTCAAACCGTGGATCAAATCCGAGAAAGATTTGGTGACGGGGCGATTATGAAATTAGGCGAAGCCAAAAGGGTGGCGATCGACGTGATCCCTACCGGGTGTTTGTCTTTAGATATTGCCCTCGGTGTTGGCGGTGTGCCTCGTGGTCGGATAGTAGAAATTTTTGGCCCAGAAGCTTCGGGTAAAACTACCTTAGCCCAGCATATTGCTTCGCAAGCTCAGAAAAAAGGTTTAGTGGCCGCAATTGTAGATGCCGAGCACGCCCTAGACCCAGATTATGCTAAGCGCATAGGCGTTAAAGTAAACGACTTATTAATTTCTCAACCGGATAACGGTGAGCAGGCTTTAGAAATTGTCGAAACTTTGGTGCGGTCCGATGCCGTAGACGTAGT…
OM-RGC.v2.005340163__24-810	OM-RGC-v2	K03553	recA; recombination protein RecA	Bacteria	AGCGCTGGAATTAGCGTTCACACAAATAGAGAAGCAGTTTGGTAAAGGATCGATCATGAAGCTGGGAAAATCGGGTTCATTGAAAGGGATTTCCGTTATTTCAACAGGGTCGATCTCACTGGATTCTGCGCTGGGTGTGGGCGGAGTACCACGAGGCAGAATCGTTGAAATATATGGTCCGGAAGCTTCGGGAAAAACCAGTCTCACGCTCCATATCATTTCAGAGGCACAAAAATCTGGCGGAGTGGCCGCTTTTATTGATGCGGAACATGCGCTTGACCCAAAGTACGCGCAAAATCTTGGGGTAAACCTGGATGACCTTCTCCTGTCGCAACCGGACACGGGAGAGCAAACTCTGGAAATTGCCGAAGTTCTGATCCGCAGCGGAGCCGTGGATGT…
OM-RGC.v2.005341617__33-810	OM-RGC-v2	K03553	recA; recombination protein RecA	Bacteria	AGTCGATGCCATTGCTAAAGCTTTGACTAAAAAGTTTGGCAAAGATGTATTATCTCTGGGACCAAAAATACAAGAATGTCAATCAGTAAGTACCGGTAGCCTTGCCTTGGACTGTGTCCTTGGTATTGGCGGCTTTCCAACGGATAGAATCGTAGAAATATTTGGCCCCGAGTCTGCAGGAAAAACTTCGTTAGCACTGCAACTCATGGGCGAATTTGTTAAACAGAACGGCTACACTAGACCACCAGTTTTCATTGATCTCGAAAGAACAACTGGCTTGGATCTTATTCGTTCTATGGGAATCGACCCAGACAAAGTTATATTCTGTTACCCAGACACTGCTGAAGAAGCTCTTCAAGTAGCAGTAGACTTGGGTAAGTCTGGAGCGGTAGGACTGGT…
OM-RGC.v2.005343916__51-867	OM-RGC-v2	K03553	recA; recombination protein RecA	Bacteria	CCCAGAAGCCACCTATCTTAGTGAAAATGCTTTATCTAATGTTGATACCTGGTATGATACTGGTTGTTATGCATTGAATGCTATTATTGGTGGTAGTTGTGTTGGTGGTGGTGTACCAAAAGGAAGATTGGTTGGTTTTTCAGGACCTTCACAATCTGGTAAAACATACATTATTAATAAGATTTTAGGTAATGCTCAAAAAGAAGGGCTACATCCTGTTATATTTGATACCGAATTTGCTGTAGATAAAGATAGTAGTGAAGGGGTTGGCCTTGATGCATCAAAAACAAAATATGTCCCTGTATATACTGTTGAGCAATGCCGAAATCAAGTTGTTGCTTTACTAGACAGTATTGTTGAAAAGGGGTTACAAGGTAAATTTATTATTAGTATTGATTC…
OM-RGC.v2.005344919__39-867	OM-RGC-v2	K03553	recA; recombination protein RecA	Bacteria	AGATAAATTAAACCCTGAAGCAACCTACTTAAGTGAAAACGCTCTTTCCAACGTTGATACCTGGTATGACACAGGTTGTTATGCATTGAATGCTATCATTGGTGGTAGGTGTGTAGGTAGTGGGGTACCAAAAGGTAGATTAATTGGTTTTGCTGGACCGTCACAATCAGGAAAAACGTATATTATTAATAAAATTTTAGGTAATGCTCAAAAACAAGGGCTTCATCCTGTTATTTTTGATACAGAGTTTGCAGTAGATAAGGAAAGCACTGAAGGTGTTGGTCTAGACGCTACTAAAACAAAATATGTACCGGTGTATACGGTGGAACAATGTCGTAACCAAGTAGTAGCTTTGCTTGATAGTATTGTTGAAAAGGGGTTACAGGGTAAATTTATTAT…
OM-RGC.v2.005346008__54-843	OM-RGC-v2	K03553	recA; recombination protein RecA	Bacteria	CAACCTAGATAGTGCATTAGCGCAAATAACCAAGACCTTCGGAGAGGGTAGTATAATGCGGTTGGGCGATGCTAATGCCCATTCCAGTATTGAGGCAATACCCACCGGATCTTTGTCACTTGACCTTGCTTTGGGGATTGGAGGTGTACCCAAAGGCAGAATTGTTGAGATCTATGGCCCTGAATCCTCCGGTAAAACAACCGTGATGTTGCACGTCGTTGCCAATGCTCAGAAGGCCGGTGGAGTTTGCGCGTTTATAGATGCTGAACATGCGCTTGATCCACAATATGCCCGCAAACTGGGGGTCAATTTGGATGATCTTCTTGTTTCACAACCAGACAGCGGTGAAGAGGCGCTGACCATTTGTGAAACACTTGCTCGTTCCAATTCTCTGGATGT…
OM-RGC.v2.005351220__24-810	OM-RGC-v2	K03553	recA; recombination protein RecA	Bacteria	AGCGCTGGAATTAGCTTTCACGCAAATAGAAAAACAGTTCGGCAAAGGTTCTATCATGAAGCTGGGAAAAGCGGGAGCCTTGAAAGGGATTTCCGTTATTTCTACTGGATCGATTTCACTGGATTCCGCGCTGGGCGTTGGCGGGGTGCCCCGAGGCAGAATTGTTGAAATATATGGCCCAGAAGCTTCCGGAAAAACCAGCCTCACTCTCCATATCATTTCAGAAGCACAAAAAATCGGTGGAGTGGCCGCGTTCATCGACGCGGAACATGCGCTCGATCCAAAGTATGCTCAAAACCTTGGAGTAGAGCTCGACAACCTCCTCCTGTCGCAACCGGATACAGGAGAACAAACGCTGGAAATCGCCGAAGTTCTGATTCGAAGCGGAGCCGTGGATAT…
OM-RGC.v2.005355113__21-840	OM-RGC-v2	K03553	recA; recombination protein RecA	Bacteria	CGATCTTCGGGCTATGATCAATAAGAAAGCAGGAATGGAGGTGGCTCACTCGCTGGTGAGCGAAAACCCCACAGAAGTGTCAGAATGGATTCCCACAGGATCTCGCTGGCTAAACTCGATTATCTGTCGAGGTAAAATTGCCGGTATCCCTGTTGGGAAAATCAGTGAGATTGCTGGATTGGAGGCGACAGGTAAAAGTTTCCTCGCAGCACAGGTCGCAGCGAACGCTCAGAAGATGGGAATGCAGGTCGTTTATTTCGATTCGGAATCTGCGATTGATCCTTCTTTCTTGTCGAAAGCCGGCTGCGACCTTGAAACTCTGTTGTATGTTCAGGCGTATTCTGTGGAGTTTGTGCTTGAAACTATTGAAACCATCATGGCCTCTGGTCAAGAACGTAC…
OM-RGC.v2.005355825__75-861	OM-RGC-v2	K03553	recA; recombination protein RecA	Bacteria	TGCGCTCGATCTTGCTATGGCACAAATTGAAAAACAGTACGGTAAAGGGTCCATTATGCGCCTTGGAGAGCAGAGCGGAATCGTTGATGTTGAATCGATTCCAACTGGTTCTCTTGCACTAGACGGAGCCTTGGGAATTGGCGGATTTCCTAAAGGACGGATTGTGGAAGTATACGGTCCCGAAGGTGCTGGCAAGACCATGGTTTCGTTGCATGCTATTCGTGAAGCGCAACGCAACGGCGGGACAGCGGCTTTCATCGATGCTGAACATGCCTTTGATGTAAGTTTTGCACGAAGAATTGGTGTCGACGTAGATGAGCTCATAATTTCCCAGCCAGACAGCGGAGAGCAGGCATTAGAGATTGTGGAAACTCTCGTCCGAAGTGGTGCTTTCGACAT…
OM-RGC.v2.005357706__48-834	OM-RGC-v2	K03553	recA; recombination protein RecA	Bacteria	AGCACTATCTACTGCCATAAGTCAGATTGAGCGTTCATACGGCAAGGGCTCTATCATGCGGATGGGGGCCGGTGGTATGAAGGTTGAGATTGGGGCTATTGGCACCGGTGCAATAAACCTAGATGCTGCGATTGGAATTGGTGGTGTTCCTAGAGGACGTATCACTGAGATCTATGGTCCTGAATCAAGTGGAAAGACTACTCTCTGTTTGCACGTCATAGCCAATGCTCAGGCTAACTCTGGTATAGCTGCTTTTGTGGATGCTGAACATGCTTTGGATGTAGGATATTCCAGAAGACTTGGGGTAGATGTCGACAATCTGCTGGTGTCTCAACCTGATACTGGCGAACAAGCACTTGAGATTGCAGAGGTTCTGATTCGTAGCAATGCTGTAGACGT…
OM-RGC.v2.005360440__54-843	OM-RGC-v2	K03553	recA; recombination protein RecA	Bacteria	CAACCTTGATAGTGCTCTGGCACAAATTACCAAGACCTTTGGGGAAGGCAGCATTATGCGTCTGGGCGATGCAAATTCGCAGTCCAGTATTGAAGCCATTTCCACCGGTTCCCTTTCACTGGATCTCGCTCTCGGGATCGGGGGCGTGCCCAAAGGCCGGATTGTTGAAATCTACGGACCTGAGTCTTCCGGCAAAACAACCGTGATGCTTCATGTTATTGCTAATGCCCAGAAGGCGGGCGGGGTGTGCGCCTTTATTGATGCGGAACACGCACTGGACCCTCAGTATGCCCGTAAGTTGGGTGTGAATCTGGATGACCTTCTTGTCTCCCAACCCGATAGCGGTGAGGAGGCGCTGACTATTTGTGAAACGCTTGCCCGTTCCAATTCGGTCGCTGT…
OM-RGC.v2.005363906__57-846	OM-RGC-v2	K03553	recA; recombination protein RecA	Bacteria	TGACCTCGACTCCGCCATCGCCGCGATCACCAAGAGCTTCGGCGAAGGCTCGATCATGCGGCTCGGTGACGAGGGGGCGAACCTGAAGATCGACGCGATCTCCACCGGCTCGCTTGGCCTCGACATCGCGCTTGGCGTGGGCGGCGTGCCGAGGGGGCGCATCATCGAGATTTATGGTCCGGAGTCGTCCGGCAAGACAACGCTCATGCTGCACATCGTGGCCAACGCCCAGAAGGCCGGCGGCACGGCGGCCTTCATCGACGCTGAGCACGCGCTCGACCCGTCGTACGCGGCGAAGCTGGGGGTGAACCTCCAGGAACTGCTAATCTCCCAGCCGGACAGCGGCGAGGAGGCGCTGACGATCTGTGAGACGCTGGCCCGCTCCGGCGCAGTGGACGT…
OM-RGC.v2.005365741__24-810	OM-RGC-v2	K03553	recA; recombination protein RecA	Bacteria	AGCGCTGGATTTAGCGTTCACTCAAATAGAAAAGCAGTTTGGCAAAGGATCAATTATGAAGCTGGGTCAAGCTGGTGCCTTAAAAGGTATTTCTGTTATTTCTACAGGTTCGATTTCACTGGATAACGCGTTGGGTGTAGGTGGAGTTCCCCGCAGCCGCGTTGTGGAAATATATGGACCTGAAGCTTCTGGAAAAACCAGTCTCACACTCCACATTATTGCAGAAGCGCAAAAAACTGGTGGGGTAGCTGCATTTCTTGATGCTGAACACGCTTTAGACCCTCAGTACGCGCAAAAACTCGGGGTAAATCTTGACGACCTCCTACTCTCCCAGCCGGATACAGGAGAACAAACACTTGAGATTGCAGAAGTTTTAATTCGTAGCGGGGCAGTGGACGT…
OM-RGC.v2.005366408__24-834	OM-RGC-v2	K03553	recA; recombination protein RecA	Bacteria	GCCTGAGTACTTAGCTCAAATTACTAAACAGTATGGCAATATCATATCTACAGGTCTAGCTGTTTTGGAGGAAAAAAAGAATTATAAAGTCATTTCTGTTAGTCCTGCTATTGACATTGCTCTTGGTGGTGGTATTAGAGAGGGGTGCTGGCTGACGCTAACCGGAGACCCCAAGAGCGGCAAAACAACTACAGCAATGCAGATCGCCGCCAACTGTCAAAAAGAAGGCAGGCCAGTTATTTATCTTGATGTTGAGGGTAGACTTAAAGATTTGAATTTTGAGGTGCATGATCTAGATCCAGAAAAAATGAAAATCATACACCCTGAAGATAAGCCACTATCAGCGGAAGAGTTTTTAGATGTGGCCCACAAACTTATGAGTCATCCAGATTATCATGG…
OM-RGC.v2.005368722__24-867	OM-RGC-v2	K03553	recA; recombination protein RecA	Bacteria	CGTATTTGCAAGTTTAAATAAATTAAATCCCGAAGCGACATATTTGAGTGAAAATGCACTATCAAATGTGGATACCTGGTATGATACAGGATGTTATGCGTTGAACGCAATCGTTGGTGGTTCATGTCGTACCGGTGGGGTACCAAAAGGAAGATTGGTCGGATTTTCAGGACCATCACAATCTGGCAAAACATACATTATTAATAAGATTTTAGGTAATGCTCAAAAAATGGGGTTACATCCTGTTATATTTGATACCGAATTTGCTGTAGATAAAGAAAGCTCAGAAGGGGTTGGGTTAGACGCAACTAAAACAAAATACGTCCCCGTATATACTGTTGAGCAATGCCGAAATCAAGTTGTAACGTTACTAGATAGCATTATCGAAAAGGGGTTACA…
OM-RGC.v2.005369012__75-840	OM-RGC-v2	K03553	recA; recombination protein RecA	Bacteria	GGAGGACCACTATAACTTTGAAAATACGCCGGATTACACGGTTTCCAGCGGAAGCTTGTTGTTGGATATTGAAATGGGTGGAGGAATTAGACCTTCTATTATCCGGGCCTCCGGAGTATCCGAAGGGGGTAAAACTTCATGCGCTTTATCTTTTGCTCGTAATTTCCAAACGACAGTAGAGAACTCTATGGTCGTTTACATCAAGTCCGAAGGTAGGCTCTCGTCGGACATGATTGATCGCTCCGGAGTCGATACTACCGCCGAAAAATGGTTTGTTTATAAAAGTAATATTTTCGAGAGCGTTTTGCAACTAATGCGGGATTTGATAACGAACAACCCCACCGAATGTAAATATTTTTTTATTGTCGACTCGATGGATGCGATGGTTCCAAAGAAAGA…
OM-RGC.v2.005369169__24-834	OM-RGC-v2	K03553	recA; recombination protein RecA	Bacteria	ACCTGAATACCTGTCTAAAATTATCAAAGAGTATGGAAACATTATTTCAAACGGGATGGATGTTCTTGAAGAAAAGAAAAACTACAAGATCATCTCTATCAGTCCCGCTATTGACATTGCTCTGGGGGGCGGCGTGAAGGAGGGGTCATGGTTAACCCTGACAGGAGATCCCAAGAGCGGCAAGACAACTACCGCTATGCAAATCGCCGCAAACTGTCAAAAAGAAGGCAGGCCGATTATTTATTTAGACGCGGAGGGCAGACTGAAAGACATGAACTTTGAAGTTCATGACCTAGACCCCGATAAGATGAAAATCGTTCACCCCGAAGACAAACCGCTACCCGCAGAAGATTTTTTAGACGTGGCCCATAAATTAATGAGTCATCCTGATTACTATGG…
OM-RGC.v2.005369213__27-834	OM-RGC-v2	K03553	recA; recombination protein RecA	Bacteria	TGAATATTTAGCCAAGATATTCAAAGAGTATGGGAATATAGTATCCAGCGGTCTTCAGGTGCTGGAAGAGAAAAAGAACTATAAGATTATTTCTGTTAGTCCCGCCATAGACATAGCTCTGGGAGGAGGCATAAGGGAAGGTAGTTGGCTTACGCTTACCGGAGATCCAAAGTCGGGAAAAACAACCACAGCCATGCAGATTGCGGCCAACTGTCAAAAGGACGGAAGGCCCATCATTTACCTTGACGTAGAGGGACGCTTAAAAGACCTGAACTTCGAGGTACACGATCTTGATCCAGACAAGATGAAAATTGTACACCCGGACGACACGCCGCTTCCGGCAGAAGACTTCTTGGATGTGGCTCACAAATTAATGAGCCACCCAGACTACTACGGAGC…
OM-RGC.v2.005369256__24-834	OM-RGC-v2	K03553	recA; recombination protein RecA	Bacteria	ACCTGAATACTTAGCTAAGATCATTAAAGAGTACGGGAACATAATATGTAGCGGGCTTCAGGTACTGGAAGAAAAAAAGAACTACAAGATCATCTCTGTTAGCCCCGCCGTAGACCTAGCTCTAGGGGGCGGTATTAGAGAGGGGAGTTGGCTTACGCTTACCGGAGATCCAAAGTCTGGAAAAACAACTACCGCCATGCAGATCGCCGCAAATTGCCAGAAGGATGGAAGACCAATCATCTATCTAGACGCAGAGGGTAGATTAAAAGACCTGAACTTTGAGGTCCATGATTTAGATCCCGAGAAAATGACAATTGTTGCGCCCGAAGACAAGCCCATTCCAGCCGAAGACTTCCTAGACATTGCCTACAAAATGATGAGCCACCCAGACTATTACGG…
OM-RGC.v2.005371038__24-816	OM-RGC-v2	K03553	recA; recombination protein RecA	Bacteria	ATTCGCCTTGGCTCAGAAAGACAAGGATTTCACAATGTTCGCGGGCGACGACGTGAAAATGGGCTCGGTATCTCCCTACGGTATCCCCACAGGCATGGCAGAATGTGATCTGTATCTAGGCCGTAAGGGTGGATTTCCCGCAGCCAAGATCATTGAAATGTACGGTAAGCAGATGTGCGGTAAAACTACCGCAGCACTCCAAGCTGGTGCTGAAGTTCAGAAGCGTGGGGGATTGGTGATCTTTATCGACACAGAGCAGTCCTACACACCTCAGCGAGCAAGAGAGTTGGGCTGCGTCCCCGAAGACATCTTTAAGCATGAAGCGACGACTATCGAAGAAGTATTCAAGATTTTCGTACATTACATGGGGGAAATTGACGTCAAGTCCAAGCGGAAGTC…
OM-RGC.v2.005376910__18-831	OM-RGC-v2	K03553	recA; recombination protein RecA	Bacteria	AACACCTGAATATCTTAAGAAGATCATAAAAGACTACGGCGAAATTATTCGTAATGGAACCGATGTACTAGAACAGAAAAAGAATTTTAAAACTATCTCTGTTAGCCCAGCTATAGACATAGCTCTAGGGGGAGGAATAAGAGAGGGGAGCTGGCTGACTCTTACCGGAGACCCAAAGTCGGGCAAAACAACGACCGCAATGCAGATAGCGTCTAACTGCCAAAAAGAAGGTAGGCCAATCATTTACTTGGACGCTGAGGGGCGTCTAAAGGACATGAACTTTGAGGTGTCAGATTTAGATCCGAGTAAAATGACTATCGTTGCACCAGAAGATAAACCTATTCCGGCAGAAGACTTCTTAGATGTTGCATACAAAATGATGAGTCATCCCGATCATTA…
OM-RGC.v2.005377456__21-828	OM-RGC-v2	K03553	recA; recombination protein RecA	Bacteria	TGAATATCTGACAAAGATGATTAAAGAGTACGGTAACATAATTTCTACCGGACTTGAAGTACTCGAAGAGAAAAAAAACTACAAAACCATTTCCATTAGTCCCGCCATTGATATTGCGTTGGGTGGTGGTGTCAAAGAGGGGTCATGGCTGACACTTACTGGAGATCCTAAAAGCGGTAAGACAACTACCGCAATGCAAATCGCCGCTAACTGCCAGAAAGACGGCAGGCCGATCATTTATCTGGATGCTGAAGGTAGACTTAAGGACATGAATTTTGAGGTTCATGATCTAGACCCCAATAAAATGGAGATCGTGCATCCAGACGATAAGCCTCTTCCAGCGGAGGATTTTTTAGAAGCCGCACATAAACTTATGAGTCATCCAGATTACTATGGCGC…
OM-RGC.v2.005377922__51-867	OM-RGC-v2	K03553	recA; recombination protein RecA	Bacteria	CACATCAGACTTAATTAAGTCATTAAACAAAGATCATGGATCACGTGTAGCTTATAATTTAGCAGAGGATGAGTCGCCAACGCATGTTAAGCGATGGATTAGTACAGGTTCTAAGCTTTTTGATTACATATGCGCAAATAGAAAAGAAGGAGGTTTTCCAGAAGGGCGAATTGTGGAGATCTTTGGACCACCATCAATAGGTAAATCGCATATTGCAACACAAATAGCAAGAAGTACCCAACAAATGGGTGGTATTGTTGTCTATATAGACACAGAAAATGCTACGTCAGTAGAAAACTTACATATGTTAGGGGTTGATGTAAGTAAAAGATTCGTGTATGTAGATACTCATTGCACTGAAGAAGTGTTATCGATTGCAGAATCTACAATTTTAAAGGC…
OM-RGC.v2.005378309__48-837	OM-RGC-v2	K03553	recA; recombination protein RecA	Bacteria	AGCACTTAAGATTGCAATCAAAAATATCAATAACACTATTGGTGTTGGTTCAGTTATCTTTGGTGACAATGACATTCCTAGAATCGAAAAACTTTCTTCAGGATGTTACAGCTTAGACAAGGCTCTTGGTGGGGGCTGGGCAAAGGGAAGAATCGTTGAAATTTATGGTCCAGAATCAAGTGGTAAAACGACTCTTGCATTACATGCAATCGCTGAAATTCAAAAAACAGGGGGCTATGCTGCTTTTATTGATATGGAGCACGCTTTTGATCCTGTCTATGCAGAGTCTATCGGAATCGATACCGAAGCCTTGATCTTTTCTCAACCTGACCACGGAGAAGCAGCACTTCAAGTTACACAAGAACTTATTAAGAGTGGTTCTCTAGATTTGATTGTTAT…
OM-RGC.v2.005378457__36-876	OM-RGC-v2	K03553	recA; recombination protein RecA	Bacteria	TGCTTTGGATGCTTTGCTAAATAAACAACAAAAGAAAGCAGAGAAAAAAGGATACGAGATGGTAGTTGGGAAAGCAACAGAGCTACCAGAGGAGTTTAGATTAATACAAACTCAAGCTATCGGATATCCTTTATTTGATTCCTGGACTCAAGGTGGGCTTCCTAAAGGCGGCATTATGACGCTACAAGGAGCACCCTCAGTAGGAAAGACAAGTACAGCTTTAATGCTAGCCGCTGCCTACCAACGACAGAATAAAACTGTTCTTTATGTTGATTATGAACAAAGTTTTGATTCAGAGTGGGCTGAAAAACTAGGGGTAGATATTGATAAACTTCGATACACTGCGCCCGAAACTTTAGAAAGAGGGCTGGATACTATTGAACAAATTACAAAAGCAGG…
OM-RGC.v2.005379165__3-717	OM-RGC-v2	K03553	recA; recombination protein RecA	Bacteria	GAGTGAAACACTAAAACAAATAGAATCTTTTCTTTCAGATAAAGATAATAAAAAATTTCATTATAATAATTGCGATGAAGAAGATTATAAAATTTCTTCAGGTAGTATTAATTTAGATTTAGCGCTAGGGGGTGGTCTTCCTTCAGGAGCGCATAGATTTACAGGAGTAAATGAAGGGGGAAAAACCAGTTGTGCTCTAACTGTTGCAAAAAATTTCCAAAAACATTTCGGTAAAAATGGAATGGTTGTTTATATTCGAAGCGAAGGCAGGTTATCCCCCGAAGTTTTATCTAGAAGTGGTATAGATACTAGTGAAGAAAAATTCTTCAGATTTGATTGTAATATTTTTGAAAAAGTTTTTCAATTAATAAGGATGTTGGTAGAGGAAAACCCCGAAGA…
OM-RGC.v2.005379349__24-810	OM-RGC-v2	K03553	recA; recombination protein RecA	Bacteria	AGCGCTGGAACTGGCGTTCACGCAAATTGAAAAACAGTTCGGTAAGGGATCGATCATGAAACTGGGGAAGGCAGAATCCTTGAAGGGGATTTCTGTTATTCCCACCGGAGCCATCTCGCTCGATGCCGCTTTGGGCGTAGGTGGGGTTCCCCGCGGACGTATCGTTGAAATCTATGGCCCCGAAGCATCGGGCAAGACAAGTCTCACGCTTCACATCATTTCTGAGGCCCAAAAAATGGGTGGGGTTGCCGCCTTCCTCGACGCCGAGCATGCACTCGACCCGAAATATGCACAAAAACTTGGGGTGAACCTTAACGACCTTCTTCTTTCTCAGCCGGACACCGGGGAACAAACATTGGAAATCGCTGAAGTGCTGATCCGTAGCGGAGCGGTGGACGT…
OM-RGC.v2.005381462__33-792	OM-RGC-v2	K03553	recA; recombination protein RecA	Bacteria	AGACCATTACAATTACGAAGAGACTGTTGAATATAAAGTCTCAACAGGCTCCTTGACTCTAGATATTGAAACAGGAGGCGGACTAGGCCCGGGACTCCATCGCTTCTGCGGTATTAATGAAGGAGGGAAGACCTCAGAGGCACTTGAAGTAACTAGACATTTCCTTAAGATGCCAAACGCGAGAGCTGTCTATTTCAAATGTGAAGGCAGGCTTAGCCCAGAGATGAGGGAGAGAGCTGGTGTAGAATTTATAGACACAAGAGAGCCAGAGAATTGGAGAGACGGGACTTGTTTTATTTATGAGAGCAATATATACGAGTCTGTCTTCGATATGATGAAGATGTTGATTCAGTTCAACGAAGAAGATAAGAAGTATTTATTCATACTTGATTCAGTAGA…
OM-RGC.v2.005381479__18-831	OM-RGC-v2	K03553	recA; recombination protein RecA	Bacteria	GACACCTGATTACCTGAAGAAAATCATCAAGGATTACGGAGAGATTGTAAGAAACGGAGTAGATGTTCTTGAGCAGAAGAAAAACTTTAAGACCATTTCTGTTAGCCCAGCCATAGACATTGCACTTGGCGGAGGCATAAGAGAAGGTAGCTGGCTAACGCTTACGGGAGATCCTAAGTCAGGAAAAACAACAACAGCAATGCAGATAGCCTCCAACTGCCAGAAAGAAGGTAGGCCCATAATCTATCTTGACGCTGAAGGTAGACTAAAAGATATGAACTTTGAGGTTGCGGAGCTAGATCCGCAAAAAATGACGATTGTTGCACCTGAAGACAAGCCGATCCCCGCCGAAGACTTCTTAGATGTCGCATACAAAATGATGAGCCACCCAGATAATTA…
OM-RGC.v2.005382385__21-828	OM-RGC-v2	K03553	recA; recombination protein RecA	Bacteria	TGAATATTTGAAAAGTCAAATAAAAGAATACGGAAACATAATCAAAACAGGCACAGAAGTGCTTAAAGAAAAAAGCGACTACAAGGTAATTTCCATCAGTCCCGCTATTGATATAGCGCTTGGCGGTGGGGTCAGAGAAGGGTGTTGGGTTACTCTTACAGGCGATCCTAAAAGTGGTAAGACAACAACCGCTATGCAGATTGCTACCAACTGCCAGAAAGAAGGTAGGCCAGTCATCTATCTAGATGCAGAAGGTCGCCTTAAAGATATGAACTTTCAGGTAAACGATTTTGATCCTGAGAAAATAGAAGTCATTGCACCAGAAGATAAGCCCCTACCGGCAGAAGAATTTTTAGAAATGGCGTATAAGATGATGAGTCATCCAGACTATCAAGGCGC…
OM-RGC.v2.005384318__81-864	OM-RGC-v2	K03553	recA; recombination protein RecA	Bacteria	TGAAATCCTAGAGACCATCCGTAGTATAAAAACTAAATTTGGAGACGAGTCGATCATGACTCTAGATGAGACTAAGAAGGTTGATATAGAATCGATACCGTCTGGTTCAATTGGTCTTGATGATGCACTTGGGATCGGCGGCTACCCGCGTGGTCGTATTATTGAAATCTACGGGCCAGAATCTTCTGGTAAAACTACTCTAGCCTTGCATGCCGTAGCTGAAGCTCAAAAAGGTGGTGGTATCTGTGCTTTTATCGATGCTGAGCACGCTATGGACCCAGAATACGCCAAAAATCTTGGTGTGAAGCTGGATGAACTTCTTATCTCTCAGCCAGACAATGGTGAGCAGGCGCTCGAGATTGTTGAGTCACTAGTACGTTCAGGTAAGCTCGATGTGGT…
OM-RGC.v2.005385742__30-813	OM-RGC-v2	K03553	recA; recombination protein RecA	Bacteria	AGCGATCGACATTGCAATCGGTCAGATTGAAAAACAGCATGGAAAAGGCACCGTCATGAGACTGGGCGATCATGCGACGACTGAAATTGCTACAATCTCCACGGGTTCCATTATGGTGGATTATGCACTGGGAGTCAATGGAATTCCCCGCGGGCGAGTCACGGAGATTTATGGACCGGAAGCCAGTGGTAAAACAACCCTGGCTCTTCAGATCATCGCTGAGGCTCAAAAAGCGGGTGGTTATGCAGCTTTCATTGATGCAGAACACGCATTTGATCCTAAATATGCACGGAATCTGGGTATCAACACGGACGAACTTCTTGTTTCACAACCAGATAGCGGTGAACAGGCTCTGGAAATTACTGAGACGTTGATTCGCTCAGGAGCGCTCGACGTCAT…
OM-RGC.v2.005389488__63-849	OM-RGC-v2	K03553	recA; recombination protein RecA	Bacteria	GACTCTCGAATTGGCTCTTGCGCAGATCGAAAAGGCGTTCGGCCGTGGTGCAGTAATGCGCATGGGTGAATCGGCGGCGGATTCAGGTGTCAAAGCGGTTTCAACAGGTTCAATCGCTCTCGATCTTGCACTTGGCGTCGGTGGACTTCCCCGCGGCAGAATCATCGAGATTTTCGGCGCTGAGTCGGCAGGTAAAACCACTCTTGCAATGGCAGCAGTAGCTGAAGCCCAGGCGGCCGGTGGTCAGGCGGCTTTCATTGACGTTGAGCACGCAATGGATCCGGCGTACGCACGCTTGATCGGTGTCGACATCGACAAGCTGCTCGTTTCTCAGCCCGACTCTGCGGAGCAGGCTCTAGAAATTACCGAGTACCTCATTCGCAGTGGTGCGCTCGATAT…
OM-RGC.v2.005390405__30-813	OM-RGC-v2	K03553	recA; recombination protein RecA	Bacteria	CAAGTTCCAGGAAGCACTGGAAAAATTAAACAAACAATATGGTAAGGGAACCGTATTAGCATTAGACAGTAAAACAGAAGGCACTTATGATGCAATCAGTACAGGATCAATTGGATTTGATTGGATTACATTAGGTGTAGGAGGTTTTGTAAAAGGTAAAATGTATGAGCTTATGGGCTGGGAAGGTACAGGTAAGTCTACTATATGTGGACATGCTGTAGCTAGCTGTCAAGCTAAAGGAGGAAAGGTAGTATATATAGATGGCGAGCATGCTGTTGATAAGAACTACTTTGAAGCACTTGGTGTAGATACATCACAGATGCTAATTGCTCAACCATCTTCAGGTGAAGAAGGATTTAATATTGCTGTGGAAATGATGCAGTCTGGTGAAGTGGATTT…
OM-RGC.v2.005391033__18-831	OM-RGC-v2	K03553	recA; recombination protein RecA	Bacteria	AACGCCTGAATATCTAAAGAAGATAATCAAAGACTATGGTGATATTATTCGCAGTGGTACAGAAGTTCTGGAGCAAAAACAAAATTTCAAAGTAATATCAGTAAGTCCCGCAATAGATATTGCTTTAGGGGGTGGTATTAGGGAAGGAAGCTGGCTCACTTTGACGGGAGATCCGAAGTCGGGCAAAACAACAACTGCTATGCAGATAGCATCCAACTGCCAAAAGGATGGCCGACCCATTATCTATTTGGACGCAGAAGGTAGATTAAAGGACTTGAATTTTGAGGTTAGCGATTTAGATCCTGATAAAATGACAATCGTTGCACCGGAAGACAAGCCTATTCCCGCCGAAGATTTTTTAGACATAGCTTATAAAATGATGAGTCACCCCGATTACTA…
OM-RGC.v2.005393738__18-831	OM-RGC-v2	K03553	recA; recombination protein RecA	Bacteria	GACTCCTGAATACCTGAAAAAAATCATCAAAGACTACGGGGAGATTATCCGTAGTGGAACAGATGTTCTTGAGCAAAAGAAGAACTTCAAAACAATATCTGTTAGCCCAGCCATAGACATCGCACTGGGCGGCGGGATCAGAGAAGGTAGCTGGCTTACACTAACAGGCGACCCTAAGTCGGGTAAAACAACAACGGCCATGCAGATAGCATCCAACTGTCAAAAAGAAGGCAGACCAATTATCTACTTGGACGCCGAGGGCCGACTAAAAGACATGAACTTTGAGGTATCGGATCTAGATCCTAGCAAGATGACCATCGTTGCACCAGAAGATAAACCTATACCGGCAGAAGACTTCTTAGATGTTGCATACAAAATGATGAGCCACCCTGACTATTA…
[truncated: 34,564 more rows]
