# Supplementary material for: Global distribution patterns of marine nitrogen-fixers by imaging and molecular methods
Source: Nat Commun. 2021 Jul 6;12:4160. doi: 10.1038/s41467-021-24299-y (PMC8260585; doi:10.1038/s41467-021-24299-y)
Supplement: Supplementary file 8 — Supplementary Data 5 [file 41467_2021_24299_MOESM8_ESM.xlsx]

## Sheet: initial_training_set_list
Supplementary data 5: Initial (manually-curated) training set for diatom-diazotroph associations and free filaments of Trichodesmium.
The corresponding images can be downloaded from the EMBL-EBI repository BioStudies (www.ebi.ac.uk/biostudies) under accession S-BSST529 or from Ecotaxa resource using the link https://ecotaxa.obs-vlfr.fr/prj/2274. This training set was then used for automating the classification of the whole dataset by means of supervised machine learning (random forest) based on a collection of 480 numeric 2D/3D…
object_id	object_lat	object_lon	object_date	object_time	object_depth_min	object_depth_max	object_annotation_status	object_annotation_person_name	object_annotation_person_email	object_annotation_date	object_annotation_time	object_annotation_category	object_annotation_hierarchy	img_file_name	img_rank	object_feature_field_pos0	object_feature_field_pos1	object_feature_pos_in_field0	object_feature_pos_in_field1	object_feature_size2d	object_feature_size	object_feature_perimeter	object_feature_roundness	object_feature_major_axis	object_feature_auto.central_zernike0	object_feature_auto.central_zernike1	object_feature_auto.central_zernike2	object_feature_auto.central_zernike3	object_feature_auto.central_zernike4	object_feature_auto.central_zernike5	object_feature_auto.central_zernike6	object_feature_auto.central_zernike7	object_feature_auto.central_zernike8	object_feature_auto.central_zernike9	object_feature_minor_axis	object_feature_auto.central_zernike10	object_feature_auto.central_zernike11	object_feature_auto.central_zernike12	object_feature_auto.central_zernike13	object_feature_auto.central_zernike14	object_feature_auto.central_zernike15	object_feature_auto.central_zernike16	object_feature_auto.central_zernike17	object_feature_auto.central_zernike18	object_feature_auto.central_zernike19	object_feature_dna.size	object_feature_auto.central_zernike20	object_feature_auto.central_zernike21	object_feature_auto.central_zernike22
S045--D0--R37--G100001158--A140512--L05668	0.0023	71.6311	20100413	24600	3	7	validated	Juan Pierella	pierella@biologie.ens.fr	20190417	74313	Hemiaulus inter. Richelia	living>Eukaryota>Harosa>Stramenopiles>Ochrophyta>Bacillariophyta>Bacillariophytina>Mediophyceae>Hemiaulus>Hemiaulus inter. Richelia	images/Hemiaulus inter. Richelia/124338671_0.png	0	11	7	2305.42	1692.24	2331.84	4176.04	293.085	2.93142	58.6899	0.31831	0.0156767	0.0604714	0.0881773	0.0181321	0.0164523	0.051698	0.0814436	0.0503801	0.0146008	14.1142	0.0177549	0.0059981	0.0154229	0.0068648	0.0140427	0.0141672	0.0144579	0.0197862	0.0147048	0.0225209	98.8439	0.0457471	0.0392443	0.0467853
S053--D0--R37--G100001387--A140509--L01666	-13.0781	46.9706	20100525	55000	3	7	validated	Juan Pierella	pierella@biologie.ens.fr	20190417	75628	Hemiaulus inter. Richelia	living>Eukaryota>Harosa>Stramenopiles>Ochrophyta>Bacillariophyta>Bacillariophytina>Mediophyceae>Hemiaulus>Hemiaulus inter. Richelia	images/Hemiaulus inter. Richelia/124334641_0.png	0	4	6	2061.8	2384.56	1777.01	3278.82	219.104	2.14982	38.7077	0.31831	0.0222251	0.0271352	0.0253226	0.0230046	0.0208242	0.0247947	0.0127975	0.0109249	0.0137397	16.4181	0.0113816	0.00757098	0.0168967	0.00985085	0.00560909	0.000296541	0.0120704	0.00607576	0.00450586	0.00393762	8.95001	0.00937338	0.00237596	0.00118011
S053--D0--R37--G100001387--A140509--L00480	-13.0781	46.9706	20100525	55000	3	7	validated	Juan Pierella	pierella@biologie.ens.fr	20190417	75453	Hemiaulus inter. Richelia	living>Eukaryota>Harosa>Stramenopiles>Ochrophyta>Bacillariophyta>Bacillariophytina>Mediophyceae>Hemiaulus>Hemiaulus inter. Richelia	images/Hemiaulus inter. Richelia/124335015_0.png	0	1	12	2413.22	316.687	2008.78	6859.97	233.862	2.1666	45.3779	0.31831	0.0179573	0.0306243	0.0179302	0.0161493	0.00591853	0.0121032	0.00859638	0.00293805	0.00114656	15.6291	0.00327666	0.0047078	0.00265775	0.00920772	0.00688762	0.00355254	0.00537535	0.00891975	0.00603234	0.00777895	5.33421	0.00908088	0.00984562	0.00817022
S053--D0--R37--G100001387--A140509--L02369	-13.0781	46.9706	20100525	55000	3	7	validated	Juan Pierella	pierella@biologie.ens.fr	20190417	75907	Hemiaulus inter. Richelia	living>Eukaryota>Harosa>Stramenopiles>Ochrophyta>Bacillariophyta>Bacillariophytina>Mediophyceae>Hemiaulus>Hemiaulus inter. Richelia	images/Hemiaulus inter. Richelia/124336024_0.png	0	6	4	2937.64	665.7	1352.35	2403.61	252.026	3.73761	32.7267	0.31831	0.0215536	0.0146924	0.0508264	0.0511724	0.0421527	0.0634986	0.0769381	0.0359083	0.0602942	18.0608	0.0480389	0.0360239	0.048427	0.026752	0.0343761	0.0145276	0.0299995	0.0239394	0.0242489	0.0206379	1.3962	0.0231598	0.013779	0.011213
S053--D0--R37--G100001387--A140509--L02137	-13.0781	46.9706	20100525	55000	3	7	validated	Juan Pierella	pierella@biologie.ens.fr	20190417	75648	Hemiaulus inter. Richelia	living>Eukaryota>Harosa>Stramenopiles>Ochrophyta>Bacillariophyta>Bacillariophytina>Mediophyceae>Hemiaulus>Hemiaulus inter. Richelia	images/Hemiaulus inter. Richelia/124337981_0.png	0	5	10	2912.9	1860.27	986.041	2425.52	146.826	1.73981	24.7432	0.31831	0.0713293	0.147841	0.0525873	0.0140427	0.0291195	0.0816989	0.0180698	0.0220303	0.0511059	15.2913	0.0267658	0.0154367	0.0536664	0.0196732	0.0246791	0.010403	0.0147063	0.030957	0.0507415	0.0203489	10.3462	0.00816906	0.00827507	0.0114824
S053--D0--R37--G100001387--A140509--L01968	-13.0781	46.9706	20100525	55000	3	7	validated	Juan Pierella	pierella@biologie.ens.fr	20190416	172053	Hemiaulus inter. Richelia	living>Eukaryota>Harosa>Stramenopiles>Ochrophyta>Bacillariophyta>Bacillariophytina>Mediophyceae>Hemiaulus>Hemiaulus inter. Richelia	images/Hemiaulus inter. Richelia/124338312_0.png	0	5	3	1829.85	1514.33	1319.37	1498.63	175.018	1.84752	29.1455	0.31831	0.0945694	0.068267	0.00624384	0.0670021	0.052192	0.0834547	0.0569002	0.0156478	0.0152249	16.0968	0.0633735	0.0442947	0.0616181	0.0367211	0.0526219	0.0387972	0.0195636	0.0217609	0.0146611	0.0108538	24.9526	0.00801239	0.0232998	0.0364547
S053--D0--R37--G100001387--A140509--L00680	-13.0781	46.9706	20100525	55000	3	7	validated	Juan Pierella	pierella@biologie.ens.fr	20190417	75509	Hemiaulus inter. Richelia	living>Eukaryota>Harosa>Stramenopiles>Ochrophyta>Bacillariophyta>Bacillariophytina>Mediophyceae>Hemiaulus>Hemiaulus inter. Richelia	images/Hemiaulus inter. Richelia/124338977_0.png	0	2	4	2208.8	435.067	1112.52	3122.55	182.208	2.37475	28.6155	0.31831	0.0207479	0.0387458	0.0485006	0.0384384	0.00558343	0.0337681	0.0240281	0.00197274	0.0197417	14.2397	0.0190268	0.0280886	0.0197586	0.00436648	0.00982403	0.0118891	0.00939907	0.0137851	0.0184206	0.0124528	9.52281	0.0157603	0.0140369	0.0181381
S053--D0--R37--G100001387--A140509--L03488	-13.0781	46.9706	20100525	55000	3	7	validated	Juan Pierella	pierella@biologie.ens.fr	20190416	172242	Hemiaulus inter. Richelia	living>Eukaryota>Harosa>Stramenopiles>Ochrophyta>Bacillariophyta>Bacillariophytina>Mediophyceae>Hemiaulus>Hemiaulus inter. Richelia	images/Hemiaulus inter. Richelia/124339120_0.png	0	9	5	1713.37	508.551	1490.86	2058.36	245.593	3.21949	39.5174	0.31831	0.271242	0.0108919	0.0922716	0.104651	0.0442004	0.0806742	0.0690281	0.0736254	0.0436646	18.9823	0.15854	0.0421843	0.0485481	0.0401515	0.128106	0.0481646	0.0200041	0.0953162	0.0552658	0.0640967	3.4368	0.0033835	0.00814776	0.0787047
S053--D0--R37--G100001387--A140509--L00678	-13.0781	46.9706	20100525	55000	3	7	validated	Juan Pierella	pierella@biologie.ens.fr	20190417	75503	Hemiaulus inter. Richelia	living>Eukaryota>Harosa>Stramenopiles>Ochrophyta>Bacillariophyta>Bacillariophytina>Mediophyceae>Hemiaulus>Hemiaulus inter. Richelia	images/Hemiaulus inter. Richelia/124339391_0.png	0	2	4	1999.86	2371.92	1501.49	3219.96	212.86	2.40136	36.4974	0.31831	0.0861051	0.0895453	0.121808	0.0693824	0.0543388	0.0494052	0.048407	0.0431611	0.0307765	15.5992	0.0342629	0.02796	0.0554135	0.0399522	0.0125491	0.0360595	0.0438386	0.0514195	0.0266169	0.0231799	24.165	0.0641875	0.0179096	0.0246961
S053--D0--R37--G100001387--A140509--L01721	-13.0781	46.9706	20100525	55000	3	7	validated	Juan Pierella	pierella@biologie.ens.fr	20190416	172225	Hemiaulus inter. Richelia	living>Eukaryota>Harosa>Stramenopiles>Ochrophyta>Bacillariophyta>Bacillariophytina>Mediophyceae>Hemiaulus>Hemiaulus inter. Richelia	images/Hemiaulus inter. Richelia/124340755_0.png	0	4	8	1610.75	1322.92	842.697	1424.34	139.825	1.84625	22.9199	0.31831	0.10859	0.0177183	0.0825592	0.040925	0.0374933	0.0373911	0.0525611	0.0203041	0.0346173	13.3421	0.0380013	0.00737668	0.00991325	0.0222154	0.028264	0.0195316	0.00953818	0.0253542	0.00331697	0.0170444	6.44401	0.0114086	0.0181909	0.0151449
S053--D0--R37--G100001387--A140509--L01122	-13.0781	46.9706	20100525	55000	3	7	validated	Juan Pierella	pierella@biologie.ens.fr	20190417	75556	Hemiaulus inter. Richelia	living>Eukaryota>Harosa>Stramenopiles>Ochrophyta>Bacillariophyta>Bacillariophytina>Mediophyceae>Hemiaulus>Hemiaulus inter. Richelia	images/Hemiaulus inter. Richelia/124342974_0.png	0	3	3	2095.78	2019.75	1666.89	3376.59	209.265	2.09063	38.7934	0.31831	0.00287848	0.0082034	0.00188163	0.00221171	0.0018676	0.00111076	0.00635379	0.00579368	0.00123375	14.999	0.00559973	0.00439982	0.00571554	0.00487255	0.00319784	0.00607474	0.00276005	0.00232697	0.00441126	0.00624361	34.8334	0.00646971	0.00616049	0.00513915
S053--D0--R37--G100001387--A140509--L01701	-13.0781	46.9706	20100525	55000	3	7	validated	Juan Pierella	pierella@biologie.ens.fr	20190417	75637	Hemiaulus inter. Richelia	living>Eukaryota>Harosa>Stramenopiles>Ochrophyta>Bacillariophyta>Bacillariophytina>Mediophyceae>Hemiaulus>Hemiaulus inter. Richelia	images/Hemiaulus inter. Richelia/124345883_0.png	0	4	7	2036.71	2986.39	1177.21	1009.38	180.127	2.19327	32.4456	0.31831	0.0719802	0.0790659	0.0809571	0.0942	0.0235139	0.00127142	0.0405054	0.0226775	0.0791077	12.7645	0.0108452	0.0235744	0.00818658	0.0592974	0.0205478	0.0236837	0.0494312	0.0172763	0.0224249	0.0306771	9.27221	0.0217165	0.0269929	0.0311692
S054--D0--R37--G100001388--A140509--L00957	-12.807	45.2248	20100525	105500	3	7	validated	Juan Pierella	pierella@biologie.ens.fr	20190417	112305	Hemiaulus inter. Richelia	living>Eukaryota>Harosa>Stramenopiles>Ochrophyta>Bacillariophyta>Bacillariophytina>Mediophyceae>Hemiaulus>Hemiaulus inter. Richelia	images/Hemiaulus inter. Richelia/124336966_0.png	0	1	9	840.815	673.303	1527.3	2724.49	292.896	4.46983	35.7287	0.31831	0.104167	0.00297385	0.0612605	0.100787	0.0723804	0.0916434	0.0610493	0.0259774	0.0309053	27.4028	0.0376329	0.105674	0.0626902	0.0963846	0.0805764	0.0276424	0.0390873	0.041854	0.0415529	0.0506443	13.962	0.0554424	0.0462249	0.0445958
S054--D0--R37--G100001388--A140509--L06508	-12.807	45.2248	20100525	105500	3	7	validated	Juan Pierella	pierella@biologie.ens.fr	20190417	112404	Hemiaulus inter. Richelia	living>Eukaryota>Harosa>Stramenopiles>Ochrophyta>Bacillariophyta>Bacillariophytina>Mediophyceae>Hemiaulus>Hemiaulus inter. Richelia	images/Hemiaulus inter. Richelia/124338985_0.png	0	4	14	1456.47	1775.73	1074.43	1502.17	193.939	2.78576	26.9896	0.31831	0.0602009	0.0516258	0.0263207	0.0717861	0.0416177	0.0737997	0.0562838	0.0563108	0.0347552	15.3997	0.0711429	0.0162241	0.0519138	0.0256141	0.0593321	0.0261101	0.00488538	0.0462493	0.0155137	0.0246521	10.919	0.0410841	0.0322227	0.0549906
S050--D0--R37--G100001636--A140510--L00819	-21.4788	56.8291	20100509	80500	3	7	validated	Juan Pierella	pierella@biologie.ens.fr	20190417	75941	Hemiaulus inter. Richelia	living>Eukaryota>Harosa>Stramenopiles>Ochrophyta>Bacillariophyta>Bacillariophytina>Mediophyceae>Hemiaulus>Hemiaulus inter. Richelia	images/Hemiaulus inter. Richelia/124338622_0.png	0	2	6	2574.79	1392.53	1353.38	1990.12	162.152	1.54602	25.3992	0.31831	0.0623844	0.0152175	0.0715296	0.0527448	0.0369422	0.145596	0.0943887	0.0567	0.0327473	19.2407	0.0568541	0.0255204	0.0581219	0.0316477	0.032449	0.0245466	0.0337744	0.047005	0.00455914	0.0201335	10.1314	0.0144984	0.00349755	0.023837
S050--D0--R37--G100001636--A140510--L03054	-21.4788	56.8291	20100509	80500	3	7	validated	Juan Pierella	pierella@biologie.ens.fr	20190417	75954	Hemiaulus inter. Richelia	living>Eukaryota>Harosa>Stramenopiles>Ochrophyta>Bacillariophyta>Bacillariophytina>Mediophyceae>Hemiaulus>Hemiaulus inter. Richelia	images/Hemiaulus inter. Richelia/124348353_0.png	0	5	13	1830.76	2875.46	1121.51	2867.8	154.773	1.69972	22.7112	0.31831	0.0800451	0.188604	0.0598787	0.099344	0.0369096	0.0271726	0.0303942	0.0487098	0.0412427	17.8472	0.0429476	0.0464116	0.0307645	0.0634722	0.0452538	0.0327405	0.0188792	0.00545284	0.0462791	0.0174644	7.73281	0.0195239	0.0670157	0.0305811
S064--D0--R37--G100002589--A140505--L00706	-29.4985	37.9926	20100707	75300	3	7	validated	Juan Pierella	pierella@biologie.ens.fr	20190416	172528	Hemiaulus inter. Richelia	living>Eukaryota>Harosa>Stramenopiles>Ochrophyta>Bacillariophyta>Bacillariophytina>Mediophyceae>Hemiaulus>Hemiaulus inter. Richelia	images/Hemiaulus inter. Richelia/124335522_0.png	0	1	8	2353.35	2615.4	1468.23	2209.51	229.321	2.85026	37.4964	0.31831	0.0218046	0.476025	0.047283	0.0194098	0.020459	0.424794	0.084313	0.0126929	0.0209673	15.1018	0.0397612	0.0157722	0.230156	0.119047	0.0209492	0.0082678	0.0280908	0.0477725	0.0105952	0.00493232	6.65881	0.06066	0.114016	0.0268999
S064--D1--R37--G100002590--A140505--L13482	-29.4964	37.9974	20100707	81500	58	62	validated	Juan Pierella	pierella@biologie.ens.fr	20190417	154321	Hemiaulus inter. Richelia	living>Eukaryota>Harosa>Stramenopiles>Ochrophyta>Bacillariophyta>Bacillariophytina>Mediophyceae>Hemiaulus>Hemiaulus inter. Richelia	images/Hemiaulus inter. Richelia/124337641_0.png	0	10	1	1517.65	1387.83	2140.52	4441.68	347.199	4.48153	55.0606	0.31831	0.115394	0.208096	0.104454	0.144796	0.0697192	0.0199791	0.121123	0.0894295	0.0913493	17.649	0.121401	0.0567685	0.0314177	0.046312	0.147818	0.10474	0.0795929	0.0614592	0.102868	0.0899394	25.776	0.0911763	0.0516445	0.0840472
S058--D0--R37--G100002718--A140508--L00170	-17.5263	42.2073	20100629	60300	3	7	validated	Juan Pierella	pierella@biologie.ens.fr	20190417	71842	Hemiaulus inter. Richelia	living>Eukaryota>Harosa>Stramenopiles>Ochrophyta>Bacillariophyta>Bacillariophytina>Mediophyceae>Hemiaulus>Hemiaulus inter. Richelia	images/Hemiaulus inter. Richelia/124334610_0.png	0	1	4	1318.35	2545.83	1590.38	4424.31	231.024	2.67057	46.2887	0.31831	0.00395958	0.0168578	0.00784589	0.00876439	0.00434033	0.0162227	0.00649511	0.00926441	0.00921995	11.9065	0.00479397	0.000671138	0.0164643	0.00976955	0.00599968	0.00630389	0.00645218	0.00520642	0.00497884	0.00768335	41.2775	0.006286	0.00493939	0.00341769
S058--D0--R37--G100002718--A140508--L06559	-17.5263	42.2073	20100629	60300	3	7	validated	Juan Pierella	pierella@biologie.ens.fr	20190417	72919	Hemiaulus inter. Richelia	living>Eukaryota>Harosa>Stramenopiles>Ochrophyta>Bacillariophyta>Bacillariophytina>Mediophyceae>Hemiaulus>Hemiaulus inter. Richelia	images/Hemiaulus inter. Richelia/124335611_0.png	0	11	8	2401.12	1800.35	1982.75	4632.81	238.403	2.28111	42.1726	0.31831	0.00704295	0.00806145	0.0154637	0.011119	0.00460056	0.0332224	0.00635292	0.0063302	0.0250944	16.5305	0.00373632	0.00276491	0.0100007	0.010288	0.00283807	0.00114037	0.023273	0.00300552	0.00343364	0.00111617	47.9721	3.8731e-05	0.0124593	0.00391354
S058--D0--R37--G100002718--A140508--L02251	-17.5263	42.2073	20100629	60300	3	7	validated	Juan Pierella	pierella@biologie.ens.fr	20190417	71956	Hemiaulus inter. Richelia	living>Eukaryota>Harosa>Stramenopiles>Ochrophyta>Bacillariophyta>Bacillariophytina>Mediophyceae>Hemiaulus>Hemiaulus inter. Richelia	images/Hemiaulus inter. Richelia/124338526_0.png	0	4	12	381.248	2372.14	1818.36	5204.9	225.348	2.22238	44.813	0.31831	0.0143411	0.00922293	0.0164324	0.00594165	0.00709111	0.00809182	0.00463162	0.0154573	0.00444445	14.3167	0.00598479	0.00204545	8.30312e-06	0.000592011	0.00388501	0.00570845	0.00485641	0.00342555	0.00287619	0.00245014	11.1696	0.00203488	0.00531612	0.00437961
S058--D0--R37--G100002718--A140508--L05642	-17.5263	42.2073	20100629	60300	3	7	validated	Juan Pierella	pierella@biologie.ens.fr	20190417	72858	Hemiaulus inter. Richelia	living>Eukaryota>Harosa>Stramenopiles>Ochrophyta>Bacillariophyta>Bacillariophytina>Mediophyceae>Hemiaulus>Hemiaulus inter. Richelia	images/Hemiaulus inter. Richelia/124341008_0.png	0	10	5	2012.39	1830.66	1149.11	2579.82	177.667	2.18597	35.0414	0.31831	0.100982	0.188757	0.0885515	0.0731024	0.036668	0.0771566	0.094043	0.0497291	0.12797	12.1484	0.0441016	0.00258544	0.0840257	0.0659787	0.0615393	0.0290873	0.104153	0.0299083	0.0236624	0.0234843	32.2558	0.0247425	0.0252082	0.037361
S058--D0--R37--G100002718--A140508--L06425	-17.5263	42.2073	20100629	60300	3	7	validated	Juan Pierella	pierella@biologie.ens.fr	20190417	72839	Hemiaulus inter. Richelia	living>Eukaryota>Harosa>Stramenopiles>Ochrophyta>Bacillariophyta>Bacillariophytina>Mediophyceae>Hemiaulus>Hemiaulus inter. Richelia	images/Hemiaulus inter. Richelia/124342579_0.png	0	11	6	1800.26	850.874	1982.39	5841.56	253.729	2.58429	59.6467	0.31831	0.119347	0.493113	0.083199	0.202438	0.0390147	0.322785	0.11267	0.0271888	0.119175	13.7045	0.0765264	0.0216796	0.177795	0.0731219	0.0570998	0.020477	0.105747	0.0594673	0.0555249	0.0131056	41.9219	0.107309	0.0449698	0.0409701
S058--D0--R37--G100002718--A140508--L05471	-17.5263	42.2073	20100629	60300	3	7	validated	Juan Pierella	pierella@biologie.ens.fr	20190417	72905	Hemiaulus inter. Richelia	living>Eukaryota>Harosa>Stramenopiles>Ochrophyta>Bacillariophyta>Bacillariophytina>Mediophyceae>Hemiaulus>Hemiaulus inter. Richelia	images/Hemiaulus inter. Richelia/124343309_0.png	0	10	3	178.054	2587.96	932.126	2082.02	160.449	2.19781	34.5979	0.31831	0.0285354	0.120615	0.0775445	0.0424058	0.0553197	0.014293	0.0390806	0.0310195	0.0167362	9.45631	0.0417912	0.0658864	0.00876624	0.0321942	0.0368987	0.0205951	0.0182879	0.029809	0.0331734	0.0367761	22.3034	0.00330251	0.0156102	0.0245163
S058--D0--R37--G100002718--A140508--L02269	-17.5263	42.2073	20100629	60300	3	7	validated	Juan Pierella	pierella@biologie.ens.fr	20190417	71941	Hemiaulus inter. Richelia	living>Eukaryota>Harosa>Stramenopiles>Ochrophyta>Bacillariophyta>Bacillariophytina>Mediophyceae>Hemiaulus>Hemiaulus inter. Richelia	images/Hemiaulus inter. Richelia/124347835_0.png	0	4	12	1474.92	1017.02	1221.03	4046.66	143.988	1.35119	34.5546	0.31831	0.111417	0.0918498	0.074393	0.0340234	0.0411078	0.0092503	0.0096776	0.0484821	0.0124274	11.7459	0.0103852	0.0477455	0.00376744	0.0062019	0.0213655	0.0393307	0.0236275	0.0131541	0.0161486	0.0348681	23.4848	0.0223423	0.0132115	0.000344194
S062--D0--R37--G100002821--A140506--L02619	-22.3369	40.0193	20100703	83400	3	7	validated	Juan Pierella	pierella@biologie.ens.fr	20190417	124029	Hemiaulus inter. Richelia	living>Eukaryota>Harosa>Stramenopiles>Ochrophyta>Bacillariophyta>Bacillariophytina>Mediophyceae>Hemiaulus>Hemiaulus inter. Richelia	images/Hemiaulus inter. Richelia/124335588_0.png	0	3	3	2472.39	2183.91	1210.22	4157.6	184.479	2.23779	29.7072	0.31831	0.220467	0.164361	0.140282	0.169708	0.0723552	0.0189938	0.115066	0.0281653	0.0539838	14.9507	0.0612357	0.00126447	0.0135789	0.067095	0.0262866	0.00846404	0.0282901	0.0354733	0.00482449	0.0109303	9.63021	0.0418398	0.0599748	0.0221587
S062--D0--R37--G100002821--A140506--L02754	-22.3369	40.0193	20100703	83400	3	7	validated	Juan Pierella	pierella@biologie.ens.fr	20190417	124052	Hemiaulus inter. Richelia	living>Eukaryota>Harosa>Stramenopiles>Ochrophyta>Bacillariophyta>Bacillariophytina>Mediophyceae>Hemiaulus>Hemiaulus inter. Richelia	images/Hemiaulus inter. Richelia/124336233_0.png	0	3	5	1283.76	2216.8	1667.03	3359.62	239.539	2.73904	39.7511	0.31831	0.0561038	0.446986	0.0489653	0.122311	0.0259892	0.335338	0.11587	0.0163034	0.125741	15.8466	0.0431769	0.0188733	0.101802	0.147777	0.0483097	0.0195358	0.130828	0.0659216	0.0202693	0.0168628	26.9574	0.0869512	0.115919	0.0727007
S062--D0--R37--G100002821--A140506--L08890	-22.3369	40.0193	20100703	83400	3	7	validated	Juan Pierella	pierella@biologie.ens.fr	20190417	125126	Hemiaulus inter. Richelia	living>Eukaryota>Harosa>Stramenopiles>Ochrophyta>Bacillariophyta>Bacillariophytina>Mediophyceae>Hemiaulus>Hemiaulus inter. Richelia	images/Hemiaulus inter. Richelia/124339009_0.png	0	8	1	2906.09	454.921	989.943	2908.61	157.611	1.99689	30.4104	0.31831	0.0939573	0.34607	0.0282064	0.229501	0.0136611	0.172756	0.0540135	0.0149771	0.209224	12.0857	0.0128026	0.00916639	0.0198022	0.0977065	0.0128347	0.0117729	0.0926675	0.0322176	0.0126377	0.00535946	5.54901	0.103117	0.117899	0.0264065
S062--D0--R37--G100002821--A140506--L11955	-22.3369	40.0193	20100703	83400	3	7	validated	Juan Pierella	pierella@biologie.ens.fr	20190417	125229	Hemiaulus inter. Richelia	living>Eukaryota>Harosa>Stramenopiles>Ochrophyta>Bacillariophyta>Bacillariophytina>Mediophyceae>Hemiaulus>Hemiaulus inter. Richelia	images/Hemiaulus inter. Richelia/124340253_0.png	0	10	8	1509.88	424.988	1120.68	3099.89	163.855	1.90645	30.0691	0.31831	0.0730561	0.435831	0.0505564	0.128054	0.0206364	0.307484	0.126943	0.0077595	0.0707547	13.3806	0.0546058	0.00836059	0.14263	0.126149	0.0287721	0.00533997	0.0834085	0.0739771	0.0166894	0.00399542	4.29601	0.0520395	0.0684389	0.0481737
S062--D0--R37--G100002821--A140506--L02723	-22.3369	40.0193	20100703	83400	3	7	validated	Juan Pierella	pierella@biologie.ens.fr	20190417	124042	Hemiaulus inter. Richelia	living>Eukaryota>Harosa>Stramenopiles>Ochrophyta>Bacillariophyta>Bacillariophytina>Mediophyceae>Hemiaulus>Hemiaulus inter. Richelia	images/Hemiaulus inter. Richelia/124342589_0.png	0	3	4	2845.9	1612.43	1113.6	2512.77	190.533	2.59421	29.54	0.31831	0.0182985	0.267077	0.0958771	0.0178931	0.0470942	0.0517443	0.0797769	0.0363846	0.0189186	13.7181	0.0442715	0.025061	0.00911888	0.030157	0.00544798	0.0329793	0.0480032	0.030784	0.014957	0.0262792	42.9601	0.00136153	0.0456298	0.0173509
S062--D0--R37--G100002821--A140506--L02396	-22.3369	40.0193	20100703	83400	3	7	validated	Juan Pierella	pierella@biologie.ens.fr	20190417	124020	Hemiaulus inter. Richelia	living>Eukaryota>Harosa>Stramenopiles>Ochrophyta>Bacillariophyta>Bacillariophytina>Mediophyceae>Hemiaulus>Hemiaulus inter. Richelia	images/Hemiaulus inter. Richelia/124346511_0.png	0	3	1	2527.77	2625.77	1412.2	5235.29	208.698	2.4543	38.7261	0.31831	0.0955534	0.24045	0.0589507	0.0965063	0.0188595	0.0692439	0.0270615	0.021668	0.116531	13.0115	0.0610393	0.0083505	0.048645	0.0263809	0.0266749	0.00853895	0.0688019	0.0490001	0.0231628	0.0159891	0.716001	0.0656044	0.0315078	0.052995
S062--D0--R37--G100002821--A140506--L12461	-22.3369	40.0193	20100703	83400	3	7	validated	Juan Pierella	pierella@biologie.ens.fr	20190417	125240	Hemiaulus inter. Richelia	living>Eukaryota>Harosa>Stramenopiles>Ochrophyta>Bacillariophyta>Bacillariophytina>Mediophyceae>Hemiaulus>Hemiaulus inter. Richelia	images/Hemiaulus inter. Richelia/124348032_0.png	0	10	14	2902.11	1561.82	2894.47	5709.57	292.328	2.34943	67.7987	0.31831	0.0406064	0.0181452	0.057695	0.0357194	0.0337548	0.0230349	0.0480237	0.0328397	0.000416153	14.0304	0.00977692	0.000740098	0.006495	0.0110222	0.00660676	0.0138809	0.0240441	0.0275167	0.0201634	0.034265	49.2251	0.011911	0.0119228	0.0196965
S058--D1--R37--G100002892--A140508--L10358	-17.3066	42.2853	20100629	134400	68	72	validated	Juan Pierella	pierella@biologie.ens.fr	20190417	75428	Hemiaulus inter. Richelia	living>Eukaryota>Harosa>Stramenopiles>Ochrophyta>Bacillariophyta>Bacillariophytina>Mediophyceae>Hemiaulus>Hemiaulus inter. Richelia	images/Hemiaulus inter. Richelia/124335328_0.png	0	11	8	2382.7	688.707	784.952	979.74	154.205	2.41072	29.7545	0.31831	0.0297873	0.038045	0.149023	0.0722988	0.0241778	0.0699599	0.0832242	0.0561997	0.0474489	9.48792	0.0159372	0.0460675	0.028457	0.0544607	0.0447074	0.0589109	0.0454121	0.0262288	0.020747	0.0314274	27.8166	0.0135675	0.0216448	0.0270747
S058--D1--R37--G100002892--A140508--L06936	-17.3066	42.2853	20100629	134400	68	72	validated	Juan Pierella	pierella@biologie.ens.fr	20190417	75216	Hemiaulus inter. Richelia	living>Eukaryota>Harosa>Stramenopiles>Ochrophyta>Bacillariophyta>Bacillariophytina>Mediophyceae>Hemiaulus>Hemiaulus inter. Richelia	images/Hemiaulus inter. Richelia/124335384_0.png	0	8	9	2493.17	2546.59	1272.73	1648.74	223.834	3.13262	38.7931	0.31831	0.00685965	0.0444928	0.16011	0.0675729	0.0835156	0.0607908	0.135441	0.0553341	0.0463617	12.0709	0.0452285	0.0242035	0.105927	0.10339	0.0493	0.0577498	0.0165523	0.0318187	0.0123159	0.0335711	41.2417	0.0477716	0.0322499	0.022326
S058--D1--R37--G100002892--A140508--L00107	-17.3066	42.2853	20100629	134400	68	72	validated	Juan Pierella	pierella@biologie.ens.fr	20190417	74834	Hemiaulus inter. Richelia	living>Eukaryota>Harosa>Stramenopiles>Ochrophyta>Bacillariophyta>Bacillariophytina>Mediophyceae>Hemiaulus>Hemiaulus inter. Richelia	images/Hemiaulus inter. Richelia/124336051_0.png	0	1	3	628.367	2053.28	1158.88	1311.03	158.746	1.73045	27.0168	0.31831	0.0301271	0.19001	0.124897	0.103779	0.0240266	0.038694	0.0471418	0.0705436	0.0857914	16.492	0.023901	0.0701426	0.0978875	0.0379012	0.0577687	0.0649598	0.0389489	0.0278683	0.00925358	0.0667244	72.9247	0.0541681	0.031723	0.0443925
S058--D1--R37--G100002892--A140508--L03401	-17.3066	42.2853	20100629	134400	68	72	validated	Juan Pierella	pierella@biologie.ens.fr	20190417	74955	Hemiaulus inter. Richelia	living>Eukaryota>Harosa>Stramenopiles>Ochrophyta>Bacillariophyta>Bacillariophytina>Mediophyceae>Hemiaulus>Hemiaulus inter. Richelia	images/Hemiaulus inter. Richelia/124343782_0.png	0	5	5	1852.69	910.479	1397.96	2144.24	262.054	3.90913	44.9622	0.31831	0.186299	0.0263064	0.130421	0.136233	0.0187274	0.0311937	0.0827471	0.0734637	0.174632	12.5467	0.108927	0.0741801	0.00314872	0.028971	0.0510342	0.025797	0.0794891	0.074958	0.0252608	0.00907918	7.91181	0.0163873	0.0297498	0.0437735
S058--D1--R37--G100002892--A140508--L03399	-17.3066	42.2853	20100629	134400	68	72	validated	Juan Pierella	pierella@biologie.ens.fr	20190417	75003	Hemiaulus inter. Richelia	living>Eukaryota>Harosa>Stramenopiles>Ochrophyta>Bacillariophyta>Bacillariophytina>Mediophyceae>Hemiaulus>Hemiaulus inter. Richelia	images/Hemiaulus inter. Richelia/124345418_0.png	0	5	5	1790	732.317	1414.82	1448.58	199.994	2.24969	39.1287	0.31831	0.00401653	0.00670105	0.132607	0.0119064	0.0367306	0.00727655	0.0586163	0.0487308	0.0407445	13.4085	0.0465075	0.0261921	0.0369397	0.0801247	0.0495409	0.0768759	0.0675364	0.0435687	0.0429206	0.0527778	96.3379	0.0304711	0.0395672	0.0429269
S058--D1--R37--G100002892--A140508--L04328	-17.3066	42.2853	20100629	134400	68	72	validated	Juan Pierella	pierella@biologie.ens.fr	20190417	75101	Hemiaulus inter. Richelia	living>Eukaryota>Harosa>Stramenopiles>Ochrophyta>Bacillariophyta>Bacillariophytina>Mediophyceae>Hemiaulus>Hemiaulus inter. Richelia	images/Hemiaulus inter. Richelia/124347355_0.png	0	6	4	2325.69	1773.91	1225.33	1250.75	244.269	3.87502	38.0303	0.31831	0.0856585	0.193909	0.128797	0.0389302	0.068126	0.00389954	0.067597	0.0433242	0.0504187	13.7576	0.0484317	0.0488569	0.0494455	0.0193408	0.0116353	0.00788837	0.0193207	0.0178064	0.0349702	0.0394517	56.5999	0.0344546	0.0134279	0.0101504
S142--D0--R37--G100006273--A140520--L01347	25.5877	-88.4275	20120109	161300	3	7	validated	Juan Pierella	pierella@biologie.ens.fr	20190417	70703	Hemiaulus inter. Richelia	living>Eukaryota>Harosa>Stramenopiles>Ochrophyta>Bacillariophyta>Bacillariophytina>Mediophyceae>Hemiaulus>Hemiaulus inter. Richelia	images/Hemiaulus inter. Richelia/124344729_0.png	0	2	8	2623.82	2530.52	1066.09	1578.42	148.907	1.65512	20.5254	0.31831	0.0448575	0.0173654	0.0223311	0.027394	0.0170245	0.0308186	0.0229166	0.0142329	0.0213669	18.0218	0.00601597	0.0318701	0.0116554	0.0104784	0.0180275	0.00776939	0.00654155	0.00467832	0.00752882	0.0183818	13.1744	0.017407	0.00683173	0.00507182
S142--D0--R37--G100006273--A140520--L00117	25.5877	-88.4275	20120109	161300	3	7	validated	Juan Pierella	pierella@biologie.ens.fr	20190416	131229	Hemiaulus inter. Richelia	living>Eukaryota>Harosa>Stramenopiles>Ochrophyta>Bacillariophyta>Bacillariophytina>Mediophyceae>Hemiaulus>Hemiaulus inter. Richelia	images/Hemiaulus inter. Richelia/124346915_0.png	0	1	2	2092.82	1921.36	802.172	1700.57	130.365	1.68595	24.0822	0.31831	0.0411503	0.0398332	0.0306724	0.0399989	0.0500037	0.0352831	0.028017	0.0127204	0.0189471	11.8324	0.0199486	0.0164547	0.0284312	0.0115385	0.0161052	0.0149776	0.0148955	0.0128591	0.0316655	0.0176239	4.76141	0.0152732	0.0105199	0.00672606
S142--D0--R37--G100006273--A140520--L08524	25.5877	-88.4275	20120109	161300	3	7	validated	Juan Pierella	pierella@biologie.ens.fr	20190417	70851	Hemiaulus inter. Richelia	living>Eukaryota>Harosa>Stramenopiles>Ochrophyta>Bacillariophyta>Bacillariophytina>Mediophyceae>Hemiaulus>Hemiaulus inter. Richelia	images/Hemiaulus inter. Richelia/124347158_0.png	0	8	3	1154.32	206.171	1811.98	1753.56	278.705	3.41134	48.6675	0.31831	0.0231939	0.0693427	0.0147064	0.0420736	0.0265135	0.0249953	0.0274891	0.0165038	0.0306987	15.5043	0.0295547	0.0396785	0.00235395	0.0397547	0.0272597	0.0431095	0.0246575	0.00640785	0.0363188	0.0158402	1.7184	0.024446	0.0364553	0.0353528
S142--D0--R37--G100006273--A140520--L13161	25.5877	-88.4275	20120109	161300	3	7	validated	Juan Pierella	pierella@biologie.ens.fr	20190417	71140	Hemiaulus inter. Richelia	living>Eukaryota>Harosa>Stramenopiles>Ochrophyta>Bacillariophyta>Bacillariophytina>Mediophyceae>Hemiaulus>Hemiaulus inter. Richelia	images/Hemiaulus inter. Richelia/124347560_0.png	0	11	1	2712.49	1185.23	848.461	3001.48	138.879	1.80898	29.4583	0.31831	0.0153909	0.071819	0.029936	0.0340839	0.0263082	0.0154842	0.0147104	0.0175631	0.0199721	9.76153	0.0172125	0.0253695	0.0135632	0.00187852	0.00992746	0.0161142	0.0142384	0.0092104	0.0225187	0.0289253	13.8546	0.0221065	0.0111705	0.0205632
S142--D0--R37--G100006273--A140520--L08143	25.5877	-88.4275	20120109	161300	3	7	validated	Juan Pierella	pierella@biologie.ens.fr	20190417	70828	Hemiaulus inter. Richelia	living>Eukaryota>Harosa>Stramenopiles>Ochrophyta>Bacillariophyta>Bacillariophytina>Mediophyceae>Hemiaulus>Hemiaulus inter. Richelia	images/Hemiaulus inter. Richelia/124348284_0.png	0	7	13	2143.39	2764.62	1078.44	2349.74	224.591	3.72202	30.0124	0.31831	0.0115649	0.0635697	0.028562	0.0385197	0.0106228	0.0101348	0.0275894	0.0220495	0.0127187	14.5377	0.0291021	0.00876179	0.0101534	0.0112171	0.0188033	0.0209475	0.024551	0.0059297	0.0102959	0.0182324	1.4678	0.00128477	0.0140158	0.0150622
S131--D0--R37--G100007968--A140605--L01669	22.7267	-157.995	20110930	22500	3	7	validated	Juan Pierella	pierella@biologie.ens.fr	20190416	112711	Hemiaulus inter. Richelia	living>Eukaryota>Harosa>Stramenopiles>Ochrophyta>Bacillariophyta>Bacillariophytina>Mediophyceae>Hemiaulus>Hemiaulus inter. Richelia	images/Hemiaulus inter. Richelia/124335624_0.png	0	4	9	2799.73	2674.37	955.36	1320.31	139.258	1.61533	32.4024	0.31831	0.0593548	0.055434	0.0760073	0.101608	0.0741854	0.0349163	0.0835695	0.0766408	0.0510313	9.94891	0.0559205	0.0158061	0.025923	0.0724709	0.0531645	0.0240465	0.0186967	0.0721472	0.0262429	0.116851	19.1888	0.0213748	0.051931	0.0660453
S131--D0--R37--G100007968--A140605--L00878	22.7267	-157.995	20110930	22500	3	7	validated	Juan Pierella	pierella@biologie.ens.fr	20190416	112252	Hemiaulus inter. Richelia	living>Eukaryota>Harosa>Stramenopiles>Ochrophyta>Bacillariophyta>Bacillariophytina>Mediophyceae>Hemiaulus>Hemiaulus inter. Richelia	images/Hemiaulus inter. Richelia/124339846_0.png	0	3	3	2512.68	1548.99	2628.01	2678.56	412.097	5.14236	76.0379	0.31831	0.0625003	0.0852578	0.0958615	0.0222077	0.029431	0.0441804	0.0431621	0.0480338	0.0823438	13.6492	0.0751882	0.0743136	0.00856974	0.0148207	0.0396091	0.0255637	0.00995968	0.00780388	0.00975259	0.0142165	37.6974	0.0130054	0.0245362	0.0211333
S131--D1--R37--G100007970--A140605--L01758	22.7384	-158.071	20110930	213700	108	112	validated	Juan Pierella	pierella@biologie.ens.fr	20190416	121347	Hemiaulus inter. Richelia	living>Eukaryota>Harosa>Stramenopiles>Ochrophyta>Bacillariophyta>Bacillariophytina>Mediophyceae>Hemiaulus>Hemiaulus inter. Richelia	images/Hemiaulus inter. Richelia/124338068_0.png	0	5	1	1872.18	1204.52	1616.52	2523.47	187.128	1.7238	30.2395	0.31831	0.00740209	9.95292e-05	0.0190017	0.0357709	0.0393026	0.07369	0.0274628	0.0196897	0.0212615	19.6238	0.0194502	0.0182678	0.00704254	0.0172285	0.0130925	0.0338084	0.00769915	0.00418913	0.00885364	0.0124819	19.332	0.00379282	0.00956222	0.0149072
S131--D1--R37--G100007970--A140605--L02824	22.7384	-158.071	20110930	213700	108	112	validated	Juan Pierella	pierella@biologie.ens.fr	20190416	123220	Hemiaulus inter. Richelia	living>Eukaryota>Harosa>Stramenopiles>Ochrophyta>Bacillariophyta>Bacillariophytina>Mediophyceae>Hemiaulus>Hemiaulus inter. Richelia	images/Hemiaulus inter. Richelia/124340536_0.png	0	7	10	219.886	1088.86	917.806	1742.6	288.544	7.21876	52.6146	0.31831	0.0539793	0.238833	0.208583	0.149484	0.00616358	0.0612714	0.112164	0.0800153	0.078907	9.34598	0.0536945	0.0573819	0.0262433	0.00995473	0.0562351	0.0737199	0.0573539	0.012726	0.0771975	0.0870737	44.6427	0.0278026	0.0458725	0.0653077
S131--D1--R37--G100007970--A140605--L02203	22.7384	-158.071	20110930	213700	108	112	validated	Juan Pierella	pierella@biologie.ens.fr	20190416	122126	Hemiaulus inter. Richelia	living>Eukaryota>Harosa>Stramenopiles>Ochrophyta>Bacillariophyta>Bacillariophytina>Mediophyceae>Hemiaulus>Hemiaulus inter. Richelia	images/Hemiaulus inter. Richelia/124340973_0.png	0	6	2	1304.16	2157.64	1598.65	1874.78	276.245	3.79862	36.7477	0.31831	0.0985766	0.21371	0.0406105	0.0324957	0.0657124	0.022551	0.0205094	0.00635849	0.103713	17.3737	0.00516241	0.0427779	0.0602071	0.0235078	0.027978	0.0334194	0.104433	0.0446718	0.0252119	0.0457467	14.499	0.0228767	0.0363269	0.0351884
S131--D1--R37--G100007970--A140605--L04251	22.7384	-158.071	20110930	213700	108	112	validated	Juan Pierella	pierella@biologie.ens.fr	20190416	124820	Hemiaulus inter. Richelia	living>Eukaryota>Harosa>Stramenopiles>Ochrophyta>Bacillariophyta>Bacillariophytina>Mediophyceae>Hemiaulus>Hemiaulus inter. Richelia	images/Hemiaulus inter. Richelia/124345979_0.png	0	10	9	2012.28	3041.44	1312	3511.13	257.135	4.01032	47.5927	0.31831	0.049161	0.013725	0.073305	0.0252511	0.0346084	0.0717052	0.0392979	0.0220963	0.0164599	9.89965	0.0457552	0.00934994	0.0222908	0.0189556	0.0304846	0.0160844	0.0353729	0.0346913	0.0148218	0.0133739	9.95241	0.00364961	0.0265257	0.0129937
S131--D0--R37--G100007968--A140605--L01104	22.7267	-157.995	20110930	22500	3	7	validated	Juan Pierella	pierella@biologie.ens.fr	20190212	70910	Rhizosolenia inter. Richelia	living>Eukaryota>Harosa>Stramenopiles>Ochrophyta>Bacillariophyta>Coscinodiscophytina>Rhizosolenids>Rhizosolenia>Rhizosolenia inter. Richelia	images/Rhizosolenia inter. Richelia/124348395_0.png	0	3	11	1805.56	1816.43	602.085	238.07	161.963	3.46708	45.6963	0.31831	0.249892	0.306072	0.271316	0.210472	0.22375	0.278177	0.211064	0.214627	0.163178	4.46803	0.18239	0.183326	0.247411	0.147537	0.153877	0.156645	0.128841	0.137198	0.138842	0.142593	61.3613	0.20907	0.101548	0.103198
S131--D0--R37--G100007968--A140605--L02836	22.7267	-157.995	20110930	22500	3	7	validated	Juan Pierella	pierella@biologie.ens.fr	20190212	71131	Rhizosolenia inter. Richelia	living>Eukaryota>Harosa>Stramenopiles>Ochrophyta>Bacillariophyta>Coscinodiscophytina>Rhizosolenids>Rhizosolenia>Rhizosolenia inter. Richelia	images/Rhizosolenia inter. Richelia/124348415_0.png	0	6	14	2635.83	1247.47	243.369	224.037	81.1707	2.15439	22.8234	0.31831	0.0360199	0.221469	0.216533	0.0346294	0.0200516	0.0840542	0.128401	0.11068	0.0248579	3.55286	0.0195778	0.00706639	0.028279	0.0439493	0.0428586	0.0420609	0.0033644	0.010901	0.0114881	0.0173977	64.7265	0.0173283	0.0180572	0.0173644
S131--D0--R37--G100007968--A140605--L00362	22.7267	-157.995	20110930	22500	3	7	validated	Juan Pierella	pierella@biologie.ens.fr	20190212	70859	Rhizosolenia inter. Richelia	living>Eukaryota>Harosa>Stramenopiles>Ochrophyta>Bacillariophyta>Coscinodiscophytina>Rhizosolenids>Rhizosolenia>Rhizosolenia inter. Richelia	images/Rhizosolenia inter. Richelia/124348501_0.png	0	1	13	2403.82	2060.5	1161	406.867	271.704	5.06002	61.7392	0.31831	0.108534	0.134957	0.501139	0.143188	0.196817	0.0402314	0.109573	0.511844	0.0528988	8.21147	0.0741435	0.242039	0.0948015	0.0905641	0.232625	0.455082	0.062388	0.108723	0.0888393	0.249428	61.0391	0.0100699	0.0235053	0.0533291
S131--D0--R37--G100007968--A140605--L00233	22.7267	-157.995	20110930	22500	3	7	validated	Juan Pierella	pierella@biologie.ens.fr	20190212	70817	Rhizosolenia inter. Richelia	living>Eukaryota>Harosa>Stramenopiles>Ochrophyta>Bacillariophyta>Coscinodiscophytina>Rhizosolenids>Rhizosolenia>Rhizosolenia inter. Richelia	images/Rhizosolenia inter. Richelia/124348800_0.png	0	1	9	1992.99	2754.43	613.291	422.405	114.471	1.70027	29.6499	0.31831	0.0795432	0.205237	0.195065	0.108321	0.0822377	0.0926851	0.0808152	0.099982	0.0691242	6.76949	0.0667642	0.049005	0.022189	0.0146534	0.0306178	0.0366687	0.00888076	0.0141477	0.0247842	0.00750338	89.0705	0.00345006	0.0196858	0.0072207
S131--D0--R37--G100007968--A140605--L00124	22.7267	-157.995	20110930	22500	3	7	validated	Juan Pierella	pierella@biologie.ens.fr	20190212	70717	Rhizosolenia inter. Richelia	living>Eukaryota>Harosa>Stramenopiles>Ochrophyta>Bacillariophyta>Coscinodiscophytina>Rhizosolenids>Rhizosolenia>Rhizosolenia inter. Richelia	images/Rhizosolenia inter. Richelia/124349083_0.png	0	1	5	2622.71	744.86	717.862	312.821	263.757	7.71184	68.0034	0.31831	0.346505	0.0174725	0.420845	0.151181	0.354638	0.0956357	0.264099	0.362932	0.0352163	4.02649	0.237227	0.291342	0.081969	0.117962	0.249166	0.265733	0.0530021	0.147982	0.198408	0.210692	29.8214	0.0218212	0.0484116	0.147925
S131--D0--R37--G100007968--A140605--L01190	22.7267	-157.995	20110930	22500	3	7	validated	Juan Pierella	pierella@biologie.ens.fr	20190212	70835	Rhizosolenia inter. Richelia	living>Eukaryota>Harosa>Stramenopiles>Ochrophyta>Bacillariophyta>Coscinodiscophytina>Rhizosolenids>Rhizosolenia>Rhizosolenia inter. Richelia	images/Rhizosolenia inter. Richelia/124349357_0.png	0	3	13	3103.29	154.851	1537.58	740.273	251.837	3.28241	57.4947	0.31831	0.278643	0.0918648	0.291224	0.0735046	0.288398	0.16529	0.174209	0.242137	0.0792292	8.82647	0.212942	0.234098	0.0485955	0.0176616	0.201993	0.190425	0.0963253	0.0922438	0.204696	0.166719	126.947	0.0326701	0.0848872	0.107858
S053--D0--R37--G100001387--A140509--L03868	-13.0781	46.9706	20100525	55000	3	7	validated	Fabien Lombard	lombard@obs-vlfr.fr	20180513	132700	Trichodesmium	living>Bacteria>Cyanobacteria>Cyanophyceae>Trichodesmium	images/Trichodesmium/123103851_0.png	0	10	3	590.232	2726.37	6080.92	19235	913.312	10.9159	251.671	0.31831	0.548743	0.665268	0.618254	0.613157	0.517645	0.464287	0.424771	0.300985	0.234433	43.2551	0.179636	0.0587875	0.0227722	0.0104019	0.0331518	0.125069	0.134588	0.13654	0.14953	0.199158	4671.91	0.201905	0.194388	0.175349
S053--D0--R37--G100001387--A140509--L00699	-13.0781	46.9706	20100525	55000	3	7	validated	Fabien Lombard	lombard@obs-vlfr.fr	20180513	132930	Trichodesmium	living>Bacteria>Cyanobacteria>Cyanophyceae>Trichodesmium	images/Trichodesmium/123103894_0.png	0	2	5	1148.42	1126.12	3629.44	9915.82	723.535	11.4781	251.085	0.31831	0.254849	0.080292	0.119482	0.309133	0.345706	0.154604	0.15559	0.156228	0.167101	16.2478	0.177824	0.203655	0.272778	0.27061	0.28126	0.299708	0.0597401	0.0497499	0.0504246	0.0431205	782.267	0.200023	0.191267	0.213387
S053--D0--R37--G100001387--A140509--L02442	-13.0781	46.9706	20100525	55000	3	7	validated	Fabien Lombard	lombard@obs-vlfr.fr	20180513	133451	Trichodesmium	living>Bacteria>Cyanobacteria>Cyanophyceae>Trichodesmium	images/Trichodesmium/123103953_0.png	0	6	8	3114.29	1960.65	4210.59	8766.43	1191.64	26.8372	306.734	0.31831	0.134567	0.250451	0.258344	0.237158	0.2355	0.136645	0.15057	0.155596	0.284876	11.559	0.290087	0.289352	0.0321371	0.0116449	0.0349078	0.0336288	0.28071	0.266589	0.293432	0.280087	841.158	0.0789141	0.109903	0.0898047
S053--D0--R37--G100001387--A140509--L01044	-13.0781	46.9706	20100525	55000	3	7	validated	Fabien Lombard	lombard@obs-vlfr.fr	20180513	133451	Trichodesmium	living>Bacteria>Cyanobacteria>Cyanophyceae>Trichodesmium	images/Trichodesmium/123104026_0.png	0	3	1	2939.7	1507.44	12536.2	14322.4	2280.35	33.0086	300.358	0	0	0	0	0	0	0	0	0	0	104.409	0	0	0	0	0	0	0	0	0	0	3828.6	0	0	0
S053--D0--R37--G100001387--A140509--L03453	-13.0781	46.9706	20100525	55000	3	7	validated	Fabien Lombard	lombard@obs-vlfr.fr	20180513	132700	Trichodesmium	living>Bacteria>Cyanobacteria>Cyanophyceae>Trichodesmium	images/Trichodesmium/123104065_0.png	0	9	4	1131.13	3462.33	10481.3	19913.9	2045.16	31.7563	559.355	0.31831	0.0735594	0.293885	0.301088	0.136043	0.145645	0.255199	0.264748	0.260839	0.189573	32.9527	0.196442	0.205792	0.200772	0.217823	0.210762	0.204416	0.227321	0.238053	0.239687	0.249214	4545.03	0.144643	0.156163	0.154892
S053--D0--R37--G100001387--A140509--L00535	-13.0781	46.9706	20100525	55000	3	7	validated	Fabien Lombard	lombard@obs-vlfr.fr	20180513	133451	Trichodesmium	living>Bacteria>Cyanobacteria>Cyanophyceae>Trichodesmium	images/Trichodesmium/123104092_0.png	0	1	14	1060.76	2781.85	3197.8	9036.9	621.93	9.62546	164.354	0.31831	0.0178066	0.291138	0.297956	0.0225188	0.0212371	0.248855	0.255485	0.255318	0.027485	6.72714	0.0263647	0.0206561	0.196138	0.201262	0.201216	0.199377	0.0274713	0.0244668	0.0227798	0.017704	2122.15	0.138461	0.143576	0.142239
S053--D0--R37--G100001387--A140509--L04440	-13.0781	46.9706	20100525	55000	3	7	validated	Fabien Lombard	lombard@obs-vlfr.fr	20180513	132700	Trichodesmium	living>Bacteria>Cyanobacteria>Cyanophyceae>Trichodesmium	images/Trichodesmium/123104271_0.png	0	11	3	3301.67	2964.83	7670.2	23504.8	1145.85	13.6219	316.611	0	0	0	0	0	0	0	0	0	0	52.9834	0	0	0	0	0	0	0	0	0	0	5596.94	0	0	0
S053--D0--R37--G100001387--A140509--L01092	-13.0781	46.9706	20100525	55000	3	7	validated	Fabien Lombard	lombard@obs-vlfr.fr	20180513	132930	Trichodesmium	living>Bacteria>Cyanobacteria>Cyanophyceae>Trichodesmium	images/Trichodesmium/123104287_0.png	0	3	3	814.714	3885.45	9986.64	15957.2	1645.74	21.5821	281.234	0.31831	0.043943	0.293557	0.311581	0.0877685	0.0816684	0.296493	0.269119	0.288003	0.130934	32.3829	0.114359	0.11371	0.265036	0.245039	0.249384	0.25188	0.160819	0.153159	0.138361	0.136615	798.162	0.23343	0.205418	0.215394
S053--D0--R37--G100001387--A140509--L04043	-13.0781	46.9706	20100525	55000	3	7	validated	Fabien Lombard	lombard@obs-vlfr.fr	20180513	132700	Trichodesmium	living>Bacteria>Cyanobacteria>Cyanophyceae>Trichodesmium	images/Trichodesmium/123104289_0.png	0	10	8	287.309	3699.28	12233.7	37337.2	1835.14	21.9063	317.25	0.31831	0.167604	0.130806	0.191973	0.112725	0.185227	0.156521	0.175879	0.124781	0.18067	52.2299	0.21076	0.143643	0.123914	0.0954262	0.0861126	0.144097	0.242218	0.212065	0.210634	0.237834	5841.85	0.00613909	0.0109233	0.0485007
S053--D0--R37--G100001387--A140509--L02697	-13.0781	46.9706	20100525	55000	3	7	validated	Fabien Lombard	lombard@obs-vlfr.fr	20180513	150801	Trichodesmium	living>Bacteria>Cyanobacteria>Cyanophyceae>Trichodesmium	images/Trichodesmium/123104346_0.png	0	7	4	2255.25	3268.21	8114.15	22221	1314.62	16.9492	325.221	0.31831	0.169722	0.232692	0.210396	0.259002	0.291538	0.118863	0.0690967	0.0232542	0.286369	38.847	0.279336	0.284756	0.0194241	0.055208	0.101593	0.148714	0.243259	0.216621	0.193633	0.166645	6259.32	0.129977	0.143406	0.171161
S053--D0--R37--G100001387--A140509--L04002	-13.0781	46.9706	20100525	55000	3	7	validated	Fabien Lombard	lombard@obs-vlfr.fr	20180513	132700	Trichodesmium	living>Bacteria>Cyanobacteria>Cyanophyceae>Trichodesmium	images/Trichodesmium/123104352_0.png	0	10	6	3472.58	2334.68	5119.66	11367.5	1201.86	22.4519	384.344	0.31831	0.377115	0.146325	0.127984	0.192012	0.219209	0.355049	0.35696	0.377658	0.229438	21.2456	0.224604	0.230125	0.0629733	0.0686113	0.0806137	0.0855383	0.280968	0.286686	0.292455	0.305654	2344.22	0.258811	0.257197	0.258689
S053--D0--R37--G100001387--A140509--L01631	-13.0781	46.9706	20100525	55000	3	7	validated	Fabien Lombard	lombard@obs-vlfr.fr	20180513	133451	Trichodesmium	living>Bacteria>Cyanobacteria>Cyanophyceae>Trichodesmium	images/Trichodesmium/123104360_0.png	0	4	5	1774.73	941.998	2943.94	7375.45	822.302	18.2778	235.233	0.31831	0.189339	0.180667	0.206772	0.29177	0.303335	0.00097494	0.0128997	0.0255941	0.273338	11.6137	0.286845	0.297632	0.162128	0.15087	0.15062	0.143695	0.153543	0.173829	0.177445	0.191408	554.006	0.212809	0.240788	0.232208
S053--D0--R37--G100001387--A140509--L04243	-13.0781	46.9706	20100525	55000	3	7	validated	Fabien Lombard	lombard@obs-vlfr.fr	20180513	133451	Trichodesmium	living>Bacteria>Cyanobacteria>Cyanophyceae>Trichodesmium	images/Trichodesmium/123104435_0.png	0	10	13	1310.56	2501.24	5086.58	10512.5	1322.19	27.3498	416.293	0.31831	0.632138	0.936586	0.937326	1.22791	1.22986	1.50116	1.50233	1.50593	1.75359	43.0623	1.75632	1.76199	1.98055	1.98206	1.98669	1.99485	2.1805	2.18381	2.19065	2.20168	2188.39	2.34941	2.35116	2.35651
S053--D0--R37--G100001387--A140509--L02922	-13.0781	46.9706	20100525	55000	3	7	validated	Fabien Lombard	lombard@obs-vlfr.fr	20180513	133451	Trichodesmium	living>Bacteria>Cyanobacteria>Cyanophyceae>Trichodesmium	images/Trichodesmium/123104445_0.png	0	7	13	3632.38	1258.44	6559.03	12631.7	1483.21	26.6904	274.194	0.31831	0.0864466	0.284126	0.291381	0.159036	0.164112	0.232526	0.234356	0.23651	0.211818	82.9133	0.217072	0.220247	0.168722	0.161843	0.164625	0.16403	0.241384	0.241756	0.248616	0.248937	2473.53	0.10081	0.0828497	0.0897398
S053--D0--R37--G100001387--A140509--L04181	-13.0781	46.9706	20100525	55000	3	7	validated	Fabien Lombard	lombard@obs-vlfr.fr	20180513	133451	Trichodesmium	living>Bacteria>Cyanobacteria>Cyanophyceae>Trichodesmium	images/Trichodesmium/123104585_0.png	0	10	11	1734.58	3241.16	3906.79	9252.99	962.128	18.8554	269.943	0.31831	0.212994	0.180675	0.159212	0.32267	0.300561	0.0491585	0.0515675	0.0443067	0.262503	14.6727	0.255513	0.246445	0.220213	0.206953	0.206796	0.194079	0.0910742	0.100657	0.0923523	0.0982595	2100.1	0.243192	0.239236	0.239639
S053--D0--R37--G100001387--A140509--L03913	-13.0781	46.9706	20100525	55000	3	7	validated	Fabien Lombard	lombard@obs-vlfr.fr	20180513	132700	Trichodesmium	living>Bacteria>Cyanobacteria>Cyanophyceae>Trichodesmium	images/Trichodesmium/123104587_0.png	0	10	4	224.482	3036.06	6231.53	13202.9	1939.39	48.0315	481.879	0.31831	0.0616064	0.297146	0.305568	0.110515	0.125433	0.274575	0.271413	0.274	0.144954	12.056	0.177537	0.175894	0.254704	0.227495	0.226387	0.230567	0.171298	0.206569	0.220074	0.2132	1071.71	0.227854	0.186773	0.170399
S053--D0--R37--G100001387--A140509--L02413	-13.0781	46.9706	20100525	55000	3	7	validated	Fabien Lombard	lombard@obs-vlfr.fr	20180513	133451	Trichodesmium	living>Bacteria>Cyanobacteria>Cyanophyceae>Trichodesmium	images/Trichodesmium/123104589_0.png	0	6	7	1358.27	2007.51	3164.72	7468.89	738.483	13.7131	229.145	0.31831	0.25532	0.102877	0.105607	0.322826	0.324814	0.15564	0.155287	0.155485	0.173933	19.8104	0.176658	0.176197	0.270213	0.27192	0.274655	0.272383	0.0514379	0.0523426	0.0540955	0.0508011	2173.38	0.188754	0.19794	0.193109
S054--D0--R37--G100001388--A140509--L05942	-12.807	45.2248	20100525	105500	3	7	validated	Fabien Lombard	lombard@obs-vlfr.fr	20180513	132700	Trichodesmium	living>Bacteria>Cyanobacteria>Cyanophyceae>Trichodesmium	images/Trichodesmium/123103854_0.png	0	4	9	4167.43	1955.03	10573.9	19022.9	2477.5	46.1936	402.636	0	0	0	0	0	0	0	0	0	0	121.174	0	0	0	0	0	0	0	0	0	0	3676.34	0	0	0
S054--D0--R37--G100001388--A140509--L14026	-12.807	45.2248	20100525	105500	3	7	validated	Fabien Lombard	lombard@obs-vlfr.fr	20180513	132700	Trichodesmium	living>Bacteria>Cyanobacteria>Cyanophyceae>Trichodesmium	images/Trichodesmium/123103946_0.png	0	9	7	2559.75	1417.39	8739.54	15151.3	2001.07	36.4609	365.81	0.31831	0.0168065	0.297867	0.319756	0.0200442	0.0322857	0.283988	0.303776	0.308696	0.022943	37.1782	0.0362126	0.0465255	0.289597	0.272334	0.295825	0.292753	0.0265823	0.0384322	0.0489986	0.0602102	1153.26	0.28074	0.254416	0.266311
S054--D0--R37--G100001388--A140509--L05027	-12.807	45.2248	20100525	105500	3	7	validated	Fabien Lombard	lombard@obs-vlfr.fr	20180513	132930	Trichodesmium	living>Bacteria>Cyanobacteria>Cyanophyceae>Trichodesmium	images/Trichodesmium/123103998_0.png	0	4	3	1675.19	3119.69	9814.22	13090.4	2658.39	57.3021	389.346	0.31831	0.0725094	0.299474	0.287185	0.133539	0.118722	0.258094	0.249761	0.2627	0.173147	153.516	0.16603	0.167897	0.218443	0.207271	0.215941	0.225371	0.202885	0.197939	0.198089	0.21111	2422.7	0.174216	0.163335	0.168628
S054--D0--R37--G100001388--A140509--L15311	-12.807	45.2248	20100525	105500	3	7	validated	Fabien Lombard	lombard@obs-vlfr.fr	20180513	132700	Trichodesmium	living>Bacteria>Cyanobacteria>Cyanophyceae>Trichodesmium	images/Trichodesmium/123104018_0.png	0	10	5	2784.81	3494.73	10644	22309.4	1809.41	24.477	422.86	0.31831	0.206038	0.171548	0.178185	0.297011	0.292512	0.0254975	0.0231289	0.00384356	0.280333	44.1977	0.305542	0.282131	0.207441	0.175717	0.184367	0.159065	0.139295	0.182943	0.176189	0.183106	181.649	0.264015	0.274967	0.278925
S054--D0--R37--G100001388--A140509--L15204	-12.807	45.2248	20100525	105500	3	7	validated	Fabien Lombard	lombard@obs-vlfr.fr	20180513	133451	Trichodesmium	living>Bacteria>Cyanobacteria>Cyanophyceae>Trichodesmium	images/Trichodesmium/123104086_0.png	0	10	4	2433.22	1069.57	7809.14	16590.4	1262.97	16.2545	302.722	0.31831	0.131889	0.254503	0.259988	0.237408	0.231054	0.152475	0.145643	0.161459	0.289331	34.7314	0.284777	0.283596	0.0151608	0.0288854	0.023806	0.0460053	0.277094	0.284856	0.273165	0.284308	185.516	0.0998441	0.0873915	0.0932513
S054--D0--R37--G100001388--A140509--L06651	-12.807	45.2248	20100525	105500	3	7	validated	Fabien Lombard	lombard@obs-vlfr.fr	20180513	132700	Trichodesmium	living>Bacteria>Cyanobacteria>Cyanophyceae>Trichodesmium	images/Trichodesmium/123104154_0.png	0	5	1	3546.05	1587.24	16925.1	23765.2	3142.57	46.4333	366.827	0.31831	0.0254173	0.263807	0.254794	0.0722317	0.0696376	0.183357	0.181697	0.187277	0.104715	80.084	0.0982812	0.0883365	0.0928379	0.0916937	0.0951531	0.0945583	0.108628	0.100363	0.102585	0.0992303	4114.57	0.00356073	0.0155021	0.00860843
S054--D0--R37--G100001388--A140509--L06772	-12.807	45.2248	20100525	105500	3	7	validated	Fabien Lombard	lombard@obs-vlfr.fr	20180513	132930	Trichodesmium	living>Bacteria>Cyanobacteria>Cyanophyceae>Trichodesmium	images/Trichodesmium/123104309_0.png	0	5	2	3303.65	943.53	7815.19	11907.2	1931.26	37.9779	352.732	0.31831	0.161349	0.247343	0.225134	0.282497	0.266362	0.0995497	0.0861082	0.0870654	0.321998	58.531	0.306561	0.298215	0.0623869	0.0763795	0.0685179	0.0645683	0.274913	0.257288	0.257338	0.252331	2629.3	0.198548	0.200091	0.191421
S054--D0--R37--G100001388--A140509--L01367	-12.807	45.2248	20100525	105500	3	7	validated	Fabien Lombard	lombard@obs-vlfr.fr	20180513	132700	Trichodesmium	living>Bacteria>Cyanobacteria>Cyanophyceae>Trichodesmium	images/Trichodesmium/123104321_0.png	0	1	13	1093.02	2755.43	6269.34	15081.6	937.531	11.1568	250.304	0.31831	0.242084	0.128711	0.118922	0.32397	0.309317	0.115784	0.130534	0.113342	0.20288	25.443	0.187094	0.194776	0.241528	0.255781	0.239244	0.232416	0.0154225	0.0214654	0.00716958	0.0144895	2981.82	0.213347	0.197476	0.187936
S054--D0--R37--G100001388--A140509--L04883	-12.807	45.2248	20100525	105500	3	7	validated	Fabien Lombard	lombard@obs-vlfr.fr	20180513	132700	Trichodesmium	living>Bacteria>Cyanobacteria>Cyanophyceae>Trichodesmium	images/Trichodesmium/123104473_0.png	0	4	2	2579.08	3297.69	26315.5	28426	5204.57	81.9122	505.792	0.31831	0.0540326	0.313422	0.213233	0.113442	0.0847892	0.300632	0.220564	0.248493	0.135144	120.667	0.104469	0.175757	0.237892	0.184437	0.235112	0.211928	0.175063	0.140665	0.18552	0.127529	4701.94	0.197377	0.208105	0.193653
S050--D0--R37--G100001636--A140510--L03817	-21.4788	56.8291	20100509	80500	3	7	validated	Fabien Lombard	lombard@obs-vlfr.fr	20180513	132700	Trichodesmium	living>Bacteria>Cyanobacteria>Cyanophyceae>Trichodesmium	images/Trichodesmium/123103963_0.png	0	6	13	2527.86	4223.18	7063.17	14421.4	1372.9	21.2358	322.616	0.31831	0.0293043	0.282366	0.315326	0.0367928	0.0613689	0.252998	0.295984	0.309294	0.0505596	40.9357	0.0711355	0.0719446	0.252806	0.251337	0.291661	0.278049	0.0623942	0.0740399	0.0856395	0.0958092	2956.37	0.2427	0.218319	0.250471
S050--D0--R37--G100001636--A140510--L07352	-21.4788	56.8291	20100509	80500	3	7	validated	Fabien Lombard	lombard@obs-vlfr.fr	20180513	132700	Trichodesmium	living>Bacteria>Cyanobacteria>Cyanophyceae>Trichodesmium	images/Trichodesmium/123103975_0.png	0	11	5	2070.32	4464.17	16195.4	28713.9	2503.99	30.8081	286.218	0.31831	0.170424	0.13609	0.156177	0.216826	0.151042	0.057193	0.177136	0.0635324	0.19988	171.406	0.195124	0.205079	0.112179	0.0493447	0.126967	0.100695	0.205718	0.233504	0.109868	0.269455	2212.34	0.0580825	0.161886	0.0912836
S050--D0--R37--G100001636--A140510--L07682	-21.4788	56.8291	20100509	80500	3	7	validated	Fabien Lombard	lombard@obs-vlfr.fr	20180513	133451	Trichodesmium	living>Bacteria>Cyanobacteria>Cyanophyceae>Trichodesmium	images/Trichodesmium/123104069_0.png	0	11	12	1731.96	3532.48	4818.76	8888.33	970.831	15.5648	263.237	0.31831	0.0315379	0.312143	0.299527	0.0594121	0.054175	0.286983	0.274049	0.273376	0.0827543	11.7755	0.0735648	0.0716033	0.25113	0.235217	0.238703	0.238554	0.0947033	0.0895802	0.0809569	0.0818166	1951.96	0.199816	0.196906	0.191667
S050--D0--R37--G100001636--A140510--L06943	-21.4788	56.8291	20100509	80500	3	7	validated	Fabien Lombard	lombard@obs-vlfr.fr	20180513	132930	Trichodesmium	living>Bacteria>Cyanobacteria>Cyanophyceae>Trichodesmium	images/Trichodesmium/123104280_0.png	0	10	11	951.697	1895.09	7686.7	11545.4	898.364	8.35517	159.771	0.31831	0.125851	0.243282	0.256484	0.212269	0.213186	0.141278	0.139438	0.151652	0.239287	39.1291	0.23606	0.240958	0.0370883	0.0228441	0.0365945	0.0409347	0.209347	0.200515	0.208536	0.210158	2930.56	0.0420491	0.0596929	0.0464498
S050--D0--R37--G100001636--A140510--L01093	-21.4788	56.8291	20100509	80500	3	7	validated	Fabien Lombard	lombard@obs-vlfr.fr	20180513	132700	Trichodesmium	living>Bacteria>Cyanobacteria>Cyanophyceae>Trichodesmium	images/Trichodesmium/123104524_0.png	0	2	14	998.519	1835.82	6823.13	20244.2	742.078	6.42252	169.93	0.31831	0.0660952	0.211698	0.263513	0.120789	0.102211	0.14632	0.149907	0.144853	0.105404	16.9041	0.111806	0.11338	0.0815407	0.0710719	0.0610839	0.0841699	0.062124	0.0774175	0.0712494	0.0712291	4455.78	0.0222973	0.0525799	0.0398956
S058--D0--R37--G100002718--A140508--L02558	-17.5263	42.2073	20100629	60300	3	7	validated	Fabien Lombard	lombard@obs-vlfr.fr	20180513	132700	Trichodesmium	living>Bacteria>Cyanobacteria>Cyanophyceae>Trichodesmium	images/Trichodesmium/123104096_0.png	0	5	6	1084.69	2386.25	11782.1	15851.7	1543.19	16.0844	260.738	0.31831	0.152942	0.12994	0.149411	0.249368	0.266002	0.0577513	0.0536402	0.0336882	0.217184	40.7284	0.210828	0.225877	0.205204	0.192754	0.181155	0.182719	0.0799516	0.0624335	0.0733764	0.0888908	4974.92	0.224725	0.241214	0.242228
S058--D0--R37--G100002718--A140508--L06064	-17.5263	42.2073	20100629	60300	3	7	validated	Fabien Lombard	lombard@obs-vlfr.fr	20180513	132700	Trichodesmium	living>Bacteria>Cyanobacteria>Cyanophyceae>Trichodesmium	images/Trichodesmium/123104148_0.png	0	10	12	3080.6	3771.36	9401.02	16138.9	1677.91	23.8314	384.119	0.31831	0.12358	0.273469	0.263153	0.228546	0.218005	0.187053	0.167092	0.175506	0.293217	41.0743	0.275606	0.276927	0.0602453	0.0577376	0.0613884	0.0661366	0.304185	0.290385	0.282593	0.289862	2906	0.0715971	0.0525556	0.062844
S058--D0--R37--G100002718--A140508--L05845	-17.5263	42.2073	20100629	60300	3	7	validated	Fabien Lombard	lombard@obs-vlfr.fr	20180513	133451	Trichodesmium	living>Bacteria>Cyanobacteria>Cyanophyceae>Trichodesmium	images/Trichodesmium/123104311_0.png	0	10	8	1922.83	2887.52	4507.83	7641.3	868.469	13.3147	186.648	0.31831	0.0171624	0.316275	0.301417	0.0301894	0.03135	0.291069	0.286229	0.278036	0.04226	30.0199	0.0407688	0.0416878	0.25689	0.257965	0.252614	0.248183	0.0487209	0.0479723	0.049176	0.048216	2320.77	0.214188	0.225401	0.218764
S058--D0--R37--G100002718--A140508--L02013	-17.5263	42.2073	20100629	60300	3	7	validated	Fabien Lombard	lombard@obs-vlfr.fr	20180513	133451	Trichodesmium	living>Bacteria>Cyanobacteria>Cyanophyceae>Trichodesmium	images/Trichodesmium/123104335_0.png	0	4	6	2471.99	1549.74	4474.36	8297.95	827.789	12.1871	228.387	0.31831	0.0660099	0.284676	0.281597	0.114979	0.127314	0.216304	0.225767	0.226045	0.14977	7.35441	0.157097	0.159055	0.143827	0.162167	0.160269	0.158175	0.160412	0.162372	0.160223	0.163356	3586.77	0.0952029	0.094565	0.102181
S058--D1--R37--G100002892--A140508--L10078	-17.3066	42.2853	20100629	134400	68	72	validated	Fabien Lombard	lombard@obs-vlfr.fr	20180513	132700	Trichodesmium	living>Bacteria>Cyanobacteria>Cyanophyceae>Trichodesmium	images/Trichodesmium/123103996_0.png	0	11	3	2943.87	3021.53	6708.21	18848.3	1063.35	13.4134	191.504	0	0	0	0	0	0	0	0	0	0	88.4291	0	0	0	0	0	0	0	0	0	0	5086.15	0	0	0
S058--D1--R37--G100002892--A140508--L01149	-17.3066	42.2853	20100629	134400	68	72	validated	Fabien Lombard	lombard@obs-vlfr.fr	20180513	132700	Trichodesmium	living>Bacteria>Cyanobacteria>Cyanophyceae>Trichodesmium	images/Trichodesmium/123104035_0.png	0	2	10	3543.16	2215.29	8387.23	19725.2	1683.96	26.9051	505.275	0.31831	0.568505	0.701655	0.699365	0.695428	0.690477	0.566044	0.563002	0.556398	0.352676	57.1049	0.347049	0.340953	0.116218	0.113563	0.106587	0.103855	0.0888243	0.0929893	0.0999508	0.0977641	5614.99	0.218215	0.219454	0.223901
S058--D1--R37--G100002892--A140508--L09660	-17.3066	42.2853	20100629	134400	68	72	validated	Fabien Lombard	lombard@obs-vlfr.fr	20180513	132930	Trichodesmium	living>Bacteria>Cyanobacteria>Cyanophyceae>Trichodesmium	images/Trichodesmium/123104353_0.png	0	10	12	1346.4	2549.61	7608.15	13651.7	1728.61	31.2541	392.972	0.31831	0.422797	0.24713	0.245526	0.0875091	0.089669	0.354045	0.354243	0.355149	0.379138	90.0116	0.378819	0.376827	0.157323	0.155361	0.156226	0.150144	0.154955	0.158749	0.152825	0.163734	4162.72	0.34567	0.34888	0.352054
[truncated: 518 more columns]
