# Supplementary material for: Global distribution patterns of marine nitrogen-fixers by imaging and molecular methods
Source: Nat Commun. 2021 Jul 6;12:4160. doi: 10.1038/s41467-021-24299-y (PMC8260585; doi:10.1038/s41467-021-24299-y)
Supplement: Supplementary file 9 — Supplementary Data 6 [file 41467_2021_24299_MOESM9_ESM.xlsx]

## Sheet: contextual_data
Supplementary Data 6: Contextual data for the Tara Oceans samples used in the current work.
Original source:	https://doi.pangaea.de/10.1594/PANGAEA.875582
Station	Layer	Depth.nominal (m)	Season	Season.moment	Month	Marine.biome	Ocean.region	Biogeographical.province	Latitude	Longitude	Temperature [°C]	PO43- [µmol L-1]	NO2-&NO3- [µmol L-1]	NO3- [µmol L-1]	Fe_PISCES [nmol L-1]
TARA_003	Surface	9	summer	late	9	Westerlies Biome	[NAO] North Atlantic Ocean (MRGID:1912)	[NAST-E] North Atlantic Subtropical Gyral Province (MRGID:21467)	36.732	-10.475	21.8185	NA	NA	NA	1.253
TARA_004	Deep chlorophyll maximum	40	summer	late	9	Westerlies Biome	[NAO] North Atlantic Ocean (MRGID:1912)	[NAST-E] North Atlantic Subtropical Gyral Province (MRGID:21467)	36.5533	-6.5669	16.3584	NA	NA	NA	0.8483
TARA_004	Surface	9	summer	late	9	Westerlies Biome	[NAO] North Atlantic Ocean (MRGID:1912)	[NAST-E] North Atlantic Subtropical Gyral Province (MRGID:21467)	36.5533	-6.5669	20.2381	NA	NA	NA	1.722
TARA_005	Deep chlorophyll maximum	68	summer	late	9	Westerlies Biome	[MS] Mediterranean Sea (MRGID:1905)	[MEDI] Mediterranean Sea, Black Sea Province (MRGID:21465)	36.0469	-4.3555	NA	0.078	1.8925	NA	1.018
TARA_005	Surface	9	summer	late	9	Westerlies Biome	[MS] Mediterranean Sea (MRGID:1905)	[MEDI] Mediterranean Sea, Black Sea Province (MRGID:21465)	36.0088	-4.5184	20.7305	0.0925	0.3435	NA	2.184
TARA_006	Deep chlorophyll maximum	35	summer	late	9	Westerlies Biome	[MS] Mediterranean Sea (MRGID:1905)	[MEDI] Mediterranean Sea, Black Sea Province (MRGID:21465)	36.5103	-3.9747	18.8787	0.145875	2.499	NA	1.026
TARA_006	Surface	9	summer	late	9	Westerlies Biome	[MS] Mediterranean Sea (MRGID:1905)	[MEDI] Mediterranean Sea, Black Sea Province (MRGID:21465)	36.5229	-4.0023	18.5897	0.0925	0.3435	NA	2.184
TARA_007	Deep chlorophyll maximum	42	autumn	early	9	Westerlies Biome	[MS] Mediterranean Sea (MRGID:1905)	[MEDI] Mediterranean Sea, Black Sea Province (MRGID:21465)	37.0541	1.9478	17.5211	0.0065	0.028	NA	0.9419
TARA_007	Surface	9	autumn	early	9	Westerlies Biome	[MS] Mediterranean Sea (MRGID:1905)	[MEDI] Mediterranean Sea, Black Sea Province (MRGID:21465)	37.051	1.9378	23.8141	0.0475	0.14325	NA	2.233
TARA_008	Deep chlorophyll maximum	45	autumn	early	9	Westerlies Biome	[MS] Mediterranean Sea (MRGID:1905)	[MEDI] Mediterranean Sea, Black Sea Province (MRGID:21465)	38.0093	3.9712	16.845	NA	NA	NA	0.8404
TARA_008	Surface	9	autumn	early	9	Westerlies Biome	[MS] Mediterranean Sea (MRGID:1905)	[MEDI] Mediterranean Sea, Black Sea Province (MRGID:21465)	38.0026	3.9992	23.8501	NA	NA	NA	2.202
TARA_009	Deep chlorophyll maximum	55	autumn	early	9	Westerlies Biome	[MS] Mediterranean Sea (MRGID:1905)	[MEDI] Mediterranean Sea, Black Sea Province (MRGID:21465)	39.0609	5.9422	15.9708	NA	NA	NA	0.7014
TARA_009	Surface	9	autumn	early	9	Westerlies Biome	[MS] Mediterranean Sea (MRGID:1905)	[MEDI] Mediterranean Sea, Black Sea Province (MRGID:21465)	39.1633	5.916	24.4828	NA	NA	NA	2.158
TARA_010	Deep chlorophyll maximum	100	autumn	early	9	Westerlies Biome	[MS] Mediterranean Sea (MRGID:1905)	[MEDI] Mediterranean Sea, Black Sea Province (MRGID:21465)	40.69	2.8658	13.3421	NA	NA	NA	1.196
TARA_010	Mixed layer	97.5	autumn	early	9	Westerlies Biome	[MS] Mediterranean Sea (MRGID:1905)	[MEDI] Mediterranean Sea, Black Sea Province (MRGID:21465)	40.6703	2.8652	17.7784	NA	NA	NA	NA
TARA_010	Surface	9	autumn	early	9	Westerlies Biome	[MS] Mediterranean Sea (MRGID:1905)	[MEDI] Mediterranean Sea, Black Sea Province (MRGID:21465)	40.6433	2.8751	23.6849	NA	NA	NA	2.668
TARA_011	Surface	9	autumn	early	10	Westerlies Biome	[MS] Mediterranean Sea (MRGID:1905)	[MEDI] Mediterranean Sea, Black Sea Province (MRGID:21465)	41.6686	2.7996	NA	NA	NA	NA	2.688
TARA_012	Deep chlorophyll maximum	50	autumn	early	10	Westerlies Biome	[MS] Mediterranean Sea (MRGID:1905)	[MEDI] Mediterranean Sea, Black Sea Province (MRGID:21465)	43.3346	7.9026	13.5418	NA	NA	NA	1.513
TARA_012	Surface	5	autumn	early	10	Westerlies Biome	[MS] Mediterranean Sea (MRGID:1905)	[MEDI] Mediterranean Sea, Black Sea Province (MRGID:21465)	43.3529	7.8988	22.8863	NA	NA	NA	2.744
TARA_014	Surface	5	autumn	early	10	Westerlies Biome	[MS] Mediterranean Sea (MRGID:1905)	[MEDI] Mediterranean Sea, Black Sea Province (MRGID:21465)	39.8989	12.9034	21.6204	0.01605	0.032125	NA	2.008
TARA_015	Surface	5	autumn	middle	10	Westerlies Biome	[MS] Mediterranean Sea (MRGID:1905)	[MEDI] Mediterranean Sea, Black Sea Province (MRGID:21465)	40.0154	13.9069	20.0737	0.0638	0.0725	NA	2.164
TARA_016	Deep chlorophyll maximum	65	autumn	middle	10	Westerlies Biome	[MS] Mediterranean Sea (MRGID:1905)	[MEDI] Mediterranean Sea, Black Sea Province (MRGID:21465)	37.4532	15.4596	15.2569	0.0161	0.94	NA	NA
TARA_016	Surface	5	autumn	middle	10	Westerlies Biome	[MS] Mediterranean Sea (MRGID:1905)	[MEDI] Mediterranean Sea, Black Sea Province (MRGID:21465)	37.4956	15.4945	20.8586	0.02835	0.037	NA	NA
TARA_017	Deep chlorophyll maximum	90	autumn	middle	10	Westerlies Biome	[MS] Mediterranean Sea (MRGID:1905)	[MEDI] Mediterranean Sea, Black Sea Province (MRGID:21465)	36.253	14.3033	16.6067	NA	NA	NA	1.364
TARA_017	Surface	5	autumn	middle	10	Westerlies Biome	[MS] Mediterranean Sea (MRGID:1905)	[MEDI] Mediterranean Sea, Black Sea Province (MRGID:21465)	36.2749	14.3068	21.0985	NA	NA	NA	2.119
TARA_018	Deep chlorophyll maximum	60	autumn	middle	11	Westerlies Biome	[MS] Mediterranean Sea (MRGID:1905)	[MEDI] Mediterranean Sea, Black Sea Province (MRGID:21465)	35.7528	14.2765	18.3057	0.0131	0.038	NA	1.038
TARA_018	Surface	5	autumn	middle	11	Westerlies Biome	[MS] Mediterranean Sea (MRGID:1905)	[MEDI] Mediterranean Sea, Black Sea Province (MRGID:21465)	35.759	14.2574	21.4867	0.0256	0.118	NA	1.818
TARA_019	Deep chlorophyll maximum	75	autumn	middle	11	Westerlies Biome	[MS] Mediterranean Sea (MRGID:1905)	[MEDI] Mediterranean Sea, Black Sea Province (MRGID:21465)	34.2172	13.9224	18.213	NA	NA	NA	1.243
TARA_019	Surface	5	autumn	middle	11	Westerlies Biome	[MS] Mediterranean Sea (MRGID:1905)	[MEDI] Mediterranean Sea, Black Sea Province (MRGID:21465)	34.2116	13.7684	21.8213	NA	NA	NA	1.85
TARA_020	Surface	5	autumn	middle	11	Westerlies Biome	[MS] Mediterranean Sea (MRGID:1905)	[MEDI] Mediterranean Sea, Black Sea Province (MRGID:21465)	34.453	14.9538	21.5215	NA	NA	NA	1.727
TARA_021	Surface	5	autumn	middle	11	Westerlies Biome	[MS] Mediterranean Sea (MRGID:1905)	[MEDI] Mediterranean Sea, Black Sea Province (MRGID:21465)	37.5057	17.2174	19.4673	0.006225	0.131	NA	1.425
TARA_022	Deep chlorophyll maximum	30	autumn	middle	11	Westerlies Biome	[MS] Mediterranean Sea (MRGID:1905)	[MEDI] Mediterranean Sea, Black Sea Province (MRGID:21465)	39.5705	17.4101	16.9743	0.010725	0.029	NA	1.39
TARA_022	Surface	5	autumn	middle	11	Westerlies Biome	[MS] Mediterranean Sea (MRGID:1905)	[MEDI] Mediterranean Sea, Black Sea Province (MRGID:21465)	39.8386	17.4155	17.2988	0.0133	0.23125	NA	1.6
TARA_023	Deep chlorophyll maximum	55	autumn	middle	11	Westerlies Biome	[MS] Mediterranean Sea (MRGID:1905)	[MEDI] Mediterranean Sea, Black Sea Province (MRGID:21465)	42.1735	17.7252	15.1806	0.012	0.05	NA	1.526
TARA_023	Surface	5	autumn	middle	11	Westerlies Biome	[MS] Mediterranean Sea (MRGID:1905)	[MEDI] Mediterranean Sea, Black Sea Province (MRGID:21465)	42.2038	17.715	17.2117	0.012	0.040875	NA	2.849
TARA_024	Surface	5	autumn	middle	11	Westerlies Biome	[MS] Mediterranean Sea (MRGID:1905)	[MEDI] Mediterranean Sea, Black Sea Province (MRGID:21465)	42.4552	17.9348	18.478	NA	NA	NA	2.849
TARA_025	Deep chlorophyll maximum	50	autumn	late	11	Westerlies Biome	[MS] Mediterranean Sea (MRGID:1905)	[MEDI] Mediterranean Sea, Black Sea Province (MRGID:21465)	39.3991	19.3997	15.182	NA	0.3595	NA	1.761
TARA_025	Surface	5	autumn	late	11	Westerlies Biome	[MS] Mediterranean Sea (MRGID:1905)	[MEDI] Mediterranean Sea, Black Sea Province (MRGID:21465)	39.3888	19.3905	18.3192	0.00525	0.03525	NA	2.03
TARA_026	Surface	5	autumn	late	11	Westerlies Biome	[MS] Mediterranean Sea (MRGID:1905)	[MEDI] Mediterranean Sea, Black Sea Province (MRGID:21465)	38.4761	20.1705	19.1055	0.0095	0.0225	NA	NA
TARA_030	Deep chlorophyll maximum	70	autumn	late	12	Westerlies Biome	[MS] Mediterranean Sea (MRGID:1905)	[MEDI] Mediterranean Sea, Black Sea Province (MRGID:21465)	33.9235	32.8118	18.6162	0	NA	0.078824	NA
TARA_030	Surface	5	autumn	late	12	Westerlies Biome	[MS] Mediterranean Sea (MRGID:1905)	[MEDI] Mediterranean Sea, Black Sea Province (MRGID:21465)	33.9179	32.898	20.4425	0.00025	0.0455	0.188705	1.422
TARA_031	Surface	5	winter	early	1	Coastal Biome	[RS] Red Sea (MRGID:4264)	[REDS] Red Sea, Persian Gulf Province (MRGID:21474)	27.16	34.835	25.0281	0.01225	0.036	0	1.052
TARA_032	Deep chlorophyll maximum	80	winter	early	1	Coastal Biome	[RS] Red Sea (MRGID:4264)	[REDS] Red Sea, Persian Gulf Province (MRGID:21474)	23.4183	37.245	26.1292	0.025	NA	0.47262	1.065
TARA_032	Surface	5	winter	early	1	Coastal Biome	[RS] Red Sea (MRGID:4264)	[REDS] Red Sea, Persian Gulf Province (MRGID:21474)	23.36	37.2183	25.8117	0.00875	0	0.279747	1.069
TARA_033	Deep chlorophyll maximum	55	winter	early	1	Coastal Biome	[RS] Red Sea (MRGID:4264)	[REDS] Red Sea, Persian Gulf Province (MRGID:21474)	22.1233	38.1983	26.8857	0.18625	1.38387	0.801102	1.065
TARA_033	Surface	5	winter	early	1	Coastal Biome	[RS] Red Sea (MRGID:4264)	[REDS] Red Sea, Persian Gulf Province (MRGID:21474)	21.9467	38.2517	27.3097	0.04575	0.006	0.253501	1.052
TARA_034	Deep chlorophyll maximum	60	winter	early	1	Coastal Biome	[RS] Red Sea (MRGID:4264)	[REDS] Red Sea, Persian Gulf Province (MRGID:21474)	18.4417	39.8567	27.5588	0.0885	0.635	0	1.197
TARA_034	Surface	5	winter	early	1	Coastal Biome	[RS] Red Sea (MRGID:4264)	[REDS] Red Sea, Persian Gulf Province (MRGID:21474)	18.3967	39.875	27.635	0.144	0.029	0	1.773
TARA_036	Deep chlorophyll maximum	17	winter	late	3	Coastal Biome	[IO] Indian Ocean (MRGID:1904)	[ARAB] Northwest Arabian Sea Upwelling Province (MRGID:21475)	20.8222	63.5133	25.3292	0.431	1.115	1.45766	0.825
TARA_036	Surface	5	winter	late	3	Coastal Biome	[IO] Indian Ocean (MRGID:1904)	[ARAB] Northwest Arabian Sea Upwelling Province (MRGID:21475)	20.8183	63.5047	25.6814	0.3575	0.1415	1.54529	0.8301
TARA_037	Mesopelagic	600	winter	late	3	Coastal Biome	[IO] Indian Ocean (MRGID:1904)	[ARAB] Northwest Arabian Sea Upwelling Province (MRGID:21475)	20.8457	63.5851	11.984	NA	NA	31.2908	NA
TARA_038	Deep chlorophyll maximum	25	winter	late	3	Trades Biome	[IO] Indian Ocean (MRGID:1904)	[MONS] Indian Monsoon Gyres Province (MRGID:21471)	19.0284	64.5126	25.6077	0.417	1.858	0.672791	0.8151
TARA_038	Mesopelagic	340	winter	late	3	Trades Biome	[IO] Indian Ocean (MRGID:1904)	[MONS] Indian Monsoon Gyres Province (MRGID:21471)	19.0351	64.5638	14.9014	2.639	23.43	22.1899	NA
TARA_038	Surface	5	winter	late	3	Trades Biome	[IO] Indian Ocean (MRGID:1904)	[MONS] Indian Monsoon Gyres Province (MRGID:21471)	19.0393	64.4913	26.3136	0.337	0.4195	0.632675	0.8301
TARA_039	Deep chlorophyll maximum	25	winter	late	3	Trades Biome	[IO] Indian Ocean (MRGID:1904)	[MONS] Indian Monsoon Gyres Province (MRGID:21471)	18.5839	66.4727	26.6924	0.2465	0.0675	0	1.013
TARA_039	Mesopelagic	270	winter	late	3	Trades Biome	[IO] Indian Ocean (MRGID:1904)	[MONS] Indian Monsoon Gyres Province (MRGID:21471)	18.7341	66.3896	15.5538	2.64	21.22	18.5602	NA
TARA_039	Surface	5	winter	late	3	Trades Biome	[IO] Indian Ocean (MRGID:1904)	[MONS] Indian Monsoon Gyres Province (MRGID:21471)	18.5918	66.622	27.0891	0.2335	0.0425	0	1.023
TARA_040	Mesopelagic	285	spring	early	3	Trades Biome	[IO] Indian Ocean (MRGID:1904)	[MONS] Indian Monsoon Gyres Province (MRGID:21471)	17.4855	68.0247	15.0704	2.666	23	19.611	NA
TARA_040	Surface	5	spring	early	3	Trades Biome	[IO] Indian Ocean (MRGID:1904)	[MONS] Indian Monsoon Gyres Province (MRGID:21471)	17.5294	67.9576	27.5841	0.27	0.026	0	1.155
TARA_041	Deep chlorophyll maximum	60	spring	early	3	Trades Biome	[IO] Indian Ocean (MRGID:1904)	[MONS] Indian Monsoon Gyres Province (MRGID:21471)	14.5536	70.0128	27.3742	0.846	7.847	0	0.9845
TARA_041	Surface	5	spring	early	3	Trades Biome	[IO] Indian Ocean (MRGID:1904)	[MONS] Indian Monsoon Gyres Province (MRGID:21471)	14.6059	69.9776	29.1515	0.1565	0.057	0	1.216
TARA_042	Deep chlorophyll maximum	80	spring	early	4	Trades Biome	[IO] Indian Ocean (MRGID:1904)	[MONS] Indian Monsoon Gyres Province (MRGID:21471)	5.9998	73.9067	27.9561	0.2505	0.741	0	0.3891
TARA_042	Surface	5	spring	early	4	Trades Biome	[IO] Indian Ocean (MRGID:1904)	[MONS] Indian Monsoon Gyres Province (MRGID:21471)	6.0001	73.8955	30.1278	0.0765	0.022	0	1.134
TARA_043	Surface	5	spring	early	4	Trades Biome	[IO] Indian Ocean (MRGID:1904)	[MONS] Indian Monsoon Gyres Province (MRGID:21471)	4.6599	73.4856	29.939	0.0705	0.0265	0	1.062
TARA_044	Mesopelagic	195	spring	early	4	Trades Biome	[IO] Indian Ocean (MRGID:1904)	[MONS] Indian Monsoon Gyres Province (MRGID:21471)	2.8079	71.5297	13.9336	1.707	22.85	25.7287	NA
TARA_044	Surface	5	spring	early	4	Trades Biome	[IO] Indian Ocean (MRGID:1904)	[MONS] Indian Monsoon Gyres Province (MRGID:21471)	2.815	71.534	30.5202	0.1225	0.044	0	0.6882
TARA_045	Surface	5	spring	early	4	Trades Biome	[IO] Indian Ocean (MRGID:1904)	[MONS] Indian Monsoon Gyres Province (MRGID:21471)	0.0033	71.6428	30.5935	NA	NA	1.82653	0.4301
TARA_046	Surface	5	autumn	early	4	Trades Biome	[IO] Indian Ocean (MRGID:1904)	[MONS] Indian Monsoon Gyres Province (MRGID:21471)	-0.6625	73.161	30.1247	0.102	0.047	0.436989	0.4887
TARA_047	Deep chlorophyll maximum	55	autumn	early	4	Trades Biome	[IO] Indian Ocean (MRGID:1904)	[MONS] Indian Monsoon Gyres Province (MRGID:21471)	-2.0465	72.1568	27.6133	0.199	0.221	0	0.1321
TARA_047	Surface	5	autumn	early	4	Trades Biome	[IO] Indian Ocean (MRGID:1904)	[MONS] Indian Monsoon Gyres Province (MRGID:21471)	-2.0465	72.1568	30.1599	0.093	0.018	0	0.4857
TARA_048	Surface	5	autumn	early	4	Trades Biome	[IO] Indian Ocean (MRGID:1904)	[ISSG] Indian South Subtropical Gyre Province (MRGID:21472)	-9.3921	66.4228	29.8181	0.0825	0.07475	0	0.2937
TARA_049	Surface	5	autumn	middle	4	Trades Biome	[IO] Indian Ocean (MRGID:1904)	[ISSG] Indian South Subtropical Gyre Province (MRGID:21472)	-16.8084	59.5043	28.2729	0.096	0.062	0	0.2583
TARA_050	Deep chlorophyll maximum	120	autumn	middle	5	Trades Biome	[IO] Indian Ocean (MRGID:1904)	[ISSG] Indian South Subtropical Gyre Province (MRGID:21472)	-21.4612	56.7654	23.3966	0.136	0.274	0.532471	0.1055
TARA_050	Surface	5	autumn	middle	5	Trades Biome	[IO] Indian Ocean (MRGID:1904)	[ISSG] Indian South Subtropical Gyre Province (MRGID:21472)	-21.4966	56.9011	27.5493	0.076	0.026	0.583605	0.4311
TARA_051	Deep chlorophyll maximum	80	autumn	middle	5	Trades Biome	[IO] Indian Ocean (MRGID:1904)	[ISSG] Indian South Subtropical Gyre Province (MRGID:21472)	-21.4689	54.3066	25.2538	0.1035	0.0175	0.532471	0.2272
TARA_051	Surface	5	autumn	middle	5	Trades Biome	[IO] Indian Ocean (MRGID:1904)	[ISSG] Indian South Subtropical Gyre Province (MRGID:21472)	-21.5043	54.3563	27.4884	0.07325	0.138	0.532471	0.5259
TARA_052	Deep chlorophyll maximum	75	autumn	middle	5	Trades Biome	[IO] Indian Ocean (MRGID:1904)	[ISSG] Indian South Subtropical Gyre Province (MRGID:21472)	-16.9534	53.9601	25.2126	0.159	0.4675	0.532471	0.2228
TARA_052	Surface	5	autumn	middle	5	Trades Biome	[IO] Indian Ocean (MRGID:1904)	[ISSG] Indian South Subtropical Gyre Province (MRGID:21472)	-16.957	53.9801	27.9565	0.119	0	0.532471	0.2662
TARA_053	Surface	5	autumn	late	5	Coastal Biome	[IO] Indian Ocean (MRGID:1904)	[EAFR] Eastern Africa Coastal Province (MRGID:21473)	-13.0833	46.971	28.9154	NA	NA	0.532471	1.615
TARA_054	Surface	5	autumn	late	5	Coastal Biome	[IO] Indian Ocean (MRGID:1904)	[EAFR] Eastern Africa Coastal Province (MRGID:21473)	-12.807	45.2247	29.3058	0	0	NA	0.9663
TARA_056	Mesopelagic	1000	winter	early	6	Coastal Biome	[IO] Indian Ocean (MRGID:1904)	[EAFR] Eastern Africa Coastal Province (MRGID:21473)	-15.3379	43.2948	6.16099	NA	NA	33.837	NA
TARA_056	Surface	5	winter	early	6	Coastal Biome	[IO] Indian Ocean (MRGID:1904)	[EAFR] Eastern Africa Coastal Province (MRGID:21473)	-15.3424	43.2965	27.2961	0	0	2.14933	1.142
TARA_057	Surface	5	winter	early	6	Coastal Biome	[IO] Indian Ocean (MRGID:1904)	[EAFR] Eastern Africa Coastal Province (MRGID:21473)	-17.0248	42.7401	26.5535	0	0	0.820273	1.313
TARA_058	Deep chlorophyll maximum	68	winter	early	6	Coastal Biome	[IO] Indian Ocean (MRGID:1904)	[EAFR] Eastern Africa Coastal Province (MRGID:21473)	-17.2961	42.2859	24.7399	0	1.32845	0.820273	0.8274
TARA_058	Mesopelagic	1000	winter	early	6	Coastal Biome	[IO] Indian Ocean (MRGID:1904)	[EAFR] Eastern Africa Coastal Province (MRGID:21473)	-17.4174	42.2547	6.23703	NA	NA	51.5765	NA
TARA_058	Surface	5	winter	early	6	Coastal Biome	[IO] Indian Ocean (MRGID:1904)	[EAFR] Eastern Africa Coastal Province (MRGID:21473)	-17.5869	42.1893	26.5505	0	0	0.820273	1.313
TARA_062	Surface	5	winter	early	7	Coastal Biome	[IO] Indian Ocean (MRGID:1904)	[EAFR] Eastern Africa Coastal Province (MRGID:21473)	-22.3368	40.3412	NA	NA	NA	NA	0.9749
TARA_064	Deep chlorophyll maximum	65	winter	early	7	Coastal Biome	[IO] Indian Ocean (MRGID:1904)	[EAFR] Eastern Africa Coastal Province (MRGID:21473)	-29.5333	37.9117	22.2153	0.08325	NA	0	0.5978
TARA_064	Mesopelagic	1000	winter	early	7	Coastal Biome	[IO] Indian Ocean (MRGID:1904)	[EAFR] Eastern Africa Coastal Province (MRGID:21473)	-29.5046	37.9599	7.55202	NA	NA	NA	NA
TARA_064	Surface	5	winter	early	7	Coastal Biome	[IO] Indian Ocean (MRGID:1904)	[EAFR] Eastern Africa Coastal Province (MRGID:21473)	-29.5019	37.9889	22.2414	0.084	0	0	0.6008
TARA_065	Deep chlorophyll maximum	30	winter	early	7	Coastal Biome	[IO] Indian Ocean (MRGID:1904)	[EAFR] Eastern Africa Coastal Province (MRGID:21473)	-35.2421	26.3048	21.7282	NA	NA	NA	0.6565
TARA_065	Mesopelagic	850	winter	early	7	Coastal Biome	[IO] Indian Ocean (MRGID:1904)	[EAFR] Eastern Africa Coastal Province (MRGID:21473)	-35.1889	26.2905	8.33035	NA	NA	NA	NA
TARA_065	Surface	5	winter	early	7	Coastal Biome	[IO] Indian Ocean (MRGID:1904)	[EAFR] Eastern Africa Coastal Province (MRGID:21473)	-35.1728	26.2868	21.7636	NA	NA	NA	0.6565
TARA_066	Deep chlorophyll maximum	30	winter	early	7	Coastal Biome	[SAO] South Atlantic Ocean (MRGID:1914)	[BENG] Benguela Current Coastal Province (MRGID:21470)	-34.8901	18.0459	15.014	0.34975	3.30987	2.73939	0.8176
TARA_066	Surface	5	winter	early	7	Coastal Biome	[SAO] South Atlantic Ocean (MRGID:1914)	[BENG] Benguela Current Coastal Province (MRGID:21470)	-34.9449	17.9189	15.0134	0.343	3.34	2.42629	0.8176
TARA_067	Surface	5	winter	late	9	Coastal Biome	[SAO] South Atlantic Ocean (MRGID:1914)	[BENG] Benguela Current Coastal Province (MRGID:21470)	-32.2401	17.7103	13.0432	NA	NA	1.26461	NA
TARA_068	Deep chlorophyll maximum	50	winter	late	9	Trades Biome	[SAO] South Atlantic Ocean (MRGID:1914)	[SATL] South Atlantic Gyral Province (MRGID:21459)	-31.027	4.6802	16.7488	0.227	1.08	0.904785	0.01952
TARA_068	Mesopelagic	700	winter	late	9	Trades Biome	[SAO] South Atlantic Ocean (MRGID:1914)	[SATL] South Atlantic Gyral Province (MRGID:21459)	-31.0198	4.6685	7.32145	1.529	22.08	24.2321	NA
TARA_068	Surface	5	winter	late	9	Trades Biome	[SAO] South Atlantic Ocean (MRGID:1914)	[SATL] South Atlantic Gyral Province (MRGID:21459)	-31.0266	4.665	16.8632	0.1455	0.939	1.10387	0.01952
TARA_069	Deep chlorophyll maximum	80	winter	late	9	Trades Biome	[SAO] South Atlantic Ocean (MRGID:1914)	[SATL] South Atlantic Gyral Province (MRGID:21459)	-24.1042	2.5784	18.0422	0.221	0.069	0	0.3909
TARA_070	Deep chlorophyll maximum	80	winter	late	9	Trades Biome	[SAO] South Atlantic Ocean (MRGID:1914)	[SATL] South Atlantic Gyral Province (MRGID:21459)	-20.4368	-3.1858	19.7383	0.3275	0.699	1.7374	0.6549
TARA_070	Mesopelagic	800	winter	late	9	Trades Biome	[SAO] South Atlantic Ocean (MRGID:1914)	[SATL] South Atlantic Gyral Province (MRGID:21459)	-20.4075	-3.1641	4.18824	2.522	36.73	36.6756	NA
TARA_070	Surface	5	winter	late	9	Trades Biome	[SAO] South Atlantic Ocean (MRGID:1914)	[SATL] South Atlantic Gyral Province (MRGID:21459)	-20.4091	-3.1759	19.77	0.309	0.8015	1.76308	0.6549
TARA_071	Surface	5	spring	early	9	Trades Biome	[SAO] South Atlantic Ocean (MRGID:1914)	[ETRA] Eastern Tropical Atlantic Province (MRGID:21458)	-9.3	-9.5587	23.8044	0.127	0.035	0	0.3904
TARA_072	Deep chlorophyll maximum	100	spring	early	10	Trades Biome	[SAO] South Atlantic Ocean (MRGID:1914)	[SATL] South Atlantic Gyral Province (MRGID:21459)	-8.7296	-17.9604	23.6301	0.143	0.044	1.04961	0.04431
TARA_072	Mesopelagic	800	spring	early	10	Trades Biome	[SAO] South Atlantic Ocean (MRGID:1914)	[SATL] South Atlantic Gyral Province (MRGID:21459)	-8.7986	-17.9034	4.64172	2.618	36.98	37.5603	NA
TARA_072	Surface	5	spring	early	10	Trades Biome	[SAO] South Atlantic Ocean (MRGID:1914)	[SATL] South Atlantic Gyral Province (MRGID:21459)	-8.7789	-17.9099	25.0644	0.104	0.018	0.416799	0.4005
TARA_073	Deep chlorophyll maximum	150	spring	early	10	Trades Biome	[SAO] South Atlantic Ocean (MRGID:1914)	[SATL] South Atlantic Gyral Province (MRGID:21459)	-12.5025	-24.4103	21.121	0.287	0.635	NA	0.1677
TARA_073	Surface	5	spring	early	10	Trades Biome	[SAO] South Atlantic Ocean (MRGID:1914)	[SATL] South Atlantic Gyral Province (MRGID:21459)	-12.4966	-24.3841	24.9222	0.099	0.026	NA	0.3553
TARA_074	Deep chlorophyll maximum	170	spring	early	10	Trades Biome	[SAO] South Atlantic Ocean (MRGID:1914)	[SATL] South Atlantic Gyral Province (MRGID:21459)	-16.0556	-28.9465	22.3137	0.230338	0.19851	0.395413	0.1863
TARA_074	Surface	5	spring	early	10	Trades Biome	[SAO] South Atlantic Ocean (MRGID:1914)	[SATL] South Atlantic Gyral Province (MRGID:21459)	-16.0555	-28.9313	24.8123	0.099497	0	0.395413	0.3024
TARA_075	Deep chlorophyll maximum	160	spring	early	10	Trades Biome	[SAO] South Atlantic Ocean (MRGID:1914)	[SATL] South Atlantic Gyral Province (MRGID:21459)	-18.0237	-32.7106	23.9465	0.055883	0	0.17068	0.1291
TARA_075	Surface	5	spring	early	10	Trades Biome	[SAO] South Atlantic Ocean (MRGID:1914)	[SATL] South Atlantic Gyral Province (MRGID:21459)	-18.0229	-32.7183	25.0733	0.073329	0	0.17068	0.2604
TARA_076	Deep chlorophyll maximum	150	spring	early	10	Trades Biome	[SAO] South Atlantic Ocean (MRGID:1914)	[SATL] South Atlantic Gyral Province (MRGID:21459)	-21.0292	-35.3498	21.166	0.051522	0	0.218613	0.1187
TARA_076	Mesopelagic	800	spring	early	10	Trades Biome	[SAO] South Atlantic Ocean (MRGID:1914)	[SATL] South Atlantic Gyral Province (MRGID:21459)	-20.9315	-35.1794	4.66427	NA	NA	33.9408	NA
TARA_076	Surface	5	spring	early	10	Trades Biome	[SAO] South Atlantic Ocean (MRGID:1914)	[SATL] South Atlantic Gyral Province (MRGID:21459)	-20.9406	-35.196	23.3748	0.055883	0	0.185971	0.481
TARA_077	Deep chlorophyll maximum	107.5	spring	middle	11	Coastal Biome	[SAO] South Atlantic Ocean (MRGID:1914)	[BRAZ] Brazil Current Coastal Province (MRGID:21468)	-24.5916	-43.8392	21.287	0.06	0.391	0.502918	0.3929
TARA_077	Surface	5	spring	early	11	Coastal Biome	[SAO] South Atlantic Ocean (MRGID:1914)	[BRAZ] Brazil Current Coastal Province (MRGID:21468)	-24.5941	-43.8323	23.0234	0.0535	0.078	0.502918	0.8501
TARA_078	Deep chlorophyll maximum	120	spring	middle	11	Trades Biome	[SAO] South Atlantic Ocean (MRGID:1914)	[SATL] South Atlantic Gyral Province (MRGID:21459)	-30.1484	-43.2705	19.3234	0	0.104	0.085111	0.251
TARA_078	Mesopelagic	800	spring	middle	11	Trades Biome	[SAO] South Atlantic Ocean (MRGID:1914)	[SATL] South Atlantic Gyral Province (MRGID:21459)	-30.1471	-43.2915	5.82321	NA	NA	28.7041	NA
TARA_078	Surface	5	spring	middle	11	Trades Biome	[SAO] South Atlantic Ocean (MRGID:1914)	[SATL] South Atlantic Gyral Province (MRGID:21459)	-30.1367	-43.2899	20.0778	0	0.026	0.025333	0.2646
TARA_080	Deep chlorophyll maximum	85	spring	late	11	Coastal Biome	[SAO] South Atlantic Ocean (MRGID:1914)	[BRAZ] Brazil Current Coastal Province (MRGID:21468)	-40.6241	-51.9229	17.7891	0.357	3.495	0.829393	0.5852
TARA_080	Surface	5	spring	late	11	Coastal Biome	[SAO] South Atlantic Ocean (MRGID:1914)	[BRAZ] Brazil Current Coastal Province (MRGID:21468)	-40.6511	-52.182	19.9346	0	0.048	0	0.3399
TARA_081	Deep chlorophyll maximum	35	spring	late	12	Westerlies Biome	[SAO] South Atlantic Ocean (MRGID:1914)	[SSTC] South Subtropical Convergence Province (MRGID:21500)	-44.5913	-52.1804	13.5062	0.412	3.359	2.81069	0.1486
TARA_081	Surface	5	spring	late	12	Westerlies Biome	[SAO] South Atlantic Ocean (MRGID:1914)	[SSTC] South Subtropical Convergence Province (MRGID:21500)	-44.5342	-52.455	13.6805	0.429	3.081	2.43963	0.1101
TARA_082	Deep chlorophyll maximum	40	spring	late	12	Coastal Biome	[SAO] South Atlantic Ocean (MRGID:1914)	[FKLD] Southwest Atlantic Shelves Province (MRGID:21469)	-47.2007	-57.9446	7.15487	1.356	18.525	18.0473	0.2198
TARA_082	Surface	5	spring	late	12	Coastal Biome	[SAO] South Atlantic Ocean (MRGID:1914)	[FKLD] Southwest Atlantic Shelves Province (MRGID:21469)	-47.1863	-58.2902	7.57942	1.302	18.005	18.4342	0.1596
TARA_083	Surface	5	spring	late	12	Coastal Biome	[SAO] South Atlantic Ocean (MRGID:1914)	[FKLD] Southwest Atlantic Shelves Province (MRGID:21469)	-54.3739	-65.1342	7.12605	1.176	10.86	13.5925	NA
TARA_084	Surface	5	spring	late	1	Polar Biome	[SO] Southern Ocean (MRGID:1907)	[ANTA] Antarctic Province (MRGID:21502)	-60.2287	-60.6476	1.9034	1.723	25.3	24.9032	0.1556
TARA_085	Deep chlorophyll maximum	90	summer	early	1	Polar Biome	[SO] Southern Ocean (MRGID:1907)	[ANTA] Antarctic Province (MRGID:21502)	-62.2231	-49.2139	-0.792395	2.309	31	32.9114	0.5129
TARA_085	Mesopelagic	790	summer	early	1	Polar Biome	[SO] Southern Ocean (MRGID:1907)	[ANTA] Antarctic Province (MRGID:21502)	-61.9689	-49.5017	0.456763	2.614	36.37	38.9208	NA
TARA_085	Surface	5	summer	early	1	Polar Biome	[SO] Southern Ocean (MRGID:1907)	[ANTA] Antarctic Province (MRGID:21502)	-62.0385	-49.529	0.73159	2.1055	28.64	29.7338	0.2231
TARA_086	Deep chlorophyll maximum	35	summer	early	1	Polar Biome	[SO] Southern Ocean (MRGID:1907)	[APLR] Austral Polar Province (MRGID:21503)	-64.3183	-53.1081	-1.6387	2.4585	30.125	29.2419	0.4623
TARA_086	Surface	5	summer	early	1	Polar Biome	[SO] Southern Ocean (MRGID:1907)	[APLR] Austral Polar Province (MRGID:21503)	-64.3595	-53.0063	-0.494375	1.553	17.32	19.5638	0.3167
TARA_087	Surface	5	summer	early	1	Polar Biome	[SO] Southern Ocean (MRGID:1907)	[APLR] Austral Polar Province (MRGID:21503)	-63.8768	-56.0916	-0.27325	NA	NA	NA	NA
TARA_088	Surface	5	summer	early	1	Polar Biome	[SO] Southern Ocean (MRGID:1907)	[APLR] Austral Polar Province (MRGID:21503)	-63.4015	-56.7938	-0.763425	2.135	27.68	NA	NA
TARA_089	Surface	5	summer	early	1	Polar Biome	[SO] Southern Ocean (MRGID:1907)	[ANTA] Antarctic Province (MRGID:21502)	-57.7338	-67.1084	5.8264	1.609	22.01	NA	0.2087
TARA_090	Surface	5	summer	early	2	Coastal Biome	[SPO] South Pacific Ocean (MRGID:1910)	[CHIL] Chile-Peru Current Coastal Province (MRGID:21495)	-39.6466	-76.9634	17.0268	0.409	0.034	NA	0.2744
TARA_091	Surface	5	summer	middle	2	Coastal Biome	[SPO] South Pacific Ocean (MRGID:1910)	[CHIL] Chile-Peru Current Coastal Province (MRGID:21495)	-34.161	-73.0995	17.6085	0.724	0.559	NA	0.3431
TARA_092	Surface	9	summer	unknown	2	Coastal Biome	[SPO] South Pacific Ocean (MRGID:1910)	[CHIL] Chile-Peru Current Coastal Province (MRGID:21495)	-33.6895	-71.998	15.9123	0.795	0.11	NA	0.6076
TARA_093	Deep chlorophyll maximum	35	summer	late	3	Coastal Biome	[SPO] South Pacific Ocean (MRGID:1910)	[CHIL] Chile-Peru Current Coastal Province (MRGID:21495)	-33.9116	-73.0537	15.3769	1.08725	6.80275	2.29501	0.3148
TARA_093	Mesopelagic	347	summer	late	3	Coastal Biome	[SPO] South Pacific Ocean (MRGID:1910)	[CHIL] Chile-Peru Current Coastal Province (MRGID:21495)	-34.0665	-73.0981	7.47162	2.664	36.838	35.8732	NA
TARA_093	Surface	5	summer	late	3	Coastal Biome	[SPO] South Pacific Ocean (MRGID:1910)	[CHIL] Chile-Peru Current Coastal Province (MRGID:21495)	-34.0614	-73.1066	18.123	0.52125	0.2115	0	0.3084
TARA_094	Surface	5	summer	late	3	Trades Biome	[SPO] South Pacific Ocean (MRGID:1910)	[SPSG] South Pacific Subtropical Gyre Province, North and South (MRGID:21486)	-32.7969	-87.0839	21.1216	0.2425	0.029	0	0.004995
TARA_095	Surface	5	autumn	early	3	Trades Biome	[SPO] South Pacific Ocean (MRGID:1910)	[SPSG] South Pacific Subtropical Gyre Province, North and South (MRGID:21486)	-31.4424	-93.9597	22.4257	0.2235	0.08	0.006109	0.004998
TARA_096	Deep chlorophyll maximum	155	autumn	early	3	Trades Biome	[SPO] South Pacific Ocean (MRGID:1910)	[SPSG] South Pacific Subtropical Gyre Province, North and South (MRGID:21486)	-29.668	-101.228	18.1264	0.181	NA	0	0.008964
TARA_096	Surface	5	autumn	early	3	Trades Biome	[SPO] South Pacific Ocean (MRGID:1910)	[SPSG] South Pacific Subtropical Gyre Province, North and South (MRGID:21486)	-29.7238	-101.16	23.8453	0.1575	NA	0.149932	0.004998
TARA_097	Deep chlorophyll maximum	175	autumn	early	3	Trades Biome	[SPO] South Pacific Ocean (MRGID:1910)	[SPSG] South Pacific Subtropical Gyre Province, North and South (MRGID:21486)	-28.1874	-107.638	18.4784	0.1725	0.12225	0.349581	0.01618
TARA_097	Mesopelagic	310	autumn	early	3	Trades Biome	[SPO] South Pacific Ocean (MRGID:1910)	[SPSG] South Pacific Subtropical Gyre Province, North and South (MRGID:21486)	-28.1762	-107.402	12.6779	0.86375	10.5835	10.4301	NA
TARA_097	Surface	5	autumn	early	3	Trades Biome	[SPO] South Pacific Ocean (MRGID:1910)	[SPSG] South Pacific Subtropical Gyre Province, North and South (MRGID:21486)	-28.1698	-107.383	24.7164	0.121	0.035	0.107906	0.004999
TARA_098	Deep chlorophyll maximum	188	autumn	early	4	Trades Biome	[SPO] South Pacific Ocean (MRGID:1910)	[SPSG] South Pacific Subtropical Gyre Province, North and South (MRGID:21486)	-25.826	-111.729	20.2127	0.0965	0.049	0	0.01212
TARA_098	Mesopelagic	488	autumn	early	4	Trades Biome	[SPO] South Pacific Ocean (MRGID:1910)	[SPSG] South Pacific Subtropical Gyre Province, North and South (MRGID:21486)	-25.8076	-111.691	7.96837	2.023	27.2885	24.2716	NA
TARA_098	Surface	5	autumn	early	4	Trades Biome	[SPO] South Pacific Ocean (MRGID:1910)	[SPSG] South Pacific Subtropical Gyre Province, North and South (MRGID:21486)	-25.8051	-111.72	25.181	0.1815	0.05125	0	0.005
TARA_099	Surface	5	autumn	early	4	Trades Biome	[SPO] South Pacific Ocean (MRGID:1910)	[SPSG] South Pacific Subtropical Gyre Province, North and South (MRGID:21486)	-21.146	-104.787	23.8893	0.2975	0.0315	0	0.005
TARA_100	Deep chlorophyll maximum	50	autumn	early	4	Trades Biome	[SPO] South Pacific Ocean (MRGID:1910)	[SPSG] South Pacific Subtropical Gyre Province, North and South (MRGID:21486)	-12.9723	-96.0232	22.0267	0.7785	5.6545	4.38612	0.07965
TARA_100	Surface	5	autumn	early	4	Trades Biome	[SPO] South Pacific Ocean (MRGID:1910)	[SPSG] South Pacific Subtropical Gyre Province, North and South (MRGID:21486)	-13.0023	-95.9759	25.3495	0.67725	6.1625	5.0053	0.01135
TARA_102	Deep chlorophyll maximum	40	autumn	middle	4	Trades Biome	[SPO] South Pacific Ocean (MRGID:1910)	[PEOD] Pacific Equatorial Divergence Province (MRGID:21489)	-5.2669	-85.2732	19.7812	1.8615	24.3645	18.7248	0.05021
TARA_102	Mesopelagic	480	autumn	middle	4	Trades Biome	[SPO] South Pacific Ocean (MRGID:1910)	[PEOD] Pacific Equatorial Divergence Province (MRGID:21489)	-5.261	-85.1678	9.13744	2.853	39.1775	40.1127	NA
TARA_102	Surface	5	autumn	early	4	Trades Biome	[SPO] South Pacific Ocean (MRGID:1910)	[PEOD] Pacific Equatorial Divergence Province (MRGID:21489)	-5.2529	-85.1545	24.9589	1.02575	12.8225	13.0107	0.08752
TARA_106	Deep chlorophyll maximum	40	autumn	middle	5	Coastal Biome	[SPO] South Pacific Ocean (MRGID:1910)	[CHIL] Chile-Peru Current Coastal Province (MRGID:21495)	0.0307	-84.612	23.4505	0.776625	9.31312	8.27605	0.05696
TARA_106	Mesopelagic	380	spring	middle	5	Coastal Biome	[SPO] South Pacific Ocean (MRGID:1910)	[CHIL] Chile-Peru Current Coastal Province (MRGID:21495)	0.0063	-84.585	10.2228	2.66487	37.1977	36.8031	NA
TARA_106	Surface	5	autumn	middle	5	Coastal Biome	[SPO] South Pacific Ocean (MRGID:1910)	[CHIL] Chile-Peru Current Coastal Province (MRGID:21495)	-0.0212	-84.588	25.7026	0.573125	5.55656	6.04706	0.1604
TARA_109	Deep chlorophyll maximum	30	spring	middle	5	Coastal Biome	[NPO] North Pacific Ocean (MRGID:1908)	[CHIL] Chile-Peru Current Coastal Province (MRGID:21495)	2.0299	-84.5546	26.0192	0.50475	4.638	4.36904	0.0547
TARA_109	Mesopelagic	380	spring	middle	5	Coastal Biome	[NPO] North Pacific Ocean (MRGID:1908)	[CHIL] Chile-Peru Current Coastal Province (MRGID:21495)	2.0649	-84.5546	11.1424	NA	NA	33.0491	NA
TARA_109	Surface	5	spring	middle	5	Coastal Biome	[NPO] North Pacific Ocean (MRGID:1908)	[CHIL] Chile-Peru Current Coastal Province (MRGID:21495)	1.9928	-84.5766	27.4975	0.2865	0.8935	1.6736	0.05402
TARA_110	Deep chlorophyll maximum	50	autumn	late	5	Trades Biome	[SPO] South Pacific Ocean (MRGID:1910)	[SPSG] South Pacific Subtropical Gyre Province, North and South (MRGID:21486)	-1.9002	-84.6265	22.0398	0.9295	10.701	10.2024	0.06572
TARA_110	Mesopelagic	380	autumn	late	5	Trades Biome	[SPO] South Pacific Ocean (MRGID:1910)	[SPSG] South Pacific Subtropical Gyre Province, North and South (MRGID:21486)	-1.8902	-84.6141	10.0824	NA	NA	26.734	NA
TARA_110	Surface	5	spring	middle	5	Trades Biome	[SPO] South Pacific Ocean (MRGID:1910)	[SPSG] South Pacific Subtropical Gyre Province, North and South (MRGID:21486)	-2.0133	-84.589	23.8882	0.77275	8.287	8.07408	0.1501
TARA_111	Deep chlorophyll maximum	90	autumn	late	5	Trades Biome	[SPO] South Pacific Ocean (MRGID:1910)	[SPSG] South Pacific Subtropical Gyre Province, North and South (MRGID:21486)	-16.9587	-100.675	19.7833	0.443	1.2215	0.85366	0.01571
TARA_111	Mesopelagic	350	autumn	late	6	Trades Biome	[SPO] South Pacific Ocean (MRGID:1910)	[SPSG] South Pacific Subtropical Gyre Province, North and South (MRGID:21486)	-16.9486	-100.671	10.6989	NA	NA	29.9232	NA
TARA_111	Surface	5	autumn	late	5	Trades Biome	[SPO] South Pacific Ocean (MRGID:1910)	[SPSG] South Pacific Subtropical Gyre Province, North and South (MRGID:21486)	-16.9601	-100.633	22.7818	0.5	2.676	3.15	0.006992
TARA_112	Deep chlorophyll maximum	155	autumn	late	6	Trades Biome	[SPO] South Pacific Ocean (MRGID:1910)	[SPSG] South Pacific Subtropical Gyre Province, North and South (MRGID:21486)	-23.2189	-129.5	21.9494	0.1145	0.04175	0.423501	0.005048
TARA_112	Mesopelagic	696	autumn	late	6	Trades Biome	[SPO] South Pacific Ocean (MRGID:1910)	[SPSG] South Pacific Subtropical Gyre Province, North and South (MRGID:21486)	-23.2232	-129.599	5.74911	NA	NA	28.3296	NA
TARA_112	Surface	5	autumn	late	6	Trades Biome	[SPO] South Pacific Ocean (MRGID:1910)	[SPSG] South Pacific Subtropical Gyre Province, North and South (MRGID:21486)	-23.2811	-129.395	24.2629	0.14225	0.02525	0.167491	0.005628
TARA_113	Surface	5	autumn	late	6	Trades Biome	[SPO] South Pacific Ocean (MRGID:1910)	[SPSG] South Pacific Subtropical Gyre Province, North and South (MRGID:21486)	-23.1108	-134.933	23.7911	NA	NA	0	0.009382
TARA_114	Surface	5	autumn	late	6	Trades Biome	[SPO] South Pacific Ocean (MRGID:1910)	[SPSG] South Pacific Subtropical Gyre Province, North and South (MRGID:21486)	-23.1594	-134.924	24.0531	0.1815	0.01725	0	0.009382
TARA_115	Surface	5	winter	early	6	Trades Biome	[SPO] South Pacific Ocean (MRGID:1910)	[SPSG] South Pacific Subtropical Gyre Province, North and South (MRGID:21486)	-23.2317	-134.961	24.1444	0.187833	0.068667	0	0.009382
TARA_116	Surface	5	winter	early	6	Trades Biome	[SPO] South Pacific Ocean (MRGID:1910)	[SPSG] South Pacific Subtropical Gyre Province, North and South (MRGID:21486)	-23.233	-134.961	23.9903	0.20025	0.139	0	0.009382
TARA_117	Surface	5	winter	early	7	Trades Biome	[SPO] South Pacific Ocean (MRGID:1910)	[SPSG] South Pacific Subtropical Gyre Province, North and South (MRGID:21486)	-23.1571	-135.018	23.9491	0.19875	0.155167	0	0.00815
TARA_118	Surface	5	winter	early	7	Trades Biome	[SPO] South Pacific Ocean (MRGID:1910)	[SPSG] South Pacific Subtropical Gyre Province, North and South (MRGID:21486)	-23.1571	-135.018	23.9491	0.19875	0.155167	0	0.00815
TARA_119	Surface	5	winter	early	7	Trades Biome	[SPO] South Pacific Ocean (MRGID:1910)	[SPSG] South Pacific Subtropical Gyre Province, North and South (MRGID:21486)	-23.0244	-134.923	23.6621	0.176125	0.121875	0	0.00892
TARA_120	Surface	5	winter	early	7	Trades Biome	[SPO] South Pacific Ocean (MRGID:1910)	[SPSG] South Pacific Subtropical Gyre Province, North and South (MRGID:21486)	-23.0242	-134.923	23.6621	0.176125	0.121875	0	0.00892
TARA_121	Surface	5	winter	early	7	Trades Biome	[SPO] South Pacific Ocean (MRGID:1910)	[SPSG] South Pacific Subtropical Gyre Province, North and South (MRGID:21486)	-23.0731	-135.018	24.2327	0.169	0.04675	0	0.00815
TARA_122	Deep chlorophyll maximum	115	winter	middle	7	Trades Biome	[SPO] South Pacific Ocean (MRGID:1910)	[SPSG] South Pacific Subtropical Gyre Province, North and South (MRGID:21486)	-9.0063	-139.139	24.6614	0.582933	2.67775	3.21381	0.01812
TARA_122	Mesopelagic	600	winter	middle	7	Trades Biome	[SPO] South Pacific Ocean (MRGID:1910)	[SPSG] South Pacific Subtropical Gyre Province, North and South (MRGID:21486)	-8.9729	-139.239	7.13399	NA	NA	41.6975	NA
TARA_122	Surface	5	winter	early	7	Trades Biome	[SPO] South Pacific Ocean (MRGID:1910)	[SPSG] South Pacific Subtropical Gyre Province, North and South (MRGID:21486)	-8.9971	-139.196	26.6047	0.56795	5.456	5.66037	0.005956
TARA_123	Deep chlorophyll maximum	150	winter	middle	7	Trades Biome	[SPO] South Pacific Ocean (MRGID:1910)	[SPSG] South Pacific Subtropical Gyre Province, North and South (MRGID:21486)	-8.8995	-140.287	21.9737	0.6607	5.44175	5.0046	0.07952
TARA_123	Mixed layer	150	winter	middle	8	Trades Biome	[SPO] South Pacific Ocean (MRGID:1910)	[SPSG] South Pacific Subtropical Gyre Province, North and South (MRGID:21486)	-8.9109	-140.285	21.9737	0.6607	5.44175	5.0046	NA
TARA_123	Surface	5	winter	middle	7	Trades Biome	[SPO] South Pacific Ocean (MRGID:1910)	[SPSG] South Pacific Subtropical Gyre Province, North and South (MRGID:21486)	-8.9068	-140.283	26.5867	0.53495	4.9015	4.80513	0.005956
TARA_124	Mixed layer	120	winter	middle	8	Trades Biome	[SPO] South Pacific Ocean (MRGID:1910)	[SPSG] South Pacific Subtropical Gyre Province, North and South (MRGID:21486)	-9.0714	-140.597	24.814	0.4885	1.19925	4.14833	NA
TARA_124	Surface	5	winter	middle	8	Trades Biome	[SPO] South Pacific Ocean (MRGID:1910)	[SPSG] South Pacific Subtropical Gyre Province, North and South (MRGID:21486)	-9.1504	-140.522	26.5724	0.63025	6.2015	4.96555	0.007048
TARA_125	Mixed layer	140	winter	middle	8	Trades Biome	[SPO] South Pacific Ocean (MRGID:1910)	[SPSG] South Pacific Subtropical Gyre Province, North and South (MRGID:21486)	-8.8999	-142.546	23.6816	0.566	3.47525	3.58372	NA
TARA_125	Surface	5	winter	middle	8	Trades Biome	[SPO] South Pacific Ocean (MRGID:1910)	[SPSG] South Pacific Subtropical Gyre Province, North and South (MRGID:21486)	-8.9111	-142.557	26.806	0.55725	3.7335	5.46012	0.00534
TARA_126	Surface	5	winter	middle	8	Trades Biome	[SPO] South Pacific Ocean (MRGID:1910)	[SPSG] South Pacific Subtropical Gyre Province, North and South (MRGID:21486)	-11.9873	-151.05	26.6897	0.3585	1.7335	0	0.004997
TARA_127	Deep chlorophyll maximum	100	winter	late	8	Trades Biome	[SPO] South Pacific Ocean (MRGID:1910)	[SPSG] South Pacific Subtropical Gyre Province, North and South (MRGID:21486)	-6.633	-152.514	26.9607	0.56825	4.5355	4.30006	0.009877
TARA_127	Surface	5	winter	late	8	Trades Biome	[SPO] South Pacific Ocean (MRGID:1910)	[SPSG] South Pacific Subtropical Gyre Province, North and South (MRGID:21486)	-6.6499	-152.424	27.0677	0.56525	4.821	5.06463	0.005014
TARA_128	Deep chlorophyll maximum	40	winter	late	9	Trades Biome	[SPO] South Pacific Ocean (MRGID:1910)	[PEOD] Pacific Equatorial Divergence Province (MRGID:21489)	0.0222	-153.686	26.1393	0.54925	5.264	3.00067	0.03834
TARA_128	Surface	5	winter	late	9	Trades Biome	[SPO] South Pacific Ocean (MRGID:1910)	[PEOD] Pacific Equatorial Divergence Province (MRGID:21489)	0.0003	-153.676	26.2184	0.53975	5.0815	2.96409	0.03705
TARA_129	Deep chlorophyll maximum	85	summer	late	9	Trades Biome	[NPO] North Pacific Ocean (MRGID:1908)	[PNEC] North Pacific Equatorial Countercurrent Province (MRGID:21488)	6.6112	-153.054	28.3084	0.332	1.1285	0	0.008812
TARA_129	Surface	5	summer	late	9	Trades Biome	[NPO] North Pacific Ocean (MRGID:1908)	[PNEC] North Pacific Equatorial Countercurrent Province (MRGID:21488)	6.671	-153.066	28.2954	0.225	0.4145	0	0.00499
TARA_130	Surface	5	summer	late	9	Trades Biome	[NPO] North Pacific Ocean (MRGID:1908)	[PNEC] North Pacific Equatorial Countercurrent Province (MRGID:21488)	11.2723	-152.371	27.5021	0.186	NA	0	0.00502
TARA_131	Deep chlorophyll maximum	110	autumn	early	9	Trades Biome	[NPO] North Pacific Ocean (MRGID:1908)	[NPTG] North Pacific Tropical Gyre Province (MRGID:21487)	22.769	-157.998	22.3077	0.0172	0.006	0	0.01841
TARA_131	Mesopelagic	746	autumn	early	10	Trades Biome	[NPO] North Pacific Ocean (MRGID:1908)	[NPTG] North Pacific Tropical Gyre Province (MRGID:21487)	22.7546	-158.007	4.66371	NA	NA	37.0606	NA
TARA_131	Surface	5	summer	late	9	Trades Biome	[NPO] North Pacific Ocean (MRGID:1908)	[NPTG] North Pacific Tropical Gyre Province (MRGID:21487)	22.7554	-157.96	26.2753	0.0457	0.018	0	0.06876
TARA_132	Deep chlorophyll maximum	115	autumn	early	10	Westerlies Biome	[NPO] North Pacific Ocean (MRGID:1908)	[NPST] North Pacific Subtropical and Polar Front Provinces (MRGID:21484)	31.5168	-159.046	15.3211	0.1252	0.047	0	0.05098
TARA_132	Mesopelagic	550	autumn	early	10	Westerlies Biome	[NPO] North Pacific Ocean (MRGID:1908)	[NPST] North Pacific Subtropical and Polar Front Provinces (MRGID:21484)	31.528	-159.022	6.63439	NA	NA	28.3029	NA
TARA_132	Surface	5	autumn	early	10	Westerlies Biome	[NPO] North Pacific Ocean (MRGID:1908)	[NPST] North Pacific Subtropical and Polar Front Provinces (MRGID:21484)	31.5213	-158.996	25.1646	0.0062	0.01	0	0.02318
TARA_133	Deep chlorophyll maximum	45	autumn	early	10	Westerlies Biome	[NPO] North Pacific Ocean (MRGID:1908)	[NPST] North Pacific Subtropical and Polar Front Provinces (MRGID:21484)	35.4002	-127.75	13.8745	0.43225	0.92875	1.18539	0.08176
TARA_133	Mesopelagic	650	autumn	early	10	Westerlies Biome	[NPO] North Pacific Ocean (MRGID:1908)	[NPST] North Pacific Subtropical and Polar Front Provinces (MRGID:21484)	35.2698	-127.727	4.91887	NA	NA	43.554	NA
TARA_133	Surface	5	autumn	early	10	Westerlies Biome	[NPO] North Pacific Ocean (MRGID:1908)	[NPST] North Pacific Subtropical and Polar Front Provinces (MRGID:21484)	35.3671	-127.742	19.248	0.2925	0.011	0	0.09199
TARA_134	Surface	5	autumn	early	10	Coastal Biome	[NPO] North Pacific Ocean (MRGID:1908)	[OCAL] Offshore California Current (MRGID:21493)	32.7526	-122.001	17.4624	0.288583	0.029292	0	0.2051
TARA_135	Deep chlorophyll maximum	30	autumn	middle	10	Coastal Biome	[NPO] North Pacific Ocean (MRGID:1908)	[OCAL] Offshore California Current (MRGID:21493)	32.931	-121.865	16.2703	0.370333	1.011	0.065956	0.1984
TARA_135	Mesopelagic	650	autumn	middle	10	Coastal Biome	[NPO] North Pacific Ocean (MRGID:1908)	[OCAL] Offshore California Current (MRGID:21493)	33.0339	-121.878	5.24549	NA	NA	41.0913	NA
TARA_135	Surface	5	autumn	early	10	Coastal Biome	[NPO] North Pacific Ocean (MRGID:1908)	[OCAL] Offshore California Current (MRGID:21493)	32.9986	-121.77	17.4624	0.288583	0.029292	0	0.3763
TARA_136	Surface	5	autumn	late	11	Trades Biome	[NPO] North Pacific Ocean (MRGID:1908)	[NPTG] North Pacific Tropical Gyre Province (MRGID:21487)	17.0854	-118.891	24.6123	0.3115	0.242	0	0.05474
TARA_137	Deep chlorophyll maximum	40	autumn	late	12	Trades Biome	[NPO] North Pacific Ocean (MRGID:1908)	[PNEC] North Pacific Equatorial Countercurrent Province (MRGID:21488)	14.1957	-116.698	20.5857	0.884	6.0475	7.31279	0.05651
TARA_137	Mesopelagic	375	autumn	late	12	Trades Biome	[NPO] North Pacific Ocean (MRGID:1908)	[PNEC] North Pacific Equatorial Countercurrent Province (MRGID:21488)	14.2025	-116.643	8.88713	2.9545	34.551	35.0495	NA
TARA_137	Surface	5	autumn	late	12	Trades Biome	[NPO] North Pacific Ocean (MRGID:1908)	[PNEC] North Pacific Equatorial Countercurrent Province (MRGID:21488)	14.2035	-116.626	26.4786	0.456	2.444	3.74079	0.009363
TARA_138	Deep chlorophyll maximum	60	autumn	late	12	Trades Biome	[NPO] North Pacific Ocean (MRGID:1908)	[PNEC] North Pacific Equatorial Countercurrent Province (MRGID:21488)	6.3378	-102.954	17.292	1.108	12.904	25.65	0.08756
TARA_138	Mesopelagic	450	autumn	late	12	Trades Biome	[NPO] North Pacific Ocean (MRGID:1908)	[PNEC] North Pacific Equatorial Countercurrent Province (MRGID:21488)	6.3559	-103.06	8.14989	3.155	36.219	36.7537	NA
TARA_138	Surface	5	autumn	late	12	Trades Biome	[NPO] North Pacific Ocean (MRGID:1908)	[PNEC] North Pacific Equatorial Countercurrent Province (MRGID:21488)	6.3332	-102.943	26.6055	0.1575	0.002	0.803918	0.006111
TARA_139	Surface	5	autumn	late	12	Trades Biome	[NPO] North Pacific Ocean (MRGID:1908)	[PNEC] North Pacific Equatorial Countercurrent Province (MRGID:21488)	6.4998	-94.9527	26.3966	0.55525	4.49825	2.96929	0.01287
TARA_140	Surface	5	autumn	late	12	Coastal Biome	[NPO] North Pacific Ocean (MRGID:1908)	[CAMR] Central American Coastal Province (MRGID:21494)	7.4122	-79.3017	26.5557	0.09345	0.00275	0	NA
TARA_141	Surface	5	winter	early	12	Coastal Biome	[NAO] North Atlantic Ocean (MRGID:1912)	[GUIA] Guianas Coastal Province (MRGID:21463)	9.8481	-80.0454	27.1673	0.0132	0.0005	0	1.604
TARA_142	Deep chlorophyll maximum	125	winter	early	1	Coastal Biome	[NAO] North Atlantic Ocean (MRGID:1912)	[CARB] Caribbean Province (MRGID:21466)	25.6168	-88.4532	24.9616	NA	0.0615	0	0.5124
TARA_142	Mesopelagic	640	winter	early	1	Coastal Biome	[NAO] North Atlantic Ocean (MRGID:1912)	[CARB] Caribbean Province (MRGID:21466)	25.6236	-88.45	9.73508	1.2175	NA	31.0014	NA
TARA_142	Surface	5	winter	early	1	Coastal Biome	[NAO] North Atlantic Ocean (MRGID:1912)	[CARB] Caribbean Province (MRGID:21466)	25.5264	-88.394	24.9846	0.003	0.049	0	1.084
TARA_143	Deep chlorophyll maximum	40	winter	early	1	Coastal Biome	[NAO] North Atlantic Ocean (MRGID:1912)	[CHSB] Cheasapeake Bay Province	29.851	-79.7064	24.8285	0.001	0.0565	0.580043	1.205
TARA_143	Mesopelagic	300	winter	early	1	Coastal Biome	[NAO] North Atlantic Ocean (MRGID:1912)	[CHSB] Cheasapeake Bay Province	29.8556	-79.6493	17.9039	NA	NA	8.8625	NA
TARA_143	Surface	5	winter	early	1	Coastal Biome	[NAO] North Atlantic Ocean (MRGID:1912)	[CHSB] Cheasapeake Bay Province	29.6394	-79.5395	24.8122	0.0065	0.061	0.492301	1.205
TARA_144	Mesopelagic	390	winter	early	1	Coastal Biome	[NAO] North Atlantic Ocean (MRGID:1912)	[CHSB] Cheasapeake Bay Province	36.4121	-72.9289	17.915	0.2385	4.8035	4.79497	NA
TARA_144	Surface	5	winter	early	1	Coastal Biome	[NAO] North Atlantic Ocean (MRGID:1912)	[CHSB] Cheasapeake Bay Province	36.3698	-72.9669	22.9393	0	NA	1.03724	0.8757
TARA_145	Mesopelagic	590	winter	middle	2	Westerlies Biome	[NAO] North Atlantic Ocean (MRGID:1912)	[GFST] Gulf Stream Province (MRGID:21454)	39.2392	-70.0343	5.00417	NA	NA	19.9649	NA
TARA_145	Surface	5	winter	middle	2	Westerlies Biome	[NAO] North Atlantic Ocean (MRGID:1912)	[GFST] Gulf Stream Province (MRGID:21454)	39.2305	-70.0377	13.9937	0.33275	3.7925	5.01314	0.8702
TARA_146	Mesopelagic	640	winter	middle	2	Westerlies Biome	[NAO] North Atlantic Ocean (MRGID:1912)	[GFST] Gulf Stream Province (MRGID:21454)	34.6663	-71.2907	10.6855	1.3135	20.025	21.9433	NA
TARA_146	Surface	5	winter	middle	2	Westerlies Biome	[NAO] North Atlantic Ocean (MRGID:1912)	[GFST] Gulf Stream Province (MRGID:21454)	34.6712	-71.3093	19.3128	NA	0.7375	1.27972	0.8183
TARA_147	Surface	5	winter	middle	2	Westerlies Biome	[NAO] North Atlantic Ocean (MRGID:1912)	[NAST-W] North Atlantic Subtropical Gyral Province (MRGID:21455)	33.061	-66.5435	20.1507	0.001	0.4035	0.676878	0.6674
TARA_148	Surface	5	winter	middle	2	Westerlies Biome	[NAO] North Atlantic Ocean (MRGID:1912)	[NAST-W] North Atlantic Subtropical Gyral Province (MRGID:21455)	31.6948	-64.2489	20.4812	0.0015	0.1505	1.00992	0.568
TARA_149	Mesopelagic	740	winter	late	3	Westerlies Biome	[NAO] North Atlantic Ocean (MRGID:1912)	[NAST-W] North Atlantic Subtropical Gyral Province (MRGID:21455)	34.0771	-49.8233	10.4963	1.34475	20.924	20.1725	NA
TARA_149	Mixed layer	NA	winter	middle	3	Westerlies Biome	[NAO] North Atlantic Ocean (MRGID:1912)	[NAST-W] North Atlantic Subtropical Gyral Province (MRGID:21455)	34.0964	-49.8906	18.7507	0.0625	0.683	0.35229	NA
TARA_149	Surface	5	winter	middle	3	Westerlies Biome	[NAO] North Atlantic Ocean (MRGID:1912)	[NAST-W] North Atlantic Subtropical Gyral Province (MRGID:21455)	34.1132	-49.9181	18.8255	NA	NA	0.808032	0.3559
TARA_150	Deep chlorophyll maximum	40	winter	late	3	Westerlies Biome	[NAO] North Atlantic Ocean (MRGID:1912)	[NAST-W] North Atlantic Subtropical Gyral Province (MRGID:21455)	35.8427	-37.1526	17.5856	0	0.1745	0.61356	0.1988
TARA_150	Surface	5	winter	late	3	Westerlies Biome	[NAO] North Atlantic Ocean (MRGID:1912)	[NAST-W] North Atlantic Subtropical Gyral Province (MRGID:21455)	35.9346	-37.3032	17.6271	0.0055	0.1695	0.120853	0.1987
TARA_151	Deep chlorophyll maximum	80	winter	late	3	Westerlies Biome	[NAO] North Atlantic Ocean (MRGID:1912)	[NAST-E] North Atlantic Subtropical Gyral Province (MRGID:21467)	36.1811	-28.9373	16.747	0.022	0.142	1.00579	0.1264
TARA_151	Surface	5	winter	late	3	Westerlies Biome	[NAO] North Atlantic Ocean (MRGID:1912)	[NAST-E] North Atlantic Subtropical Gyral Province (MRGID:21467)	36.1715	-29.023	17.303	0.0125	NA	0.296016	0.1468
TARA_152	Mesopelagic	800	winter	late	3	Westerlies Biome	[NAO] North Atlantic Ocean (MRGID:1912)	[NAST-E] North Atlantic Subtropical Gyral Province (MRGID:21467)	43.7182	-16.8714	10.1677	NA	NA	17.5863	NA
TARA_152	Mixed layer	25	winter	late	3	Westerlies Biome	[NAO] North Atlantic Ocean (MRGID:1912)	[NAST-E] North Atlantic Subtropical Gyral Province (MRGID:21467)	43.7421	-16.8886	14.2913	0.167	2.2565	3.28369	NA
TARA_152	Surface	5	winter	late	3	Westerlies Biome	[NAO] North Atlantic Ocean (MRGID:1912)	[NAST-E] North Atlantic Subtropical Gyral Province (MRGID:21467)	43.6792	-16.8344	14.3168	0.1595	2.159	3.20922	0.1492
TARA_153	Mixed layer	25	spring	early	3	Westerlies Biome	[NAO] North Atlantic Ocean (MRGID:1912)	[NAST-E] North Atlantic Subtropical Gyral Province (MRGID:21467)	44.0497	-16.547	13.8724	0.254	3.205	2.0681	NA
TARA_155	Deep chlorophyll maximum	40	spring	late	5	Westerlies Biome	[NAO] North Atlantic Ocean (MRGID:1912)	[NADR] North Atlantic Drift Province (MRGID:21453)	54.5451	-16.7943	10.7902	0.566253	10.158	7.12964	0.4549
TARA_155	Mesopelagic	751	spring	late	5	Westerlies Biome	[NAO] North Atlantic Ocean (MRGID:1912)	[NADR] North Atlantic Drift Province (MRGID:21453)	54.5742	-16.8345	8.92358	NA	NA	13.7163	NA
TARA_155	Surface	5	spring	early	5	Westerlies Biome	[NAO] North Atlantic Ocean (MRGID:1912)	[NADR] North Atlantic Drift Province (MRGID:21453)	54.5305	-16.9377	11.0955	0.401861	8.03562	4.46744	0.3677
TARA_158	Deep chlorophyll maximum	25	spring	late	6	Polar Biome	[AO] Arctic Ocean (MRGID:1906)	[ARCT] Atlantic Arctic Province (MRGID:21451)	67.161	0.3964	6.73489	0.709183	11.784	8.06388	0.4488
TARA_158	Mesopelagic	651	spring	late	6	Polar Biome	[AO] Arctic Ocean (MRGID:1906)	[ARCT] Atlantic Arctic Province (MRGID:21451)	67.1675	0.2177	0.22498	NA	NA	14.9504	NA
TARA_158	Surface	5	spring	late	6	Polar Biome	[AO] Arctic Ocean (MRGID:1906)	[ARCT] Atlantic Arctic Province (MRGID:21451)	67.141	0.2355	8.47447	0.356899	5.1155	5.2188	0.3047
TARA_159	Surface	0	spring	late	6	Polar Biome	[AO] Arctic Ocean (MRGID:1906)	[ARCT] Atlantic Arctic Province (MRGID:21451)	68.9935	2.1654	7.49	0.201166	1.767	7.52151	0.3737
TARA_160	Surface	0	spring	late	6	Polar Biome	[AO] Arctic Ocean (MRGID:1906)	[ARCT] Atlantic Arctic Province (MRGID:21451)	70.3693	3.7308	7.27145	0.382143	6.925	8.55173	0.3967
TARA_162	Surface	0	spring	late	6	Polar Biome	[AO] Arctic Ocean (MRGID:1906)	[BPLR] Boreal Polar Province (MRGID:21450)	74.168	3.9098	2.18405	0.425809	6.912	10.0056	0.4469
TARA_163	Mesopelagic	499	spring	late	6	Polar Biome	[AO] Arctic Ocean (MRGID:1906)	[BPLR] Boreal Polar Province (MRGID:21450)	76.1246	1.3648	0.099535	NA	NA	13.0107	NA
TARA_163	Surface	5	spring	late	6	Polar Biome	[AO] Arctic Ocean (MRGID:1906)	[BPLR] Boreal Polar Province (MRGID:21450)	76.1825	1.3918	1.89961	0.290483	2.7725	4.98065	0.692
TARA_167	Surface	0	spring	late	6	Polar Biome	[AO] Arctic Ocean (MRGID:1906)	[SARC] Atlantic Subarctic Province (MRGID:21452)	71.049	38.6913	8.76597	0	0.088	0	0.675
TARA_168	Deep chlorophyll maximum	40	summer	early	7	Polar Biome	[AO] Arctic Ocean (MRGID:1906)	[BPLR] Boreal Polar Province (MRGID:21450)	72.5432	44.102	3.82455	0.098435	0.821	0	0.7782
TARA_168	Surface	5	summer	early	7	Polar Biome	[AO] Arctic Ocean (MRGID:1906)	[BPLR] Boreal Polar Province (MRGID:21450)	72.5128	44.0775	7.48766	0	0.0595	0	0.5912
TARA_169	Surface	0	summer	early	7	Polar Biome	[AO] Arctic Ocean (MRGID:1906)	[BPLR] Boreal Polar Province (MRGID:21450)	74.3889	47.1365	4.7458	0.019691	0.084	0	0.74
TARA_170	Surface	0	summer	early	7	Polar Biome	[AO] Arctic Ocean (MRGID:1906)	[BPLR] Boreal Polar Province (MRGID:21450)	75.9524	51.9267	3.5075	0.039877	0.093	0	0.9988
TARA_171	Surface	0	summer	early	7	Polar Biome	[AO] Arctic Ocean (MRGID:1906)	[BPLR] Boreal Polar Province (MRGID:21450)	77.5824	58.4736	1.8199	0.065027	0.3905	0.23336	1.119
TARA_172	Surface	0	summer	early	7	Polar Biome	[AO] Arctic Ocean (MRGID:1906)	[BPLR] Boreal Polar Province (MRGID:21450)	77.9816	67.8003	-0.4376	0.057328	0.127	1.47266	1.464
TARA_173	Deep chlorophyll maximum	35	summer	early	7	Polar Biome	[AO] Arctic Ocean (MRGID:1906)	[BPLR] Boreal Polar Province (MRGID:21450)	78.9354	79.0604	-1.29785	0.209065	1.709	4.42779	1.548
TARA_173	Surface	5	summer	early	7	Polar Biome	[AO] Arctic Ocean (MRGID:1906)	[BPLR] Boreal Polar Province (MRGID:21450)	78.9564	79.4201	-0.160312	0.056871	0.441	2.09961	1.395
TARA_174	Surface	0	summer	early	7	Polar Biome	[AO] Arctic Ocean (MRGID:1906)	[BPLR] Boreal Polar Province (MRGID:21450)	79.0572	71.6232	0.69555	0.042467	0.448	4.6231	1.134
TARA_175	Mixed layer	NA	summer	early	7	Polar Biome	[AO] Arctic Ocean (MRGID:1906)	[BPLR] Boreal Polar Province (MRGID:21450)	79.3349	66.2954	1.02571	0.35669	2.5925	NA	NA
TARA_175	Surface	5	summer	early	7	Polar Biome	[AO] Arctic Ocean (MRGID:1906)	[BPLR] Boreal Polar Province (MRGID:21450)	79.2233	66.3435	1.3657	0.063634	0.3685	2.15048	1.063
TARA_176	Surface	0	summer	early	7	Polar Biome	[AO] Arctic Ocean (MRGID:1906)	[BPLR] Boreal Polar Province (MRGID:21450)	77.7555	65.4049	2.02073	NA	NA	NA	1.52
TARA_177	Surface	0	summer	early	7	Polar Biome	[AO] Arctic Ocean (MRGID:1906)	[BPLR] Boreal Polar Province (MRGID:21450)	77.9124	71.7457	1.32583	0.047034	0.278	NA	1.467
TARA_178	Surface	5	summer	early	7	Polar Biome	[AO] Arctic Ocean (MRGID:1906)	[BPLR] Boreal Polar Province (MRGID:21450)	77.1604	73.2057	1.32583	0.047034	0.278	NA	1.467
TARA_180	Deep chlorophyll maximum	30	summer	early	7	Polar Biome	[AO] Arctic Ocean (MRGID:1906)	[BPLR] Boreal Polar Province (MRGID:21450)	74.8283	76.2096	-1.53349	0.482771	2.08083	NA	17460000000000
TARA_180	Surface	5	summer	early	7	Polar Biome	[AO] Arctic Ocean (MRGID:1906)	[BPLR] Boreal Polar Province (MRGID:21450)	74.8023	76.1478	2.50789	0.238302	0.247333	NA	3.819
TARA_181	Surface	0	summer	early	7	Polar Biome	[AO] Arctic Ocean (MRGID:1906)	[BPLR] Boreal Polar Province (MRGID:21450)	73.9638	77.0724	3.59297	0.234063	0.26825	NA	5.303
TARA_182	Surface	0	summer	early	8	Polar Biome	[AO] Arctic Ocean (MRGID:1906)	[BPLR] Boreal Polar Province (MRGID:21450)	75.9725	78.5087	1.2675	0.2097	0.307	NA	2.573
TARA_183	Surface	0	summer	middle	8	Polar Biome	[AO] Arctic Ocean (MRGID:1906)	[BPLR] Boreal Polar Province (MRGID:21450)	77.4394	75.7306	3.65785	0.041477	0.9045	NA	1.435
TARA_184	Surface	0	summer	middle	8	Polar Biome	[AO] Arctic Ocean (MRGID:1906)	[BPLR] Boreal Polar Province (MRGID:21450)	79.0149	69.71	2.9013	0.025668	0.1955	NA	1.127
TARA_185	Surface	0	summer	middle	8	Polar Biome	[AO] Arctic Ocean (MRGID:1906)	[BPLR] Boreal Polar Province (MRGID:21450)	79.6731	60.9898	2.59265	NA	NA	NA	1.113
TARA_186	Surface	0	summer	middle	8	Polar Biome	[AO] Arctic Ocean (MRGID:1906)	[BPLR] Boreal Polar Province (MRGID:21450)	79.0821	74.2625	3.06725	0.027469	0.548	NA	1.159
TARA_187	Surface	0	summer	middle	8	Polar Biome	[AO] Arctic Ocean (MRGID:1906)	[BPLR] Boreal Polar Province (MRGID:21450)	78.1456	86.5176	NA	0.150839	0.202	NA	1.532
TARA_188	Deep chlorophyll maximum	17	summer	middle	8	Polar Biome	[AO] Arctic Ocean (MRGID:1906)	[BPLR] Boreal Polar Province (MRGID:21450)	78.3555	91.6084	-1.64724	0.307592	1.227	NA	1.658
TARA_188	Surface	5	summer	middle	8	Polar Biome	[AO] Arctic Ocean (MRGID:1906)	[BPLR] Boreal Polar Province (MRGID:21450)	78.2518	91.8557	-1.64974	0.216027	0.513	NA	1.816
TARA_189	Deep chlorophyll maximum	20	summer	middle	8	Polar Biome	[AO] Arctic Ocean (MRGID:1906)	[BPLR] Boreal Polar Province (MRGID:21450)	77.9668	116.656	-0.607125	NA	NA	NA	1.679
TARA_189	Mesopelagic	299	summer	late	8	Polar Biome	[AO] Arctic Ocean (MRGID:1906)	[BPLR] Boreal Polar Province (MRGID:21450)	78.0391	116.41	1.59404	NA	NA	NA	NA
TARA_189	Surface	5	summer	middle	8	Polar Biome	[AO] Arctic Ocean (MRGID:1906)	[BPLR] Boreal Polar Province (MRGID:21450)	77.9028	117.154	0.10149	NA	NA	NA	1.958
TARA_190	Surface	0	summer	late	9	Polar Biome	[AO] Arctic Ocean (MRGID:1906)	[BPLR] Boreal Polar Province (MRGID:21450)	73.8243	145.776	1.5374	NA	NA	NA	2.963
TARA_191	Surface	5	summer	late	9	Polar Biome	[AO] Arctic Ocean (MRGID:1906)	[BPLR] Boreal Polar Province (MRGID:21450)	71.5955	160.938	1.48885	1.19581	1.06325	NA	2.976
TARA_192	Surface	0	summer	late	9	Polar Biome	[AO] Arctic Ocean (MRGID:1906)	[BPLR] Boreal Polar Province (MRGID:21450)	70.7142	166.29	-0.42225	1.08289	2.1655	NA	2.26
TARA_193	Surface	5	summer	late	9	Polar Biome	[AO] Arctic Ocean (MRGID:1906)	[BPLR] Boreal Polar Province (MRGID:21450)	71.0704	174.992	2.4534	1.61498	6.2695	0	1.963
TARA_194	Deep chlorophyll maximum	35	summer	late	9	Polar Biome	[AO] Arctic Ocean (MRGID:1906)	[BPLR] Boreal Polar Province (MRGID:21450)	73.3275	-168.814	-0.987833	0.866194	1.9045	0	1.456
TARA_194	Surface	5	summer	late	9	Polar Biome	[AO] Arctic Ocean (MRGID:1906)	[BPLR] Boreal Polar Province (MRGID:21450)	73.3833	-168.133	-0.585333	0.361653	0.2285	0	1.433
TARA_195	Surface	0	summer	late	9	Polar Biome	[AO] Arctic Ocean (MRGID:1906)	[BPLR] Boreal Polar Province (MRGID:21450)	72.2071	-159.723	1.3971	0.272629	0.3875	0	1.798
TARA_196	Surface	5	summer	late	9	Polar Biome	[AO] Arctic Ocean (MRGID:1906)	[BPLR] Boreal Polar Province (MRGID:21450)	71.8895	-154.91	2.5694	0.430504	0.4235	1.60462	2.077
TARA_197	Surface	0	summer	late	9	Polar Biome	[AO] Arctic Ocean (MRGID:1906)	[BPLR] Boreal Polar Province (MRGID:21450)	71.3316	-148.702	1.8262	0.237249	0.1675	2.77521	2.254
TARA_198	Surface	0	summer	late	9	Polar Biome	[AO] Arctic Ocean (MRGID:1906)	[BPLR] Boreal Polar Province (MRGID:21450)	71.4784	-141.898	1.6661	0.27459	0.586	NA	1.8
TARA_199	Surface	0	summer	late	9	Polar Biome	[AO] Arctic Ocean (MRGID:1906)	[BPLR] Boreal Polar Province (MRGID:21450)	70.4054	-140.423	2.19652	NA	NA	NA	1.858
TARA_200	Surface	0	summer	late	9	Polar Biome	[AO] Arctic Ocean (MRGID:1906)	[BPLR] Boreal Polar Province (MRGID:21450)	71.9814	-93.5507	-1.41305	NA	NA	0	NA
TARA_201	Deep chlorophyll maximum	36	autumn	early	9	Polar Biome	[AO] Arctic Ocean (MRGID:1906)	[BPLR] Boreal Polar Province (MRGID:21450)	74.3386	-85.6208	-0.409335	0.6443	2.133	5.35593	NA
TARA_201	Mesopelagic	441	autumn	early	9	Polar Biome	[AO] Arctic Ocean (MRGID:1906)	[BPLR] Boreal Polar Province (MRGID:21450)	74.305	-85.6552	0.994025	NA	NA	10.2388	NA
TARA_201	Surface	5	autumn	early	9	Polar Biome	[AO] Arctic Ocean (MRGID:1906)	[BPLR] Boreal Polar Province (MRGID:21450)	74.2987	-85.7806	-1.32986	0.526245	1.328	3.75923	NA
TARA_202	Surface	0	autumn	early	10	Polar Biome	[AO] Arctic Ocean (MRGID:1906)	[BPLR] Boreal Polar Province (MRGID:21450)	73.1478	-84.9668	-0.790175	NA	NA	0	NA
TARA_203	Surface	0	autumn	early	10	Polar Biome	[AO] Arctic Ocean (MRGID:1906)	[BPLR] Boreal Polar Province (MRGID:21450)	73.0673	-80.3606	-0.78135	0.575255	0.3025	0	NA
TARA_204	Surface	0	autumn	early	10	Polar Biome	[AO] Arctic Ocean (MRGID:1906)	[BPLR] Boreal Polar Province (MRGID:21450)	72.6749	-78.4561	-0.78135	0.575255	0.3025	0	NA
TARA_205	Mesopelagic	491	autumn	early	10	Polar Biome	[AO] Arctic Ocean (MRGID:1906)	[BPLR] Boreal Polar Province (MRGID:21450)	72.4456	-71.8814	1.23087	NA	NA	22.8103	NA
TARA_205	Surface	5	autumn	early	10	Polar Biome	[AO] Arctic Ocean (MRGID:1906)	[BPLR] Boreal Polar Province (MRGID:21450)	72.4693	-71.892	-0.479225	0.560568	0.411	3.88087	1.342
TARA_206	Mesopelagic	411	autumn	early	10	Polar Biome	[AO] Arctic Ocean (MRGID:1906)	[BPLR] Boreal Polar Province (MRGID:21450)	70.9433	-53.5127	3.03554	NA	NA	13.4098	NA
TARA_206	Surface	5	autumn	early	10	Polar Biome	[AO] Arctic Ocean (MRGID:1906)	[BPLR] Boreal Polar Province (MRGID:21450)	70.9574	-53.5989	1.44531	0.220883	1.24175	3.61509	NA
TARA_207	Surface	0	autumn	early	10	Polar Biome	[AO] Arctic Ocean (MRGID:1906)	[BPLR] Boreal Polar Province (MRGID:21450)	69.2027	-52.8535	2.3295	0.305484	2.939	0	NA
TARA_208	Surface	5	autumn	early	10	Polar Biome	[AO] Arctic Ocean (MRGID:1906)	[BPLR] Boreal Polar Province (MRGID:21450)	69.1136	-51.5086	3.1965	0.312072	1.916	1.791	NA
TARA_209	Mesopelagic	351	autumn	middle	10	Polar Biome	[AO] Arctic Ocean (MRGID:1906)	[BPLR] Boreal Polar Province (MRGID:21450)	64.7	-52.996	4.20173	NA	NA	10.6223	NA
TARA_209	Surface	5	autumn	early	10	Polar Biome	[AO] Arctic Ocean (MRGID:1906)	[BPLR] Boreal Polar Province (MRGID:21450)	64.7127	-53.0106	2.49613	NA	NA	6.13101	1.164
TARA_210	Mesopelagic	391	autumn	middle	10	Polar Biome	[AO] Arctic Ocean (MRGID:1906)	[BPLR] Boreal Polar Province (MRGID:21450)	61.5754	-55.9846	4.79139	0.851461	9.908	16.0176	NA
TARA_210	Surface	5	autumn	middle	10	Polar Biome	[AO] Arctic Ocean (MRGID:1906)	[BPLR] Boreal Polar Province (MRGID:21450)	61.5427	-55.9869	5.29526	0.511975	5.8035	8.28648	0.2811
