# Supplementary material for: Global distribution patterns of marine nitrogen-fixers by imaging and molecular methods
Source: Nat Commun. 2021 Jul 6;12:4160. doi: 10.1038/s41467-021-24299-y (PMC8260585; doi:10.1038/s41467-021-24299-y)
Supplement: Supplementary file 11 — Source Data [file 41467_2021_24299_MOESM11_ESM.xlsx]

## Sheet: Fig_3a
station	depth (m)	size fraction (µm)	latitude	longitude	taxon	abundance	abundance units
4	9	0.2-1.6	36.5533	-6.5669	Single-cell free-living non-cyanobacterial diazotrophs	47965.8	cells / L
18	5	0.2-1.6	35.759	14.2574	Single-cell free-living non-cyanobacterial diazotrophs	0	cells / L
23	5	0.2-1.6	42.2038	17.715	Single-cell free-living non-cyanobacterial diazotrophs	63862.7	cells / L
25	5	0.2-1.6	39.3888	19.3905	Single-cell free-living non-cyanobacterial diazotrophs	64822.1	cells / L
30	5	0.2-1.6	33.9179	32.898	Single-cell free-living non-cyanobacterial diazotrophs	0	cells / L
32	5	0.2-1.6	23.36	37.2183	Single-cell free-living non-cyanobacterial diazotrophs	149971	cells / L
33	5	0.2-1.6	21.9467	38.2517	Single-cell free-living non-cyanobacterial diazotrophs	0	cells / L
34	5	0.2-1.6	18.3967	39.875	Single-cell free-living non-cyanobacterial diazotrophs	59748.7	cells / L
36	5	0.2-1.6	20.8183	63.5047	Single-cell free-living non-cyanobacterial diazotrophs	0	cells / L
41	5	0.2-1.6	14.6059	69.9776	Single-cell free-living non-cyanobacterial diazotrophs	225943	cells / L
41	5	0.2-1.6	14.6059	69.9776	Single-cell free-living non-cyanobacterial diazotrophs	0	cells / L
42	5	0.2-1.6	6.0001	73.8955	Single-cell free-living non-cyanobacterial diazotrophs	68944.8	cells / L
45	5	0.2-1.6	0.0033	71.6428	Single-cell free-living non-cyanobacterial diazotrophs	35337.7	cells / L
48	5	0.2-1.6	-9.3921	66.4228	Single-cell free-living non-cyanobacterial diazotrophs	0	cells / L
52	5	0.2-1.6	-16.957	53.9801	Single-cell free-living non-cyanobacterial diazotrophs	108871	cells / L
56	5	0.2-3	-15.3424	43.2965	Single-cell free-living non-cyanobacterial diazotrophs	75509.1	cells / L
62	5	0.2-3	-22.3368	40.3412	Single-cell free-living non-cyanobacterial diazotrophs	40901.6	cells / L
64	5	0.2-3	-29.5019	37.9889	Single-cell free-living non-cyanobacterial diazotrophs	0	cells / L
65	5	0.2-3	-35.1728	26.2868	Single-cell free-living non-cyanobacterial diazotrophs	48004.7	cells / L
66	5	0.2-3	-34.9449	17.9189	Single-cell free-living non-cyanobacterial diazotrophs	44561.3	cells / L
68	5	0.2-3	-31.0266	4.665	Single-cell free-living non-cyanobacterial diazotrophs	67383.8	cells / L
70	5	0.2-3	-20.4091	-3.1759	Single-cell free-living non-cyanobacterial diazotrophs	101503	cells / L
82	5	0.2-3	-47.1863	-58.2902	Single-cell free-living non-cyanobacterial diazotrophs	0	cells / L
84	5	0.2-3	-60.2287	-60.6476	Single-cell free-living non-cyanobacterial diazotrophs	329282	cells / L
85	5	0.2-3	-62.0385	-49.529	Single-cell free-living non-cyanobacterial diazotrophs	144880	cells / L
93	5	0.2-3	-34.0614	-73.1066	Single-cell free-living non-cyanobacterial diazotrophs	1.56793e+06	cells / L
96	5	0.2-3	-29.7238	-101.16	Single-cell free-living non-cyanobacterial diazotrophs	187445	cells / L
98	5	0.2-3	-25.8051	-111.72	Single-cell free-living non-cyanobacterial diazotrophs	295047	cells / L
100	5	0.2-3	-13.0023	-95.9759	Single-cell free-living non-cyanobacterial diazotrophs	202178	cells / L
102	5	0.2-3	-5.2529	-85.1545	Single-cell free-living non-cyanobacterial diazotrophs	568382	cells / L
110	5	0.2-3	-2.0133	-84.589	Single-cell free-living non-cyanobacterial diazotrophs	2.62025e+06	cells / L
111	5	0.2-3	-16.9601	-100.633	Single-cell free-living non-cyanobacterial diazotrophs	410962	cells / L
112	5	0.2-3	-23.2811	-129.395	Single-cell free-living non-cyanobacterial diazotrophs	879918	cells / L
124	5	0.2-3	-9.1504	-140.522	Single-cell free-living non-cyanobacterial diazotrophs	1.42675e+06	cells / L
125	5	0.2-3	-8.9111	-142.557	Single-cell free-living non-cyanobacterial diazotrophs	938519	cells / L
128	5	0.2-3	0.0003	-153.676	Single-cell free-living non-cyanobacterial diazotrophs	1.39189e+06	cells / L
132	5	0.2-3	31.5213	-158.996	Single-cell free-living non-cyanobacterial diazotrophs	536085	cells / L
133	5	0.2-3	35.3671	-127.742	Single-cell free-living non-cyanobacterial diazotrophs	308852	cells / L
137	5	0.2-3	14.2035	-116.626	Single-cell free-living non-cyanobacterial diazotrophs	252116	cells / L
138	5	0.2-3	6.3332	-102.943	Single-cell free-living non-cyanobacterial diazotrophs	1.47894e+06	cells / L
140	5	0.2-3	7.4122	-79.3017	Single-cell free-living non-cyanobacterial diazotrophs	995456	cells / L
141	5	0.2-3	9.8481	-80.0454	Single-cell free-living non-cyanobacterial diazotrophs	853989	cells / L
142	5	0.2-3	25.5264	-88.394	Single-cell free-living non-cyanobacterial diazotrophs	579876	cells / L
145	5	0.2-3	39.2305	-70.0377	Single-cell free-living non-cyanobacterial diazotrophs	155793	cells / L
146	5	0.2-3	34.6712	-71.3093	Single-cell free-living non-cyanobacterial diazotrophs	599670	cells / L
148	5	0.2-3	31.6948	-64.2489	Single-cell free-living non-cyanobacterial diazotrophs	229358	cells / L
149	5	0.2-3	34.1132	-49.9181	Single-cell free-living non-cyanobacterial diazotrophs	194328	cells / L
150	5	0.2-3	35.9346	-37.3032	Single-cell free-living non-cyanobacterial diazotrophs	337760	cells / L
151	5	0.2-3	36.1715	-29.023	Single-cell free-living non-cyanobacterial diazotrophs	52143.9	cells / L
152	5	0.2-3	43.6792	-16.8344	Single-cell free-living non-cyanobacterial diazotrophs	113527	cells / L
155	5	0.2-3	54.5305	-16.9377	Single-cell free-living non-cyanobacterial diazotrophs	0	cells / L
158	5	0.2-3	67.141	0.2355	Single-cell free-living non-cyanobacterial diazotrophs	62750.8	cells / L
163	5	0.2-3	76.1825	1.3918	Single-cell free-living non-cyanobacterial diazotrophs	0	cells / L
168	5	0.2-3	72.5128	44.0775	Single-cell free-living non-cyanobacterial diazotrophs	0	cells / L
173	5	0.2-3	78.9564	79.4201	Single-cell free-living non-cyanobacterial diazotrophs	0	cells / L
175	5	0.2-3	79.2233	66.3435	Single-cell free-living non-cyanobacterial diazotrophs	0	cells / L
178	5	0.2-3	77.1604	73.2057	Single-cell free-living non-cyanobacterial diazotrophs	31938.3	cells / L
180	5	0.2-3	74.8023	76.1478	Single-cell free-living non-cyanobacterial diazotrophs	0	cells / L
188	5	0.2-3	78.2518	91.8557	Single-cell free-living non-cyanobacterial diazotrophs	0	cells / L
189	5	0.2-3	77.9028	117.154	Single-cell free-living non-cyanobacterial diazotrophs	73638.3	cells / L
191	5	0.2-3	71.5955	160.938	Single-cell free-living non-cyanobacterial diazotrophs	318929	cells / L
193	5	0.2-3	71.0704	174.992	Single-cell free-living non-cyanobacterial diazotrophs	0	cells / L
194	5	0.2-3	73.3833	-168.133	Single-cell free-living non-cyanobacterial diazotrophs	18516.8	cells / L
196	5	0.2-3	71.8895	-154.91	Single-cell free-living non-cyanobacterial diazotrophs	25598.2	cells / L
201	5	0.2-3	74.2987	-85.7806	Single-cell free-living non-cyanobacterial diazotrophs	119.439	cells / L
205	5	0.2-3	72.4693	-71.892	Single-cell free-living non-cyanobacterial diazotrophs	0	cells / L
206	5	0.2-3	70.9574	-53.5989	Single-cell free-living non-cyanobacterial diazotrophs	0	cells / L
208	5	0.2-3	69.1136	-51.5086	Single-cell free-living non-cyanobacterial diazotrophs	0	cells / L
209	5	0.2-3	64.7127	-53.0106	Single-cell free-living non-cyanobacterial diazotrophs	0	cells / L
210	5	0.2-3	61.5427	-55.9869	Single-cell free-living non-cyanobacterial diazotrophs	0	cells / L
39	3	20-180	18.5667	66.522	Chaetoceros-Calothrix	0	DDAs / L
46	3	20-180	-0.6625	73.1611	Chaetoceros-Calothrix	0	DDAs / L
53	3	20-180	-13.0781	46.9706	Chaetoceros-Calothrix	1.04977	DDAs / L
58	3	20-180	-17.5263	42.2073	Chaetoceros-Calothrix	0.178447	DDAs / L
62	3	20-180	-22.3369	40.0193	Chaetoceros-Calothrix	1.44343	DDAs / L
76	3	20-180	-20.9514	-35.2273	Chaetoceros-Calothrix	0	DDAs / L
82	3	20-180	-47.1966	-58.2349	Chaetoceros-Calothrix	0	DDAs / L
85	3	20-180	-62.14	-49.3273	Chaetoceros-Calothrix	0	DDAs / L
86	3	20-180	-64.3373	-52.9847	Chaetoceros-Calothrix	0	DDAs / L
87	3	20-180	-63.8768	-56.0916	Chaetoceros-Calothrix	0	DDAs / L
88	3	20-180	-63.3815	-56.8047	Chaetoceros-Calothrix	0	DDAs / L
89	3	20-180	-57.7739	-66.9698	Chaetoceros-Calothrix	0	DDAs / L
90	3	20-180	-39.5788	-76.9941	Chaetoceros-Calothrix	0	DDAs / L
91	3	20-180	-34.1684	-73.0906	Chaetoceros-Calothrix	0	DDAs / L
92	3	20-180	-33.6771	-71.9719	Chaetoceros-Calothrix	0	DDAs / L
93	3	20-180	-34.0614	-73.1066	Chaetoceros-Calothrix	0	DDAs / L
96	3	20-180	-29.6954	-101.19	Chaetoceros-Calothrix	0	DDAs / L
113	3	20-180	-23.1107	-134.933	Chaetoceros-Calothrix	0	DDAs / L
123	3	20-180	-8.9056	-140.279	Chaetoceros-Calothrix	0	DDAs / L
124	3	20-180	-9.1463	-140.515	Chaetoceros-Calothrix	0	DDAs / L
128	3	20-180	0.008	-153.702	Chaetoceros-Calothrix	0	DDAs / L
129	3	20-180	6.8381	-153.106	Chaetoceros-Calothrix	0	DDAs / L
131	3	20-180	22.7267	-157.995	Chaetoceros-Calothrix	0.991673	DDAs / L
133	3	20-180	35.4	-127.743	Chaetoceros-Calothrix	0	DDAs / L
136	3	20-180	17.0552	-118.901	Chaetoceros-Calothrix	0	DDAs / L
145	3	20-180	39.2077	-70.034	Chaetoceros-Calothrix	0	DDAs / L
151	3	20-180	36.15	-28.9989	Chaetoceros-Calothrix	0	DDAs / L
168	3	20-180	72.6406	44.1545	Chaetoceros-Calothrix	0	DDAs / L
178	3	20-180	77.2302	73.1903	Chaetoceros-Calothrix	0	DDAs / L
178	3	20-180	77.1604	73.2057	Chaetoceros-Calothrix	0	DDAs / L
180	3	20-180	74.8039	76.0932	Chaetoceros-Calothrix	0	DDAs / L
180	3	20-180	74.8023	76.1478	Chaetoceros-Calothrix	0	DDAs / L
188	3	20-180	78.2518	91.8557	Chaetoceros-Calothrix	0	DDAs / L
189	3	20-180	77.9378	116.81	Chaetoceros-Calothrix	0	DDAs / L
189	3	20-180	77.9028	117.154	Chaetoceros-Calothrix	0	DDAs / L
30	3	20-180	33.9178	32.8849	Hemiaulus-Richelia	0	DDAs / L
39	3	20-180	18.5667	66.522	Hemiaulus-Richelia	0	DDAs / L
45	3	20-180	0.0023	71.6311	Hemiaulus-Richelia	0.061249	DDAs / L
46	3	20-180	-0.6625	73.1611	Hemiaulus-Richelia	0	DDAs / L
47	3	20-180	-2.0461	72.1573	Hemiaulus-Richelia	0.336552	DDAs / L
50	3	20-180	-21.4788	56.8291	Hemiaulus-Richelia	0.151292	DDAs / L
53	3	20-180	-13.0781	46.9706	Hemiaulus-Richelia	6.29863	DDAs / L
54	3	20-180	-12.807	45.2248	Hemiaulus-Richelia	1.42236	DDAs / L
58	3	20-180	-17.5263	42.2073	Hemiaulus-Richelia	3.03359	DDAs / L
62	3	20-180	-22.3369	40.0193	Hemiaulus-Richelia	18.7647	DDAs / L
64	3	20-180	-29.4985	37.9926	Hemiaulus-Richelia	0.550462	DDAs / L
76	3	20-180	-20.9514	-35.2273	Hemiaulus-Richelia	0	DDAs / L
82	3	20-180	-47.1966	-58.2349	Hemiaulus-Richelia	0	DDAs / L
85	3	20-180	-62.14	-49.3273	Hemiaulus-Richelia	0	DDAs / L
86	3	20-180	-64.3373	-52.9847	Hemiaulus-Richelia	0	DDAs / L
87	3	20-180	-63.8768	-56.0916	Hemiaulus-Richelia	0	DDAs / L
88	3	20-180	-63.3815	-56.8047	Hemiaulus-Richelia	0	DDAs / L
89	3	20-180	-57.7739	-66.9698	Hemiaulus-Richelia	0	DDAs / L
90	3	20-180	-39.5788	-76.9941	Hemiaulus-Richelia	0	DDAs / L
91	3	20-180	-34.1684	-73.0906	Hemiaulus-Richelia	0	DDAs / L
92	3	20-180	-33.6771	-71.9719	Hemiaulus-Richelia	0	DDAs / L
93	3	20-180	-34.0614	-73.1066	Hemiaulus-Richelia	0	DDAs / L
96	3	20-180	-29.6954	-101.19	Hemiaulus-Richelia	0	DDAs / L
97	3	20-180	-28.2025	-107.566	Hemiaulus-Richelia	0.203939	DDAs / L
112	3	20-180	-23.2166	-129.623	Hemiaulus-Richelia	0.455023	DDAs / L
113	3	20-180	-23.1107	-134.933	Hemiaulus-Richelia	0	DDAs / L
123	3	20-180	-8.9056	-140.279	Hemiaulus-Richelia	0	DDAs / L
124	3	20-180	-9.1463	-140.515	Hemiaulus-Richelia	0	DDAs / L
128	3	20-180	0.008	-153.702	Hemiaulus-Richelia	0	DDAs / L
129	3	20-180	6.8381	-153.106	Hemiaulus-Richelia	0	DDAs / L
131	3	20-180	22.7267	-157.995	Hemiaulus-Richelia	12.3959	DDAs / L
133	3	20-180	35.4	-127.743	Hemiaulus-Richelia	0	DDAs / L
136	3	20-180	17.0552	-118.901	Hemiaulus-Richelia	0	DDAs / L
140	3	20-180	7.4169	-79.317	Hemiaulus-Richelia	9.90832	DDAs / L
142	3	20-180	25.5877	-88.4275	Hemiaulus-Richelia	1.10749	DDAs / L
145	3	20-180	39.2077	-70.034	Hemiaulus-Richelia	0	DDAs / L
151	3	20-180	36.15	-28.9989	Hemiaulus-Richelia	0	DDAs / L
168	3	20-180	72.6406	44.1545	Hemiaulus-Richelia	0	DDAs / L
178	3	20-180	77.2302	73.1903	Hemiaulus-Richelia	0	DDAs / L
178	3	20-180	77.1604	73.2057	Hemiaulus-Richelia	0	DDAs / L
180	3	20-180	74.8039	76.0932	Hemiaulus-Richelia	0	DDAs / L
180	3	20-180	74.8023	76.1478	Hemiaulus-Richelia	0	DDAs / L
188	3	20-180	78.2518	91.8557	Hemiaulus-Richelia	0	DDAs / L
189	3	20-180	77.9378	116.81	Hemiaulus-Richelia	0	DDAs / L
189	3	20-180	77.9028	117.154	Hemiaulus-Richelia	0	DDAs / L
39	3	20-180	18.5667	66.522	Rhizosolenia-Richelia	0	DDAs / L
45	3	20-180	0.0023	71.6311	Rhizosolenia-Richelia	0.061249	DDAs / L
46	3	20-180	-0.6625	73.1611	Rhizosolenia-Richelia	0	DDAs / L
50	3	20-180	-21.4788	56.8291	Rhizosolenia-Richelia	0.100861	DDAs / L
53	3	20-180	-13.0781	46.9706	Rhizosolenia-Richelia	5.24885	DDAs / L
54	3	20-180	-12.807	45.2248	Rhizosolenia-Richelia	1.89648	DDAs / L
58	3	20-180	-17.5263	42.2073	Rhizosolenia-Richelia	0.356893	DDAs / L
76	3	20-180	-20.9514	-35.2273	Rhizosolenia-Richelia	0	DDAs / L
82	3	20-180	-47.1966	-58.2349	Rhizosolenia-Richelia	0	DDAs / L
85	3	20-180	-62.14	-49.3273	Rhizosolenia-Richelia	0	DDAs / L
86	3	20-180	-64.3373	-52.9847	Rhizosolenia-Richelia	0	DDAs / L
87	3	20-180	-63.8768	-56.0916	Rhizosolenia-Richelia	0	DDAs / L
88	3	20-180	-63.3815	-56.8047	Rhizosolenia-Richelia	0	DDAs / L
89	3	20-180	-57.7739	-66.9698	Rhizosolenia-Richelia	0	DDAs / L
90	3	20-180	-39.5788	-76.9941	Rhizosolenia-Richelia	0	DDAs / L
91	3	20-180	-34.1684	-73.0906	Rhizosolenia-Richelia	0	DDAs / L
92	3	20-180	-33.6771	-71.9719	Rhizosolenia-Richelia	0	DDAs / L
93	3	20-180	-34.0614	-73.1066	Rhizosolenia-Richelia	0	DDAs / L
96	3	20-180	-29.6954	-101.19	Rhizosolenia-Richelia	0	DDAs / L
97	3	20-180	-28.2025	-107.566	Rhizosolenia-Richelia	0.0679797	DDAs / L
113	3	20-180	-23.1107	-134.933	Rhizosolenia-Richelia	0	DDAs / L
123	3	20-180	-8.9056	-140.279	Rhizosolenia-Richelia	0	DDAs / L
124	3	20-180	-9.1463	-140.515	Rhizosolenia-Richelia	0	DDAs / L
128	3	20-180	0.008	-153.702	Rhizosolenia-Richelia	0	DDAs / L
129	3	20-180	6.8381	-153.106	Rhizosolenia-Richelia	0	DDAs / L
131	3	20-180	22.7267	-157.995	Rhizosolenia-Richelia	4.95836	DDAs / L
133	3	20-180	35.4	-127.743	Rhizosolenia-Richelia	0	DDAs / L
135	3	20-180	33.02	-121.741	Rhizosolenia-Richelia	0.827447	DDAs / L
136	3	20-180	17.0552	-118.901	Rhizosolenia-Richelia	0	DDAs / L
140	3	20-180	7.4169	-79.317	Rhizosolenia-Richelia	2.20185	DDAs / L
145	3	20-180	39.2077	-70.034	Rhizosolenia-Richelia	0	DDAs / L
151	3	20-180	36.15	-28.9989	Rhizosolenia-Richelia	0	DDAs / L
168	3	20-180	72.6406	44.1545	Rhizosolenia-Richelia	0	DDAs / L
178	3	20-180	77.2302	73.1903	Rhizosolenia-Richelia	0	DDAs / L
178	3	20-180	77.1604	73.2057	Rhizosolenia-Richelia	0	DDAs / L
180	3	20-180	74.8039	76.0932	Rhizosolenia-Richelia	0	DDAs / L
180	3	20-180	74.8023	76.1478	Rhizosolenia-Richelia	0	DDAs / L
188	3	20-180	78.2518	91.8557	Rhizosolenia-Richelia	0	DDAs / L
189	3	20-180	77.9378	116.81	Rhizosolenia-Richelia	0	DDAs / L
189	3	20-180	77.9028	117.154	Rhizosolenia-Richelia	0	DDAs / L
30	3	20-180	33.9178	32.8849	Trichodesmium free filaments	0	Filaments / L
39	3	20-180	18.5667	66.522	Trichodesmium free filaments	0	Filaments / L
45	3	20-180	0.0023	71.6311	Trichodesmium free filaments	0.306245	Filaments / L
46	3	20-180	-0.6625	73.1611	Trichodesmium free filaments	1.3256	Filaments / L
47	3	20-180	-2.0461	72.1573	Trichodesmium free filaments	0.673104	Filaments / L
50	3	20-180	-21.4788	56.8291	Trichodesmium free filaments	1.51292	Filaments / L
53	3	20-180	-13.0781	46.9706	Trichodesmium free filaments	46.4524	Filaments / L
54	3	20-180	-12.807	45.2248	Trichodesmium free filaments	23.9431	Filaments / L
58	3	20-180	-17.5263	42.2073	Trichodesmium free filaments	8.38699	Filaments / L
62	3	20-180	-22.3369	40.0193	Trichodesmium free filaments	21.6515	Filaments / L
64	3	20-180	-29.4985	37.9926	Trichodesmium free filaments	0	Filaments / L
76	3	20-180	-20.9514	-35.2273	Trichodesmium free filaments	0	Filaments / L
82	3	20-180	-47.1966	-58.2349	Trichodesmium free filaments	0	Filaments / L
85	3	20-180	-62.14	-49.3273	Trichodesmium free filaments	0	Filaments / L
86	3	20-180	-64.3373	-52.9847	Trichodesmium free filaments	0	Filaments / L
87	3	20-180	-63.8768	-56.0916	Trichodesmium free filaments	0	Filaments / L
88	3	20-180	-63.3815	-56.8047	Trichodesmium free filaments	0	Filaments / L
89	3	20-180	-57.7739	-66.9698	Trichodesmium free filaments	0	Filaments / L
90	3	20-180	-39.5788	-76.9941	Trichodesmium free filaments	0	Filaments / L
91	3	20-180	-34.1684	-73.0906	Trichodesmium free filaments	0	Filaments / L
92	3	20-180	-33.6771	-71.9719	Trichodesmium free filaments	0	Filaments / L
93	3	20-180	-34.0614	-73.1066	Trichodesmium free filaments	0	Filaments / L
96	3	20-180	-29.6954	-101.19	Trichodesmium free filaments	0	Filaments / L
97	3	20-180	-28.2025	-107.566	Trichodesmium free filaments	0	Filaments / L
112	3	20-180	-23.2166	-129.623	Trichodesmium free filaments	0	Filaments / L
113	3	20-180	-23.1107	-134.933	Trichodesmium free filaments	0	Filaments / L
123	3	20-180	-8.9056	-140.279	Trichodesmium free filaments	0	Filaments / L
124	3	20-180	-9.1463	-140.515	Trichodesmium free filaments	0	Filaments / L
128	3	20-180	0.008	-153.702	Trichodesmium free filaments	0	Filaments / L
129	3	20-180	6.8381	-153.106	Trichodesmium free filaments	0	Filaments / L
131	3	20-180	22.7267	-157.995	Trichodesmium free filaments	12.8917	Filaments / L
133	3	20-180	35.4	-127.743	Trichodesmium free filaments	0	Filaments / L
135	3	20-180	33.02	-121.741	Trichodesmium free filaments	0	Filaments / L
136	3	20-180	17.0552	-118.901	Trichodesmium free filaments	1.77472	Filaments / L
140	3	20-180	7.4169	-79.317	Trichodesmium free filaments	1.10092	Filaments / L
142	3	20-180	25.5877	-88.4275	Trichodesmium free filaments	0	Filaments / L
145	3	20-180	39.2077	-70.034	Trichodesmium free filaments	0	Filaments / L
151	3	20-180	36.15	-28.9989	Trichodesmium free filaments	0	Filaments / L
168	3	20-180	72.6406	44.1545	Trichodesmium free filaments	0	Filaments / L
178	3	20-180	77.2302	73.1903	Trichodesmium free filaments	0	Filaments / L
178	3	20-180	77.1604	73.2057	Trichodesmium free filaments	0	Filaments / L
180	3	20-180	74.8039	76.0932	Trichodesmium free filaments	0	Filaments / L
180	3	20-180	74.8023	76.1478	Trichodesmium free filaments	0	Filaments / L
188	3	20-180	78.2518	91.8557	Trichodesmium free filaments	0	Filaments / L
189	3	20-180	77.9378	116.81	Trichodesmium free filaments	0	Filaments / L
189	3	20-180	77.9028	117.154	Trichodesmium free filaments	0	Filaments / L
12	2.5-12.5	not applicable	43.3346	7.9026	puff	0	Filaments / L
14	2.5-12.5	not applicable	39.8923	12.8473	puff	0	Filaments / L
16	2.5-12.5	not applicable	37.2989	15.4078	puff	0	Filaments / L
17	2.5-12.5	not applicable	36.253	14.3033	puff	0	Filaments / L
21	2.5-12.5	not applicable	37.5057	17.2174	puff	0	Filaments / L
22	2.5-12.5	not applicable	39.5705	17.4101	puff	0	Filaments / L
23	2.5-12.5	not applicable	42.1519	17.7429	puff	0	Filaments / L
24	2.5-12.5	not applicable	42.4552	17.9348	puff	0	Filaments / L
25	2.5-12.5	not applicable	39.2143	19.406	puff	0	Filaments / L
26	2.5-12.5	not applicable	38.3966	20.2003	puff	0	Filaments / L
27	2.5-12.5	not applicable	33.9258	32.9112	puff	0	Filaments / L
30	2.5-12.5	not applicable	33.9175	32.8787	puff	0	Filaments / L
31	2.5-12.5	not applicable	27.145	34.8067	puff	0	Filaments / L
32	2.5-12.5	not applicable	23.3633	37.2183	puff	0	Filaments / L
33	2.5-12.5	not applicable	21.9467	38.2517	puff	0	Filaments / L
34	2.5-12.5	not applicable	18.3967	39.875	puff	0.00125436	Filaments / L
36	2.5-12.5	not applicable	20.8023	63.5028	puff	0	Filaments / L
37	2.5-12.5	not applicable	20.8096	63.6141	puff	0	Filaments / L
38	2.5-12.5	not applicable	19.0085	64.5807	puff	0	Filaments / L
39	2.5-12.5	not applicable	18.5537	66.5058	puff	0	Filaments / L
40	2.5-12.5	not applicable	17.4803	67.9841	puff	0	Filaments / L
41	2.5-12.5	not applicable	14.5536	70.0128	puff	0	Filaments / L
42	2.5-12.5	not applicable	5.9541	73.9461	puff	0	Filaments / L
43	2.5-12.5	not applicable	4.6595	73.4888	puff	0	Filaments / L
44	2.5-12.5	not applicable	2.7872	71.481	puff	0	Filaments / L
45	2.5-12.5	not applicable	0.0023	71.6311	puff	0	Filaments / L
46	2.5-12.5	not applicable	-0.6623	73.1629	puff	0	Filaments / L
47	2.5-12.5	not applicable	-2.0409	72.1645	puff	0	Filaments / L
48	2.5-12.5	not applicable	-9.3921	66.4228	puff	0	Filaments / L
50	2.5-12.5	not applicable	-21.4612	56.7654	puff	0	Filaments / L
51	2.5-12.5	not applicable	-21.4523	54.2966	puff	0	Filaments / L
52	2.5-12.5	not applicable	-16.807	53.9117	puff	0	Filaments / L
53	2.5-12.5	not applicable	-13.0579	46.9673	puff	0	Filaments / L
56	2.5-12.5	not applicable	-15.3379	43.2948	puff	0	Filaments / L
57	2.5-12.5	not applicable	-17.0244	42.7415	puff	0	Filaments / L
64	2.5-12.5	not applicable	-29.486	37.8939	puff	0	Filaments / L
65	2.5-12.5	not applicable	-35.1728	26.2868	puff	0	Filaments / L
66	2.5-12.5	not applicable	-34.874	18.0728	puff	0	Filaments / L
67	2.5-12.5	not applicable	-32.114	17.6885	puff	0	Filaments / L
68	2.5-12.5	not applicable	-31.0198	4.6685	puff	0	Filaments / L
69	2.5-12.5	not applicable	-24.0822	2.5558	puff	0	Filaments / L
70	2.5-12.5	not applicable	-20.3307	-3.2705	puff	0	Filaments / L
71	2.5-12.5	not applicable	-9.1661	-9.837	puff	0	Filaments / L
72	2.5-12.5	not applicable	-8.6287	-18.058	puff	0	Filaments / L
73	2.5-12.5	not applicable	-12.4951	-24.3957	puff	0	Filaments / L
74	2.5-12.5	not applicable	-16.0402	-28.8917	puff	0	Filaments / L
75	2.5-12.5	not applicable	-17.9555	-32.7473	puff	0	Filaments / L
76	2.5-12.5	not applicable	-20.9308	-35.1794	puff	0	Filaments / L
77	2.5-12.5	not applicable	-24.5586	-43.8607	puff	0	Filaments / L
78	2.5-12.5	not applicable	-30.052	-43.2619	puff	0	Filaments / L
80	2.5-12.5	not applicable	-40.6083	-51.9557	puff	0	Filaments / L
81	2.5-12.5	not applicable	-44.5325	-52.4689	puff	0	Filaments / L
82	2.5-12.5	not applicable	-47.1179	-57.7444	puff	0	Filaments / L
83	2.5-12.5	not applicable	-54.3739	-65.1342	puff	0	Filaments / L
84	2.5-12.5	not applicable	-60.2287	-60.6476	puff	0	Filaments / L
86	2.5-12.5	not applicable	-64.3183	-53.1081	puff	0	Filaments / L
93	2.5-12.5	not applicable	-33.9116	-73.0537	puff	0	Filaments / L
94	2.5-12.5	not applicable	-32.7404	-87.0992	puff	0	Filaments / L
95	2.5-12.5	not applicable	-31.3503	-93.9944	puff	0	Filaments / L
96	2.5-12.5	not applicable	-29.5976	-101.365	puff	0	Filaments / L
97	2.5-12.5	not applicable	-28.1152	-107.598	puff	0	Filaments / L
98	2.5-12.5	not applicable	-25.8051	-111.72	puff	0	Filaments / L
99	2.5-12.5	not applicable	-21.146	-104.787	puff	0	Filaments / L
100	2.5-12.5	not applicable	-12.9052	-96.1567	puff	0	Filaments / L
101	2.5-12.5	not applicable	-8.6333	-89.479	puff	0	Filaments / L
102	2.5-12.5	not applicable	-5.1694	-85.3699	puff	0	Filaments / L
103	2.5-12.5	not applicable	-1.5058	-84.5793	puff	0	Filaments / L
104	2.5-12.5	not applicable	-0.9948	-84.5866	puff	0	Filaments / L
106	2.5-12.5	not applicable	-0.004	-84.5928	puff	0.000781702	Filaments / L
109	2.5-12.5	not applicable	1.9928	-84.5766	puff	0	Filaments / L
110	2.5-12.5	not applicable	-1.7408	-84.6405	puff	0	Filaments / L
111	2.5-12.5	not applicable	-16.9338	-100.648	puff	0	Filaments / L
112	2.5-12.5	not applicable	-23.128	-129.605	puff	0	Filaments / L
113	2.5-12.5	not applicable	-23.1107	-134.933	puff	0	Filaments / L
114	2.5-12.5	not applicable	-23.1592	-134.924	puff	0	Filaments / L
115	2.5-12.5	not applicable	-23.2317	-134.961	puff	0	Filaments / L
116	2.5-12.5	not applicable	-23.2229	-134.961	puff	0	Filaments / L
117	2.5-12.5	not applicable	-23.1568	-135.018	puff	0	Filaments / L
118	2.5-12.5	not applicable	-23.1571	-135.018	puff	0	Filaments / L
119	2.5-12.5	not applicable	-23.0243	-134.923	puff	0	Filaments / L
120	2.5-12.5	not applicable	-23.0241	-134.923	puff	0	Filaments / L
121	2.5-12.5	not applicable	-23.0729	-135.018	puff	0	Filaments / L
122	2.5-12.5	not applicable	-8.957	-139.242	puff	0	Filaments / L
123	2.5-12.5	not applicable	-8.8783	-140.3	puff	0	Filaments / L
124	2.5-12.5	not applicable	-8.8517	-140.578	puff	0	Filaments / L
125	2.5-12.5	not applicable	-8.8706	-142.647	puff	0	Filaments / L
127	2.5-12.5	not applicable	-6.5996	-152.523	puff	0	Filaments / L
128	2.5-12.5	not applicable	0.001	-153.639	puff	0	Filaments / L
129	2.5-12.5	not applicable	6.6037	-153.042	puff	0	Filaments / L
130	2.5-12.5	not applicable	11.2461	-152.472	puff	0	Filaments / L
131	2.5-12.5	not applicable	22.7035	-158.035	puff	0.0482987	Filaments / L
132	2.5-12.5	not applicable	31.471	-159.101	puff	0	Filaments / L
133	2.5-12.5	not applicable	35.2698	-127.727	puff	0	Filaments / L
134	2.5-12.5	not applicable	32.6002	-121.976	puff	0	Filaments / L
135	2.5-12.5	not applicable	32.931	-121.865	puff	0	Filaments / L
136	2.5-12.5	not applicable	17.0013	-118.939	puff	0	Filaments / L
137	2.5-12.5	not applicable	14.1146	-116.763	puff	0	Filaments / L
138	2.5-12.5	not applicable	6.0371	-102.969	puff	0	Filaments / L
139	2.5-12.5	not applicable	6.4789	-94.9784	puff	0	Filaments / L
140	2.5-12.5	not applicable	7.4117	-79.3026	puff	0	Filaments / L
141	2.5-12.5	not applicable	9.8321	-80.1047	puff	0.0225225	Filaments / L
142	2.5-12.5	not applicable	25.4925	-88.3432	puff	0.0016848	Filaments / L
143	2.5-12.5	not applicable	29.6394	-79.5395	puff	0	Filaments / L
144	2.5-12.5	not applicable	36.3318	-72.6899	puff	0.00370921	Filaments / L
145	2.5-12.5	not applicable	39.1049	-70.0234	puff	0	Filaments / L
146	2.5-12.5	not applicable	34.6475	-71.2589	puff	0	Filaments / L
147	2.5-12.5	not applicable	32.8904	-66.5547	puff	0	Filaments / L
148	2.5-12.5	not applicable	31.6948	-64.2489	puff	0.00096353	Filaments / L
149	2.5-12.5	not applicable	34.0427	-49.8073	puff	0	Filaments / L
150	2.5-12.5	not applicable	35.7031	-36.9772	puff	0	Filaments / L
151	2.5-12.5	not applicable	36.1375	-28.935	puff	0	Filaments / L
152	2.5-12.5	not applicable	43.517	-16.8449	puff	0	Filaments / L
153	2.5-12.5	not applicable	43.9778	-16.5611	puff	0	Filaments / L
155	2.5-12.5	not applicable	54.5131	-16.6374	puff	0	Filaments / L
156	2.5-12.5	not applicable	60.9233	-7.8787	puff	0	Filaments / L
157	2.5-12.5	not applicable	65.6752	-1.7654	puff	0	Filaments / L
158	2.5-12.5	not applicable	67.1178	0.369	puff	0	Filaments / L
159	2.5-12.5	not applicable	68.9846	2.1404	puff	0	Filaments / L
161	2.5-12.5	not applicable	72.3746	3.9191	puff	0	Filaments / L
162	2.5-12.5	not applicable	74.1638	3.9078	puff	0	Filaments / L
163	2.5-12.5	not applicable	76.0361	2.0547	puff	0	Filaments / L
164	2.5-12.5	not applicable	74.6059	6.5276	puff	0	Filaments / L
165	2.5-12.5	not applicable	73.4478	10.1923	puff	0	Filaments / L
166	2.5-12.5	not applicable	71.2133	14.6323	puff	0	Filaments / L
167	2.5-12.5	not applicable	71.0054	38.7136	puff	0	Filaments / L
168	2.5-12.5	not applicable	72.5123	44.0733	puff	0	Filaments / L
169	2.5-12.5	not applicable	74.3779	47.2286	puff	0	Filaments / L
170	2.5-12.5	not applicable	75.9359	51.8516	puff	0	Filaments / L
171	2.5-12.5	not applicable	77.5824	58.4736	puff	0	Filaments / L
172	2.5-12.5	not applicable	77.9444	68.0627	puff	0	Filaments / L
173	2.5-12.5	not applicable	78.9298	79.3363	puff	0	Filaments / L
174	2.5-12.5	not applicable	79.0173	71.6373	puff	0	Filaments / L
175	2.5-12.5	not applicable	79.2009	66.6071	puff	0	Filaments / L
176	2.5-12.5	not applicable	77.7446	65.4462	puff	0	Filaments / L
177	2.5-12.5	not applicable	77.8714	71.7492	puff	0	Filaments / L
178	2.5-12.5	not applicable	77.1604	73.2057	puff	0	Filaments / L
179	2.5-12.5	not applicable	75.5401	74.5639	puff	0	Filaments / L
180	2.5-12.5	not applicable	74.8023	76.1478	puff	0	Filaments / L
181	2.5-12.5	not applicable	73.9638	77.0724	puff	0	Filaments / L
182	2.5-12.5	not applicable	75.9658	78.6516	puff	0	Filaments / L
183	2.5-12.5	not applicable	77.4394	75.7306	puff	0	Filaments / L
184	2.5-12.5	not applicable	79.0149	69.71	puff	0	Filaments / L
185	2.5-12.5	not applicable	79.6731	60.9898	puff	0	Filaments / L
186	2.5-12.5	not applicable	79.0467	74.1388	puff	0	Filaments / L
187	2.5-12.5	not applicable	78.1182	86.5582	puff	0	Filaments / L
188	2.5-12.5	not applicable	78.2518	91.8557	puff	0	Filaments / L
189	2.5-12.5	not applicable	77.9028	117.154	puff	0	Filaments / L
192	2.5-12.5	not applicable	70.7035	166.329	puff	0	Filaments / L
193	2.5-12.5	not applicable	71.0704	174.992	puff	0	Filaments / L
194	2.5-12.5	not applicable	73.3006	-168.796	puff	0	Filaments / L
195	2.5-12.5	not applicable	72.2071	-159.723	puff	0	Filaments / L
196	2.5-12.5	not applicable	71.8748	-154.925	puff	0	Filaments / L
197	2.5-12.5	not applicable	71.3316	-148.702	puff	0	Filaments / L
198	2.5-12.5	not applicable	71.4773	-141.867	puff	0	Filaments / L
199	2.5-12.5	not applicable	70.3851	-140.246	puff	0	Filaments / L
200	2.5-12.5	not applicable	71.979	-93.5618	puff	0	Filaments / L
201	2.5-12.5	not applicable	74.2958	-85.704	puff	0	Filaments / L
202	2.5-12.5	not applicable	73.1478	-84.9668	puff	0	Filaments / L
203	2.5-12.5	not applicable	73.0673	-80.3606	puff	0	Filaments / L
204	2.5-12.5	not applicable	72.6727	-78.4615	puff	0	Filaments / L
205	2.5-12.5	not applicable	72.4376	-71.8843	puff	0	Filaments / L
206	2.5-12.5	not applicable	70.9203	-53.6362	puff	0	Filaments / L
207	2.5-12.5	not applicable	69.2027	-52.8535	puff	0	Filaments / L
208	2.5-12.5	not applicable	69.0936	-51.6463	puff	0	Filaments / L
209	2.5-12.5	not applicable	64.6878	-53.9663	puff	0	Filaments / L
210	2.5-12.5	not applicable	61.5209	-55.9973	puff	0	Filaments / L
12	2.5-12.5	not applicable	43.3346	7.9026	tuft	0	Filaments / L
14	2.5-12.5	not applicable	39.8923	12.8473	tuft	0	Filaments / L
16	2.5-12.5	not applicable	37.2989	15.4078	tuft	0	Filaments / L
17	2.5-12.5	not applicable	36.253	14.3033	tuft	0	Filaments / L
21	2.5-12.5	not applicable	37.5057	17.2174	tuft	0	Filaments / L
22	2.5-12.5	not applicable	39.5705	17.4101	tuft	0	Filaments / L
23	2.5-12.5	not applicable	42.1519	17.7429	tuft	0	Filaments / L
24	2.5-12.5	not applicable	42.4552	17.9348	tuft	0	Filaments / L
25	2.5-12.5	not applicable	39.2143	19.406	tuft	0	Filaments / L
26	2.5-12.5	not applicable	38.3966	20.2003	tuft	0	Filaments / L
27	2.5-12.5	not applicable	33.9258	32.9112	tuft	0	Filaments / L
30	2.5-12.5	not applicable	33.9175	32.8787	tuft	0	Filaments / L
31	2.5-12.5	not applicable	27.145	34.8067	tuft	0	Filaments / L
32	2.5-12.5	not applicable	23.3633	37.2183	tuft	0	Filaments / L
33	2.5-12.5	not applicable	21.9467	38.2517	tuft	0	Filaments / L
34	2.5-12.5	not applicable	18.3967	39.875	tuft	0	Filaments / L
36	2.5-12.5	not applicable	20.8023	63.5028	tuft	0	Filaments / L
37	2.5-12.5	not applicable	20.8096	63.6141	tuft	0	Filaments / L
38	2.5-12.5	not applicable	19.0085	64.5807	tuft	0	Filaments / L
39	2.5-12.5	not applicable	18.5537	66.5058	tuft	0	Filaments / L
40	2.5-12.5	not applicable	17.4803	67.9841	tuft	0	Filaments / L
41	2.5-12.5	not applicable	14.5536	70.0128	tuft	0	Filaments / L
42	2.5-12.5	not applicable	5.9541	73.9461	tuft	0	Filaments / L
43	2.5-12.5	not applicable	4.6595	73.4888	tuft	0	Filaments / L
44	2.5-12.5	not applicable	2.7872	71.481	tuft	0	Filaments / L
45	2.5-12.5	not applicable	0.0023	71.6311	tuft	0	Filaments / L
46	2.5-12.5	not applicable	-0.6623	73.1629	tuft	0	Filaments / L
47	2.5-12.5	not applicable	-2.0409	72.1645	tuft	0	Filaments / L
48	2.5-12.5	not applicable	-9.3921	66.4228	tuft	0	Filaments / L
50	2.5-12.5	not applicable	-21.4612	56.7654	tuft	0	Filaments / L
51	2.5-12.5	not applicable	-21.4523	54.2966	tuft	0.00224739	Filaments / L
52	2.5-12.5	not applicable	-16.807	53.9117	tuft	0	Filaments / L
53	2.5-12.5	not applicable	-13.0579	46.9673	tuft	0.0049034	Filaments / L
56	2.5-12.5	not applicable	-15.3379	43.2948	tuft	0	Filaments / L
57	2.5-12.5	not applicable	-17.0244	42.7415	tuft	0	Filaments / L
64	2.5-12.5	not applicable	-29.486	37.8939	tuft	0	Filaments / L
65	2.5-12.5	not applicable	-35.1728	26.2868	tuft	0	Filaments / L
66	2.5-12.5	not applicable	-34.874	18.0728	tuft	0	Filaments / L
67	2.5-12.5	not applicable	-32.114	17.6885	tuft	0	Filaments / L
68	2.5-12.5	not applicable	-31.0198	4.6685	tuft	0	Filaments / L
69	2.5-12.5	not applicable	-24.0822	2.5558	tuft	0	Filaments / L
70	2.5-12.5	not applicable	-20.3307	-3.2705	tuft	0	Filaments / L
71	2.5-12.5	not applicable	-9.1661	-9.837	tuft	0	Filaments / L
72	2.5-12.5	not applicable	-8.6287	-18.058	tuft	0	Filaments / L
73	2.5-12.5	not applicable	-12.4951	-24.3957	tuft	0	Filaments / L
74	2.5-12.5	not applicable	-16.0402	-28.8917	tuft	0	Filaments / L
75	2.5-12.5	not applicable	-17.9555	-32.7473	tuft	0	Filaments / L
76	2.5-12.5	not applicable	-20.9308	-35.1794	tuft	0	Filaments / L
77	2.5-12.5	not applicable	-24.5586	-43.8607	tuft	0	Filaments / L
78	2.5-12.5	not applicable	-30.052	-43.2619	tuft	0	Filaments / L
80	2.5-12.5	not applicable	-40.6083	-51.9557	tuft	0	Filaments / L
81	2.5-12.5	not applicable	-44.5325	-52.4689	tuft	0	Filaments / L
82	2.5-12.5	not applicable	-47.1179	-57.7444	tuft	0	Filaments / L
83	2.5-12.5	not applicable	-54.3739	-65.1342	tuft	0	Filaments / L
84	2.5-12.5	not applicable	-60.2287	-60.6476	tuft	0	Filaments / L
86	2.5-12.5	not applicable	-64.3183	-53.1081	tuft	0	Filaments / L
93	2.5-12.5	not applicable	-33.9116	-73.0537	tuft	0	Filaments / L
94	2.5-12.5	not applicable	-32.7404	-87.0992	tuft	0	Filaments / L
95	2.5-12.5	not applicable	-31.3503	-93.9944	tuft	0	Filaments / L
96	2.5-12.5	not applicable	-29.5976	-101.365	tuft	0	Filaments / L
97	2.5-12.5	not applicable	-28.1152	-107.598	tuft	0	Filaments / L
98	2.5-12.5	not applicable	-25.8051	-111.72	tuft	0	Filaments / L
99	2.5-12.5	not applicable	-21.146	-104.787	tuft	0	Filaments / L
100	2.5-12.5	not applicable	-12.9052	-96.1567	tuft	0	Filaments / L
101	2.5-12.5	not applicable	-8.6333	-89.479	tuft	0	Filaments / L
102	2.5-12.5	not applicable	-5.1694	-85.3699	tuft	0	Filaments / L
103	2.5-12.5	not applicable	-1.5058	-84.5793	tuft	0	Filaments / L
104	2.5-12.5	not applicable	-0.9948	-84.5866	tuft	0	Filaments / L
106	2.5-12.5	not applicable	-0.004	-84.5928	tuft	0	Filaments / L
109	2.5-12.5	not applicable	1.9928	-84.5766	tuft	0	Filaments / L
110	2.5-12.5	not applicable	-1.7408	-84.6405	tuft	0	Filaments / L
111	2.5-12.5	not applicable	-16.9338	-100.648	tuft	0	Filaments / L
112	2.5-12.5	not applicable	-23.128	-129.605	tuft	0	Filaments / L
113	2.5-12.5	not applicable	-23.1107	-134.933	tuft	0	Filaments / L
114	2.5-12.5	not applicable	-23.1592	-134.924	tuft	0	Filaments / L
115	2.5-12.5	not applicable	-23.2317	-134.961	tuft	0	Filaments / L
116	2.5-12.5	not applicable	-23.2229	-134.961	tuft	0	Filaments / L
117	2.5-12.5	not applicable	-23.1568	-135.018	tuft	0	Filaments / L
118	2.5-12.5	not applicable	-23.1571	-135.018	tuft	0	Filaments / L
119	2.5-12.5	not applicable	-23.0243	-134.923	tuft	0	Filaments / L
120	2.5-12.5	not applicable	-23.0241	-134.923	tuft	0	Filaments / L
121	2.5-12.5	not applicable	-23.0729	-135.018	tuft	0	Filaments / L
122	2.5-12.5	not applicable	-8.957	-139.242	tuft	0	Filaments / L
123	2.5-12.5	not applicable	-8.8783	-140.3	tuft	0	Filaments / L
124	2.5-12.5	not applicable	-8.8517	-140.578	tuft	0	Filaments / L
125	2.5-12.5	not applicable	-8.8706	-142.647	tuft	0	Filaments / L
127	2.5-12.5	not applicable	-6.5996	-152.523	tuft	0	Filaments / L
128	2.5-12.5	not applicable	0.001	-153.639	tuft	0	Filaments / L
129	2.5-12.5	not applicable	6.6037	-153.042	tuft	0	Filaments / L
130	2.5-12.5	not applicable	11.2461	-152.472	tuft	0	Filaments / L
131	2.5-12.5	not applicable	22.7035	-158.035	tuft	0.00395394	Filaments / L
132	2.5-12.5	not applicable	31.471	-159.101	tuft	0.00302396	Filaments / L
133	2.5-12.5	not applicable	35.2698	-127.727	tuft	0	Filaments / L
134	2.5-12.5	not applicable	32.6002	-121.976	tuft	0	Filaments / L
135	2.5-12.5	not applicable	32.931	-121.865	tuft	0	Filaments / L
136	2.5-12.5	not applicable	17.0013	-118.939	tuft	0	Filaments / L
137	2.5-12.5	not applicable	14.1146	-116.763	tuft	0	Filaments / L
138	2.5-12.5	not applicable	6.0371	-102.969	tuft	0	Filaments / L
139	2.5-12.5	not applicable	6.4789	-94.9784	tuft	0	Filaments / L
140	2.5-12.5	not applicable	7.4117	-79.3026	tuft	0	Filaments / L
141	2.5-12.5	not applicable	9.8321	-80.1047	tuft	0.373012	Filaments / L
142	2.5-12.5	not applicable	25.4925	-88.3432	tuft	0.00117	Filaments / L
143	2.5-12.5	not applicable	29.6394	-79.5395	tuft	0	Filaments / L
144	2.5-12.5	not applicable	36.3318	-72.6899	tuft	0.000799073	Filaments / L
145	2.5-12.5	not applicable	39.1049	-70.0234	tuft	0	Filaments / L
146	2.5-12.5	not applicable	34.6475	-71.2589	tuft	0	Filaments / L
147	2.5-12.5	not applicable	32.8904	-66.5547	tuft	0	Filaments / L
148	2.5-12.5	not applicable	31.6948	-64.2489	tuft	0	Filaments / L
149	2.5-12.5	not applicable	34.0427	-49.8073	tuft	0	Filaments / L
150	2.5-12.5	not applicable	35.7031	-36.9772	tuft	0	Filaments / L
151	2.5-12.5	not applicable	36.1375	-28.935	tuft	0	Filaments / L
152	2.5-12.5	not applicable	43.517	-16.8449	tuft	0	Filaments / L
153	2.5-12.5	not applicable	43.9778	-16.5611	tuft	0	Filaments / L
155	2.5-12.5	not applicable	54.5131	-16.6374	tuft	0	Filaments / L
156	2.5-12.5	not applicable	60.9233	-7.8787	tuft	0	Filaments / L
157	2.5-12.5	not applicable	65.6752	-1.7654	tuft	0	Filaments / L
158	2.5-12.5	not applicable	67.1178	0.369	tuft	0	Filaments / L
159	2.5-12.5	not applicable	68.9846	2.1404	tuft	0	Filaments / L
161	2.5-12.5	not applicable	72.3746	3.9191	tuft	0	Filaments / L
162	2.5-12.5	not applicable	74.1638	3.9078	tuft	0	Filaments / L
163	2.5-12.5	not applicable	76.0361	2.0547	tuft	0	Filaments / L
164	2.5-12.5	not applicable	74.6059	6.5276	tuft	0	Filaments / L
165	2.5-12.5	not applicable	73.4478	10.1923	tuft	0	Filaments / L
166	2.5-12.5	not applicable	71.2133	14.6323	tuft	0	Filaments / L
167	2.5-12.5	not applicable	71.0054	38.7136	tuft	0	Filaments / L
168	2.5-12.5	not applicable	72.5123	44.0733	tuft	0	Filaments / L
169	2.5-12.5	not applicable	74.3779	47.2286	tuft	0	Filaments / L
170	2.5-12.5	not applicable	75.9359	51.8516	tuft	0	Filaments / L
171	2.5-12.5	not applicable	77.5824	58.4736	tuft	0	Filaments / L
172	2.5-12.5	not applicable	77.9444	68.0627	tuft	0	Filaments / L
173	2.5-12.5	not applicable	78.9298	79.3363	tuft	0	Filaments / L
174	2.5-12.5	not applicable	79.0173	71.6373	tuft	0	Filaments / L
175	2.5-12.5	not applicable	79.2009	66.6071	tuft	0	Filaments / L
176	2.5-12.5	not applicable	77.7446	65.4462	tuft	0	Filaments / L
177	2.5-12.5	not applicable	77.8714	71.7492	tuft	0	Filaments / L
178	2.5-12.5	not applicable	77.1604	73.2057	tuft	0	Filaments / L
179	2.5-12.5	not applicable	75.5401	74.5639	tuft	0	Filaments / L
180	2.5-12.5	not applicable	74.8023	76.1478	tuft	0	Filaments / L
181	2.5-12.5	not applicable	73.9638	77.0724	tuft	0	Filaments / L
182	2.5-12.5	not applicable	75.9658	78.6516	tuft	0	Filaments / L
183	2.5-12.5	not applicable	77.4394	75.7306	tuft	0	Filaments / L
184	2.5-12.5	not applicable	79.0149	69.71	tuft	0	Filaments / L
185	2.5-12.5	not applicable	79.6731	60.9898	tuft	0	Filaments / L
186	2.5-12.5	not applicable	79.0467	74.1388	tuft	0	Filaments / L
187	2.5-12.5	not applicable	78.1182	86.5582	tuft	0	Filaments / L
188	2.5-12.5	not applicable	78.2518	91.8557	tuft	0	Filaments / L
189	2.5-12.5	not applicable	77.9028	117.154	tuft	0	Filaments / L
192	2.5-12.5	not applicable	70.7035	166.329	tuft	0	Filaments / L
193	2.5-12.5	not applicable	71.0704	174.992	tuft	0	Filaments / L
194	2.5-12.5	not applicable	73.3006	-168.796	tuft	0	Filaments / L
195	2.5-12.5	not applicable	72.2071	-159.723	tuft	0	Filaments / L
196	2.5-12.5	not applicable	71.8748	-154.925	tuft	0	Filaments / L
197	2.5-12.5	not applicable	71.3316	-148.702	tuft	0	Filaments / L
198	2.5-12.5	not applicable	71.4773	-141.867	tuft	0	Filaments / L
199	2.5-12.5	not applicable	70.3851	-140.246	tuft	0	Filaments / L
200	2.5-12.5	not applicable	71.979	-93.5618	tuft	0	Filaments / L
201	2.5-12.5	not applicable	74.2958	-85.704	tuft	0	Filaments / L
202	2.5-12.5	not applicable	73.1478	-84.9668	tuft	0	Filaments / L
203	2.5-12.5	not applicable	73.0673	-80.3606	tuft	0	Filaments / L
204	2.5-12.5	not applicable	72.6727	-78.4615	tuft	0	Filaments / L
205	2.5-12.5	not applicable	72.4376	-71.8843	tuft	0	Filaments / L
206	2.5-12.5	not applicable	70.9203	-53.6362	tuft	0	Filaments / L
207	2.5-12.5	not applicable	69.2027	-52.8535	tuft	0	Filaments / L
208	2.5-12.5	not applicable	69.0936	-51.6463	tuft	0	Filaments / L
209	2.5-12.5	not applicable	64.6878	-53.9663	tuft	0	Filaments / L
210	2.5-12.5	not applicable	61.5209	-55.9973	tuft	0	Filaments / L

## Sheet: Fig_3b
station	depth (m)	size fraction (µm)	taxon	abundance	abundance units
4	9	0.2-1.6	Single-cell free-living non-cyanobacterial diazotrophs	47965.8	Cells / L
4	40	0.2-1.6	Single-cell free-living non-cyanobacterial diazotrophs	62462.9	Cells / L
23	5	0.2-1.6	Single-cell free-living non-cyanobacterial diazotrophs	63862.7	Cells / L
25	5	0.2-1.6	Single-cell free-living non-cyanobacterial diazotrophs	64822.1	Cells / L
32	5	0.2-1.6	Single-cell free-living non-cyanobacterial diazotrophs	149971	Cells / L
34	5	0.2-1.6	Single-cell free-living non-cyanobacterial diazotrophs	59748.7	Cells / L
38	25	0.2-1.6	Single-cell free-living non-cyanobacterial diazotrophs	171010	Cells / L
41	5	0.2-1.6	Single-cell free-living non-cyanobacterial diazotrophs	225943	Cells / L
41	60	0.2-1.6	Single-cell free-living non-cyanobacterial diazotrophs	604764	Cells / L
42	5	0.2-1.6	Single-cell free-living non-cyanobacterial diazotrophs	68944.8	Cells / L
45	5	0.2-1.6	Single-cell free-living non-cyanobacterial diazotrophs	35337.7	Cells / L
52	5	0.2-1.6	Single-cell free-living non-cyanobacterial diazotrophs	108871	Cells / L
52	75	0.2-1.6	Single-cell free-living non-cyanobacterial diazotrophs	79956.6	Cells / L
56	5	0.2-3	Single-cell free-living non-cyanobacterial diazotrophs	75509.1	Cells / L
58	68	0.2-3	Single-cell free-living non-cyanobacterial diazotrophs	239769	Cells / L
62	5	0.2-3	Single-cell free-living non-cyanobacterial diazotrophs	40901.6	Cells / L
64	65	0.2-3	Single-cell free-living non-cyanobacterial diazotrophs	337366	Cells / L
65	5	0.2-3	Single-cell free-living non-cyanobacterial diazotrophs	48004.7	Cells / L
65	30	0.2-3	Single-cell free-living non-cyanobacterial diazotrophs	90504.8	Cells / L
66	5	0.2-3	Single-cell free-living non-cyanobacterial diazotrophs	44561.3	Cells / L
66	30	0.2-3	Single-cell free-living non-cyanobacterial diazotrophs	64405	Cells / L
68	5	0.2-3	Single-cell free-living non-cyanobacterial diazotrophs	67383.8	Cells / L
70	5	0.2-3	Single-cell free-living non-cyanobacterial diazotrophs	101503	Cells / L
72	100	0.2-3	Single-cell free-living non-cyanobacterial diazotrophs	77437.8	Cells / L
76	150	0.2-3	Single-cell free-living non-cyanobacterial diazotrophs	305169	Cells / L
78	120	0.2-3	Single-cell free-living non-cyanobacterial diazotrophs	191875	Cells / L
82	40	0.2-3	Single-cell free-living non-cyanobacterial diazotrophs	59126.7	Cells / L
84	5	0.2-3	Single-cell free-living non-cyanobacterial diazotrophs	329282	Cells / L
85	5	0.2-3	Single-cell free-living non-cyanobacterial diazotrophs	144880	Cells / L
93	5	0.2-3	Single-cell free-living non-cyanobacterial diazotrophs	1.56793e+06	Cells / L
93	35	0.2-3	Single-cell free-living non-cyanobacterial diazotrophs	129630	Cells / L
96	5	0.2-3	Single-cell free-living non-cyanobacterial diazotrophs	187445	Cells / L
98	5	0.2-3	Single-cell free-living non-cyanobacterial diazotrophs	295047	Cells / L
100	5	0.2-3	Single-cell free-living non-cyanobacterial diazotrophs	202178	Cells / L
100	50	0.2-3	Single-cell free-living non-cyanobacterial diazotrophs	1.16331e+06	Cells / L
102	5	0.2-3	Single-cell free-living non-cyanobacterial diazotrophs	568382	Cells / L
102	40	0.2-3	Single-cell free-living non-cyanobacterial diazotrophs	2.33527e+06	Cells / L
109	30	0.2-3	Single-cell free-living non-cyanobacterial diazotrophs	251903	Cells / L
110	5	0.2-3	Single-cell free-living non-cyanobacterial diazotrophs	2.62025e+06	Cells / L
111	5	0.2-3	Single-cell free-living non-cyanobacterial diazotrophs	410962	Cells / L
111	90	0.2-3	Single-cell free-living non-cyanobacterial diazotrophs	160200	Cells / L
112	5	0.2-3	Single-cell free-living non-cyanobacterial diazotrophs	879918	Cells / L
112	155	0.2-3	Single-cell free-living non-cyanobacterial diazotrophs	37314.7	Cells / L
122	115	0.2-3	Single-cell free-living non-cyanobacterial diazotrophs	162491	Cells / L
124	5	0.2-3	Single-cell free-living non-cyanobacterial diazotrophs	1.42675e+06	Cells / L
125	5	0.2-3	Single-cell free-living non-cyanobacterial diazotrophs	938519	Cells / L
128	5	0.2-3	Single-cell free-living non-cyanobacterial diazotrophs	1.39189e+06	Cells / L
128	40	0.2-3	Single-cell free-living non-cyanobacterial diazotrophs	1.52413e+06	Cells / L
132	5	0.2-3	Single-cell free-living non-cyanobacterial diazotrophs	536085	Cells / L
132	115	0.2-3	Single-cell free-living non-cyanobacterial diazotrophs	517983	Cells / L
133	5	0.2-3	Single-cell free-living non-cyanobacterial diazotrophs	308852	Cells / L
133	45	0.2-3	Single-cell free-living non-cyanobacterial diazotrophs	1.43423e+06	Cells / L
137	5	0.2-3	Single-cell free-living non-cyanobacterial diazotrophs	252116	Cells / L
137	40	0.2-3	Single-cell free-living non-cyanobacterial diazotrophs	2.77788e+06	Cells / L
138	5	0.2-3	Single-cell free-living non-cyanobacterial diazotrophs	1.47894e+06	Cells / L
138	60	0.2-3	Single-cell free-living non-cyanobacterial diazotrophs	447448	Cells / L
140	5	0.2-3	Single-cell free-living non-cyanobacterial diazotrophs	995456	Cells / L
141	5	0.2-3	Single-cell free-living non-cyanobacterial diazotrophs	853989	Cells / L
142	5	0.2-3	Single-cell free-living non-cyanobacterial diazotrophs	579876	Cells / L
142	125	0.2-3	Single-cell free-living non-cyanobacterial diazotrophs	721080	Cells / L
145	5	0.2-3	Single-cell free-living non-cyanobacterial diazotrophs	155793	Cells / L
146	5	0.2-3	Single-cell free-living non-cyanobacterial diazotrophs	599670	Cells / L
148	5	0.2-3	Single-cell free-living non-cyanobacterial diazotrophs	229358	Cells / L
149	5	0.2-3	Single-cell free-living non-cyanobacterial diazotrophs	194328	Cells / L
150	5	0.2-3	Single-cell free-living non-cyanobacterial diazotrophs	337760	Cells / L
150	40	0.2-3	Single-cell free-living non-cyanobacterial diazotrophs	570468	Cells / L
151	5	0.2-3	Single-cell free-living non-cyanobacterial diazotrophs	52143.9	Cells / L
151	80	0.2-3	Single-cell free-living non-cyanobacterial diazotrophs	19289.8	Cells / L
152	5	0.2-3	Single-cell free-living non-cyanobacterial diazotrophs	113527	Cells / L
158	5	0.2-3	Single-cell free-living non-cyanobacterial diazotrophs	62750.8	Cells / L
158	651	0.2-3	Single-cell free-living non-cyanobacterial diazotrophs	41411.8	Cells / L
163	499	0.2-3	Single-cell free-living non-cyanobacterial diazotrophs	6799.71	Cells / L
178	5	0.2-3	Single-cell free-living non-cyanobacterial diazotrophs	31938.3	Cells / L
189	5	0.2-3	Single-cell free-living non-cyanobacterial diazotrophs	73638.3	Cells / L
191	5	0.2-3	Single-cell free-living non-cyanobacterial diazotrophs	318929	Cells / L
194	5	0.2-3	Single-cell free-living non-cyanobacterial diazotrophs	18516.8	Cells / L
196	5	0.2-3	Single-cell free-living non-cyanobacterial diazotrophs	25598.2	Cells / L
201	5	0.2-3	Single-cell free-living non-cyanobacterial diazotrophs	119.439	Cells / L
205	491	0.2-3	Single-cell free-living non-cyanobacterial diazotrophs	3076.97	Cells / L
206	411	0.2-3	Single-cell free-living non-cyanobacterial diazotrophs	55838.9	Cells / L
209	351	0.2-3	Single-cell free-living non-cyanobacterial diazotrophs	36082	Cells / L
45	3	20-180	Hemiaulus-Richelia	0.061249	DDAs / L
45	3	20-180	Rhizosolenia-Richelia	0.061249	DDAs / L
47	3	20-180	Hemiaulus-Richelia	0.336552	DDAs / L
50	3	20-180	Rhizosolenia-Richelia	0.100861	DDAs / L
50	3	20-180	Hemiaulus-Richelia	0.151292	DDAs / L
53	3	20-180	Chaetoceros-Calothrix	1.04977	DDAs / L
53	3	20-180	Rhizosolenia-Richelia	5.24885	DDAs / L
53	3	20-180	Hemiaulus-Richelia	6.29863	DDAs / L
54	3	20-180	Hemiaulus-Richelia	1.42236	DDAs / L
54	3	20-180	Rhizosolenia-Richelia	1.89648	DDAs / L
58	3	20-180	Chaetoceros-Calothrix	0.178447	DDAs / L
58	3	20-180	Rhizosolenia-Richelia	0.356893	DDAs / L
58	3	20-180	Hemiaulus-Richelia	3.03359	DDAs / L
58	68	20-180	Rhizosolenia-Richelia	0.24339	DDAs / L
58	68	20-180	Hemiaulus-Richelia	1.94712	DDAs / L
62	3	20-180	Chaetoceros-Calothrix	1.44343	DDAs / L
62	3	20-180	Hemiaulus-Richelia	18.7647	DDAs / L
64	3	20-180	Hemiaulus-Richelia	0.550462	DDAs / L
64	58	20-180	Hemiaulus-Richelia	0.360859	DDAs / L
76	148	20-180	Hemiaulus-Richelia	0.0830356	DDAs / L
76	148	20-180	Rhizosolenia-Richelia	0.0830356	DDAs / L
97	3	20-180	Rhizosolenia-Richelia	0.0679797	DDAs / L
97	3	20-180	Hemiaulus-Richelia	0.203939	DDAs / L
98	178	20-180	Hemiaulus-Richelia	0.134377	DDAs / L
112	3	20-180	Hemiaulus-Richelia	0.455023	DDAs / L
131	3	20-180	Chaetoceros-Calothrix	0.991673	DDAs / L
131	3	20-180	Rhizosolenia-Richelia	4.95836	DDAs / L
131	3	20-180	Hemiaulus-Richelia	12.3959	DDAs / L
131	108	20-180	Hemiaulus-Richelia	12.0574	DDAs / L
135	3	20-180	Rhizosolenia-Richelia	0.827447	DDAs / L
140	3	20-180	Rhizosolenia-Richelia	2.20185	DDAs / L
140	3	20-180	Hemiaulus-Richelia	9.90832	DDAs / L
142	3	20-180	Hemiaulus-Richelia	1.10749	DDAs / L
143	38	20-180	Rhizosolenia-Richelia	0.441118	DDAs / L
143	38	20-180	Hemiaulus-Richelia	7.499	DDAs / L
45	3	20-180	Trichodesmium free filaments	0.306245	Filaments / L
46	3	20-180	Trichodesmium free filaments	1.3256	Filaments / L
47	3	20-180	Trichodesmium free filaments	0.673104	Filaments / L
50	3	20-180	Trichodesmium free filaments	1.51292	Filaments / L
53	3	20-180	Trichodesmium free filaments	46.4524	Filaments / L
54	3	20-180	Trichodesmium free filaments	23.9431	Filaments / L
58	3	20-180	Trichodesmium free filaments	8.38699	Filaments / L
58	68	20-180	Trichodesmium free filaments	12.7779	Filaments / L
62	3	20-180	Trichodesmium free filaments	21.6515	Filaments / L
129	78	20-180	Trichodesmium free filaments	0.680153	Filaments / L
131	3	20-180	Trichodesmium free filaments	12.8917	Filaments / L
131	108	20-180	Trichodesmium free filaments	4.08397	Filaments / L
136	3	20-180	Trichodesmium free filaments	1.77472	Filaments / L
140	3	20-180	Trichodesmium free filaments	1.10092	Filaments / L
143	38	20-180	Trichodesmium free filaments	1.4998	Filaments / L
12	92.5	not applicable	tuft	0.0294204	Colonies / L
30	97.5	not applicable	puff	0.0138696	Colonies / L
30	172.5	not applicable	tuft	0.0294204	Colonies / L
31	92.5	not applicable	puff	0.0303398	Colonies / L
31	147.5	not applicable	puff	0.0294204	Colonies / L
33	157.5	not applicable	puff	0.0167392	Colonies / L
34	17.5	not applicable	puff	0.0147102	Colonies / L
36	147.5	not applicable	tuft	0.00505663	Colonies / L
50	27.5	not applicable	tuft	0.00693481	Colonies / L
51	12.5	not applicable	tuft	0.0101133	Colonies / L
51	27.5	not applicable	puff	0.0138696	Colonies / L
51	42.5	not applicable	tuft	0.0103284	Colonies / L
81	22.5	not applicable	puff	0.0179791	Colonies / L
102	177.5	not applicable	puff	0.00330229	Colonies / L
106	2.5	not applicable	puff	0.00281413	Colonies / L
110	22.5	not applicable	puff	0.00374855	Colonies / L
128	142.5	not applicable	tuft	0.0020018	Colonies / L
131	2.5	not applicable	tuft	0.00234511	Colonies / L
131	2.5	not applicable	puff	0.0948842	Colonies / L
131	7.5	not applicable	tuft	0.00951672	Colonies / L
131	7.5	not applicable	puff	0.0365411	Colonies / L
131	12.5	not applicable	puff	0.0134706	Colonies / L
131	17.5	not applicable	puff	0.0112961	Colonies / L
131	22.5	not applicable	tuft	0.00326894	Colonies / L
131	22.5	not applicable	puff	0.0133061	Colonies / L
131	27.5	not applicable	puff	0.00308214	Colonies / L
131	27.5	not applicable	tuft	0.00735644	Colonies / L
131	32.5	not applicable	tuft	0.00263109	Colonies / L
131	32.5	not applicable	puff	0.00371982	Colonies / L
131	37.5	not applicable	tuft	0.00291554	Colonies / L
131	42.5	not applicable	tuft	0.00239722	Colonies / L
131	62.5	not applicable	puff	0.00299652	Colonies / L
131	72.5	not applicable	tuft	0.00234511	Colonies / L
131	82.5	not applicable	puff	0.00317279	Colonies / L
131	92.5	not applicable	puff	0.00295998	Colonies / L
131	157.5	not applicable	tuft	0.00770535	Colonies / L
132	2.5	not applicable	tuft	0.00560446	Colonies / L
132	12.5	not applicable	tuft	0.00346741	Colonies / L
132	22.5	not applicable	tuft	0.00224739	Colonies / L
132	27.5	not applicable	tuft	0.00252175	Colonies / L
132	32.5	not applicable	tuft	0.00760656	Colonies / L
132	37.5	not applicable	tuft	0.00606796	Colonies / L
132	42.5	not applicable	tuft	0.00449479	Colonies / L
132	42.5	not applicable	puff	0.0049034	Colonies / L
132	47.5	not applicable	tuft	0.00288951	Colonies / L
134	32.5	not applicable	puff	0.0134844	Colonies / L
138	107.5	not applicable	tuft	0.00167392	Colonies / L
139	167.5	not applicable	tuft	0.00564462	Colonies / L
141	2.5	not applicable	tuft	0.337838	Colonies / L
141	7.5	not applicable	tuft	0.132549	Colonies / L
141	12.5	not applicable	puff	0.0675676	Colonies / L
141	12.5	not applicable	tuft	0.648649	Colonies / L
141	17.5	not applicable	puff	0.0643501	Colonies / L
141	17.5	not applicable	tuft	0.245025	Colonies / L
141	22.5	not applicable	tuft	0.0614251	Colonies / L
141	22.5	not applicable	puff	0.0614251	Colonies / L
141	32.5	not applicable	puff	0.0643501	Colonies / L
141	62.5	not applicable	tuft	0.0794913	Colonies / L
142	7.5	not applicable	puff	0.0015444	Colonies / L
142	12.5	not applicable	tuft	0.00351	Colonies / L
142	12.5	not applicable	puff	0.00351	Colonies / L
142	17.5	not applicable	tuft	0.00270717	Colonies / L
142	22.5	not applicable	puff	0.001638	Colonies / L
142	27.5	not applicable	puff	0.00102375	Colonies / L
142	27.5	not applicable	tuft	0.00310114	Colonies / L
142	32.5	not applicable	puff	0.00108542	Colonies / L
142	32.5	not applicable	tuft	0.00844182	Colonies / L
142	37.5	not applicable	puff	0.00583759	Colonies / L
142	47.5	not applicable	tuft	0.00152695	Colonies / L
142	57.5	not applicable	puff	0.00474158	Colonies / L
142	77.5	not applicable	tuft	0.00310655	Colonies / L
142	107.5	not applicable	tuft	0.00203211	Colonies / L
142	112.5	not applicable	tuft	0.00399808	Colonies / L
142	132.5	not applicable	tuft	0.0028875	Colonies / L
142	162.5	not applicable	tuft	0.00229822	Colonies / L
143	17.5	not applicable	puff	0.00398629	Colonies / L
143	17.5	not applicable	tuft	0.00529942	Colonies / L
143	37.5	not applicable	tuft	0.00891981	Colonies / L
143	62.5	not applicable	puff	0.0049682	Colonies / L
143	97.5	not applicable	tuft	0.00592698	Colonies / L
144	7.5	not applicable	tuft	0.00239722	Colonies / L
144	7.5	not applicable	puff	0.00719166	Colonies / L
144	12.5	not applicable	puff	0.00393597	Colonies / L
144	17.5	not applicable	tuft	0.00220653	Colonies / L
144	17.5	not applicable	puff	0.0037476	Colonies / L
144	22.5	not applicable	tuft	0.00239722	Colonies / L
144	27.5	not applicable	puff	0.00398933	Colonies / L
146	42.5	not applicable	tuft	0.00220653	Colonies / L
146	52.5	not applicable	puff	0.00237959	Colonies / L
148	12.5	not applicable	puff	0.00317965	Colonies / L
148	27.5	not applicable	tuft	0.00287522	Colonies / L
148	37.5	not applicable	puff	0.00267594	Colonies / L
148	62.5	not applicable	tuft	0.00333667	Colonies / L
148	112.5	not applicable	puff	0.00526843	Colonies / L
152	157.5	not applicable	puff	0.00311371	Colonies / L

## Sheet: Fig_3c
station	depth (m)	size fraction (µm)	taxon	abundance	abundance units	biovolume concentration (µm3 / L)
4	9	0.2-1.6	Single-cell free-living non-cyanobacterial diazotrophs	47965.8	Cells / L	47965.8
23	5	0.2-1.6	Single-cell free-living non-cyanobacterial diazotrophs	63862.7	Cells / L	63862.7
25	5	0.2-1.6	Single-cell free-living non-cyanobacterial diazotrophs	64822.1	Cells / L	64822.1
32	5	0.2-1.6	Single-cell free-living non-cyanobacterial diazotrophs	149971	Cells / L	149971
34	5	0.2-1.6	Single-cell free-living non-cyanobacterial diazotrophs	59748.7	Cells / L	59748.7
41	5	0.2-1.6	Single-cell free-living non-cyanobacterial diazotrophs	225943	Cells / L	225943
42	5	0.2-1.6	Single-cell free-living non-cyanobacterial diazotrophs	68944.8	Cells / L	68944.8
45	5	0.2-1.6	Single-cell free-living non-cyanobacterial diazotrophs	35337.7	Cells / L	35337.7
52	5	0.2-1.6	Single-cell free-living non-cyanobacterial diazotrophs	108871	Cells / L	108871
56	5	0.2-3	Single-cell free-living non-cyanobacterial diazotrophs	75509.1	Cells / L	75509.1
62	5	0.2-3	Single-cell free-living non-cyanobacterial diazotrophs	40901.6	Cells / L	40901.6
65	5	0.2-3	Single-cell free-living non-cyanobacterial diazotrophs	48004.7	Cells / L	48004.7
66	5	0.2-3	Single-cell free-living non-cyanobacterial diazotrophs	44561.3	Cells / L	44561.3
68	5	0.2-3	Single-cell free-living non-cyanobacterial diazotrophs	67383.8	Cells / L	67383.8
70	5	0.2-3	Single-cell free-living non-cyanobacterial diazotrophs	101503	Cells / L	101503
84	5	0.2-3	Single-cell free-living non-cyanobacterial diazotrophs	329282	Cells / L	329282
85	5	0.2-3	Single-cell free-living non-cyanobacterial diazotrophs	144880	Cells / L	144880
93	5	0.2-3	Single-cell free-living non-cyanobacterial diazotrophs	1.56793e+06	Cells / L	1.56793e+06
96	5	0.2-3	Single-cell free-living non-cyanobacterial diazotrophs	187445	Cells / L	187445
98	5	0.2-3	Single-cell free-living non-cyanobacterial diazotrophs	295047	Cells / L	295047
100	5	0.2-3	Single-cell free-living non-cyanobacterial diazotrophs	202178	Cells / L	202178
102	5	0.2-3	Single-cell free-living non-cyanobacterial diazotrophs	568382	Cells / L	568382
110	5	0.2-3	Single-cell free-living non-cyanobacterial diazotrophs	2.62025e+06	Cells / L	2.62025e+06
111	5	0.2-3	Single-cell free-living non-cyanobacterial diazotrophs	410962	Cells / L	410962
112	5	0.2-3	Single-cell free-living non-cyanobacterial diazotrophs	879918	Cells / L	879918
124	5	0.2-3	Single-cell free-living non-cyanobacterial diazotrophs	1.42675e+06	Cells / L	1.42675e+06
125	5	0.2-3	Single-cell free-living non-cyanobacterial diazotrophs	938519	Cells / L	938519
128	5	0.2-3	Single-cell free-living non-cyanobacterial diazotrophs	1.39189e+06	Cells / L	1.39189e+06
132	5	0.2-3	Single-cell free-living non-cyanobacterial diazotrophs	536085	Cells / L	536085
133	5	0.2-3	Single-cell free-living non-cyanobacterial diazotrophs	308852	Cells / L	308852
137	5	0.2-3	Single-cell free-living non-cyanobacterial diazotrophs	252116	Cells / L	252116
138	5	0.2-3	Single-cell free-living non-cyanobacterial diazotrophs	1.47894e+06	Cells / L	1.47894e+06
140	5	0.2-3	Single-cell free-living non-cyanobacterial diazotrophs	995456	Cells / L	995456
141	5	0.2-3	Single-cell free-living non-cyanobacterial diazotrophs	853989	Cells / L	853989
142	5	0.2-3	Single-cell free-living non-cyanobacterial diazotrophs	579876	Cells / L	579876
145	5	0.2-3	Single-cell free-living non-cyanobacterial diazotrophs	155793	Cells / L	155793
146	5	0.2-3	Single-cell free-living non-cyanobacterial diazotrophs	599670	Cells / L	599670
148	5	0.2-3	Single-cell free-living non-cyanobacterial diazotrophs	229358	Cells / L	229358
149	5	0.2-3	Single-cell free-living non-cyanobacterial diazotrophs	194328	Cells / L	194328
150	5	0.2-3	Single-cell free-living non-cyanobacterial diazotrophs	337760	Cells / L	337760
151	5	0.2-3	Single-cell free-living non-cyanobacterial diazotrophs	52143.9	Cells / L	52143.9
152	5	0.2-3	Single-cell free-living non-cyanobacterial diazotrophs	113527	Cells / L	113527
158	5	0.2-3	Single-cell free-living non-cyanobacterial diazotrophs	62750.8	Cells / L	62750.8
178	5	0.2-3	Single-cell free-living non-cyanobacterial diazotrophs	31938.3	Cells / L	31938.3
189	5	0.2-3	Single-cell free-living non-cyanobacterial diazotrophs	73638.3	Cells / L	73638.3
191	5	0.2-3	Single-cell free-living non-cyanobacterial diazotrophs	318929	Cells / L	318929
194	5	0.2-3	Single-cell free-living non-cyanobacterial diazotrophs	18516.8	Cells / L	18516.8
196	5	0.2-3	Single-cell free-living non-cyanobacterial diazotrophs	25598.2	Cells / L	25598.2
201	5	0.2-3	Single-cell free-living non-cyanobacterial diazotrophs	119.439	Cells / L	119.439
45	3	20-180	Diatom-diazotroph association	0.122498	DDAs / L	359.136
47	3	20-180	Diatom-diazotroph association	0.336552	DDAs / L	847.594
50	3	20-180	Diatom-diazotroph association	0.252153	DDAs / L	733.373
53	3	20-180	Diatom-diazotroph association	12.5973	DDAs / L	102086
54	3	20-180	Diatom-diazotroph association	3.31885	DDAs / L	8452.36
58	3	20-180	Diatom-diazotroph association	3.56893	DDAs / L	24115.8
62	3	20-180	Diatom-diazotroph association	20.2081	DDAs / L	93281.9
64	3	20-180	Diatom-diazotroph association	0.550462	DDAs / L	1525.98
97	3	20-180	Diatom-diazotroph association	0.271919	DDAs / L	395.37
112	3	20-180	Diatom-diazotroph association	0.455023	DDAs / L	4395.49
131	3	20-180	Diatom-diazotroph association	18.3459	DDAs / L	51849.9
135	3	20-180	Diatom-diazotroph association	0.827447	DDAs / L	213.224
140	3	20-180	Diatom-diazotroph association	12.1102	DDAs / L	61079.8
142	3	20-180	Diatom-diazotroph association	1.10749	DDAs / L	2207.14
45	3	20-180	Trichodesmium free filaments	0.306245	Filaments / L	1882.75
46	3	20-180	Trichodesmium free filaments	1.3256	Filaments / L	25174.6
47	3	20-180	Trichodesmium free filaments	0.673104	Filaments / L	4405.62
50	3	20-180	Trichodesmium free filaments	1.51292	Filaments / L	10886.8
53	3	20-180	Trichodesmium free filaments	46.4524	Filaments / L	305346
54	3	20-180	Trichodesmium free filaments	23.9431	Filaments / L	176068
58	3	20-180	Trichodesmium free filaments	8.38699	Filaments / L	48263.1
62	3	20-180	Trichodesmium free filaments	21.6515	Filaments / L	99999.5
131	3	20-180	Trichodesmium free filaments	12.8917	Filaments / L	60307.1
136	3	20-180	Trichodesmium free filaments	1.77472	Filaments / L	3024.53
140	3	20-180	Trichodesmium free filaments	1.10092	Filaments / L	7755.33
34	2.5-12.5	not applicable	Trichodesmium colonies	0.00376308	Colonies / L	3.63205e+06
51	2.5-12.5	not applicable	Trichodesmium colonies	0.00674218	Colonies / L	9.73122e+06
53	2.5-12.5	not applicable	Trichodesmium colonies	0.0147102	Colonies / L	6.07133e+07
106	2.5-12.5	not applicable	Trichodesmium colonies	0.00234511	Colonies / L	4.64713e+06
131	2.5-12.5	not applicable	Trichodesmium colonies	0.0522526	Colonies / L	3.42084e+08
132	2.5-12.5	not applicable	Trichodesmium colonies	0.00453593	Colonies / L	7.68739e+06
141	2.5-12.5	not applicable	Trichodesmium colonies	0.395534	Colonies / L	1.37848e+09
142	2.5-12.5	not applicable	Trichodesmium colonies	0.0042822	Colonies / L	2.25625e+07
144	2.5-12.5	not applicable	Trichodesmium colonies	0.00676243	Colonies / L	4.65347e+07
148	2.5-12.5	not applicable	Trichodesmium colonies	0.00289059	Colonies / L	5.23861e+06

## Sheet: Fig_4a
station	size fraction (µm)	layer	latitude	longitude	% diazotrops among bacterioplankton (100%*nifH/recA)
4	0.2-1.6	Surface	36.5533	-6.5669	0.0178761
7	0.2-1.6	Surface	37.0112	1.946	0
9	0.2-1.6	Surface	39.0609	5.9422	0
18	0.2-1.6	Surface	35.7405	14.3238	0.00447688
23	0.2-1.6	Surface	42.1519	17.7429	0.00703637
25	0.2-1.6	Surface	39.2143	19.406	0.043166
30	0.2-1.6	Surface	33.9175	32.8787	0
31	0.2-1.6	Surface	27.145	34.8067	0.0219939
32	0.2-1.6	Surface	23.3633	37.2183	0.0233463
33	0.2-1.6	Surface	21.9467	38.2517	0
34	0.2-1.6	Surface	18.3967	39.875	0.00838818
36	0.2-1.6	Surface	20.8023	63.5028	0
38	0.2-1.6	Surface	19.0085	64.5807	0
41	0.2-1.6	Surface	14.5536	70.0128	0.03618
42	0.2-1.6	Surface	5.9541	73.9461	0.0148089
45	0.2-1.6	Surface	0.0023	71.6311	0.00389361
48	0.2-1.6	Surface	-9.3921	66.4228	0.00444438
52	0.2-1.6	Surface	-16.807	53.9117	0.0177299
56	0.2-3	Surface	-15.3379	43.2948	0.00932852
57	0.2-3	Surface	-17.0244	42.7415	0.0203008
62	0.2-3	Surface	-22.3368	40.3411	0.00579073
64	0.2-3	Surface	-29.486	37.8939	0.00269224
65	0.2-3	Surface	-35.1728	26.2868	0.00604084
66	0.2-3	Surface	-34.874	18.0728	0.00645253
67	0.2-3	Surface	-32.114	17.6885	0
68	0.2-3	Surface	-31.0198	4.6685	0.00891408
70	0.2-3	Surface	-20.3307	-3.2705	0.0243368
72	0.2-3	Surface	-8.6287	-18.058	0.0775748
76	0.2-3	Surface	-20.9308	-35.1794	0.538041
78	0.2-3	Surface	-30.052	-43.2619	1.12596
82	0.2-3	Surface	-47.1179	-57.7444	0
84	0.2-3	Surface	-60.2287	-60.6476	0.164947
85	0.2-3	Surface	-61.9689	-49.5017	0.0419808
93	0.2-3	Surface	-33.9116	-73.0537	0.0957995
94	0.2-3	Surface	-32.7404	-87.0992	0.0385387
96	0.2-3	Surface	-29.5976	-101.365	0.0814666
98	0.2-3	Surface	-25.8051	-111.72	0.0899355
99	0.2-3	Surface	-21.146	-104.787	0.0369687
100	0.2-3	Surface	-12.9052	-96.1567	0.0314802
102	0.2-3	Surface	-5.1694	-85.3699	0.0509222
109	0.2-3	Surface	1.9928	-84.5766	0.0638523
110	0.2-3	Surface	-1.7408	-84.6405	0.271102
111	0.2-3	Surface	-16.9338	-100.648	0.0629983
112	0.2-3	Surface	-23.128	-129.605	0.148102
122	0.2-3	Surface	-8.957	-139.242	0.22097
123	0.2-3	Surface	-8.8783	-140.3	0.531054
124	0.2-3	Surface	-8.8517	-140.578	0.10162
125	0.2-3	Surface	-8.8706	-142.647	0.0922585
128	0.2-3	Surface	0.001	-153.639	0.276816
132	0.2-3	Surface	31.471	-159.101	0.129603
133	0.2-3	Surface	35.2698	-127.727	0.0315514
137	0.2-3	Surface	14.1146	-116.763	0.0188079
138	0.2-3	Surface	6.0371	-102.969	0.227625
140	0.2-3	Surface	7.4117	-79.3026	0.0672976
141	0.2-3	Surface	9.8321	-80.1047	0.156541
142	0.2-3	Surface	25.4925	-88.3432	0.112585
145	0.2-3	Surface	39.1049	-70.0234	0.0343546
146	0.2-3	Surface	34.6475	-71.2589	0.212113
148	0.2-3	Surface	31.6948	-64.2489	0.0725215
149	0.2-3	Surface	34.0427	-49.8073	0.0527094
150	0.2-3	Surface	35.7031	-36.9772	0.0410188
151	0.2-3	Surface	36.1375	-28.935	0.0231199
152	0.2-3	Surface	43.517	-16.8449	0.0147121
155	0.2-3	Surface	54.5131	-16.6374	0
158	0.2-3	Surface	67.1178	0.369	0.00710518
163	0.2-3	Surface	76.0361	2.0547	0
168	0.2-3	Surface	72.5123	44.0733	0
173	0.2-3	Surface	78.9298	79.3363	0
175	0.2-3	Surface	79.2009	66.6071	0
178	0.2-3	Surface	77.1604	73.2057	0.00916464
180	0.2-3	Surface	74.8023	76.1478	0
188	0.2-3	Surface	78.2518	91.8557	0
189	0.2-3	Surface	77.9028	117.154	0.0218544
191	0.2-3	Surface	71.5111	160.987	0.135089
193	0.2-3	Surface	71.0704	174.992	0
194	0.2-3	Surface	73.3006	-168.796	0.0062427
196	0.2-3	Surface	71.8748	-154.925	0.00710145
201	0.2-3	Surface	74.2958	-85.704	0.0136006
205	0.2-3	Surface	72.4376	-71.8843	0
206	0.2-3	Surface	70.9203	-53.6362	0.00730602
208	0.2-3	Surface	69.0936	-51.6463	0
209	0.2-3	Surface	64.6878	-53.9663	0.0101169
210	0.2-3	Surface	61.5209	-55.9973	0
24	0.8-20	Surface	42.4552	17.9348	0.0273123
26	0.8-20	Surface	38.3966	20.2003	0
31	0.8-20	Surface	27.145	34.8067	0.146204
33	0.8-20	Surface	21.9467	38.2517	0.118936
44	0.8-20	Surface	2.7872	71.481	1.07523
47	0.8-20	Surface	-2.0409	72.1645	1.52722
48	0.8-20	Surface	-9.3921	66.4228	2.28787
49	0.8-20	Surface	-16.8082	59.5043	2.0075
11	0.8-2000	Surface	41.6632	2.7962	0.170018
67	0.8-2000	Surface	-32.114	17.6885	0
68	0.8-2000	Surface	-31.0198	4.6685	0.682009
70	0.8-2000	Surface	-20.3307	-3.2705	0.0700772
71	0.8-2000	Surface	-9.1661	-9.837	0.281093
72	0.8-2000	Surface	-8.6287	-18.058	0.801687
76	0.8-2000	Surface	-20.9308	-35.1794	1.74101
78	0.8-2000	Surface	-30.052	-43.2619	2.80412
80	0.8-2000	Surface	-40.6083	-51.9557	3.11333
82	0.8-2000	Surface	-47.1179	-57.7444	0
83	0.8-2000	Surface	-54.3739	-65.1342	0.112023
84	0.8-2000	Surface	-60.2287	-60.6476	0.300826
85	0.8-2000	Surface	-61.9689	-49.5017	0.0877144
86	0.8-2000	Surface	-64.3183	-53.1081	0.28631
87	0.8-2000	Surface	-63.8417	-56.1566	0.228303
88	0.8-2000	Surface	-63.3815	-56.8047	0
89	0.8-2000	Surface	-57.7338	-67.1084	0.108179
92	0.8-2000	Surface	-33.6737	-71.9641	0.0522223
93	0.8-2000	Surface	-33.9116	-73.0537	0.281647
94	0.8-2000	Surface	-32.7404	-87.0992	0.0525871
95	0.8-2000	Surface	-31.3503	-93.9944	0.819558
96	0.8-2000	Surface	-29.5976	-101.365	0.559591
97	0.8-2000	Surface	-28.1152	-107.598	1.05376
99	0.8-2000	Surface	-21.146	-104.787	0.724783
100	0.8-2000	Surface	-12.9052	-96.1567	0.243541
102	0.8-2000	Surface	-5.1694	-85.3699	0.033637
106	0.8-2000	Surface	-0.004	-84.5928	0.135066
109	0.8-2000	Surface	1.9928	-84.5766	0.197646
110	0.8-2000	Surface	-1.7408	-84.6405	0.787793
111	0.8-2000	Surface	-16.9338	-100.648	0.8908
113	0.8-2000	Surface	-23.1107	-134.933	0.341889
114	0.8-2000	Surface	-23.1592	-134.924	0.518662
115	0.8-2000	Surface	-23.2317	-134.961	0.684708
116	0.8-2000	Surface	-23.2229	-134.961	1.71994
117	0.8-2000	Surface	-23.1568	-135.018	0.643421
118	0.8-2000	Surface	-23.1571	-135.018	0.526513
119	0.8-2000	Surface	-23.0243	-134.923	1.45691
120	0.8-2000	Surface	-23.0241	-134.923	1.64007
121	0.8-2000	Surface	-23.0729	-135.018	0.863243
122	0.8-2000	Surface	-8.957	-139.242	0.909854
123	0.8-2000	Surface	-8.8783	-140.3	0.666105
124	0.8-2000	Surface	-8.8517	-140.578	1.12061
125	0.8-2000	Surface	-8.8706	-142.647	0.60707
126	0.8-2000	Surface	-11.964	-151.343	1.9476
127	0.8-2000	Surface	-6.5996	-152.523	1.09668
128	0.8-2000	Surface	0.001	-153.639	0.653578
129	0.8-2000	Surface	6.6037	-153.042	0.698458
130	0.8-2000	Surface	11.2461	-152.472	0.625996
131	0.8-2000	Surface	22.7035	-158.035	2.34325
132	0.8-2000	Surface	31.471	-159.101	1.54048
133	0.8-2000	Surface	35.2698	-127.727	0.301194
134	0.8-2000	Surface	32.6002	-121.976	0.267508
135	0.8-2000	Surface	32.931	-121.865	0.537996
136	0.8-2000	Surface	17.0013	-118.939	0.274022
137	0.8-2000	Surface	14.1146	-116.763	0.302935
138	0.8-2000	Surface	6.0371	-102.969	1.90422
139	0.8-2000	Surface	6.4789	-94.9784	0.359498
140	0.8-2000	Surface	7.4117	-79.3026	0.787065
141	0.8-2000	Surface	9.8321	-80.1047	0.761804
142	0.8-2000	Surface	25.4925	-88.3432	1.01186
143	0.8-2000	Surface	29.6394	-79.5395	0.225358
144	0.8-2000	Surface	36.3318	-72.6899	1.26263
145	0.8-2000	Surface	39.1049	-70.0234	0.265347
146	0.8-2000	Surface	34.6475	-71.2589	0.363986
147	0.8-2000	Surface	32.8904	-66.5547	1.14392
148	0.8-2000	Surface	31.6948	-64.2489	3.1411
149	0.8-2000	Surface	34.0427	-49.8073	0.455315
150	0.8-2000	Surface	35.7031	-36.9772	0.565939
151	0.8-2000	Surface	36.1375	-28.935	0.162154
152	0.8-2000	Surface	43.517	-16.8449	0.399358
155	0.8-2000	Surface	54.5131	-16.6374	0
158	0.8-2000	Surface	67.1178	0.369	0
163	0.8-2000	Surface	76.0361	2.0547	0
168	0.8-2000	Surface	72.5123	44.0733	0
173	0.8-2000	Surface	78.9298	79.3363	0.187176
175	0.8-2000	Surface	79.2009	66.6071	0
178	0.8-2000	Surface	77.1604	73.2057	0
180	0.8-2000	Surface	74.8023	76.1478	0.076666
188	0.8-2000	Surface	78.2518	91.8557	0
189	0.8-2000	Surface	77.9028	117.154	0
191	0.8-2000	Surface	71.5111	160.987	0.0665764
193	0.8-2000	Surface	71.0704	174.992	0
194	0.8-2000	Surface	73.3006	-168.796	0
196	0.8-2000	Surface	71.8748	-154.925	0.0211171
201	0.8-2000	Surface	74.2958	-85.704	0
205	0.8-2000	Surface	72.4376	-71.8843	0
206	0.8-2000	Surface	70.9203	-53.6362	0
208	0.8-2000	Surface	69.0936	-51.6463	0
209	0.8-2000	Surface	64.6878	-53.9663	0
210	0.8-2000	Surface	61.5209	-55.9973	0
4	0.8-5	Surface	36.5533	-6.5669	1.00443
5	0.8-5	Surface	36.0088	-4.5184	0.0971698
6	0.8-5	Surface	36.5103	-3.9747	0.0477752
7	0.8-5	Surface	37.0112	1.946	0.0168458
8	0.8-5	Surface	38.0017	3.9718	0.018807
9	0.8-5	Surface	39.0609	5.9422	0
10	0.8-5	Surface	40.625	2.8899	0.0381341
16	0.8-5	Surface	37.2989	15.4078	0.230762
18	0.8-5	Surface	35.7405	14.3238	0
19	0.8-5	Surface	34.2116	13.7684	0
20	0.8-5	Surface	34.4064	15.043	0
21	0.8-5	Surface	37.5057	17.2174	0.0216322
22	0.8-5	Surface	39.5705	17.4101	0
23	0.8-5	Surface	42.1519	17.7429	0
25	0.8-5	Surface	39.2143	19.406	0
30	0.8-5	Surface	33.9175	32.8787	0.0166725
32	0.8-5	Surface	23.3633	37.2183	0.593018
36	0.8-5	Surface	20.8023	63.5028	0
38	0.8-5	Surface	19.0085	64.5807	0.0342979
39	0.8-5	Surface	18.5537	66.5058	0.0621741
41	0.8-5	Surface	14.5536	70.0128	2.56843
42	0.8-5	Surface	5.9541	73.9461	2.22654
43	0.8-5	Surface	4.6595	73.4888	0.545256
45	0.8-5	Surface	0.0023	71.6311	0.254557
46	0.8-5	Surface	-0.6623	73.1629	0.571726
50	0.8-5	Surface	-21.4612	56.7654	4.47952
51	0.8-5	Surface	-21.4523	54.2966	3.20846
52	0.8-5	Surface	-16.807	53.9117	0.752911
53	0.8-5	Surface	-13.0579	46.9673	1.12109
54	0.8-5	Surface	-12.8071	45.2249	1.08429
57	0.8-5	Surface	-17.0244	42.7415	0.472277
58	0.8-5	Surface	-17.2245	42.3017	0.416558
62	0.8-5	Surface	-22.3368	40.3411	0.570072
64	0.8-5	Surface	-29.486	37.8939	0.147344
65	0.8-5	Surface	-35.1728	26.2868	0
66	0.8-5	Surface	-34.874	18.0728	0.26163
67	0.8-5	Surface	-32.114	17.6885	0
68	0.8-5	Surface	-31.0198	4.6685	0
70	0.8-5	Surface	-20.3307	-3.2705	0.052683
71	0.8-5	Surface	-9.1661	-9.837	0.0523866
72	0.8-5	Surface	-8.6287	-18.058	0.244971
76	0.8-5	Surface	-20.9308	-35.1794	3.48847
78	0.8-5	Surface	-30.052	-43.2619	3.29962
80	0.8-5	Surface	-40.6083	-51.9557	2.21582
81	0.8-5	Surface	-44.5325	-52.4689	0.0406558
82	0.8-5	Surface	-47.1179	-57.7444	0.0557181
83	0.8-5	Surface	-54.3739	-65.1342	0
84	0.8-5	Surface	-60.2287	-60.6476	0.183066
85	0.8-5	Surface	-61.9689	-49.5017	0.243386
86	0.8-5	Surface	-64.3183	-53.1081	0.430416
87	0.8-5	Surface	-63.8417	-56.1566	0
88	0.8-5	Surface	-63.3815	-56.8047	0.048886
89	0.8-5	Surface	-57.7338	-67.1084	0.0962374
90	0.8-5	Surface	-39.5788	-76.9941	0.0974404
91	0.8-5	Surface	-34.161	-73.0995	0.0792174
92	0.8-5	Surface	-33.6737	-71.9641	0.025837
93	0.8-5	Surface	-33.9116	-73.0537	0.329881
94	0.8-5	Surface	-32.7404	-87.0992	0.0848148
95	0.8-5	Surface	-31.3503	-93.9944	0.172745
96	0.8-5	Surface	-29.5976	-101.365	0.497606
97	0.8-5	Surface	-28.1152	-107.598	1.22203
98	0.8-5	Surface	-25.8051	-111.72	0.284314
99	0.8-5	Surface	-21.146	-104.787	0.363514
100	0.8-5	Surface	-12.9052	-96.1567	0.296776
102	0.8-5	Surface	-5.1694	-85.3699	0.384414
106	0.8-5	Surface	-0.004	-84.5928	0.266729
109	0.8-5	Surface	1.9928	-84.5766	0.305666
110	0.8-5	Surface	-1.7408	-84.6405	0.74981
111	0.8-5	Surface	-16.9338	-100.648	0.160171
112	0.8-5	Surface	-23.128	-129.605	0.520198
113	0.8-5	Surface	-23.1107	-134.933	0.255545
122	0.8-5	Surface	-8.957	-139.242	0.869475
123	0.8-5	Surface	-8.8783	-140.3	0.422165
124	0.8-5	Surface	-8.8517	-140.578	1.23299
125	0.8-5	Surface	-8.8706	-142.647	0.415267
126	0.8-5	Surface	-11.964	-151.343	1.39715
127	0.8-5	Surface	-6.5996	-152.523	1.58726
128	0.8-5	Surface	0.001	-153.639	0.598488
129	0.8-5	Surface	6.6037	-153.042	0.892292
130	0.8-5	Surface	11.2461	-152.472	1.11544
131	0.8-5	Surface	22.7035	-158.035	2.6702
132	0.8-5	Surface	31.471	-159.101	0.784521
133	0.8-5	Surface	35.2698	-127.727	0.189323
134	0.8-5	Surface	32.6002	-121.976	0.116274
135	0.8-5	Surface	32.931	-121.865	0.0786677
136	0.8-5	Surface	17.0013	-118.939	0.392894
137	0.8-5	Surface	14.1146	-116.763	0.14209
138	0.8-5	Surface	6.0371	-102.969	2.11855
139	0.8-5	Surface	6.4789	-94.9784	0.542138
140	0.8-5	Surface	7.4117	-79.3026	0.759241
141	0.8-5	Surface	9.8321	-80.1047	0.612188
142	0.8-5	Surface	25.4925	-88.3432	2.61143
143	0.8-5	Surface	29.6394	-79.5395	0.143162
144	0.8-5	Surface	36.3318	-72.6899	0
145	0.8-5	Surface	39.1049	-70.0234	0.0400112
146	0.8-5	Surface	34.6475	-71.2589	0.352958
147	0.8-5	Surface	32.8904	-66.5547	0.140069
148	0.8-5	Surface	31.6948	-64.2489	0.264652
149	0.8-5	Surface	34.0427	-49.8073	0.135248
150	0.8-5	Surface	35.7031	-36.9772	0.162601
151	0.8-5	Surface	36.1375	-28.935	0.33039
152	0.8-5	Surface	43.517	-16.8449	0.150969
4	180-2000	Surface	36.5533	-6.5669	0.893229
5	180-2000	Surface	36.0088	-4.5184	0
6	180-2000	Surface	36.5103	-3.9747	0.500711
7	180-2000	Surface	37.0112	1.946	0
8	180-2000	Surface	38.0017	3.9718	0
9	180-2000	Surface	39.0609	5.9422	0.407557
10	180-2000	Surface	40.625	2.8899	0.232324
11	180-2000	Surface	41.6632	2.7962	0.688112
18	180-2000	Surface	35.7405	14.3238	0.699174
19	180-2000	Surface	34.2116	13.7684	0.487102
20	180-2000	Surface	34.4064	15.043	1.62315
21	180-2000	Surface	37.5057	17.2174	0
22	180-2000	Surface	39.5705	17.4101	0
23	180-2000	Surface	42.1519	17.7429	0.318536
24	180-2000	Surface	42.4552	17.9348	0.752608
25	180-2000	Surface	39.2143	19.406	2.21807
26	180-2000	Surface	38.3966	20.2003	0
31	180-2000	Surface	27.145	34.8067	1.53651
32	180-2000	Surface	23.3633	37.2183	10.4569
33	180-2000	Surface	21.9467	38.2517	0
34	180-2000	Surface	18.3967	39.875	0.692519
36	180-2000	Surface	20.8023	63.5028	0
38	180-2000	Surface	19.0085	64.5807	0
39	180-2000	Surface	18.5537	66.5058	0
41	180-2000	Surface	14.5536	70.0128	12.6638
42	180-2000	Surface	5.9541	73.9461	2.60665
43	180-2000	Surface	4.6595	73.4888	5.16167
45	180-2000	Surface	0.0023	71.6311	0.552488
46	180-2000	Surface	-0.6623	73.1629	0.886161
47	180-2000	Surface	-2.0409	72.1645	0
48	180-2000	Surface	-9.3921	66.4228	0
49	180-2000	Surface	-16.8082	59.5043	0
51	180-2000	Surface	-21.4523	54.2966	35.5288
52	180-2000	Surface	-16.807	53.9117	1.27909
53	180-2000	Surface	-13.0579	46.9673	28.0529
54	180-2000	Surface	-12.8071	45.2249	17.6208
58	180-2000	Surface	-17.2245	42.3017	17.2694
62	180-2000	Surface	-22.3368	40.3411	7.12391
64	180-2000	Surface	-29.486	37.8939	1.49556
65	180-2000	Surface	-35.1728	26.2868	0
66	180-2000	Surface	-34.874	18.0728	0
67	180-2000	Surface	-32.114	17.6885	0
68	180-2000	Surface	-31.0198	4.6685	2.83965
70	180-2000	Surface	-20.3307	-3.2705	0
71	180-2000	Surface	-9.1661	-9.837	0
72	180-2000	Surface	-8.6287	-18.058	6.64807
76	180-2000	Surface	-20.9308	-35.1794	0
78	180-2000	Surface	-30.052	-43.2619	3.07942
80	180-2000	Surface	-40.6083	-51.9557	1.68613
81	180-2000	Surface	-44.5325	-52.4689	0
82	180-2000	Surface	-47.1179	-57.7444	0
83	180-2000	Surface	-54.3739	-65.1342	0
84	180-2000	Surface	-60.2287	-60.6476	0
85	180-2000	Surface	-61.9689	-49.5017	0
86	180-2000	Surface	-64.3183	-53.1081	0
87	180-2000	Surface	-63.8417	-56.1566	0
88	180-2000	Surface	-63.3815	-56.8047	0
89	180-2000	Surface	-57.7338	-67.1084	0
90	180-2000	Surface	-39.5788	-76.9941	0
91	180-2000	Surface	-34.161	-73.0995	0
92	180-2000	Surface	-33.6737	-71.9641	0
93	180-2000	Surface	-33.9116	-73.0537	0
94	180-2000	Surface	-32.7404	-87.0992	0.274343
95	180-2000	Surface	-31.3503	-93.9944	0
96	180-2000	Surface	-29.5976	-101.365	0.462075
97	180-2000	Surface	-28.1152	-107.598	0
98	180-2000	Surface	-25.8051	-111.72	54.6603
99	180-2000	Surface	-21.146	-104.787	5.66601
100	180-2000	Surface	-12.9052	-96.1567	0.907645
102	180-2000	Surface	-5.1694	-85.3699	0
106	180-2000	Surface	-0.004	-84.5928	0
109	180-2000	Surface	1.9928	-84.5766	0.272541
110	180-2000	Surface	-1.7408	-84.6405	0
111	180-2000	Surface	-16.9338	-100.648	0.722014
112	180-2000	Surface	-23.128	-129.605	0.375246
113	180-2000	Surface	-23.1107	-134.933	0
114	180-2000	Surface	-23.1592	-134.924	0.791022
115	180-2000	Surface	-23.2317	-134.961	0
116	180-2000	Surface	-23.2229	-134.961	0
117	180-2000	Surface	-23.1568	-135.018	0
118	180-2000	Surface	-23.1571	-135.018	6.62041
119	180-2000	Surface	-23.0243	-134.923	1.16941
120	180-2000	Surface	-23.0241	-134.923	6.7919
121	180-2000	Surface	-23.0729	-135.018	1.65287
122	180-2000	Surface	-8.957	-139.242	0.496844
123	180-2000	Surface	-8.8783	-140.3	0
124	180-2000	Surface	-8.8517	-140.578	0
125	180-2000	Surface	-8.8706	-142.647	0
126	180-2000	Surface	-11.964	-151.343	1.22033
127	180-2000	Surface	-6.5996	-152.523	0.602274
128	180-2000	Surface	0.001	-153.639	0
129	180-2000	Surface	6.6037	-153.042	0
130	180-2000	Surface	11.2461	-152.472	0
131	180-2000	Surface	22.7035	-158.035	28.7416
132	180-2000	Surface	31.471	-159.101	2.69756
133	180-2000	Surface	35.2698	-127.727	3.13732
134	180-2000	Surface	32.6002	-121.976	0
135	180-2000	Surface	32.931	-121.865	1.77236
136	180-2000	Surface	17.0013	-118.939	0
137	180-2000	Surface	14.1146	-116.763	0
138	180-2000	Surface	6.0371	-102.969	0
139	180-2000	Surface	6.4789	-94.9784	0
140	180-2000	Surface	7.4117	-79.3026	1.44772
141	180-2000	Surface	9.8321	-80.1047	7.47341
142	180-2000	Surface	25.4925	-88.3432	0
143	180-2000	Surface	29.6394	-79.5395	1.74948
144	180-2000	Surface	36.3318	-72.6899	2.84046
145	180-2000	Surface	39.1049	-70.0234	0
146	180-2000	Surface	34.6475	-71.2589	5.05049
147	180-2000	Surface	32.8904	-66.5547	1.64391
148	180-2000	Surface	31.6948	-64.2489	4.53855
149	180-2000	Surface	34.0427	-49.8073	0
150	180-2000	Surface	35.7031	-36.9772	0
151	180-2000	Surface	36.1375	-28.935	0.851423
152	180-2000	Surface	43.517	-16.8449	0
155	180-2000	Surface	54.5131	-16.6374	0
158	180-2000	Surface	67.1178	0.369	0
163	180-2000	Surface	76.0361	2.0547	0
168	180-2000	Surface	72.5123	44.0733	0
173	180-2000	Surface	78.9298	79.3363	0
175	180-2000	Surface	79.2009	66.6071	0
178	180-2000	Surface	77.1604	73.2057	0
180	180-2000	Surface	74.8023	76.1478	0
188	180-2000	Surface	78.2518	91.8557	0
189	180-2000	Surface	77.9028	117.154	0
191	180-2000	Surface	71.5111	160.987	0
193	180-2000	Surface	71.0704	174.992	0
194	180-2000	Surface	73.3006	-168.796	0
196	180-2000	Surface	71.8748	-154.925	0
201	180-2000	Surface	74.2958	-85.704	0
205	180-2000	Surface	72.4376	-71.8843	0
206	180-2000	Surface	70.9203	-53.6362	0
208	180-2000	Surface	69.0936	-51.6463	0
209	180-2000	Surface	64.6878	-53.9663	0
210	180-2000	Surface	61.5209	-55.9973	0
7	20-180	Surface	37.0112	1.946	0.321842
8	20-180	Surface	38.0017	3.9718	0.54484
10	20-180	Surface	40.625	2.8899	0.559462
11	20-180	Surface	41.6632	2.7962	0.935563
12	20-180	Surface	43.3346	7.9026	0.778982
14	20-180	Surface	39.8923	12.8473	0.635411
17	20-180	Surface	36.253	14.3033	0.709377
18	20-180	Surface	35.7405	14.3238	2.04259
19	20-180	Surface	34.2116	13.7684	1.48488
20	20-180	Surface	34.4064	15.043	0
21	20-180	Surface	37.5057	17.2174	1.17257
22	20-180	Surface	39.5705	17.4101	0.277437
23	20-180	Surface	42.1519	17.7429	0.596661
24	20-180	Surface	42.4552	17.9348	1.1379
25	20-180	Surface	39.2143	19.406	2.58546
26	20-180	Surface	38.3966	20.2003	1.18853
30	20-180	Surface	33.9175	32.8787	1.35712
31	20-180	Surface	27.145	34.8067	1.47517
32	20-180	Surface	23.3633	37.2183	7.7618
33	20-180	Surface	21.9467	38.2517	1.55954
34	20-180	Surface	18.3967	39.875	0.523607
36	20-180	Surface	20.8023	63.5028	0
38	20-180	Surface	19.0085	64.5807	0.744679
39	20-180	Surface	18.5537	66.5058	1.03885
41	20-180	Surface	14.5536	70.0128	2.94201
42	20-180	Surface	5.9541	73.9461	3.0947
43	20-180	Surface	4.6595	73.4888	6.47246
45	20-180	Surface	0.0023	71.6311	4.02276
46	20-180	Surface	-0.6623	73.1629	2.29776
47	20-180	Surface	-2.0409	72.1645	0.235814
49	20-180	Surface	-16.8082	59.5043	4.19957
50	20-180	Surface	-21.4612	56.7654	8.719
51	20-180	Surface	-21.4523	54.2966	6.99438
52	20-180	Surface	-16.807	53.9117	0.205513
53	20-180	Surface	-13.0579	46.9673	35.1639
54	20-180	Surface	-12.8071	45.2249	21.9279
57	20-180	Surface	-17.0244	42.7415	6.37875
58	20-180	Surface	-17.2245	42.3017	18.6144
62	20-180	Surface	-22.3368	40.3411	5.56063
64	20-180	Surface	-29.486	37.8939	2.56799
65	20-180	Surface	-35.1728	26.2868	0
66	20-180	Surface	-34.874	18.0728	0
67	20-180	Surface	-32.114	17.6885	0
68	20-180	Surface	-31.0198	4.6685	0
70	20-180	Surface	-20.3307	-3.2705	0
71	20-180	Surface	-9.1661	-9.837	0
72	20-180	Surface	-8.6287	-18.058	0.434003
76	20-180	Surface	-20.9308	-35.1794	3.35479
78	20-180	Surface	-30.052	-43.2619	0.672602
80	20-180	Surface	-40.6083	-51.9557	5.98103
81	20-180	Surface	-44.5325	-52.4689	1.05244
82	20-180	Surface	-47.1179	-57.7444	0
84	20-180	Surface	-60.2287	-60.6476	0
85	20-180	Surface	-61.9689	-49.5017	0
86	20-180	Surface	-64.3183	-53.1081	0.115107
88	20-180	Surface	-63.3815	-56.8047	0.184038
89	20-180	Surface	-57.7338	-67.1084	0
90	20-180	Surface	-39.5788	-76.9941	0
91	20-180	Surface	-34.161	-73.0995	0
92	20-180	Surface	-33.6737	-71.9641	0
93	20-180	Surface	-33.9116	-73.0537	0
94	20-180	Surface	-32.7404	-87.0992	0
95	20-180	Surface	-31.3503	-93.9944	0
96	20-180	Surface	-29.5976	-101.365	0.680606
97	20-180	Surface	-28.1152	-107.598	3.13882
98	20-180	Surface	-25.8051	-111.72	12.552
99	20-180	Surface	-21.146	-104.787	0.716644
100	20-180	Surface	-12.9052	-96.1567	0
102	20-180	Surface	-5.1694	-85.3699	0.671963
106	20-180	Surface	-0.004	-84.5928	0.958451
109	20-180	Surface	1.9928	-84.5766	0
110	20-180	Surface	-1.7408	-84.6405	0
111	20-180	Surface	-16.9338	-100.648	0
112	20-180	Surface	-23.128	-129.605	0.74941
113	20-180	Surface	-23.1107	-134.933	1.34819
114	20-180	Surface	-23.1592	-134.924	2.8109
115	20-180	Surface	-23.2317	-134.961	1.0019
116	20-180	Surface	-23.2229	-134.961	3.45012
117	20-180	Surface	-23.1568	-135.018	1.28459
118	20-180	Surface	-23.1571	-135.018	1.25726
119	20-180	Surface	-23.0243	-134.923	8.07605
120	20-180	Surface	-23.0241	-134.923	7.6974
121	20-180	Surface	-23.0729	-135.018	2.20325
122	20-180	Surface	-8.957	-139.242	0
123	20-180	Surface	-8.8783	-140.3	0.401904
124	20-180	Surface	-8.8517	-140.578	0
125	20-180	Surface	-8.8706	-142.647	0
126	20-180	Surface	-11.964	-151.343	0.314996
127	20-180	Surface	-6.5996	-152.523	0.140473
128	20-180	Surface	0.001	-153.639	0
129	20-180	Surface	6.6037	-153.042	1.13982
130	20-180	Surface	11.2461	-152.472	0
131	20-180	Surface	22.7035	-158.035	17.5454
132	20-180	Surface	31.471	-159.101	4.36256
133	20-180	Surface	35.2698	-127.727	0
135	20-180	Surface	32.931	-121.865	0.247123
136	20-180	Surface	17.0013	-118.939	0.449419
137	20-180	Surface	14.1146	-116.763	0
138	20-180	Surface	6.0371	-102.969	0.670718
139	20-180	Surface	6.4789	-94.9784	0.443426
140	20-180	Surface	7.4117	-79.3026	2.40038
141	20-180	Surface	9.8321	-80.1047	27.6108
142	20-180	Surface	25.4925	-88.3432	1.70847
143	20-180	Surface	29.6394	-79.5395	2.37928
144	20-180	Surface	36.3318	-72.6899	0.459461
145	20-180	Surface	39.1049	-70.0234	0
146	20-180	Surface	34.6475	-71.2589	0.714292
147	20-180	Surface	32.8904	-66.5547	0
148	20-180	Surface	31.6948	-64.2489	1.15046
149	20-180	Surface	34.0427	-49.8073	0.238277
150	20-180	Surface	35.7031	-36.9772	0
151	20-180	Surface	36.1375	-28.935	0
152	20-180	Surface	43.517	-16.8449	0
155	20-180	Surface	54.5131	-16.6374	0
158	20-180	Surface	67.1178	0.369	0
168	20-180	Surface	72.5123	44.0733	0
173	20-180	Surface	78.9298	79.3363	0.0721825
175	20-180	Surface	79.2009	66.6071	0
178	20-180	Surface	77.1604	73.2057	0
180	20-180	Surface	74.8023	76.1478	0
188	20-180	Surface	78.2518	91.8557	0
189	20-180	Surface	77.9028	117.154	0
191	20-180	Surface	71.5111	160.987	0.462988
193	20-180	Surface	71.0704	174.992	0.307782
194	20-180	Surface	73.3006	-168.796	0
196	20-180	Surface	71.8748	-154.925	0.441227
201	20-180	Surface	74.2958	-85.704	0
205	20-180	Surface	72.4376	-71.8843	0.185344
206	20-180	Surface	70.9203	-53.6362	0
208	20-180	Surface	69.0936	-51.6463	0
209	20-180	Surface	64.6878	-53.9663	0
210	20-180	Surface	61.5209	-55.9973	0
83	20-200	Surface	-54.3739	-65.1342	0
87	20-200	Surface	-63.8417	-56.1566	0
124	3-20	Surface	-8.8517	-140.578	0.68691
155	3-20	Surface	54.5131	-16.6374	0.390601
158	3-20	Surface	67.1178	0.369	0
163	3-20	Surface	76.0361	2.0547	0
168	3-20	Surface	72.5123	44.0733	0
173	3-20	Surface	78.9298	79.3363	0
175	3-20	Surface	79.2009	66.6071	0
178	3-20	Surface	77.1604	73.2057	0.128598
180	3-20	Surface	74.8023	76.1478	0
188	3-20	Surface	78.2518	91.8557	0.119928
189	3-20	Surface	77.9028	117.154	0.435332
191	3-20	Surface	71.5111	160.987	0.120598
193	3-20	Surface	71.0704	174.992	0
194	3-20	Surface	73.3006	-168.796	0
196	3-20	Surface	71.8748	-154.925	0.0631792
201	3-20	Surface	74.2958	-85.704	0
205	3-20	Surface	72.4376	-71.8843	0
206	3-20	Surface	70.9203	-53.6362	0
208	3-20	Surface	69.0936	-51.6463	0
209	3-20	Surface	64.6878	-53.9663	0.100947
210	3-20	Surface	61.5209	-55.9973	0
40	3-2000	Surface	17.4803	67.9841	0.359281
4	5-20	Surface	36.5533	-6.5669	0.85119
5	5-20	Surface	36.0088	-4.5184	0
6	5-20	Surface	36.5103	-3.9747	0.834413
7	5-20	Surface	37.0112	1.946	0.138458
8	5-20	Surface	38.0017	3.9718	0.112382
9	5-20	Surface	39.0609	5.9422	0
11	5-20	Surface	41.6632	2.7962	0
16	5-20	Surface	37.2989	15.4078	3.15246
18	5-20	Surface	35.7405	14.3238	1.59172
19	5-20	Surface	34.2116	13.7684	2.15162
20	5-20	Surface	34.4064	15.043	0
21	5-20	Surface	37.5057	17.2174	0
22	5-20	Surface	39.5705	17.4101	0
23	5-20	Surface	42.1519	17.7429	0.264429
25	5-20	Surface	39.2143	19.406	0
30	5-20	Surface	33.9175	32.8787	0.650212
32	5-20	Surface	23.3633	37.2183	7.83616
34	5-20	Surface	18.3967	39.875	0
36	5-20	Surface	20.8023	63.5028	0
38	5-20	Surface	19.0085	64.5807	0
39	5-20	Surface	18.5537	66.5058	0
41	5-20	Surface	14.5536	70.0128	6.15626
43	5-20	Surface	4.6595	73.4888	1.3509
45	5-20	Surface	0.0023	71.6311	1.67202
46	5-20	Surface	-0.6623	73.1629	2.44655
50	5-20	Surface	-21.4612	56.7654	2.74524
51	5-20	Surface	-21.4523	54.2966	15.7358
52	5-20	Surface	-16.807	53.9117	0
53	5-20	Surface	-13.0579	46.9673	17.8983
54	5-20	Surface	-12.8071	45.2249	18.8183
57	5-20	Surface	-17.0244	42.7415	22.9031
58	5-20	Surface	-17.2245	42.3017	5.17666
62	5-20	Surface	-22.3368	40.3411	12.1744
64	5-20	Surface	-29.486	37.8939	1.48796
65	5-20	Surface	-35.1728	26.2868	1.01723
66	5-20	Surface	-34.874	18.0728	0
67	5-20	Surface	-32.114	17.6885	0
68	5-20	Surface	-31.0198	4.6685	0
70	5-20	Surface	-20.3307	-3.2705	1.71138
71	5-20	Surface	-9.1661	-9.837	1.01117
72	5-20	Surface	-8.6287	-18.058	0
76	5-20	Surface	-20.9308	-35.1794	1.03887
78	5-20	Surface	-30.052	-43.2619	1.65719
81	5-20	Surface	-44.5325	-52.4689	0.31753
82	5-20	Surface	-47.1179	-57.7444	0
84	5-20	Surface	-60.2287	-60.6476	0
86	5-20	Surface	-64.3183	-53.1081	0.602598
87	5-20	Surface	-63.8417	-56.1566	1.08097
88	5-20	Surface	-63.3815	-56.8047	0
89	5-20	Surface	-57.7338	-67.1084	0
90	5-20	Surface	-39.5788	-76.9941	0.442948
91	5-20	Surface	-34.161	-73.0995	0.606379
92	5-20	Surface	-33.6737	-71.9641	0.347091
93	5-20	Surface	-33.9116	-73.0537	0
94	5-20	Surface	-32.7404	-87.0992	0.477537
95	5-20	Surface	-31.3503	-93.9944	0
96	5-20	Surface	-29.5976	-101.365	0
97	5-20	Surface	-28.1152	-107.598	0
98	5-20	Surface	-25.8051	-111.72	55.291
99	5-20	Surface	-21.146	-104.787	10.5444
100	5-20	Surface	-12.9052	-96.1567	0
102	5-20	Surface	-5.1694	-85.3699	1.00247
106	5-20	Surface	-0.004	-84.5928	0.348695
109	5-20	Surface	1.9928	-84.5766	0.425954
110	5-20	Surface	-1.7408	-84.6405	0.144561
111	5-20	Surface	-16.9338	-100.648	0.25054
112	5-20	Surface	-23.128	-129.605	0.494788
113	5-20	Surface	-23.1107	-134.933	2.91611
122	5-20	Surface	-8.957	-139.242	0
123	5-20	Surface	-8.8783	-140.3	0
124	5-20	Surface	-8.8517	-140.578	0.887143
125	5-20	Surface	-8.8706	-142.647	0.327383
126	5-20	Surface	-11.964	-151.343	0
127	5-20	Surface	-6.5996	-152.523	0
128	5-20	Surface	0.001	-153.639	0.246101
129	5-20	Surface	6.6037	-153.042	0.447677
131	5-20	Surface	22.7035	-158.035	18.2548
132	5-20	Surface	31.471	-159.101	4.29714
133	5-20	Surface	35.2698	-127.727	1.26061
135	5-20	Surface	32.931	-121.865	0
136	5-20	Surface	17.0013	-118.939	0.268553
137	5-20	Surface	14.1146	-116.763	0
138	5-20	Surface	6.0371	-102.969	0
139	5-20	Surface	6.4789	-94.9784	0.384021
140	5-20	Surface	7.4117	-79.3026	0.565412
141	5-20	Surface	9.8321	-80.1047	2.22444
142	5-20	Surface	25.4925	-88.3432	0
143	5-20	Surface	29.6394	-79.5395	1.8616
144	5-20	Surface	36.3318	-72.6899	0.835257
145	5-20	Surface	39.1049	-70.0234	0
146	5-20	Surface	34.6475	-71.2589	0.433988
147	5-20	Surface	32.8904	-66.5547	2.29091
148	5-20	Surface	31.6948	-64.2489	0.806312
149	5-20	Surface	34.0427	-49.8073	0.80105
150	5-20	Surface	35.7031	-36.9772	0.447957
151	5-20	Surface	36.1375	-28.935	0
152	5-20	Surface	43.517	-16.8449	0.292161

## Sheet: Fig_4b
station	size fraction (µm)	layer	latitude	% diazotrops among bacterioplankton (100%*nifH/recA)
4	0.2-1.6	Surface	36.5533	0.0178761
7	0.2-1.6	Surface	37.0112	0
9	0.2-1.6	Surface	39.0609	0
18	0.2-1.6	Surface	35.7405	0.00447688
23	0.2-1.6	Surface	42.1519	0.00703637
25	0.2-1.6	Surface	39.2143	0.043166
30	0.2-1.6	Surface	33.9175	0
31	0.2-1.6	Surface	27.145	0.0219939
32	0.2-1.6	Surface	23.3633	0.0233463
33	0.2-1.6	Surface	21.9467	0
34	0.2-1.6	Surface	18.3967	0.00838818
36	0.2-1.6	Surface	20.8023	0
38	0.2-1.6	Surface	19.0085	0
41	0.2-1.6	Surface	14.5536	0.03618
42	0.2-1.6	Surface	5.9541	0.0148089
45	0.2-1.6	Surface	0.0023	0.00389361
48	0.2-1.6	Surface	-9.3921	0.00444438
52	0.2-1.6	Surface	-16.807	0.0177299
56	0.2-3	Surface	-15.3379	0.00932852
57	0.2-3	Surface	-17.0244	0.0203008
62	0.2-3	Surface	-22.3368	0.00579073
64	0.2-3	Surface	-29.486	0.00269224
65	0.2-3	Surface	-35.1728	0.00604084
66	0.2-3	Surface	-34.874	0.00645253
67	0.2-3	Surface	-32.114	0
68	0.2-3	Surface	-31.0198	0.00891408
70	0.2-3	Surface	-20.3307	0.0243368
72	0.2-3	Surface	-8.6287	0.0775748
76	0.2-3	Surface	-20.9308	0.538041
78	0.2-3	Surface	-30.052	1.12596
82	0.2-3	Surface	-47.1179	0
84	0.2-3	Surface	-60.2287	0.164947
85	0.2-3	Surface	-61.9689	0.0419808
93	0.2-3	Surface	-33.9116	0.0957995
94	0.2-3	Surface	-32.7404	0.0385387
96	0.2-3	Surface	-29.5976	0.0814666
98	0.2-3	Surface	-25.8051	0.0899355
99	0.2-3	Surface	-21.146	0.0369687
100	0.2-3	Surface	-12.9052	0.0314802
102	0.2-3	Surface	-5.1694	0.0509222
109	0.2-3	Surface	1.9928	0.0638523
110	0.2-3	Surface	-1.7408	0.271102
111	0.2-3	Surface	-16.9338	0.0629983
112	0.2-3	Surface	-23.128	0.148102
122	0.2-3	Surface	-8.957	0.22097
123	0.2-3	Surface	-8.8783	0.531054
124	0.2-3	Surface	-8.8517	0.10162
125	0.2-3	Surface	-8.8706	0.0922585
128	0.2-3	Surface	0.001	0.276816
132	0.2-3	Surface	31.471	0.129603
133	0.2-3	Surface	35.2698	0.0315514
137	0.2-3	Surface	14.1146	0.0188079
138	0.2-3	Surface	6.0371	0.227625
140	0.2-3	Surface	7.4117	0.0672976
141	0.2-3	Surface	9.8321	0.156541
142	0.2-3	Surface	25.4925	0.112585
145	0.2-3	Surface	39.1049	0.0343546
146	0.2-3	Surface	34.6475	0.212113
148	0.2-3	Surface	31.6948	0.0725215
149	0.2-3	Surface	34.0427	0.0527094
150	0.2-3	Surface	35.7031	0.0410188
151	0.2-3	Surface	36.1375	0.0231199
152	0.2-3	Surface	43.517	0.0147121
155	0.2-3	Surface	54.5131	0
158	0.2-3	Surface	67.1178	0.00710518
163	0.2-3	Surface	76.0361	0
168	0.2-3	Surface	72.5123	0
173	0.2-3	Surface	78.9298	0
175	0.2-3	Surface	79.2009	0
178	0.2-3	Surface	77.1604	0.00916464
180	0.2-3	Surface	74.8023	0
188	0.2-3	Surface	78.2518	0
189	0.2-3	Surface	77.9028	0.0218544
191	0.2-3	Surface	71.5111	0.135089
193	0.2-3	Surface	71.0704	0
194	0.2-3	Surface	73.3006	0.0062427
196	0.2-3	Surface	71.8748	0.00710145
201	0.2-3	Surface	74.2958	0.0136006
205	0.2-3	Surface	72.4376	0
206	0.2-3	Surface	70.9203	0.00730602
208	0.2-3	Surface	69.0936	0
209	0.2-3	Surface	64.6878	0.0101169
210	0.2-3	Surface	61.5209	0
24	0.8-20	Surface	42.4552	0.0273123
26	0.8-20	Surface	38.3966	0
31	0.8-20	Surface	27.145	0.146204
33	0.8-20	Surface	21.9467	0.118936
44	0.8-20	Surface	2.7872	1.07523
47	0.8-20	Surface	-2.0409	1.52722
48	0.8-20	Surface	-9.3921	2.28787
49	0.8-20	Surface	-16.8082	2.0075
11	0.8-2000	Surface	41.6632	0.170018
67	0.8-2000	Surface	-32.114	0
68	0.8-2000	Surface	-31.0198	0.682009
70	0.8-2000	Surface	-20.3307	0.0700772
71	0.8-2000	Surface	-9.1661	0.281093
72	0.8-2000	Surface	-8.6287	0.801687
76	0.8-2000	Surface	-20.9308	1.74101
78	0.8-2000	Surface	-30.052	2.80412
80	0.8-2000	Surface	-40.6083	3.11333
82	0.8-2000	Surface	-47.1179	0
83	0.8-2000	Surface	-54.3739	0.112023
84	0.8-2000	Surface	-60.2287	0.300826
85	0.8-2000	Surface	-61.9689	0.0877144
86	0.8-2000	Surface	-64.3183	0.28631
87	0.8-2000	Surface	-63.8417	0.228303
88	0.8-2000	Surface	-63.3815	0
89	0.8-2000	Surface	-57.7338	0.108179
92	0.8-2000	Surface	-33.6737	0.0522223
93	0.8-2000	Surface	-33.9116	0.281647
94	0.8-2000	Surface	-32.7404	0.0525871
95	0.8-2000	Surface	-31.3503	0.819558
96	0.8-2000	Surface	-29.5976	0.559591
97	0.8-2000	Surface	-28.1152	1.05376
99	0.8-2000	Surface	-21.146	0.724783
100	0.8-2000	Surface	-12.9052	0.243541
102	0.8-2000	Surface	-5.1694	0.033637
106	0.8-2000	Surface	-0.004	0.135066
109	0.8-2000	Surface	1.9928	0.197646
110	0.8-2000	Surface	-1.7408	0.787793
111	0.8-2000	Surface	-16.9338	0.8908
113	0.8-2000	Surface	-23.1107	0.341889
114	0.8-2000	Surface	-23.1592	0.518662
115	0.8-2000	Surface	-23.2317	0.684708
116	0.8-2000	Surface	-23.2229	1.71994
117	0.8-2000	Surface	-23.1568	0.643421
118	0.8-2000	Surface	-23.1571	0.526513
119	0.8-2000	Surface	-23.0243	1.45691
120	0.8-2000	Surface	-23.0241	1.64007
121	0.8-2000	Surface	-23.0729	0.863243
122	0.8-2000	Surface	-8.957	0.909854
123	0.8-2000	Surface	-8.8783	0.666105
124	0.8-2000	Surface	-8.8517	1.12061
125	0.8-2000	Surface	-8.8706	0.60707
126	0.8-2000	Surface	-11.964	1.9476
127	0.8-2000	Surface	-6.5996	1.09668
128	0.8-2000	Surface	0.001	0.653578
129	0.8-2000	Surface	6.6037	0.698458
130	0.8-2000	Surface	11.2461	0.625996
131	0.8-2000	Surface	22.7035	2.34325
132	0.8-2000	Surface	31.471	1.54048
133	0.8-2000	Surface	35.2698	0.301194
134	0.8-2000	Surface	32.6002	0.267508
135	0.8-2000	Surface	32.931	0.537996
136	0.8-2000	Surface	17.0013	0.274022
137	0.8-2000	Surface	14.1146	0.302935
138	0.8-2000	Surface	6.0371	1.90422
139	0.8-2000	Surface	6.4789	0.359498
140	0.8-2000	Surface	7.4117	0.787065
141	0.8-2000	Surface	9.8321	0.761804
142	0.8-2000	Surface	25.4925	1.01186
143	0.8-2000	Surface	29.6394	0.225358
144	0.8-2000	Surface	36.3318	1.26263
145	0.8-2000	Surface	39.1049	0.265347
146	0.8-2000	Surface	34.6475	0.363986
147	0.8-2000	Surface	32.8904	1.14392
148	0.8-2000	Surface	31.6948	3.1411
149	0.8-2000	Surface	34.0427	0.455315
150	0.8-2000	Surface	35.7031	0.565939
151	0.8-2000	Surface	36.1375	0.162154
152	0.8-2000	Surface	43.517	0.399358
155	0.8-2000	Surface	54.5131	0
158	0.8-2000	Surface	67.1178	0
163	0.8-2000	Surface	76.0361	0
168	0.8-2000	Surface	72.5123	0
173	0.8-2000	Surface	78.9298	0.187176
175	0.8-2000	Surface	79.2009	0
178	0.8-2000	Surface	77.1604	0
180	0.8-2000	Surface	74.8023	0.076666
188	0.8-2000	Surface	78.2518	0
189	0.8-2000	Surface	77.9028	0
191	0.8-2000	Surface	71.5111	0.0665764
193	0.8-2000	Surface	71.0704	0
194	0.8-2000	Surface	73.3006	0
196	0.8-2000	Surface	71.8748	0.0211171
201	0.8-2000	Surface	74.2958	0
205	0.8-2000	Surface	72.4376	0
206	0.8-2000	Surface	70.9203	0
208	0.8-2000	Surface	69.0936	0
209	0.8-2000	Surface	64.6878	0
210	0.8-2000	Surface	61.5209	0
4	0.8-5	Surface	36.5533	1.00443
5	0.8-5	Surface	36.0088	0.0971698
6	0.8-5	Surface	36.5103	0.0477752
7	0.8-5	Surface	37.0112	0.0168458
8	0.8-5	Surface	38.0017	0.018807
9	0.8-5	Surface	39.0609	0
10	0.8-5	Surface	40.625	0.0381341
16	0.8-5	Surface	37.2989	0.230762
18	0.8-5	Surface	35.7405	0
19	0.8-5	Surface	34.2116	0
20	0.8-5	Surface	34.4064	0
21	0.8-5	Surface	37.5057	0.0216322
22	0.8-5	Surface	39.5705	0
23	0.8-5	Surface	42.1519	0
25	0.8-5	Surface	39.2143	0
30	0.8-5	Surface	33.9175	0.0166725
32	0.8-5	Surface	23.3633	0.593018
36	0.8-5	Surface	20.8023	0
38	0.8-5	Surface	19.0085	0.0342979
39	0.8-5	Surface	18.5537	0.0621741
41	0.8-5	Surface	14.5536	2.56843
42	0.8-5	Surface	5.9541	2.22654
43	0.8-5	Surface	4.6595	0.545256
45	0.8-5	Surface	0.0023	0.254557
46	0.8-5	Surface	-0.6623	0.571726
50	0.8-5	Surface	-21.4612	4.47952
51	0.8-5	Surface	-21.4523	3.20846
52	0.8-5	Surface	-16.807	0.752911
53	0.8-5	Surface	-13.0579	1.12109
54	0.8-5	Surface	-12.8071	1.08429
57	0.8-5	Surface	-17.0244	0.472277
58	0.8-5	Surface	-17.2245	0.416558
62	0.8-5	Surface	-22.3368	0.570072
64	0.8-5	Surface	-29.486	0.147344
65	0.8-5	Surface	-35.1728	0
66	0.8-5	Surface	-34.874	0.26163
67	0.8-5	Surface	-32.114	0
68	0.8-5	Surface	-31.0198	0
70	0.8-5	Surface	-20.3307	0.052683
71	0.8-5	Surface	-9.1661	0.0523866
72	0.8-5	Surface	-8.6287	0.244971
76	0.8-5	Surface	-20.9308	3.48847
78	0.8-5	Surface	-30.052	3.29962
80	0.8-5	Surface	-40.6083	2.21582
81	0.8-5	Surface	-44.5325	0.0406558
82	0.8-5	Surface	-47.1179	0.0557181
83	0.8-5	Surface	-54.3739	0
84	0.8-5	Surface	-60.2287	0.183066
85	0.8-5	Surface	-61.9689	0.243386
86	0.8-5	Surface	-64.3183	0.430416
87	0.8-5	Surface	-63.8417	0
88	0.8-5	Surface	-63.3815	0.048886
89	0.8-5	Surface	-57.7338	0.0962374
90	0.8-5	Surface	-39.5788	0.0974404
91	0.8-5	Surface	-34.161	0.0792174
92	0.8-5	Surface	-33.6737	0.025837
93	0.8-5	Surface	-33.9116	0.329881
94	0.8-5	Surface	-32.7404	0.0848148
95	0.8-5	Surface	-31.3503	0.172745
96	0.8-5	Surface	-29.5976	0.497606
97	0.8-5	Surface	-28.1152	1.22203
98	0.8-5	Surface	-25.8051	0.284314
99	0.8-5	Surface	-21.146	0.363514
100	0.8-5	Surface	-12.9052	0.296776
102	0.8-5	Surface	-5.1694	0.384414
106	0.8-5	Surface	-0.004	0.266729
109	0.8-5	Surface	1.9928	0.305666
110	0.8-5	Surface	-1.7408	0.74981
111	0.8-5	Surface	-16.9338	0.160171
112	0.8-5	Surface	-23.128	0.520198
113	0.8-5	Surface	-23.1107	0.255545
122	0.8-5	Surface	-8.957	0.869475
123	0.8-5	Surface	-8.8783	0.422165
124	0.8-5	Surface	-8.8517	1.23299
125	0.8-5	Surface	-8.8706	0.415267
126	0.8-5	Surface	-11.964	1.39715
127	0.8-5	Surface	-6.5996	1.58726
128	0.8-5	Surface	0.001	0.598488
129	0.8-5	Surface	6.6037	0.892292
130	0.8-5	Surface	11.2461	1.11544
131	0.8-5	Surface	22.7035	2.6702
132	0.8-5	Surface	31.471	0.784521
133	0.8-5	Surface	35.2698	0.189323
134	0.8-5	Surface	32.6002	0.116274
135	0.8-5	Surface	32.931	0.0786677
136	0.8-5	Surface	17.0013	0.392894
137	0.8-5	Surface	14.1146	0.14209
138	0.8-5	Surface	6.0371	2.11855
139	0.8-5	Surface	6.4789	0.542138
140	0.8-5	Surface	7.4117	0.759241
141	0.8-5	Surface	9.8321	0.612188
142	0.8-5	Surface	25.4925	2.61143
143	0.8-5	Surface	29.6394	0.143162
144	0.8-5	Surface	36.3318	0
145	0.8-5	Surface	39.1049	0.0400112
146	0.8-5	Surface	34.6475	0.352958
147	0.8-5	Surface	32.8904	0.140069
148	0.8-5	Surface	31.6948	0.264652
149	0.8-5	Surface	34.0427	0.135248
150	0.8-5	Surface	35.7031	0.162601
151	0.8-5	Surface	36.1375	0.33039
152	0.8-5	Surface	43.517	0.150969
4	180-2000	Surface	36.5533	0.893229
5	180-2000	Surface	36.0088	0
6	180-2000	Surface	36.5103	0.500711
7	180-2000	Surface	37.0112	0
8	180-2000	Surface	38.0017	0
9	180-2000	Surface	39.0609	0.407557
10	180-2000	Surface	40.625	0.232324
11	180-2000	Surface	41.6632	0.688112
18	180-2000	Surface	35.7405	0.699174
19	180-2000	Surface	34.2116	0.487102
20	180-2000	Surface	34.4064	1.62315
21	180-2000	Surface	37.5057	0
22	180-2000	Surface	39.5705	0
23	180-2000	Surface	42.1519	0.318536
24	180-2000	Surface	42.4552	0.752608
25	180-2000	Surface	39.2143	2.21807
26	180-2000	Surface	38.3966	0
31	180-2000	Surface	27.145	1.53651
32	180-2000	Surface	23.3633	10.4569
33	180-2000	Surface	21.9467	0
34	180-2000	Surface	18.3967	0.692519
36	180-2000	Surface	20.8023	0
38	180-2000	Surface	19.0085	0
39	180-2000	Surface	18.5537	0
41	180-2000	Surface	14.5536	12.6638
42	180-2000	Surface	5.9541	2.60665
43	180-2000	Surface	4.6595	5.16167
45	180-2000	Surface	0.0023	0.552488
46	180-2000	Surface	-0.6623	0.886161
47	180-2000	Surface	-2.0409	0
48	180-2000	Surface	-9.3921	0
49	180-2000	Surface	-16.8082	0
51	180-2000	Surface	-21.4523	35.5288
52	180-2000	Surface	-16.807	1.27909
53	180-2000	Surface	-13.0579	28.0529
54	180-2000	Surface	-12.8071	17.6208
58	180-2000	Surface	-17.2245	17.2694
62	180-2000	Surface	-22.3368	7.12391
64	180-2000	Surface	-29.486	1.49556
65	180-2000	Surface	-35.1728	0
66	180-2000	Surface	-34.874	0
67	180-2000	Surface	-32.114	0
68	180-2000	Surface	-31.0198	2.83965
70	180-2000	Surface	-20.3307	0
71	180-2000	Surface	-9.1661	0
72	180-2000	Surface	-8.6287	6.64807
76	180-2000	Surface	-20.9308	0
78	180-2000	Surface	-30.052	3.07942
80	180-2000	Surface	-40.6083	1.68613
81	180-2000	Surface	-44.5325	0
82	180-2000	Surface	-47.1179	0
83	180-2000	Surface	-54.3739	0
84	180-2000	Surface	-60.2287	0
85	180-2000	Surface	-61.9689	0
86	180-2000	Surface	-64.3183	0
87	180-2000	Surface	-63.8417	0
88	180-2000	Surface	-63.3815	0
89	180-2000	Surface	-57.7338	0
90	180-2000	Surface	-39.5788	0
91	180-2000	Surface	-34.161	0
92	180-2000	Surface	-33.6737	0
93	180-2000	Surface	-33.9116	0
94	180-2000	Surface	-32.7404	0.274343
95	180-2000	Surface	-31.3503	0
96	180-2000	Surface	-29.5976	0.462075
97	180-2000	Surface	-28.1152	0
98	180-2000	Surface	-25.8051	54.6603
99	180-2000	Surface	-21.146	5.66601
100	180-2000	Surface	-12.9052	0.907645
102	180-2000	Surface	-5.1694	0
106	180-2000	Surface	-0.004	0
109	180-2000	Surface	1.9928	0.272541
110	180-2000	Surface	-1.7408	0
111	180-2000	Surface	-16.9338	0.722014
112	180-2000	Surface	-23.128	0.375246
113	180-2000	Surface	-23.1107	0
114	180-2000	Surface	-23.1592	0.791022
115	180-2000	Surface	-23.2317	0
116	180-2000	Surface	-23.2229	0
117	180-2000	Surface	-23.1568	0
118	180-2000	Surface	-23.1571	6.62041
119	180-2000	Surface	-23.0243	1.16941
120	180-2000	Surface	-23.0241	6.7919
121	180-2000	Surface	-23.0729	1.65287
122	180-2000	Surface	-8.957	0.496844
123	180-2000	Surface	-8.8783	0
124	180-2000	Surface	-8.8517	0
125	180-2000	Surface	-8.8706	0
126	180-2000	Surface	-11.964	1.22033
127	180-2000	Surface	-6.5996	0.602274
128	180-2000	Surface	0.001	0
129	180-2000	Surface	6.6037	0
130	180-2000	Surface	11.2461	0
131	180-2000	Surface	22.7035	28.7416
132	180-2000	Surface	31.471	2.69756
133	180-2000	Surface	35.2698	3.13732
134	180-2000	Surface	32.6002	0
135	180-2000	Surface	32.931	1.77236
136	180-2000	Surface	17.0013	0
137	180-2000	Surface	14.1146	0
138	180-2000	Surface	6.0371	0
139	180-2000	Surface	6.4789	0
140	180-2000	Surface	7.4117	1.44772
141	180-2000	Surface	9.8321	7.47341
142	180-2000	Surface	25.4925	0
143	180-2000	Surface	29.6394	1.74948
144	180-2000	Surface	36.3318	2.84046
145	180-2000	Surface	39.1049	0
146	180-2000	Surface	34.6475	5.05049
147	180-2000	Surface	32.8904	1.64391
148	180-2000	Surface	31.6948	4.53855
149	180-2000	Surface	34.0427	0
150	180-2000	Surface	35.7031	0
151	180-2000	Surface	36.1375	0.851423
152	180-2000	Surface	43.517	0
155	180-2000	Surface	54.5131	0
158	180-2000	Surface	67.1178	0
163	180-2000	Surface	76.0361	0
168	180-2000	Surface	72.5123	0
173	180-2000	Surface	78.9298	0
175	180-2000	Surface	79.2009	0
178	180-2000	Surface	77.1604	0
180	180-2000	Surface	74.8023	0
188	180-2000	Surface	78.2518	0
189	180-2000	Surface	77.9028	0
191	180-2000	Surface	71.5111	0
193	180-2000	Surface	71.0704	0
194	180-2000	Surface	73.3006	0
196	180-2000	Surface	71.8748	0
201	180-2000	Surface	74.2958	0
205	180-2000	Surface	72.4376	0
206	180-2000	Surface	70.9203	0
208	180-2000	Surface	69.0936	0
209	180-2000	Surface	64.6878	0
210	180-2000	Surface	61.5209	0
7	20-180	Surface	37.0112	0.321842
8	20-180	Surface	38.0017	0.54484
10	20-180	Surface	40.625	0.559462
11	20-180	Surface	41.6632	0.935563
12	20-180	Surface	43.3346	0.778982
14	20-180	Surface	39.8923	0.635411
17	20-180	Surface	36.253	0.709377
18	20-180	Surface	35.7405	2.04259
19	20-180	Surface	34.2116	1.48488
20	20-180	Surface	34.4064	0
21	20-180	Surface	37.5057	1.17257
22	20-180	Surface	39.5705	0.277437
23	20-180	Surface	42.1519	0.596661
24	20-180	Surface	42.4552	1.1379
25	20-180	Surface	39.2143	2.58546
26	20-180	Surface	38.3966	1.18853
30	20-180	Surface	33.9175	1.35712
31	20-180	Surface	27.145	1.47517
32	20-180	Surface	23.3633	7.7618
33	20-180	Surface	21.9467	1.55954
34	20-180	Surface	18.3967	0.523607
36	20-180	Surface	20.8023	0
38	20-180	Surface	19.0085	0.744679
39	20-180	Surface	18.5537	1.03885
41	20-180	Surface	14.5536	2.94201
42	20-180	Surface	5.9541	3.0947
43	20-180	Surface	4.6595	6.47246
45	20-180	Surface	0.0023	4.02276
46	20-180	Surface	-0.6623	2.29776
47	20-180	Surface	-2.0409	0.235814
49	20-180	Surface	-16.8082	4.19957
50	20-180	Surface	-21.4612	8.719
51	20-180	Surface	-21.4523	6.99438
52	20-180	Surface	-16.807	0.205513
53	20-180	Surface	-13.0579	35.1639
54	20-180	Surface	-12.8071	21.9279
57	20-180	Surface	-17.0244	6.37875
58	20-180	Surface	-17.2245	18.6144
62	20-180	Surface	-22.3368	5.56063
64	20-180	Surface	-29.486	2.56799
65	20-180	Surface	-35.1728	0
66	20-180	Surface	-34.874	0
67	20-180	Surface	-32.114	0
68	20-180	Surface	-31.0198	0
70	20-180	Surface	-20.3307	0
71	20-180	Surface	-9.1661	0
72	20-180	Surface	-8.6287	0.434003
76	20-180	Surface	-20.9308	3.35479
78	20-180	Surface	-30.052	0.672602
80	20-180	Surface	-40.6083	5.98103
81	20-180	Surface	-44.5325	1.05244
82	20-180	Surface	-47.1179	0
84	20-180	Surface	-60.2287	0
85	20-180	Surface	-61.9689	0
86	20-180	Surface	-64.3183	0.115107
88	20-180	Surface	-63.3815	0.184038
89	20-180	Surface	-57.7338	0
90	20-180	Surface	-39.5788	0
91	20-180	Surface	-34.161	0
92	20-180	Surface	-33.6737	0
93	20-180	Surface	-33.9116	0
94	20-180	Surface	-32.7404	0
95	20-180	Surface	-31.3503	0
96	20-180	Surface	-29.5976	0.680606
97	20-180	Surface	-28.1152	3.13882
98	20-180	Surface	-25.8051	12.552
99	20-180	Surface	-21.146	0.716644
100	20-180	Surface	-12.9052	0
102	20-180	Surface	-5.1694	0.671963
106	20-180	Surface	-0.004	0.958451
109	20-180	Surface	1.9928	0
110	20-180	Surface	-1.7408	0
111	20-180	Surface	-16.9338	0
112	20-180	Surface	-23.128	0.74941
113	20-180	Surface	-23.1107	1.34819
114	20-180	Surface	-23.1592	2.8109
115	20-180	Surface	-23.2317	1.0019
116	20-180	Surface	-23.2229	3.45012
117	20-180	Surface	-23.1568	1.28459
118	20-180	Surface	-23.1571	1.25726
119	20-180	Surface	-23.0243	8.07605
120	20-180	Surface	-23.0241	7.6974
121	20-180	Surface	-23.0729	2.20325
122	20-180	Surface	-8.957	0
123	20-180	Surface	-8.8783	0.401904
124	20-180	Surface	-8.8517	0
125	20-180	Surface	-8.8706	0
126	20-180	Surface	-11.964	0.314996
127	20-180	Surface	-6.5996	0.140473
128	20-180	Surface	0.001	0
129	20-180	Surface	6.6037	1.13982
130	20-180	Surface	11.2461	0
131	20-180	Surface	22.7035	17.5454
132	20-180	Surface	31.471	4.36256
133	20-180	Surface	35.2698	0
135	20-180	Surface	32.931	0.247123
136	20-180	Surface	17.0013	0.449419
137	20-180	Surface	14.1146	0
138	20-180	Surface	6.0371	0.670718
139	20-180	Surface	6.4789	0.443426
140	20-180	Surface	7.4117	2.40038
141	20-180	Surface	9.8321	27.6108
142	20-180	Surface	25.4925	1.70847
143	20-180	Surface	29.6394	2.37928
144	20-180	Surface	36.3318	0.459461
145	20-180	Surface	39.1049	0
146	20-180	Surface	34.6475	0.714292
147	20-180	Surface	32.8904	0
148	20-180	Surface	31.6948	1.15046
149	20-180	Surface	34.0427	0.238277
150	20-180	Surface	35.7031	0
151	20-180	Surface	36.1375	0
152	20-180	Surface	43.517	0
155	20-180	Surface	54.5131	0
158	20-180	Surface	67.1178	0
168	20-180	Surface	72.5123	0
173	20-180	Surface	78.9298	0.0721825
175	20-180	Surface	79.2009	0
178	20-180	Surface	77.1604	0
180	20-180	Surface	74.8023	0
188	20-180	Surface	78.2518	0
189	20-180	Surface	77.9028	0
191	20-180	Surface	71.5111	0.462988
193	20-180	Surface	71.0704	0.307782
194	20-180	Surface	73.3006	0
196	20-180	Surface	71.8748	0.441227
201	20-180	Surface	74.2958	0
205	20-180	Surface	72.4376	0.185344
206	20-180	Surface	70.9203	0
208	20-180	Surface	69.0936	0
209	20-180	Surface	64.6878	0
210	20-180	Surface	61.5209	0
83	20-200	Surface	-54.3739	0
87	20-200	Surface	-63.8417	0
124	3-20	Surface	-8.8517	0.68691
155	3-20	Surface	54.5131	0.390601
158	3-20	Surface	67.1178	0
163	3-20	Surface	76.0361	0
168	3-20	Surface	72.5123	0
173	3-20	Surface	78.9298	0
175	3-20	Surface	79.2009	0
178	3-20	Surface	77.1604	0.128598
180	3-20	Surface	74.8023	0
188	3-20	Surface	78.2518	0.119928
189	3-20	Surface	77.9028	0.435332
191	3-20	Surface	71.5111	0.120598
193	3-20	Surface	71.0704	0
194	3-20	Surface	73.3006	0
196	3-20	Surface	71.8748	0.0631792
201	3-20	Surface	74.2958	0
205	3-20	Surface	72.4376	0
206	3-20	Surface	70.9203	0
208	3-20	Surface	69.0936	0
209	3-20	Surface	64.6878	0.100947
210	3-20	Surface	61.5209	0
40	3-2000	Surface	17.4803	0.359281
4	5-20	Surface	36.5533	0.85119
5	5-20	Surface	36.0088	0
6	5-20	Surface	36.5103	0.834413
7	5-20	Surface	37.0112	0.138458
8	5-20	Surface	38.0017	0.112382
9	5-20	Surface	39.0609	0
11	5-20	Surface	41.6632	0
16	5-20	Surface	37.2989	3.15246
18	5-20	Surface	35.7405	1.59172
19	5-20	Surface	34.2116	2.15162
20	5-20	Surface	34.4064	0
21	5-20	Surface	37.5057	0
22	5-20	Surface	39.5705	0
23	5-20	Surface	42.1519	0.264429
25	5-20	Surface	39.2143	0
30	5-20	Surface	33.9175	0.650212
32	5-20	Surface	23.3633	7.83616
34	5-20	Surface	18.3967	0
36	5-20	Surface	20.8023	0
38	5-20	Surface	19.0085	0
39	5-20	Surface	18.5537	0
41	5-20	Surface	14.5536	6.15626
43	5-20	Surface	4.6595	1.3509
45	5-20	Surface	0.0023	1.67202
46	5-20	Surface	-0.6623	2.44655
50	5-20	Surface	-21.4612	2.74524
51	5-20	Surface	-21.4523	15.7358
52	5-20	Surface	-16.807	0
53	5-20	Surface	-13.0579	17.8983
54	5-20	Surface	-12.8071	18.8183
57	5-20	Surface	-17.0244	22.9031
58	5-20	Surface	-17.2245	5.17666
62	5-20	Surface	-22.3368	12.1744
64	5-20	Surface	-29.486	1.48796
65	5-20	Surface	-35.1728	1.01723
66	5-20	Surface	-34.874	0
67	5-20	Surface	-32.114	0
68	5-20	Surface	-31.0198	0
70	5-20	Surface	-20.3307	1.71138
71	5-20	Surface	-9.1661	1.01117
72	5-20	Surface	-8.6287	0
76	5-20	Surface	-20.9308	1.03887
78	5-20	Surface	-30.052	1.65719
81	5-20	Surface	-44.5325	0.31753
82	5-20	Surface	-47.1179	0
84	5-20	Surface	-60.2287	0
86	5-20	Surface	-64.3183	0.602598
87	5-20	Surface	-63.8417	1.08097
88	5-20	Surface	-63.3815	0
89	5-20	Surface	-57.7338	0
90	5-20	Surface	-39.5788	0.442948
91	5-20	Surface	-34.161	0.606379
92	5-20	Surface	-33.6737	0.347091
93	5-20	Surface	-33.9116	0
94	5-20	Surface	-32.7404	0.477537
95	5-20	Surface	-31.3503	0
96	5-20	Surface	-29.5976	0
97	5-20	Surface	-28.1152	0
98	5-20	Surface	-25.8051	55.291
99	5-20	Surface	-21.146	10.5444
100	5-20	Surface	-12.9052	0
102	5-20	Surface	-5.1694	1.00247
106	5-20	Surface	-0.004	0.348695
109	5-20	Surface	1.9928	0.425954
110	5-20	Surface	-1.7408	0.144561
111	5-20	Surface	-16.9338	0.25054
112	5-20	Surface	-23.128	0.494788
113	5-20	Surface	-23.1107	2.91611
122	5-20	Surface	-8.957	0
123	5-20	Surface	-8.8783	0
124	5-20	Surface	-8.8517	0.887143
125	5-20	Surface	-8.8706	0.327383
126	5-20	Surface	-11.964	0
127	5-20	Surface	-6.5996	0
128	5-20	Surface	0.001	0.246101
129	5-20	Surface	6.6037	0.447677
131	5-20	Surface	22.7035	18.2548
132	5-20	Surface	31.471	4.29714
133	5-20	Surface	35.2698	1.26061
135	5-20	Surface	32.931	0
136	5-20	Surface	17.0013	0.268553
137	5-20	Surface	14.1146	0
138	5-20	Surface	6.0371	0
139	5-20	Surface	6.4789	0.384021
140	5-20	Surface	7.4117	0.565412
141	5-20	Surface	9.8321	2.22444
142	5-20	Surface	25.4925	0
143	5-20	Surface	29.6394	1.8616
144	5-20	Surface	36.3318	0.835257
145	5-20	Surface	39.1049	0
146	5-20	Surface	34.6475	0.433988
147	5-20	Surface	32.8904	2.29091
148	5-20	Surface	31.6948	0.806312
149	5-20	Surface	34.0427	0.80105
150	5-20	Surface	35.7031	0.447957
151	5-20	Surface	36.1375	0
152	5-20	Surface	43.517	0.292161

## Sheet: Fig_4c
station	size fraction (µm)	layer	ocean	% diazotrops among bacterioplankton (100%*nifH/recA)
4	0.2-1.6	Surface	0.0178761	North Atlantic Ocean
7	0.2-1.6	Surface	0	Mediterranean Sea
9	0.2-1.6	Surface	0	Mediterranean Sea
18	0.2-1.6	Surface	0.00447688	Mediterranean Sea
23	0.2-1.6	Surface	0.00703637	Mediterranean Sea
25	0.2-1.6	Surface	0.043166	Mediterranean Sea
30	0.2-1.6	Surface	0	Mediterranean Sea
31	0.2-1.6	Surface	0.0219939	Red Sea
32	0.2-1.6	Surface	0.0233463	Red Sea
33	0.2-1.6	Surface	0	Red Sea
34	0.2-1.6	Surface	0.00838818	Red Sea
36	0.2-1.6	Surface	0	Indian Ocean
38	0.2-1.6	Surface	0	Indian Ocean
41	0.2-1.6	Surface	0.03618	Indian Ocean
42	0.2-1.6	Surface	0.0148089	Indian Ocean
45	0.2-1.6	Surface	0.00389361	Indian Ocean
48	0.2-1.6	Surface	0.00444438	Indian Ocean
52	0.2-1.6	Surface	0.0177299	Indian Ocean
56	0.2-3	Surface	0.00932852	Indian Ocean
57	0.2-3	Surface	0.0203008	Indian Ocean
62	0.2-3	Surface	0.00579073	Indian Ocean
64	0.2-3	Surface	0.00269224	Indian Ocean
65	0.2-3	Surface	0.00604084	Indian Ocean
66	0.2-3	Surface	0.00645253	Southern Oceanuth Atlantic Ocean
67	0.2-3	Surface	0	Southern Oceanuth Atlantic Ocean
68	0.2-3	Surface	0.00891408	Southern Oceanuth Atlantic Ocean
70	0.2-3	Surface	0.0243368	Southern Oceanuth Atlantic Ocean
72	0.2-3	Surface	0.0775748	Southern Oceanuth Atlantic Ocean
76	0.2-3	Surface	0.538041	Southern Oceanuth Atlantic Ocean
78	0.2-3	Surface	1.12596	Southern Oceanuth Atlantic Ocean
82	0.2-3	Surface	0	Southern Oceanuth Atlantic Ocean
84	0.2-3	Surface	0.164947	Southern Ocean
85	0.2-3	Surface	0.0419808	Southern Ocean
93	0.2-3	Surface	0.0957995	South Pacific Ocean
94	0.2-3	Surface	0.0385387	South Pacific Ocean
96	0.2-3	Surface	0.0814666	South Pacific Ocean
98	0.2-3	Surface	0.0899355	South Pacific Ocean
99	0.2-3	Surface	0.0369687	South Pacific Ocean
100	0.2-3	Surface	0.0314802	South Pacific Ocean
102	0.2-3	Surface	0.0509222	South Pacific Ocean
109	0.2-3	Surface	0.0638523	North Pacific Ocean
110	0.2-3	Surface	0.271102	South Pacific Ocean
111	0.2-3	Surface	0.0629983	South Pacific Ocean
112	0.2-3	Surface	0.148102	South Pacific Ocean
122	0.2-3	Surface	0.22097	South Pacific Ocean
123	0.2-3	Surface	0.531054	South Pacific Ocean
124	0.2-3	Surface	0.10162	South Pacific Ocean
125	0.2-3	Surface	0.0922585	South Pacific Ocean
128	0.2-3	Surface	0.276816	South Pacific Ocean
132	0.2-3	Surface	0.129603	North Pacific Ocean
133	0.2-3	Surface	0.0315514	North Pacific Ocean
137	0.2-3	Surface	0.0188079	North Pacific Ocean
138	0.2-3	Surface	0.227625	North Pacific Ocean
140	0.2-3	Surface	0.0672976	North Pacific Ocean
141	0.2-3	Surface	0.156541	North Atlantic Ocean
142	0.2-3	Surface	0.112585	North Atlantic Ocean
145	0.2-3	Surface	0.0343546	North Atlantic Ocean
146	0.2-3	Surface	0.212113	North Atlantic Ocean
148	0.2-3	Surface	0.0725215	North Atlantic Ocean
149	0.2-3	Surface	0.0527094	North Atlantic Ocean
150	0.2-3	Surface	0.0410188	North Atlantic Ocean
151	0.2-3	Surface	0.0231199	North Atlantic Ocean
152	0.2-3	Surface	0.0147121	North Atlantic Ocean
155	0.2-3	Surface	0	North Atlantic Ocean
158	0.2-3	Surface	0.00710518	Arctic Ocean
163	0.2-3	Surface	0	Arctic Ocean
168	0.2-3	Surface	0	Arctic Ocean
173	0.2-3	Surface	0	Arctic Ocean
175	0.2-3	Surface	0	Arctic Ocean
178	0.2-3	Surface	0.00916464	Arctic Ocean
180	0.2-3	Surface	0	Arctic Ocean
188	0.2-3	Surface	0	Arctic Ocean
189	0.2-3	Surface	0.0218544	Arctic Ocean
191	0.2-3	Surface	0.135089	Arctic Ocean
193	0.2-3	Surface	0	Arctic Ocean
194	0.2-3	Surface	0.0062427	Arctic Ocean
196	0.2-3	Surface	0.00710145	Arctic Ocean
201	0.2-3	Surface	0.0136006	Arctic Ocean
205	0.2-3	Surface	0	Arctic Ocean
206	0.2-3	Surface	0.00730602	Arctic Ocean
208	0.2-3	Surface	0	Arctic Ocean
209	0.2-3	Surface	0.0101169	Arctic Ocean
210	0.2-3	Surface	0	Arctic Ocean
155	0.8-2000	Surface	0	North Atlantic Ocean
158	0.8-2000	Surface	0	Arctic Ocean
163	0.8-2000	Surface	0	Arctic Ocean
168	0.8-2000	Surface	0	Arctic Ocean
173	0.8-2000	Surface	0.187176	Arctic Ocean
175	0.8-2000	Surface	0	Arctic Ocean
178	0.8-2000	Surface	0	Arctic Ocean
180	0.8-2000	Surface	0.076666	Arctic Ocean
188	0.8-2000	Surface	0	Arctic Ocean
189	0.8-2000	Surface	0	Arctic Ocean
191	0.8-2000	Surface	0.0665764	Arctic Ocean
193	0.8-2000	Surface	0	Arctic Ocean
194	0.8-2000	Surface	0	Arctic Ocean
196	0.8-2000	Surface	0.0211171	Arctic Ocean
201	0.8-2000	Surface	0	Arctic Ocean
205	0.8-2000	Surface	0	Arctic Ocean
206	0.8-2000	Surface	0	Arctic Ocean
208	0.8-2000	Surface	0	Arctic Ocean
209	0.8-2000	Surface	0	Arctic Ocean
210	0.8-2000	Surface	0	Arctic Ocean
4	0.8-5	Surface	1.00443	North Atlantic Ocean
5	0.8-5	Surface	0.0971698	Mediterranean Sea
6	0.8-5	Surface	0.0477752	Mediterranean Sea
7	0.8-5	Surface	0.0168458	Mediterranean Sea
8	0.8-5	Surface	0.018807	Mediterranean Sea
9	0.8-5	Surface	0	Mediterranean Sea
10	0.8-5	Surface	0.0381341	Mediterranean Sea
16	0.8-5	Surface	0.230762	Mediterranean Sea
18	0.8-5	Surface	0	Mediterranean Sea
19	0.8-5	Surface	0	Mediterranean Sea
20	0.8-5	Surface	0	Mediterranean Sea
21	0.8-5	Surface	0.0216322	Mediterranean Sea
22	0.8-5	Surface	0	Mediterranean Sea
23	0.8-5	Surface	0	Mediterranean Sea
25	0.8-5	Surface	0	Mediterranean Sea
30	0.8-5	Surface	0.0166725	Mediterranean Sea
32	0.8-5	Surface	0.593018	Red Sea
36	0.8-5	Surface	0	Indian Ocean
38	0.8-5	Surface	0.0342979	Indian Ocean
39	0.8-5	Surface	0.0621741	Indian Ocean
41	0.8-5	Surface	2.56843	Indian Ocean
42	0.8-5	Surface	2.22654	Indian Ocean
43	0.8-5	Surface	0.545256	Indian Ocean
45	0.8-5	Surface	0.254557	Indian Ocean
46	0.8-5	Surface	0.571726	Indian Ocean
50	0.8-5	Surface	4.47952	Indian Ocean
51	0.8-5	Surface	3.20846	Indian Ocean
52	0.8-5	Surface	0.752911	Indian Ocean
53	0.8-5	Surface	1.12109	Indian Ocean
54	0.8-5	Surface	1.08429	Indian Ocean
57	0.8-5	Surface	0.472277	Indian Ocean
58	0.8-5	Surface	0.416558	Indian Ocean
62	0.8-5	Surface	0.570072	Indian Ocean
64	0.8-5	Surface	0.147344	Indian Ocean
65	0.8-5	Surface	0	Indian Ocean
66	0.8-5	Surface	0.26163	Southern Oceanuth Atlantic Ocean
67	0.8-5	Surface	0	Southern Oceanuth Atlantic Ocean
68	0.8-5	Surface	0	Southern Oceanuth Atlantic Ocean
70	0.8-5	Surface	0.052683	Southern Oceanuth Atlantic Ocean
71	0.8-5	Surface	0.0523866	Southern Oceanuth Atlantic Ocean
72	0.8-5	Surface	0.244971	Southern Oceanuth Atlantic Ocean
76	0.8-5	Surface	3.48847	Southern Oceanuth Atlantic Ocean
78	0.8-5	Surface	3.29962	Southern Oceanuth Atlantic Ocean
80	0.8-5	Surface	2.21582	Southern Oceanuth Atlantic Ocean
81	0.8-5	Surface	0.0406558	Southern Oceanuth Atlantic Ocean
82	0.8-5	Surface	0.0557181	Southern Oceanuth Atlantic Ocean
83	0.8-5	Surface	0	Southern Oceanuth Atlantic Ocean
84	0.8-5	Surface	0.183066	Southern Ocean
85	0.8-5	Surface	0.243386	Southern Ocean
86	0.8-5	Surface	0.430416	Southern Ocean
87	0.8-5	Surface	0	Southern Ocean
88	0.8-5	Surface	0.048886	Southern Ocean
89	0.8-5	Surface	0.0962374	Southern Ocean
90	0.8-5	Surface	0.0974404	South Pacific Ocean
91	0.8-5	Surface	0.0792174	South Pacific Ocean
92	0.8-5	Surface	0.025837	South Pacific Ocean
93	0.8-5	Surface	0.329881	South Pacific Ocean
94	0.8-5	Surface	0.0848148	South Pacific Ocean
95	0.8-5	Surface	0.172745	South Pacific Ocean
96	0.8-5	Surface	0.497606	South Pacific Ocean
97	0.8-5	Surface	1.22203	South Pacific Ocean
98	0.8-5	Surface	0.284314	South Pacific Ocean
99	0.8-5	Surface	0.363514	South Pacific Ocean
100	0.8-5	Surface	0.296776	South Pacific Ocean
102	0.8-5	Surface	0.384414	South Pacific Ocean
106	0.8-5	Surface	0.266729	South Pacific Ocean
109	0.8-5	Surface	0.305666	North Pacific Ocean
110	0.8-5	Surface	0.74981	South Pacific Ocean
111	0.8-5	Surface	0.160171	South Pacific Ocean
112	0.8-5	Surface	0.520198	South Pacific Ocean
113	0.8-5	Surface	0.255545	South Pacific Ocean
122	0.8-5	Surface	0.869475	South Pacific Ocean
123	0.8-5	Surface	0.422165	South Pacific Ocean
124	0.8-5	Surface	1.23299	South Pacific Ocean
125	0.8-5	Surface	0.415267	South Pacific Ocean
126	0.8-5	Surface	1.39715	South Pacific Ocean
127	0.8-5	Surface	1.58726	South Pacific Ocean
128	0.8-5	Surface	0.598488	South Pacific Ocean
129	0.8-5	Surface	0.892292	North Pacific Ocean
130	0.8-5	Surface	1.11544	North Pacific Ocean
131	0.8-5	Surface	2.6702	North Pacific Ocean
132	0.8-5	Surface	0.784521	North Pacific Ocean
133	0.8-5	Surface	0.189323	North Pacific Ocean
134	0.8-5	Surface	0.116274	North Pacific Ocean
135	0.8-5	Surface	0.0786677	North Pacific Ocean
136	0.8-5	Surface	0.392894	North Pacific Ocean
137	0.8-5	Surface	0.14209	North Pacific Ocean
138	0.8-5	Surface	2.11855	North Pacific Ocean
139	0.8-5	Surface	0.542138	North Pacific Ocean
140	0.8-5	Surface	0.759241	North Pacific Ocean
141	0.8-5	Surface	0.612188	North Atlantic Ocean
142	0.8-5	Surface	2.61143	North Atlantic Ocean
143	0.8-5	Surface	0.143162	North Atlantic Ocean
144	0.8-5	Surface	0	North Atlantic Ocean
145	0.8-5	Surface	0.0400112	North Atlantic Ocean
146	0.8-5	Surface	0.352958	North Atlantic Ocean
147	0.8-5	Surface	0.140069	North Atlantic Ocean
148	0.8-5	Surface	0.264652	North Atlantic Ocean
149	0.8-5	Surface	0.135248	North Atlantic Ocean
150	0.8-5	Surface	0.162601	North Atlantic Ocean
151	0.8-5	Surface	0.33039	North Atlantic Ocean
152	0.8-5	Surface	0.150969	North Atlantic Ocean
155	3-20	Surface	0.390601	North Atlantic Ocean
158	3-20	Surface	0	Arctic Ocean
163	3-20	Surface	0	Arctic Ocean
168	3-20	Surface	0	Arctic Ocean
173	3-20	Surface	0	Arctic Ocean
175	3-20	Surface	0	Arctic Ocean
178	3-20	Surface	0.128598	Arctic Ocean
180	3-20	Surface	0	Arctic Ocean
188	3-20	Surface	0.119928	Arctic Ocean
189	3-20	Surface	0.435332	Arctic Ocean
191	3-20	Surface	0.120598	Arctic Ocean
193	3-20	Surface	0	Arctic Ocean
194	3-20	Surface	0	Arctic Ocean
196	3-20	Surface	0.0631792	Arctic Ocean
201	3-20	Surface	0	Arctic Ocean
205	3-20	Surface	0	Arctic Ocean
206	3-20	Surface	0	Arctic Ocean
208	3-20	Surface	0	Arctic Ocean
209	3-20	Surface	0.100947	Arctic Ocean
210	3-20	Surface	0	Arctic Ocean
4	5-20	Surface	0.85119	North Atlantic Ocean
5	5-20	Surface	0	Mediterranean Sea
6	5-20	Surface	0.834413	Mediterranean Sea
7	5-20	Surface	0.138458	Mediterranean Sea
8	5-20	Surface	0.112382	Mediterranean Sea
9	5-20	Surface	0	Mediterranean Sea
11	5-20	Surface	0	Mediterranean Sea
16	5-20	Surface	3.15246	Mediterranean Sea
18	5-20	Surface	1.59172	Mediterranean Sea
19	5-20	Surface	2.15162	Mediterranean Sea
20	5-20	Surface	0	Mediterranean Sea
21	5-20	Surface	0	Mediterranean Sea
22	5-20	Surface	0	Mediterranean Sea
23	5-20	Surface	0.264429	Mediterranean Sea
25	5-20	Surface	0	Mediterranean Sea
30	5-20	Surface	0.650212	Mediterranean Sea
32	5-20	Surface	7.83616	Red Sea
34	5-20	Surface	0	Red Sea
36	5-20	Surface	0	Indian Ocean
38	5-20	Surface	0	Indian Ocean
39	5-20	Surface	0	Indian Ocean
41	5-20	Surface	6.15626	Indian Ocean
43	5-20	Surface	1.3509	Indian Ocean
45	5-20	Surface	1.67202	Indian Ocean
46	5-20	Surface	2.44655	Indian Ocean
50	5-20	Surface	2.74524	Indian Ocean
51	5-20	Surface	15.7358	Indian Ocean
52	5-20	Surface	0	Indian Ocean
53	5-20	Surface	17.8983	Indian Ocean
54	5-20	Surface	18.8183	Indian Ocean
57	5-20	Surface	22.9031	Indian Ocean
58	5-20	Surface	5.17666	Indian Ocean
62	5-20	Surface	12.1744	Indian Ocean
64	5-20	Surface	1.48796	Indian Ocean
65	5-20	Surface	1.01723	Indian Ocean
66	5-20	Surface	0	Southern Oceanuth Atlantic Ocean
67	5-20	Surface	0	Southern Oceanuth Atlantic Ocean
68	5-20	Surface	0	Southern Oceanuth Atlantic Ocean
70	5-20	Surface	1.71138	Southern Oceanuth Atlantic Ocean
71	5-20	Surface	1.01117	Southern Oceanuth Atlantic Ocean
72	5-20	Surface	0	Southern Oceanuth Atlantic Ocean
76	5-20	Surface	1.03887	Southern Oceanuth Atlantic Ocean
78	5-20	Surface	1.65719	Southern Oceanuth Atlantic Ocean
81	5-20	Surface	0.31753	Southern Oceanuth Atlantic Ocean
82	5-20	Surface	0	Southern Oceanuth Atlantic Ocean
84	5-20	Surface	0	Southern Ocean
86	5-20	Surface	0.602598	Southern Ocean
87	5-20	Surface	1.08097	Southern Ocean
88	5-20	Surface	0	Southern Ocean
89	5-20	Surface	0	Southern Ocean
90	5-20	Surface	0.442948	South Pacific Ocean
91	5-20	Surface	0.606379	South Pacific Ocean
92	5-20	Surface	0.347091	South Pacific Ocean
93	5-20	Surface	0	South Pacific Ocean
94	5-20	Surface	0.477537	South Pacific Ocean
95	5-20	Surface	0	South Pacific Ocean
96	5-20	Surface	0	South Pacific Ocean
97	5-20	Surface	0	South Pacific Ocean
98	5-20	Surface	55.291	South Pacific Ocean
99	5-20	Surface	10.5444	South Pacific Ocean
100	5-20	Surface	0	South Pacific Ocean
102	5-20	Surface	1.00247	South Pacific Ocean
106	5-20	Surface	0.348695	South Pacific Ocean
109	5-20	Surface	0.425954	North Pacific Ocean
110	5-20	Surface	0.144561	South Pacific Ocean
111	5-20	Surface	0.25054	South Pacific Ocean
112	5-20	Surface	0.494788	South Pacific Ocean
113	5-20	Surface	2.91611	South Pacific Ocean
122	5-20	Surface	0	South Pacific Ocean
123	5-20	Surface	0	South Pacific Ocean
124	5-20	Surface	0.887143	South Pacific Ocean
125	5-20	Surface	0.327383	South Pacific Ocean
126	5-20	Surface	0	South Pacific Ocean
127	5-20	Surface	0	South Pacific Ocean
128	5-20	Surface	0.246101	South Pacific Ocean
129	5-20	Surface	0.447677	North Pacific Ocean
131	5-20	Surface	18.2548	North Pacific Ocean
132	5-20	Surface	4.29714	North Pacific Ocean
133	5-20	Surface	1.26061	North Pacific Ocean
135	5-20	Surface	0	North Pacific Ocean
136	5-20	Surface	0.268553	North Pacific Ocean
137	5-20	Surface	0	North Pacific Ocean
138	5-20	Surface	0	North Pacific Ocean
139	5-20	Surface	0.384021	North Pacific Ocean
140	5-20	Surface	0.565412	North Pacific Ocean
141	5-20	Surface	2.22444	North Atlantic Ocean
142	5-20	Surface	0	North Atlantic Ocean
143	5-20	Surface	1.8616	North Atlantic Ocean
144	5-20	Surface	0.835257	North Atlantic Ocean
145	5-20	Surface	0	North Atlantic Ocean
146	5-20	Surface	0.433988	North Atlantic Ocean
147	5-20	Surface	2.29091	North Atlantic Ocean
148	5-20	Surface	0.806312	North Atlantic Ocean
149	5-20	Surface	0.80105	North Atlantic Ocean
150	5-20	Surface	0.447957	North Atlantic Ocean
151	5-20	Surface	0	North Atlantic Ocean
152	5-20	Surface	0.292161	North Atlantic Ocean
7	20-180	Surface	0.321842	Mediterranean Sea
8	20-180	Surface	0.54484	Mediterranean Sea
10	20-180	Surface	0.559462	Mediterranean Sea
11	20-180	Surface	0.935563	Mediterranean Sea
12	20-180	Surface	0.778982	Mediterranean Sea
14	20-180	Surface	0.635411	Mediterranean Sea
17	20-180	Surface	0.709377	Mediterranean Sea
18	20-180	Surface	2.04259	Mediterranean Sea
19	20-180	Surface	1.48488	Mediterranean Sea
20	20-180	Surface	0	Mediterranean Sea
21	20-180	Surface	1.17257	Mediterranean Sea
22	20-180	Surface	0.277437	Mediterranean Sea
23	20-180	Surface	0.596661	Mediterranean Sea
24	20-180	Surface	1.1379	Mediterranean Sea
25	20-180	Surface	2.58546	Mediterranean Sea
26	20-180	Surface	1.18853	Mediterranean Sea
30	20-180	Surface	1.35712	Mediterranean Sea
31	20-180	Surface	1.47517	Red Sea
32	20-180	Surface	7.7618	Red Sea
33	20-180	Surface	1.55954	Red Sea
34	20-180	Surface	0.523607	Red Sea
36	20-180	Surface	0	Indian Ocean
38	20-180	Surface	0.744679	Indian Ocean
39	20-180	Surface	1.03885	Indian Ocean
41	20-180	Surface	2.94201	Indian Ocean
42	20-180	Surface	3.0947	Indian Ocean
43	20-180	Surface	6.47246	Indian Ocean
45	20-180	Surface	4.02276	Indian Ocean
46	20-180	Surface	2.29776	Indian Ocean
47	20-180	Surface	0.235814	Indian Ocean
49	20-180	Surface	4.19957	Indian Ocean
50	20-180	Surface	8.719	Indian Ocean
51	20-180	Surface	6.99438	Indian Ocean
52	20-180	Surface	0.205513	Indian Ocean
53	20-180	Surface	35.1639	Indian Ocean
54	20-180	Surface	21.9279	Indian Ocean
57	20-180	Surface	6.37875	Indian Ocean
58	20-180	Surface	18.6144	Indian Ocean
62	20-180	Surface	5.56063	Indian Ocean
64	20-180	Surface	2.56799	Indian Ocean
65	20-180	Surface	0	Indian Ocean
66	20-180	Surface	0	Southern Oceanuth Atlantic Ocean
67	20-180	Surface	0	Southern Oceanuth Atlantic Ocean
68	20-180	Surface	0	Southern Oceanuth Atlantic Ocean
70	20-180	Surface	0	Southern Oceanuth Atlantic Ocean
71	20-180	Surface	0	Southern Oceanuth Atlantic Ocean
72	20-180	Surface	0.434003	Southern Oceanuth Atlantic Ocean
76	20-180	Surface	3.35479	Southern Oceanuth Atlantic Ocean
78	20-180	Surface	0.672602	Southern Oceanuth Atlantic Ocean
80	20-180	Surface	5.98103	Southern Oceanuth Atlantic Ocean
81	20-180	Surface	1.05244	Southern Oceanuth Atlantic Ocean
82	20-180	Surface	0	Southern Oceanuth Atlantic Ocean
84	20-180	Surface	0	Southern Ocean
85	20-180	Surface	0	Southern Ocean
86	20-180	Surface	0.115107	Southern Ocean
88	20-180	Surface	0.184038	Southern Ocean
89	20-180	Surface	0	Southern Ocean
90	20-180	Surface	0	South Pacific Ocean
91	20-180	Surface	0	South Pacific Ocean
92	20-180	Surface	0	South Pacific Ocean
93	20-180	Surface	0	South Pacific Ocean
94	20-180	Surface	0	South Pacific Ocean
95	20-180	Surface	0	South Pacific Ocean
96	20-180	Surface	0.680606	South Pacific Ocean
97	20-180	Surface	3.13882	South Pacific Ocean
98	20-180	Surface	12.552	South Pacific Ocean
99	20-180	Surface	0.716644	South Pacific Ocean
100	20-180	Surface	0	South Pacific Ocean
102	20-180	Surface	0.671963	South Pacific Ocean
106	20-180	Surface	0.958451	South Pacific Ocean
109	20-180	Surface	0	North Pacific Ocean
110	20-180	Surface	0	South Pacific Ocean
111	20-180	Surface	0	South Pacific Ocean
112	20-180	Surface	0.74941	South Pacific Ocean
113	20-180	Surface	1.34819	South Pacific Ocean
114	20-180	Surface	2.8109	South Pacific Ocean
115	20-180	Surface	1.0019	South Pacific Ocean
116	20-180	Surface	3.45012	South Pacific Ocean
117	20-180	Surface	1.28459	South Pacific Ocean
118	20-180	Surface	1.25726	South Pacific Ocean
119	20-180	Surface	8.07605	South Pacific Ocean
120	20-180	Surface	7.6974	South Pacific Ocean
121	20-180	Surface	2.20325	South Pacific Ocean
122	20-180	Surface	0	South Pacific Ocean
123	20-180	Surface	0.401904	South Pacific Ocean
124	20-180	Surface	0	South Pacific Ocean
125	20-180	Surface	0	South Pacific Ocean
126	20-180	Surface	0.314996	South Pacific Ocean
127	20-180	Surface	0.140473	South Pacific Ocean
128	20-180	Surface	0	South Pacific Ocean
129	20-180	Surface	1.13982	North Pacific Ocean
130	20-180	Surface	0	North Pacific Ocean
131	20-180	Surface	17.5454	North Pacific Ocean
132	20-180	Surface	4.36256	North Pacific Ocean
133	20-180	Surface	0	North Pacific Ocean
135	20-180	Surface	0.247123	North Pacific Ocean
136	20-180	Surface	0.449419	North Pacific Ocean
137	20-180	Surface	0	North Pacific Ocean
138	20-180	Surface	0.670718	North Pacific Ocean
139	20-180	Surface	0.443426	North Pacific Ocean
140	20-180	Surface	2.40038	North Pacific Ocean
141	20-180	Surface	27.6108	North Atlantic Ocean
142	20-180	Surface	1.70847	North Atlantic Ocean
143	20-180	Surface	2.37928	North Atlantic Ocean
144	20-180	Surface	0.459461	North Atlantic Ocean
145	20-180	Surface	0	North Atlantic Ocean
146	20-180	Surface	0.714292	North Atlantic Ocean
147	20-180	Surface	0	North Atlantic Ocean
148	20-180	Surface	1.15046	North Atlantic Ocean
149	20-180	Surface	0.238277	North Atlantic Ocean
150	20-180	Surface	0	North Atlantic Ocean
151	20-180	Surface	0	North Atlantic Ocean
152	20-180	Surface	0	North Atlantic Ocean
155	20-180	Surface	0	North Atlantic Ocean
158	20-180	Surface	0	Arctic Ocean
168	20-180	Surface	0	Arctic Ocean
173	20-180	Surface	0.0721825	Arctic Ocean
175	20-180	Surface	0	Arctic Ocean
178	20-180	Surface	0	Arctic Ocean
180	20-180	Surface	0	Arctic Ocean
188	20-180	Surface	0	Arctic Ocean
189	20-180	Surface	0	Arctic Ocean
191	20-180	Surface	0.462988	Arctic Ocean
193	20-180	Surface	0.307782	Arctic Ocean
194	20-180	Surface	0	Arctic Ocean
196	20-180	Surface	0.441227	Arctic Ocean
201	20-180	Surface	0	Arctic Ocean
205	20-180	Surface	0.185344	Arctic Ocean
206	20-180	Surface	0	Arctic Ocean
208	20-180	Surface	0	Arctic Ocean
209	20-180	Surface	0	Arctic Ocean
210	20-180	Surface	0	Arctic Ocean
83	20-200	Surface	0	Southern Oceanuth Atlantic Ocean
87	20-200	Surface	0	Southern Ocean
4	180-2000	Surface	0.893229	North Atlantic Ocean
5	180-2000	Surface	0	Mediterranean Sea
6	180-2000	Surface	0.500711	Mediterranean Sea
7	180-2000	Surface	0	Mediterranean Sea
8	180-2000	Surface	0	Mediterranean Sea
9	180-2000	Surface	0.407557	Mediterranean Sea
10	180-2000	Surface	0.232324	Mediterranean Sea
11	180-2000	Surface	0.688112	Mediterranean Sea
18	180-2000	Surface	0.699174	Mediterranean Sea
19	180-2000	Surface	0.487102	Mediterranean Sea
20	180-2000	Surface	1.62315	Mediterranean Sea
21	180-2000	Surface	0	Mediterranean Sea
22	180-2000	Surface	0	Mediterranean Sea
23	180-2000	Surface	0.318536	Mediterranean Sea
24	180-2000	Surface	0.752608	Mediterranean Sea
25	180-2000	Surface	2.21807	Mediterranean Sea
26	180-2000	Surface	0	Mediterranean Sea
31	180-2000	Surface	1.53651	Red Sea
32	180-2000	Surface	10.4569	Red Sea
33	180-2000	Surface	0	Red Sea
34	180-2000	Surface	0.692519	Red Sea
36	180-2000	Surface	0	Indian Ocean
38	180-2000	Surface	0	Indian Ocean
39	180-2000	Surface	0	Indian Ocean
41	180-2000	Surface	12.6638	Indian Ocean
42	180-2000	Surface	2.60665	Indian Ocean
43	180-2000	Surface	5.16167	Indian Ocean
45	180-2000	Surface	0.552488	Indian Ocean
46	180-2000	Surface	0.886161	Indian Ocean
47	180-2000	Surface	0	Indian Ocean
48	180-2000	Surface	0	Indian Ocean
49	180-2000	Surface	0	Indian Ocean
51	180-2000	Surface	35.5288	Indian Ocean
52	180-2000	Surface	1.27909	Indian Ocean
53	180-2000	Surface	28.0529	Indian Ocean
54	180-2000	Surface	17.6208	Indian Ocean
58	180-2000	Surface	17.2694	Indian Ocean
62	180-2000	Surface	7.12391	Indian Ocean
64	180-2000	Surface	1.49556	Indian Ocean
65	180-2000	Surface	0	Indian Ocean
66	180-2000	Surface	0	Southern Oceanuth Atlantic Ocean
67	180-2000	Surface	0	Southern Oceanuth Atlantic Ocean
68	180-2000	Surface	2.83965	Southern Oceanuth Atlantic Ocean
70	180-2000	Surface	0	Southern Oceanuth Atlantic Ocean
71	180-2000	Surface	0	Southern Oceanuth Atlantic Ocean
72	180-2000	Surface	6.64807	Southern Oceanuth Atlantic Ocean
76	180-2000	Surface	0	Southern Oceanuth Atlantic Ocean
78	180-2000	Surface	3.07942	Southern Oceanuth Atlantic Ocean
80	180-2000	Surface	1.68613	Southern Oceanuth Atlantic Ocean
81	180-2000	Surface	0	Southern Oceanuth Atlantic Ocean
82	180-2000	Surface	0	Southern Oceanuth Atlantic Ocean
83	180-2000	Surface	0	Southern Oceanuth Atlantic Ocean
84	180-2000	Surface	0	Southern Ocean
85	180-2000	Surface	0	Southern Ocean
86	180-2000	Surface	0	Southern Ocean
87	180-2000	Surface	0	Southern Ocean
88	180-2000	Surface	0	Southern Ocean
89	180-2000	Surface	0	Southern Ocean
90	180-2000	Surface	0	South Pacific Ocean
91	180-2000	Surface	0	South Pacific Ocean
92	180-2000	Surface	0	South Pacific Ocean
93	180-2000	Surface	0	South Pacific Ocean
94	180-2000	Surface	0.274343	South Pacific Ocean
95	180-2000	Surface	0	South Pacific Ocean
96	180-2000	Surface	0.462075	South Pacific Ocean
97	180-2000	Surface	0	South Pacific Ocean
98	180-2000	Surface	54.6603	South Pacific Ocean
99	180-2000	Surface	5.66601	South Pacific Ocean
100	180-2000	Surface	0.907645	South Pacific Ocean
102	180-2000	Surface	0	South Pacific Ocean
106	180-2000	Surface	0	South Pacific Ocean
109	180-2000	Surface	0.272541	North Pacific Ocean
110	180-2000	Surface	0	South Pacific Ocean
111	180-2000	Surface	0.722014	South Pacific Ocean
112	180-2000	Surface	0.375246	South Pacific Ocean
113	180-2000	Surface	0	South Pacific Ocean
114	180-2000	Surface	0.791022	South Pacific Ocean
115	180-2000	Surface	0	South Pacific Ocean
116	180-2000	Surface	0	South Pacific Ocean
117	180-2000	Surface	0	South Pacific Ocean
118	180-2000	Surface	6.62041	South Pacific Ocean
119	180-2000	Surface	1.16941	South Pacific Ocean
120	180-2000	Surface	6.7919	South Pacific Ocean
121	180-2000	Surface	1.65287	South Pacific Ocean
122	180-2000	Surface	0.496844	South Pacific Ocean
123	180-2000	Surface	0	South Pacific Ocean
124	180-2000	Surface	0	South Pacific Ocean
125	180-2000	Surface	0	South Pacific Ocean
126	180-2000	Surface	1.22033	South Pacific Ocean
127	180-2000	Surface	0.602274	South Pacific Ocean
128	180-2000	Surface	0	South Pacific Ocean
129	180-2000	Surface	0	North Pacific Ocean
130	180-2000	Surface	0	North Pacific Ocean
131	180-2000	Surface	28.7416	North Pacific Ocean
132	180-2000	Surface	2.69756	North Pacific Ocean
133	180-2000	Surface	3.13732	North Pacific Ocean
134	180-2000	Surface	0	North Pacific Ocean
135	180-2000	Surface	1.77236	North Pacific Ocean
136	180-2000	Surface	0	North Pacific Ocean
137	180-2000	Surface	0	North Pacific Ocean
138	180-2000	Surface	0	North Pacific Ocean
139	180-2000	Surface	0	North Pacific Ocean
140	180-2000	Surface	1.44772	North Pacific Ocean
141	180-2000	Surface	7.47341	North Atlantic Ocean
142	180-2000	Surface	0	North Atlantic Ocean
143	180-2000	Surface	1.74948	North Atlantic Ocean
144	180-2000	Surface	2.84046	North Atlantic Ocean
145	180-2000	Surface	0	North Atlantic Ocean
146	180-2000	Surface	5.05049	North Atlantic Ocean
147	180-2000	Surface	1.64391	North Atlantic Ocean
148	180-2000	Surface	4.53855	North Atlantic Ocean
149	180-2000	Surface	0	North Atlantic Ocean
150	180-2000	Surface	0	North Atlantic Ocean
151	180-2000	Surface	0.851423	North Atlantic Ocean
152	180-2000	Surface	0	North Atlantic Ocean
155	180-2000	Surface	0	North Atlantic Ocean
158	180-2000	Surface	0	Arctic Ocean
163	180-2000	Surface	0	Arctic Ocean
168	180-2000	Surface	0	Arctic Ocean
173	180-2000	Surface	0	Arctic Ocean
175	180-2000	Surface	0	Arctic Ocean
178	180-2000	Surface	0	Arctic Ocean
180	180-2000	Surface	0	Arctic Ocean
188	180-2000	Surface	0	Arctic Ocean
189	180-2000	Surface	0	Arctic Ocean
191	180-2000	Surface	0	Arctic Ocean
193	180-2000	Surface	0	Arctic Ocean
194	180-2000	Surface	0	Arctic Ocean
196	180-2000	Surface	0	Arctic Ocean
201	180-2000	Surface	0	Arctic Ocean
205	180-2000	Surface	0	Arctic Ocean
206	180-2000	Surface	0	Arctic Ocean
208	180-2000	Surface	0	Arctic Ocean
209	180-2000	Surface	0	Arctic Ocean
210	180-2000	Surface	0	Arctic Ocean

## Sheet: Fig_5a
Station	Size fraction (µm)	Layer	% diazotrops among bacterioplankton (100%*nifH/recA)
4	0.2-1.6	Surface	0.0178761
7	0.2-1.6	Surface	0
9	0.2-1.6	Surface	0
18	0.2-1.6	Surface	0.00447688
23	0.2-1.6	Surface	0.00703637
25	0.2-1.6	Surface	0.043166
30	0.2-1.6	Surface	0
31	0.2-1.6	Surface	0.0219939
32	0.2-1.6	Surface	0.0233463
33	0.2-1.6	Surface	0
34	0.2-1.6	Surface	0.00838818
36	0.2-1.6	Surface	0
38	0.2-1.6	Surface	0
41	0.2-1.6	Surface	0.03618
42	0.2-1.6	Surface	0.0148089
45	0.2-1.6	Surface	0.00389361
48	0.2-1.6	Surface	0.00444438
52	0.2-1.6	Surface	0.0177299
56	0.2-3	Surface	0.00932852
57	0.2-3	Surface	0.0203008
62	0.2-3	Surface	0.00579073
64	0.2-3	Surface	0.00269224
65	0.2-3	Surface	0.00604084
66	0.2-3	Surface	0.00645253
67	0.2-3	Surface	0
68	0.2-3	Surface	0.00891408
70	0.2-3	Surface	0.0243368
72	0.2-3	Surface	0.0775748
76	0.2-3	Surface	0.538041
78	0.2-3	Surface	1.12596
82	0.2-3	Surface	0
84	0.2-3	Surface	0.164947
85	0.2-3	Surface	0.0419808
93	0.2-3	Surface	0.0957995
94	0.2-3	Surface	0.0385387
96	0.2-3	Surface	0.0814666
98	0.2-3	Surface	0.0899355
99	0.2-3	Surface	0.0369687
100	0.2-3	Surface	0.0314802
102	0.2-3	Surface	0.0509222
109	0.2-3	Surface	0.0638523
110	0.2-3	Surface	0.271102
111	0.2-3	Surface	0.0629983
112	0.2-3	Surface	0.148102
122	0.2-3	Surface	0.22097
123	0.2-3	Surface	0.531054
124	0.2-3	Surface	0.10162
125	0.2-3	Surface	0.0922585
128	0.2-3	Surface	0.276816
132	0.2-3	Surface	0.129603
133	0.2-3	Surface	0.0315514
137	0.2-3	Surface	0.0188079
138	0.2-3	Surface	0.227625
140	0.2-3	Surface	0.0672976
141	0.2-3	Surface	0.156541
142	0.2-3	Surface	0.112585
145	0.2-3	Surface	0.0343546
146	0.2-3	Surface	0.212113
148	0.2-3	Surface	0.0725215
149	0.2-3	Surface	0.0527094
150	0.2-3	Surface	0.0410188
151	0.2-3	Surface	0.0231199
152	0.2-3	Surface	0.0147121
155	0.2-3	Surface	0
158	0.2-3	Surface	0.00710518
163	0.2-3	Surface	0
168	0.2-3	Surface	0
173	0.2-3	Surface	0
175	0.2-3	Surface	0
178	0.2-3	Surface	0.00916464
180	0.2-3	Surface	0
188	0.2-3	Surface	0
189	0.2-3	Surface	0.0218544
191	0.2-3	Surface	0.135089
193	0.2-3	Surface	0
194	0.2-3	Surface	0.0062427
196	0.2-3	Surface	0.00710145
201	0.2-3	Surface	0.0136006
205	0.2-3	Surface	0
206	0.2-3	Surface	0.00730602
208	0.2-3	Surface	0
209	0.2-3	Surface	0.0101169
210	0.2-3	Surface	0
155	0.8-2000	Surface	0
158	0.8-2000	Surface	0
163	0.8-2000	Surface	0
168	0.8-2000	Surface	0
173	0.8-2000	Surface	0.187176
175	0.8-2000	Surface	0
178	0.8-2000	Surface	0
180	0.8-2000	Surface	0.076666
188	0.8-2000	Surface	0
189	0.8-2000	Surface	0
191	0.8-2000	Surface	0.0665764
193	0.8-2000	Surface	0
194	0.8-2000	Surface	0
196	0.8-2000	Surface	0.0211171
201	0.8-2000	Surface	0
205	0.8-2000	Surface	0
206	0.8-2000	Surface	0
208	0.8-2000	Surface	0
209	0.8-2000	Surface	0
210	0.8-2000	Surface	0
4	0.8-5	Surface	1.00443
5	0.8-5	Surface	0.0971698
6	0.8-5	Surface	0.0477752
7	0.8-5	Surface	0.0168458
8	0.8-5	Surface	0.018807
9	0.8-5	Surface	0
10	0.8-5	Surface	0.0381341
16	0.8-5	Surface	0.230762
18	0.8-5	Surface	0
19	0.8-5	Surface	0
20	0.8-5	Surface	0
21	0.8-5	Surface	0.0216322
22	0.8-5	Surface	0
23	0.8-5	Surface	0
25	0.8-5	Surface	0
30	0.8-5	Surface	0.0166725
32	0.8-5	Surface	0.593018
36	0.8-5	Surface	0
38	0.8-5	Surface	0.0342979
39	0.8-5	Surface	0.0621741
41	0.8-5	Surface	2.56843
42	0.8-5	Surface	2.22654
43	0.8-5	Surface	0.545256
45	0.8-5	Surface	0.254557
46	0.8-5	Surface	0.571726
50	0.8-5	Surface	4.47952
51	0.8-5	Surface	3.20846
52	0.8-5	Surface	0.752911
53	0.8-5	Surface	1.12109
54	0.8-5	Surface	1.08429
57	0.8-5	Surface	0.472277
58	0.8-5	Surface	0.416558
62	0.8-5	Surface	0.570072
64	0.8-5	Surface	0.147344
65	0.8-5	Surface	0
66	0.8-5	Surface	0.26163
67	0.8-5	Surface	0
68	0.8-5	Surface	0
70	0.8-5	Surface	0.052683
71	0.8-5	Surface	0.0523866
72	0.8-5	Surface	0.244971
76	0.8-5	Surface	3.48847
78	0.8-5	Surface	3.29962
80	0.8-5	Surface	2.21582
81	0.8-5	Surface	0.0406558
82	0.8-5	Surface	0.0557181
83	0.8-5	Surface	0
84	0.8-5	Surface	0.183066
85	0.8-5	Surface	0.243386
86	0.8-5	Surface	0.430416
87	0.8-5	Surface	0
88	0.8-5	Surface	0.048886
89	0.8-5	Surface	0.0962374
90	0.8-5	Surface	0.0974404
91	0.8-5	Surface	0.0792174
92	0.8-5	Surface	0.025837
93	0.8-5	Surface	0.329881
94	0.8-5	Surface	0.0848148
95	0.8-5	Surface	0.172745
96	0.8-5	Surface	0.497606
97	0.8-5	Surface	1.22203
98	0.8-5	Surface	0.284314
99	0.8-5	Surface	0.363514
100	0.8-5	Surface	0.296776
102	0.8-5	Surface	0.384414
106	0.8-5	Surface	0.266729
109	0.8-5	Surface	0.305666
110	0.8-5	Surface	0.74981
111	0.8-5	Surface	0.160171
112	0.8-5	Surface	0.520198
113	0.8-5	Surface	0.255545
122	0.8-5	Surface	0.869475
123	0.8-5	Surface	0.422165
124	0.8-5	Surface	1.23299
125	0.8-5	Surface	0.415267
126	0.8-5	Surface	1.39715
127	0.8-5	Surface	1.58726
128	0.8-5	Surface	0.598488
129	0.8-5	Surface	0.892292
130	0.8-5	Surface	1.11544
131	0.8-5	Surface	2.6702
132	0.8-5	Surface	0.784521
133	0.8-5	Surface	0.189323
134	0.8-5	Surface	0.116274
135	0.8-5	Surface	0.0786677
136	0.8-5	Surface	0.392894
137	0.8-5	Surface	0.14209
138	0.8-5	Surface	2.11855
139	0.8-5	Surface	0.542138
140	0.8-5	Surface	0.759241
141	0.8-5	Surface	0.612188
142	0.8-5	Surface	2.61143
143	0.8-5	Surface	0.143162
144	0.8-5	Surface	0
145	0.8-5	Surface	0.0400112
146	0.8-5	Surface	0.352958
147	0.8-5	Surface	0.140069
148	0.8-5	Surface	0.264652
149	0.8-5	Surface	0.135248
150	0.8-5	Surface	0.162601
151	0.8-5	Surface	0.33039
152	0.8-5	Surface	0.150969
155	3-20	Surface	0.390601
158	3-20	Surface	0
163	3-20	Surface	0
168	3-20	Surface	0
173	3-20	Surface	0
175	3-20	Surface	0
178	3-20	Surface	0.128598
180	3-20	Surface	0
188	3-20	Surface	0.119928
189	3-20	Surface	0.435332
191	3-20	Surface	0.120598
193	3-20	Surface	0
194	3-20	Surface	0
196	3-20	Surface	0.0631792
201	3-20	Surface	0
205	3-20	Surface	0
206	3-20	Surface	0
208	3-20	Surface	0
209	3-20	Surface	0.100947
210	3-20	Surface	0
4	5-20	Surface	0.85119
5	5-20	Surface	0
6	5-20	Surface	0.834413
7	5-20	Surface	0.138458
8	5-20	Surface	0.112382
9	5-20	Surface	0
11	5-20	Surface	0
16	5-20	Surface	3.15246
18	5-20	Surface	1.59172
19	5-20	Surface	2.15162
20	5-20	Surface	0
21	5-20	Surface	0
22	5-20	Surface	0
23	5-20	Surface	0.264429
25	5-20	Surface	0
30	5-20	Surface	0.650212
32	5-20	Surface	7.83616
34	5-20	Surface	0
36	5-20	Surface	0
38	5-20	Surface	0
39	5-20	Surface	0
41	5-20	Surface	6.15626
43	5-20	Surface	1.3509
45	5-20	Surface	1.67202
46	5-20	Surface	2.44655
50	5-20	Surface	2.74524
51	5-20	Surface	15.7358
52	5-20	Surface	0
53	5-20	Surface	17.8983
54	5-20	Surface	18.8183
57	5-20	Surface	22.9031
58	5-20	Surface	5.17666
62	5-20	Surface	12.1744
64	5-20	Surface	1.48796
65	5-20	Surface	1.01723
66	5-20	Surface	0
67	5-20	Surface	0
68	5-20	Surface	0
70	5-20	Surface	1.71138
71	5-20	Surface	1.01117
72	5-20	Surface	0
76	5-20	Surface	1.03887
78	5-20	Surface	1.65719
81	5-20	Surface	0.31753
82	5-20	Surface	0
84	5-20	Surface	0
86	5-20	Surface	0.602598
87	5-20	Surface	1.08097
88	5-20	Surface	0
89	5-20	Surface	0
90	5-20	Surface	0.442948
91	5-20	Surface	0.606379
92	5-20	Surface	0.347091
93	5-20	Surface	0
94	5-20	Surface	0.477537
95	5-20	Surface	0
96	5-20	Surface	0
97	5-20	Surface	0
98	5-20	Surface	55.291
99	5-20	Surface	10.5444
100	5-20	Surface	0
102	5-20	Surface	1.00247
106	5-20	Surface	0.348695
109	5-20	Surface	0.425954
110	5-20	Surface	0.144561
111	5-20	Surface	0.25054
112	5-20	Surface	0.494788
113	5-20	Surface	2.91611
122	5-20	Surface	0
123	5-20	Surface	0
124	5-20	Surface	0.887143
125	5-20	Surface	0.327383
126	5-20	Surface	0
127	5-20	Surface	0
128	5-20	Surface	0.246101
129	5-20	Surface	0.447677
131	5-20	Surface	18.2548
132	5-20	Surface	4.29714
133	5-20	Surface	1.26061
135	5-20	Surface	0
136	5-20	Surface	0.268553
137	5-20	Surface	0
138	5-20	Surface	0
139	5-20	Surface	0.384021
140	5-20	Surface	0.565412
141	5-20	Surface	2.22444
142	5-20	Surface	0
143	5-20	Surface	1.8616
144	5-20	Surface	0.835257
145	5-20	Surface	0
146	5-20	Surface	0.433988
147	5-20	Surface	2.29091
148	5-20	Surface	0.806312
149	5-20	Surface	0.80105
150	5-20	Surface	0.447957
151	5-20	Surface	0
152	5-20	Surface	0.292161
7	20-180	Surface	0.321842
8	20-180	Surface	0.54484
10	20-180	Surface	0.559462
11	20-180	Surface	0.935563
12	20-180	Surface	0.778982
14	20-180	Surface	0.635411
17	20-180	Surface	0.709377
18	20-180	Surface	2.04259
19	20-180	Surface	1.48488
20	20-180	Surface	0
21	20-180	Surface	1.17257
22	20-180	Surface	0.277437
23	20-180	Surface	0.596661
24	20-180	Surface	1.1379
25	20-180	Surface	2.58546
26	20-180	Surface	1.18853
30	20-180	Surface	1.35712
31	20-180	Surface	1.47517
32	20-180	Surface	7.7618
33	20-180	Surface	1.55954
34	20-180	Surface	0.523607
36	20-180	Surface	0
38	20-180	Surface	0.744679
39	20-180	Surface	1.03885
41	20-180	Surface	2.94201
42	20-180	Surface	3.0947
43	20-180	Surface	6.47246
45	20-180	Surface	4.02276
46	20-180	Surface	2.29776
47	20-180	Surface	0.235814
49	20-180	Surface	4.19957
50	20-180	Surface	8.719
51	20-180	Surface	6.99438
52	20-180	Surface	0.205513
53	20-180	Surface	35.1639
54	20-180	Surface	21.9279
57	20-180	Surface	6.37875
58	20-180	Surface	18.6144
62	20-180	Surface	5.56063
64	20-180	Surface	2.56799
65	20-180	Surface	0
66	20-180	Surface	0
67	20-180	Surface	0
68	20-180	Surface	0
70	20-180	Surface	0
71	20-180	Surface	0
72	20-180	Surface	0.434003
76	20-180	Surface	3.35479
78	20-180	Surface	0.672602
80	20-180	Surface	5.98103
81	20-180	Surface	1.05244
82	20-180	Surface	0
84	20-180	Surface	0
85	20-180	Surface	0
86	20-180	Surface	0.115107
88	20-180	Surface	0.184038
89	20-180	Surface	0
90	20-180	Surface	0
91	20-180	Surface	0
92	20-180	Surface	0
93	20-180	Surface	0
94	20-180	Surface	0
95	20-180	Surface	0
96	20-180	Surface	0.680606
97	20-180	Surface	3.13882
98	20-180	Surface	12.552
99	20-180	Surface	0.716644
100	20-180	Surface	0
102	20-180	Surface	0.671963
106	20-180	Surface	0.958451
109	20-180	Surface	0
110	20-180	Surface	0
111	20-180	Surface	0
112	20-180	Surface	0.74941
113	20-180	Surface	1.34819
114	20-180	Surface	2.8109
115	20-180	Surface	1.0019
116	20-180	Surface	3.45012
117	20-180	Surface	1.28459
118	20-180	Surface	1.25726
119	20-180	Surface	8.07605
120	20-180	Surface	7.6974
121	20-180	Surface	2.20325
122	20-180	Surface	0
123	20-180	Surface	0.401904
124	20-180	Surface	0
125	20-180	Surface	0
126	20-180	Surface	0.314996
127	20-180	Surface	0.140473
128	20-180	Surface	0
129	20-180	Surface	1.13982
130	20-180	Surface	0
131	20-180	Surface	17.5454
132	20-180	Surface	4.36256
133	20-180	Surface	0
135	20-180	Surface	0.247123
136	20-180	Surface	0.449419
137	20-180	Surface	0
138	20-180	Surface	0.670718
139	20-180	Surface	0.443426
140	20-180	Surface	2.40038
141	20-180	Surface	27.6108
142	20-180	Surface	1.70847
143	20-180	Surface	2.37928
144	20-180	Surface	0.459461
145	20-180	Surface	0
146	20-180	Surface	0.714292
147	20-180	Surface	0
148	20-180	Surface	1.15046
149	20-180	Surface	0.238277
150	20-180	Surface	0
151	20-180	Surface	0
152	20-180	Surface	0
155	20-180	Surface	0
158	20-180	Surface	0
168	20-180	Surface	0
173	20-180	Surface	0.0721825
175	20-180	Surface	0
178	20-180	Surface	0
180	20-180	Surface	0
188	20-180	Surface	0
189	20-180	Surface	0
191	20-180	Surface	0.462988
193	20-180	Surface	0.307782
194	20-180	Surface	0
196	20-180	Surface	0.441227
201	20-180	Surface	0
205	20-180	Surface	0.185344
206	20-180	Surface	0
208	20-180	Surface	0
209	20-180	Surface	0
210	20-180	Surface	0
83	20-200	Surface	0
87	20-200	Surface	0
4	180-2000	Surface	0.893229
5	180-2000	Surface	0
6	180-2000	Surface	0.500711
7	180-2000	Surface	0
8	180-2000	Surface	0
9	180-2000	Surface	0.407557
10	180-2000	Surface	0.232324
11	180-2000	Surface	0.688112
18	180-2000	Surface	0.699174
19	180-2000	Surface	0.487102
20	180-2000	Surface	1.62315
21	180-2000	Surface	0
22	180-2000	Surface	0
23	180-2000	Surface	0.318536
24	180-2000	Surface	0.752608
25	180-2000	Surface	2.21807
26	180-2000	Surface	0
31	180-2000	Surface	1.53651
32	180-2000	Surface	10.4569
33	180-2000	Surface	0
34	180-2000	Surface	0.692519
36	180-2000	Surface	0
38	180-2000	Surface	0
39	180-2000	Surface	0
41	180-2000	Surface	12.6638
42	180-2000	Surface	2.60665
43	180-2000	Surface	5.16167
45	180-2000	Surface	0.552488
46	180-2000	Surface	0.886161
47	180-2000	Surface	0
48	180-2000	Surface	0
49	180-2000	Surface	0
51	180-2000	Surface	35.5288
52	180-2000	Surface	1.27909
53	180-2000	Surface	28.0529
54	180-2000	Surface	17.6208
58	180-2000	Surface	17.2694
62	180-2000	Surface	7.12391
64	180-2000	Surface	1.49556
65	180-2000	Surface	0
66	180-2000	Surface	0
67	180-2000	Surface	0
68	180-2000	Surface	2.83965
70	180-2000	Surface	0
71	180-2000	Surface	0
72	180-2000	Surface	6.64807
76	180-2000	Surface	0
78	180-2000	Surface	3.07942
80	180-2000	Surface	1.68613
81	180-2000	Surface	0
82	180-2000	Surface	0
83	180-2000	Surface	0
84	180-2000	Surface	0
85	180-2000	Surface	0
86	180-2000	Surface	0
87	180-2000	Surface	0
88	180-2000	Surface	0
89	180-2000	Surface	0
90	180-2000	Surface	0
91	180-2000	Surface	0
92	180-2000	Surface	0
93	180-2000	Surface	0
94	180-2000	Surface	0.274343
95	180-2000	Surface	0
96	180-2000	Surface	0.462075
97	180-2000	Surface	0
98	180-2000	Surface	54.6603
99	180-2000	Surface	5.66601
100	180-2000	Surface	0.907645
102	180-2000	Surface	0
106	180-2000	Surface	0
109	180-2000	Surface	0.272541
110	180-2000	Surface	0
111	180-2000	Surface	0.722014
112	180-2000	Surface	0.375246
113	180-2000	Surface	0
114	180-2000	Surface	0.791022
115	180-2000	Surface	0
116	180-2000	Surface	0
117	180-2000	Surface	0
118	180-2000	Surface	6.62041
119	180-2000	Surface	1.16941
120	180-2000	Surface	6.7919
121	180-2000	Surface	1.65287
122	180-2000	Surface	0.496844
123	180-2000	Surface	0
124	180-2000	Surface	0
125	180-2000	Surface	0
126	180-2000	Surface	1.22033
127	180-2000	Surface	0.602274
128	180-2000	Surface	0
129	180-2000	Surface	0
130	180-2000	Surface	0
131	180-2000	Surface	28.7416
132	180-2000	Surface	2.69756
133	180-2000	Surface	3.13732
134	180-2000	Surface	0
135	180-2000	Surface	1.77236
136	180-2000	Surface	0
137	180-2000	Surface	0
138	180-2000	Surface	0
139	180-2000	Surface	0
140	180-2000	Surface	1.44772
141	180-2000	Surface	7.47341
142	180-2000	Surface	0
143	180-2000	Surface	1.74948
144	180-2000	Surface	2.84046
145	180-2000	Surface	0
146	180-2000	Surface	5.05049
147	180-2000	Surface	1.64391
148	180-2000	Surface	4.53855
149	180-2000	Surface	0
150	180-2000	Surface	0
151	180-2000	Surface	0.851423
152	180-2000	Surface	0
155	180-2000	Surface	0
158	180-2000	Surface	0
163	180-2000	Surface	0
168	180-2000	Surface	0
173	180-2000	Surface	0
175	180-2000	Surface	0
178	180-2000	Surface	0
180	180-2000	Surface	0
188	180-2000	Surface	0
189	180-2000	Surface	0
191	180-2000	Surface	0
193	180-2000	Surface	0
194	180-2000	Surface	0
196	180-2000	Surface	0
201	180-2000	Surface	0
205	180-2000	Surface	0
206	180-2000	Surface	0
208	180-2000	Surface	0
209	180-2000	Surface	0
210	180-2000	Surface	0

## Sheet: Fig_5b
Size fraction (µm)	Taxon	Layer	reads_mapped_nifH
0.2-1.6/3	Cyanobacteria	Surface	983
0.2-1.6/3	Other_or_unassigned	Surface	94
0.2-1.6/3	Planctomycetes	Surface	444
0.2-1.6/3	Proteobacteria	Surface	2375
0.8-5	Cyanobacteria	Surface	5936
0.8-5	Other_or_unassigned	Surface	49
0.8-5	Planctomycetes	Surface	1065
0.8-5	Proteobacteria	Surface	6589
5-20	Cyanobacteria	Surface	6496.5
5-20	Other_or_unassigned	Surface	43
5-20	Planctomycetes	Surface	1741
5-20	Proteobacteria	Surface	4974
20-180	Cyanobacteria	Surface	9726
20-180	Other_or_unassigned	Surface	32
20-180	Planctomycetes	Surface	18
20-180	Proteobacteria	Surface	469
180-2000	Cyanobacteria	Surface	6134
180-2000	Other_or_unassigned	Surface	17
180-2000	Planctomycetes	Surface	525
180-2000	Proteobacteria	Surface	1534

## Sheet: Fig_5c
Size fraction (µm)	Taxon	Subtaxon_or_sequence	reads_mapped_nifH
0.2-1.6/3	Cyanobacteria	Crocosphaera	1
0.2-1.6/3	Cyanobacteria	filamentous	2
0.2-1.6/3	Cyanobacteria	Trichodesmium	6
0.2-1.6/3	Cyanobacteria	UCYN-A1	969
0.2-1.6/3	Cyanobacteria	UCYN-A2	5
0.2-1.6/3	Other_or_unassigned	2752545676	1
0.2-1.6/3	Other_or_unassigned	ChhThala	1
0.2-1.6/3	Other_or_unassigned	ChlFerro	4
0.2-1.6/3	Other_or_unassigned	CloKluyv	1
0.2-1.6/3	Other_or_unassigned	clone_PAC81	20
0.2-1.6/3	Other_or_unassigned	CloSterc	1
0.2-1.6/3	Other_or_unassigned	OM-RGC.v2.019519152	4
0.2-1.6/3	Other_or_unassigned	OpiBact6	7
0.2-1.6/3	Other_or_unassigned	ProAestu	8
0.2-1.6/3	Other_or_unassigned	SnbGlyc3	1
0.2-1.6/3	Other_or_unassigned	Unc10653	2
0.2-1.6/3	Other_or_unassigned	Unc10674	3
0.2-1.6/3	Other_or_unassigned	Unc11951	1
0.2-1.6/3	Other_or_unassigned	Unc11953	2
0.2-1.6/3	Other_or_unassigned	Unc12120	1
0.2-1.6/3	Other_or_unassigned	Unc14791	1
0.2-1.6/3	Other_or_unassigned	Unc14816	1
0.2-1.6/3	Other_or_unassigned	Unc14825	5
0.2-1.6/3	Other_or_unassigned	Unc16465	3
0.2-1.6/3	Other_or_unassigned	UncB3810	1
0.2-1.6/3	Other_or_unassigned	UncB3829	1
0.2-1.6/3	Other_or_unassigned	UncB4031	1
0.2-1.6/3	Other_or_unassigned	UncB5687	2
0.2-1.6/3	Other_or_unassigned	UncB6792	12
0.2-1.6/3	Other_or_unassigned	UncB8140	2
0.2-1.6/3	Other_or_unassigned	UncBac52	1
0.2-1.6/3	Other_or_unassigned	UncFr177	1
0.2-1.6/3	Other_or_unassigned	UncMi397	1
0.2-1.6/3	Other_or_unassigned	UncMi883	1
0.2-1.6/3	Other_or_unassigned	UncMi916	2
0.2-1.6/3	Other_or_unassigned	UncMi959	2
0.2-1.6/3	Planctomycetes	HBD08	171
0.2-1.6/3	Planctomycetes	HBD09	270
0.2-1.6/3	Planctomycetes	Unc11034	1
0.2-1.6/3	Planctomycetes	UncB3485	2
0.2-1.6/3	Proteobacteria	2514091533	2
0.2-1.6/3	Proteobacteria	2557387222	2
0.2-1.6/3	Proteobacteria	2562526930	3
0.2-1.6/3	Proteobacteria	2630261560	2
0.2-1.6/3	Proteobacteria	2632356903	1
0.2-1.6/3	Proteobacteria	2637109938	1
0.2-1.6/3	Proteobacteria	2656603282	1
0.2-1.6/3	Proteobacteria	2686822091	1
0.2-1.6/3	Proteobacteria	2688215695	4
0.2-1.6/3	Proteobacteria	2690326388	7
0.2-1.6/3	Proteobacteria	2719775137	3
0.2-1.6/3	Proteobacteria	2719825320	1
0.2-1.6/3	Proteobacteria	2746513560	12
0.2-1.6/3	Proteobacteria	2752841776	4
0.2-1.6/3	Proteobacteria	ArcNitr4	2
0.2-1.6/3	Proteobacteria	ArcSpeci	4
0.2-1.6/3	Proteobacteria	AzoLipo7	1
0.2-1.6/3	Proteobacteria	AzoSpe15	2
0.2-1.6/3	Proteobacteria	AzoSpe23	1
0.2-1.6/3	Proteobacteria	AzrSpec2	1
0.2-1.6/3	Proteobacteria	BraOlig2	2
0.2-1.6/3	Proteobacteria	BraSp110	2
0.2-1.6/3	Proteobacteria	BraSp126	9
0.2-1.6/3	Proteobacteria	BraSp206	2
0.2-1.6/3	Proteobacteria	BraSp334	1
0.2-1.6/3	Proteobacteria	BraSp338	1
0.2-1.6/3	Proteobacteria	BraSp554	2
0.2-1.6/3	Proteobacteria	BraSp560	3
0.2-1.6/3	Proteobacteria	BraSp569	1
0.2-1.6/3	Proteobacteria	BraSpe44	2
0.2-1.6/3	Proteobacteria	BraSpe45	2
0.2-1.6/3	Proteobacteria	BrkBacte	1
0.2-1.6/3	Proteobacteria	clone_ANT94_48	27
0.2-1.6/3	Proteobacteria	clone_IND89_8	15
0.2-1.6/3	Proteobacteria	clone_MED92	3
0.2-1.6/3	Proteobacteria	DecSpeci	6
0.2-1.6/3	Proteobacteria	DlpSulfe	3
0.2-1.6/3	Proteobacteria	DsbPostg	1
0.2-1.6/3	Proteobacteria	DsfAfri2	5
0.2-1.6/3	Proteobacteria	DsfAlkal	1
0.2-1.6/3	Proteobacteria	DsfMagne	2
0.2-1.6/3	Proteobacteria	DsfSale2	2
0.2-1.6/3	Proteobacteria	EctSpec2	5
0.2-1.6/3	Proteobacteria	GeoSpec7	2
0.2-1.6/3	Proteobacteria	HBD01	151
0.2-1.6/3	Proteobacteria	HBD02	23
0.2-1.6/3	Proteobacteria	HBD03/4	68
0.2-1.6/3	Proteobacteria	HBD05	468
0.2-1.6/3	Proteobacteria	HBD06	759
0.2-1.6/3	Proteobacteria	HBD07	142
0.2-1.6/3	Proteobacteria	HolFoet2	1
0.2-1.6/3	Proteobacteria	IdeSpec2	1
0.2-1.6/3	Proteobacteria	JCVI_READ_1095521777607	22
0.2-1.6/3	Proteobacteria	MtlSpec8	3
0.2-1.6/3	Proteobacteria	NovNitr2	1
0.2-1.6/3	Proteobacteria	NovSpeci	2
0.2-1.6/3	Proteobacteria	NtrBact3	15
0.2-1.6/3	Proteobacteria	OM-RGC.v1.038254821	1
0.2-1.6/3	Proteobacteria	OM-RGC.v2.008173703	6
0.2-1.6/3	Proteobacteria	OM-RGC.v2.008693316	1
0.2-1.6/3	Proteobacteria	OM-RGC.v2.008781354	13
0.2-1.6/3	Proteobacteria	OM-RGC.v2.008817394	2
0.2-1.6/3	Proteobacteria	OM-RGC.v2.008863533	1
0.2-1.6/3	Proteobacteria	OM-RGC.v2.008955342	3
0.2-1.6/3	Proteobacteria	OM-RGC.v2.009008712	7
0.2-1.6/3	Proteobacteria	OM-RGC.v2.009033127	3
0.2-1.6/3	Proteobacteria	OM-RGC.v2.009101233	57
0.2-1.6/3	Proteobacteria	OM-RGC.v2.011488497	2
0.2-1.6/3	Proteobacteria	OM-RGC.v2.013227150	37
0.2-1.6/3	Proteobacteria	OM-RGC.v2.033642855	89
0.2-1.6/3	Proteobacteria	OM-RGC.v2.043658103	12
0.2-1.6/3	Proteobacteria	PolNapht	2
0.2-1.6/3	Proteobacteria	PseStu21	1
0.2-1.6/3	Proteobacteria	PseStu26	5
0.2-1.6/3	Proteobacteria	PseStut2	4
0.2-1.6/3	Proteobacteria	RhiSpe42	1
0.2-1.6/3	Proteobacteria	RhiSpe43	1
0.2-1.6/3	Proteobacteria	SphAzoti	4
0.2-1.6/3	Proteobacteria	Unc10119	1
0.2-1.6/3	Proteobacteria	Unc10671	1
0.2-1.6/3	Proteobacteria	Unc10791	1
0.2-1.6/3	Proteobacteria	Unc10852	1
0.2-1.6/3	Proteobacteria	Unc10908	1
0.2-1.6/3	Proteobacteria	Unc10926	2
0.2-1.6/3	Proteobacteria	Unc11123	4
0.2-1.6/3	Proteobacteria	Unc11381	2
0.2-1.6/3	Proteobacteria	Unc11386	2
0.2-1.6/3	Proteobacteria	Unc11430	4
0.2-1.6/3	Proteobacteria	Unc11434	2
0.2-1.6/3	Proteobacteria	Unc11971	1
0.2-1.6/3	Proteobacteria	Unc13323	1
0.2-1.6/3	Proteobacteria	Unc13330	1
0.2-1.6/3	Proteobacteria	Unc13757	1
0.2-1.6/3	Proteobacteria	Unc14999	1
0.2-1.6/3	Proteobacteria	Unc15594	1
0.2-1.6/3	Proteobacteria	Unc16329	1
0.2-1.6/3	Proteobacteria	Unc16333	1
0.2-1.6/3	Proteobacteria	Unc17099	2
0.2-1.6/3	Proteobacteria	Unc17950	4
0.2-1.6/3	Proteobacteria	Unc18437	1
0.2-1.6/3	Proteobacteria	UncAl180	2
0.2-1.6/3	Proteobacteria	UncAl186	2
0.2-1.6/3	Proteobacteria	UncAlph4	2
0.2-1.6/3	Proteobacteria	UncB1108	3
0.2-1.6/3	Proteobacteria	UncB1112	3
0.2-1.6/3	Proteobacteria	UncB2744	1
0.2-1.6/3	Proteobacteria	UncB2745	1
0.2-1.6/3	Proteobacteria	UncB2872	3
0.2-1.6/3	Proteobacteria	UncB4155	2
0.2-1.6/3	Proteobacteria	UncB4173	1
0.2-1.6/3	Proteobacteria	UncB4353	2
0.2-1.6/3	Proteobacteria	UncB5554	2
0.2-1.6/3	Proteobacteria	UncB5698	1
0.2-1.6/3	Proteobacteria	UncB5754	2
0.2-1.6/3	Proteobacteria	UncB5994	2
0.2-1.6/3	Proteobacteria	UncB6014	2
0.2-1.6/3	Proteobacteria	UncB6068	1
0.2-1.6/3	Proteobacteria	UncB6104	1
0.2-1.6/3	Proteobacteria	UncB6151	7
0.2-1.6/3	Proteobacteria	UncB6155	7
0.2-1.6/3	Proteobacteria	UncB8212	1
0.2-1.6/3	Proteobacteria	UncB8283	2
0.2-1.6/3	Proteobacteria	UncB8307	2
0.2-1.6/3	Proteobacteria	UncB8308	2
0.2-1.6/3	Proteobacteria	UncB9925	1
0.2-1.6/3	Proteobacteria	UncM1022	3
0.2-1.6/3	Proteobacteria	UncM1080	1
0.2-1.6/3	Proteobacteria	UncM1123	1
0.2-1.6/3	Proteobacteria	UncM1145	5
0.2-1.6/3	Proteobacteria	UncM1197	4
0.2-1.6/3	Proteobacteria	UncM1551	4
0.2-1.6/3	Proteobacteria	UncM1638	1
0.2-1.6/3	Proteobacteria	UncM1651	1
0.2-1.6/3	Proteobacteria	UncM2074	1
0.2-1.6/3	Proteobacteria	UncMa939	6
0.2-1.6/3	Proteobacteria	UncMi346	1
0.2-1.6/3	Proteobacteria	UncMi453	1
0.2-1.6/3	Proteobacteria	UncMi454	1
0.2-1.6/3	Proteobacteria	UncMi757	2
0.2-1.6/3	Proteobacteria	UncN1881	1
0.2-1.6/3	Proteobacteria	UncN1942	1
0.2-1.6/3	Proteobacteria	UncNi740	2
0.2-1.6/3	Proteobacteria	UncNi928	2
0.2-1.6/3	Proteobacteria	UncNi939	2
0.2-1.6/3	Proteobacteria	UncOr113	1
0.2-1.6/3	Proteobacteria	UncPr249	1
0.2-1.6/3	Proteobacteria	UncPr314	1
0.2-1.6/3	Proteobacteria	UncPr516	2
0.2-1.6/3	Proteobacteria	UncPr569	2
0.2-1.6/3	Proteobacteria	UncPr587	2
0.2-1.6/3	Proteobacteria	UncPr593	2
0.2-1.6/3	Proteobacteria	UncPr655	2
0.2-1.6/3	Proteobacteria	UncPr656	2
0.2-1.6/3	Proteobacteria	UncPr662	2
0.2-1.6/3	Proteobacteria	UncPr666	6
0.2-1.6/3	Proteobacteria	UncPr669	2
0.2-1.6/3	Proteobacteria	UncPr671	2
0.2-1.6/3	Proteobacteria	UncPr672	2
0.2-1.6/3	Proteobacteria	UncPr675	8
0.2-1.6/3	Proteobacteria	UncPr676	6
0.2-1.6/3	Proteobacteria	UncPr678	2
0.2-1.6/3	Proteobacteria	UncPr682	4
0.2-1.6/3	Proteobacteria	UncPr687	2
0.2-1.6/3	Proteobacteria	UncPr694	2
0.2-1.6/3	Proteobacteria	UncPr696	2
0.2-1.6/3	Proteobacteria	UncPr703	2
0.2-1.6/3	Proteobacteria	UncPr747	2
0.2-1.6/3	Proteobacteria	UncPr752	2
0.2-1.6/3	Proteobacteria	UncPr754	4
0.2-1.6/3	Proteobacteria	UncPr761	2
0.2-1.6/3	Proteobacteria	UncPr762	2
0.2-1.6/3	Proteobacteria	UncPr769	6
0.2-1.6/3	Proteobacteria	UncPr772	2
0.2-1.6/3	Proteobacteria	UncPr776	4
0.2-1.6/3	Proteobacteria	UncPr780	8
0.2-1.6/3	Proteobacteria	UncPr781	2
0.2-1.6/3	Proteobacteria	UncPr783	2
0.2-1.6/3	Proteobacteria	UncPr785	2
0.2-1.6/3	Proteobacteria	UncPr786	8
0.2-1.6/3	Proteobacteria	UncPr791	6
0.2-1.6/3	Proteobacteria	UncPr792	4
0.2-1.6/3	Proteobacteria	UncPr795	4
0.2-1.6/3	Proteobacteria	UncPr796	2
0.2-1.6/3	Proteobacteria	UncPr797	2
0.2-1.6/3	Proteobacteria	UncPr800	4
0.2-1.6/3	Proteobacteria	UncPr803	4
0.2-1.6/3	Proteobacteria	UncPr806	2
0.2-1.6/3	Proteobacteria	UncPr807	2
0.2-1.6/3	Proteobacteria	UncPr810	2
0.2-1.6/3	Proteobacteria	UncPr811	2
0.2-1.6/3	Proteobacteria	UncPr816	2
0.2-1.6/3	Proteobacteria	UncPr817	2
0.2-1.6/3	Proteobacteria	UncPr838	1
0.2-1.6/3	Proteobacteria	UncPr969	2
0.2-1.6/3	Proteobacteria	UncTemp7	2
0.2-1.6/3	Proteobacteria	Uncu1001	1
0.2-1.6/3	Proteobacteria	UncuS556	1
0.2-1.6/3	Proteobacteria	UncuS599	2
0.2-1.6/3	Proteobacteria	UncuS604	1
0.2-1.6/3	Proteobacteria	UncuS636	2
0.2-1.6/3	Proteobacteria	UncuS721	1
0.2-1.6/3	Proteobacteria	UncuS733	1
0.2-1.6/3	Proteobacteria	UncuS834	2
0.2-1.6/3	Proteobacteria	UncuS900	2
0.2-1.6/3	Proteobacteria	UncuS909	2
0.2-1.6/3	Proteobacteria	UncuS927	1
0.2-1.6/3	Proteobacteria	UncuS955	1
0.2-1.6/3	Proteobacteria	UncuS994	1
0.2-1.6/3	Proteobacteria	UniBac37	5
0.2-1.6/3	Proteobacteria	UniMar47	5
0.2-1.6/3	Proteobacteria	UniMar50	2
0.2-1.6/3	Proteobacteria	VibDiaz3	2
0.2-1.6/3	Proteobacteria	XanAuto3	1
0.2-1.6/3	Proteobacteria	XanFlavu	2
0.8-5	Cyanobacteria	Crocosphaera	1147
0.8-5	Cyanobacteria	filamentous	13
0.8-5	Cyanobacteria	Richelia	32
0.8-5	Cyanobacteria	Spheroid_bodies	1
0.8-5	Cyanobacteria	Trichodesmium	423
0.8-5	Cyanobacteria	UCYN-A1	4052
0.8-5	Cyanobacteria	UCYN-A2	266
0.8-5	Cyanobacteria	unicellular	2
0.8-5	Other_or_unassigned	2609437349	2
0.8-5	Other_or_unassigned	2652167032	1
0.8-5	Other_or_unassigned	2656439882	2
0.8-5	Other_or_unassigned	2752540505	10
0.8-5	Other_or_unassigned	2752545676	1
0.8-5	Other_or_unassigned	2752554281	1
0.8-5	Other_or_unassigned	2752580570	6
0.8-5	Other_or_unassigned	clone_MED91_12	8
0.8-5	Other_or_unassigned	clone_PAC81	4
0.8-5	Other_or_unassigned	OM-RGC.v2.012104802	5
0.8-5	Other_or_unassigned	OM-RGC.v2.019519152	1
0.8-5	Other_or_unassigned	OM-RGC.v2.033535968	8
0.8-5	Planctomycetes	HBD08	613
0.8-5	Planctomycetes	HBD09	452
0.8-5	Proteobacteria	2514091533	59
0.8-5	Proteobacteria	2514091575	18
0.8-5	Proteobacteria	2514163510	17
0.8-5	Proteobacteria	2514184973	3
0.8-5	Proteobacteria	2547695359	1
0.8-5	Proteobacteria	2557365104	1
0.8-5	Proteobacteria	2559155897	2
0.8-5	Proteobacteria	2572680014	93
0.8-5	Proteobacteria	2579566293	72
0.8-5	Proteobacteria	2585987765	1
0.8-5	Proteobacteria	2588513862	4
0.8-5	Proteobacteria	2588525247	1
0.8-5	Proteobacteria	2621319533	66
0.8-5	Proteobacteria	2630176325	6
0.8-5	Proteobacteria	2630261560	23
0.8-5	Proteobacteria	2632356903	15
0.8-5	Proteobacteria	2636890153	2
0.8-5	Proteobacteria	2637109938	4
0.8-5	Proteobacteria	2640755415	4
0.8-5	Proteobacteria	2641020454	91
0.8-5	Proteobacteria	2641020588	1
0.8-5	Proteobacteria	2647889333	15
0.8-5	Proteobacteria	2651441407	9
0.8-5	Proteobacteria	2656603282	4
0.8-5	Proteobacteria	2656682244	16
0.8-5	Proteobacteria	2668620242	19
0.8-5	Proteobacteria	2672409695	1
0.8-5	Proteobacteria	2672849436	30
0.8-5	Proteobacteria	2672850065	2
0.8-5	Proteobacteria	2677845530	13
0.8-5	Proteobacteria	2686765718	41
0.8-5	Proteobacteria	2687476744	2
0.8-5	Proteobacteria	2687716077	2
0.8-5	Proteobacteria	2688017641	42
0.8-5	Proteobacteria	2688215695	7
0.8-5	Proteobacteria	2688424448	10
0.8-5	Proteobacteria	2688630345	10
0.8-5	Proteobacteria	2690326388	3
0.8-5	Proteobacteria	2718730176	2
0.8-5	Proteobacteria	2719055258	1
0.8-5	Proteobacteria	2719500959	1
0.8-5	Proteobacteria	2719775137	68
0.8-5	Proteobacteria	2719825320	26
0.8-5	Proteobacteria	2721492317	75
0.8-5	Proteobacteria	2723513246	3
0.8-5	Proteobacteria	2723844110	23
0.8-5	Proteobacteria	2746513560	110
0.8-5	Proteobacteria	2752841776	26
0.8-5	Proteobacteria	2753155929	25
0.8-5	Proteobacteria	2753824582	3
0.8-5	Proteobacteria	2753824667	12
0.8-5	Proteobacteria	clone_ANT94_48	56
0.8-5	Proteobacteria	clone_IND89_8	11
0.8-5	Proteobacteria	clone_MED41	2
0.8-5	Proteobacteria	HBD01	55
0.8-5	Proteobacteria	HBD02	47
0.8-5	Proteobacteria	HBD03/4	1469
0.8-5	Proteobacteria	HBD05	569
0.8-5	Proteobacteria	HBD06	719
0.8-5	Proteobacteria	HBD07	83
0.8-5	Proteobacteria	JCVI_READ_1093017234869	6
0.8-5	Proteobacteria	JCVI_READ_1095521777607	197
0.8-5	Proteobacteria	JCVI_READ_1106514980743	33
0.8-5	Proteobacteria	OM-RGC.v1.038254821	5
0.8-5	Proteobacteria	OM-RGC.v2.008173703	24
0.8-5	Proteobacteria	OM-RGC.v2.008437089	4
0.8-5	Proteobacteria	OM-RGC.v2.008781354	91
0.8-5	Proteobacteria	OM-RGC.v2.008817394	3
0.8-5	Proteobacteria	OM-RGC.v2.008863533	188
0.8-5	Proteobacteria	OM-RGC.v2.008955342	20
0.8-5	Proteobacteria	OM-RGC.v2.009008712	503
0.8-5	Proteobacteria	OM-RGC.v2.009033127	18
0.8-5	Proteobacteria	OM-RGC.v2.009101233	722
0.8-5	Proteobacteria	OM-RGC.v2.011488497	98
0.8-5	Proteobacteria	OM-RGC.v2.013227150	97
0.8-5	Proteobacteria	OM-RGC.v2.031542952	362
0.8-5	Proteobacteria	OM-RGC.v2.033642855	116
0.8-5	Proteobacteria	OM-RGC.v2.043658103	6
5-20	Cyanobacteria	Calothrix_rhizosoleniae_SC01	6
5-20	Cyanobacteria	Crocosphaera	59.6667
5-20	Cyanobacteria	filamentous	51.5
5-20	Cyanobacteria	Richelia	139.667
5-20	Cyanobacteria	Spheroid_bodies	12
5-20	Cyanobacteria	Trichodesmium	6155.67
5-20	Cyanobacteria	UCYN-A1	12
5-20	Cyanobacteria	UCYN-A2	46
5-20	Cyanobacteria	UCYN-C	3
5-20	Cyanobacteria	unicellular	11
5-20	Other_or_unassigned	2578338283	5
5-20	Other_or_unassigned	2585921099	2
5-20	Other_or_unassigned	2585921102	2
5-20	Other_or_unassigned	2621277157	3
5-20	Other_or_unassigned	2628824937	1
5-20	Other_or_unassigned	2629952127	2
5-20	Other_or_unassigned	2635528635	1
5-20	Other_or_unassigned	2636953199	1
5-20	Other_or_unassigned	2652652811	2
5-20	Other_or_unassigned	2730097268	2
5-20	Other_or_unassigned	2730782950	1
5-20	Other_or_unassigned	2752540505	4
5-20	Other_or_unassigned	2752545676	1
5-20	Other_or_unassigned	clone_MED65	1
5-20	Other_or_unassigned	clone_PAC81	5
5-20	Other_or_unassigned	OM-RGC.v2.010263197	8
5-20	Other_or_unassigned	OM-RGC.v2.033535968	2
5-20	Planctomycetes	HBD08	26
5-20	Planctomycetes	HBD09	1715
5-20	Proteobacteria	2514091533	11
5-20	Proteobacteria	2514091575	7
5-20	Proteobacteria	2514163510	5
5-20	Proteobacteria	2557387222	1
5-20	Proteobacteria	2559155897	1
5-20	Proteobacteria	2572680014	6
5-20	Proteobacteria	2579566293	13
5-20	Proteobacteria	2585965385	2
5-20	Proteobacteria	2621319533	2
5-20	Proteobacteria	2630176325	1
5-20	Proteobacteria	2630261560	1
5-20	Proteobacteria	2632356903	3
5-20	Proteobacteria	2633390639	1
5-20	Proteobacteria	2637109938	5
5-20	Proteobacteria	2640755415	4
5-20	Proteobacteria	2641020454	114
5-20	Proteobacteria	2647889333	6
5-20	Proteobacteria	2656603282	2
5-20	Proteobacteria	2656682244	2
5-20	Proteobacteria	2668620242	1
5-20	Proteobacteria	2672409695	3
5-20	Proteobacteria	2672848743	1
5-20	Proteobacteria	2672849436	2
5-20	Proteobacteria	2677845530	1
5-20	Proteobacteria	2686765718	3
5-20	Proteobacteria	2686822091	5
5-20	Proteobacteria	2687476744	2
5-20	Proteobacteria	2687716077	1
5-20	Proteobacteria	2688017641	10
5-20	Proteobacteria	2688215695	300
5-20	Proteobacteria	2688424448	4
5-20	Proteobacteria	2688630345	2
5-20	Proteobacteria	2690326388	22
5-20	Proteobacteria	2718730176	2
5-20	Proteobacteria	2719055258	1
5-20	Proteobacteria	2719775137	6
5-20	Proteobacteria	2719825320	3
5-20	Proteobacteria	2721492317	7
5-20	Proteobacteria	2723513246	77
5-20	Proteobacteria	2723639122	2
5-20	Proteobacteria	2723844110	2
5-20	Proteobacteria	2746513560	23.5
5-20	Proteobacteria	2752841776	21
5-20	Proteobacteria	2753155929	3
5-20	Proteobacteria	2753200627	1
5-20	Proteobacteria	clone_IND89_8	1
5-20	Proteobacteria	clone_MED41	255
5-20	Proteobacteria	clone_MED88	2
5-20	Proteobacteria	clone_MED92	2
5-20	Proteobacteria	HBD01	1041
5-20	Proteobacteria	HBD02	9
5-20	Proteobacteria	HBD03/4	183.5
5-20	Proteobacteria	HBD05	204
5-20	Proteobacteria	HBD06	368
5-20	Proteobacteria	HBD07	13
5-20	Proteobacteria	JCVI_READ_1093017234869	2
5-20	Proteobacteria	JCVI_READ_1095521777607	10
5-20	Proteobacteria	JCVI_READ_1106514980743	4
5-20	Proteobacteria	OM-RGC.v1.008759637	3
5-20	Proteobacteria	OM-RGC.v2.008173703	493
5-20	Proteobacteria	OM-RGC.v2.008437089	1
5-20	Proteobacteria	OM-RGC.v2.008693316	7
5-20	Proteobacteria	OM-RGC.v2.008781354	20
5-20	Proteobacteria	OM-RGC.v2.008863533	35
5-20	Proteobacteria	OM-RGC.v2.008955342	104
5-20	Proteobacteria	OM-RGC.v2.009008712	263
5-20	Proteobacteria	OM-RGC.v2.009033127	21
5-20	Proteobacteria	OM-RGC.v2.009101233	10
5-20	Proteobacteria	OM-RGC.v2.009102977	161
5-20	Proteobacteria	OM-RGC.v2.011488497	10
5-20	Proteobacteria	OM-RGC.v2.013227150	872
5-20	Proteobacteria	OM-RGC.v2.031542952	2
5-20	Proteobacteria	OM-RGC.v2.033642855	27
5-20	Proteobacteria	OM-RGC.v2.043658103	158
20-180	Cyanobacteria	2529411798	2
20-180	Cyanobacteria	2677278981	1
20-180	Cyanobacteria	Calothrix_rhizosoleniae_SC01	31
20-180	Cyanobacteria	Crocosphaera	218
20-180	Cyanobacteria	filamentous	149
20-180	Cyanobacteria	Richelia	611
20-180	Cyanobacteria	Spheroid_bodies	28
20-180	Cyanobacteria	Trichodesmium	8556
20-180	Cyanobacteria	UCYN-A1	30
20-180	Cyanobacteria	UCYN-A2	15
20-180	Cyanobacteria	UCYN-C	5
20-180	Cyanobacteria	unicellular	80
20-180	Other_or_unassigned	2586116443	1
20-180	Other_or_unassigned	2752540505	10
20-180	Other_or_unassigned	2752545676	5
20-180	Other_or_unassigned	2752611083	2
20-180	Other_or_unassigned	clone_MED65	1
20-180	Other_or_unassigned	clone_MED91_12	1
20-180	Other_or_unassigned	clone_PAC81	6
20-180	Other_or_unassigned	OM-RGC.v2.033535968	6
20-180	Planctomycetes	HBD08	2
20-180	Planctomycetes	HBD09	16
20-180	Proteobacteria	2514091533	1
20-180	Proteobacteria	2514091575	5
20-180	Proteobacteria	2514163510	2
20-180	Proteobacteria	2514184973	5
20-180	Proteobacteria	2557361889	1
20-180	Proteobacteria	2557365104	2
20-180	Proteobacteria	2557375270	1
20-180	Proteobacteria	2557387222	3
20-180	Proteobacteria	2559155897	1
20-180	Proteobacteria	2562526930	4
20-180	Proteobacteria	2572680014	2
20-180	Proteobacteria	2578329207	1
20-180	Proteobacteria	2579566293	4
20-180	Proteobacteria	2588513862	1
20-180	Proteobacteria	2588525247	1
20-180	Proteobacteria	2621319533	5
20-180	Proteobacteria	2630176325	2
20-180	Proteobacteria	2630261560	5
20-180	Proteobacteria	2632356903	2
20-180	Proteobacteria	2633200497	1
20-180	Proteobacteria	2633390639	1
20-180	Proteobacteria	2636890153	1
20-180	Proteobacteria	2637109938	3
20-180	Proteobacteria	2637224308	2
20-180	Proteobacteria	2640755415	2
20-180	Proteobacteria	2641020454	8
20-180	Proteobacteria	2641020588	8
20-180	Proteobacteria	2651441407	1
20-180	Proteobacteria	2652387872	2
20-180	Proteobacteria	2656682244	2
20-180	Proteobacteria	2668620242	2
20-180	Proteobacteria	2672409695	3
20-180	Proteobacteria	2672849436	3
20-180	Proteobacteria	2677845530	3
20-180	Proteobacteria	2686765718	4
20-180	Proteobacteria	2686822091	5
20-180	Proteobacteria	2687843689	6
20-180	Proteobacteria	2687945164	1
20-180	Proteobacteria	2688017641	1
20-180	Proteobacteria	2688209570	1
20-180	Proteobacteria	2688215695	7
20-180	Proteobacteria	2688424448	1
20-180	Proteobacteria	2688601121	1
20-180	Proteobacteria	2688630345	7
20-180	Proteobacteria	2690326388	3
20-180	Proteobacteria	2718730176	1
20-180	Proteobacteria	2719055258	1
20-180	Proteobacteria	2719500959	2
20-180	Proteobacteria	2719775137	8
20-180	Proteobacteria	2719825320	1
20-180	Proteobacteria	2721166800	1
20-180	Proteobacteria	2721492317	1
20-180	Proteobacteria	2722984109	2
20-180	Proteobacteria	2723513246	1
20-180	Proteobacteria	2723844110	3
20-180	Proteobacteria	2741417726	2
20-180	Proteobacteria	2746513560	23
20-180	Proteobacteria	2752575571	3
20-180	Proteobacteria	2752634023	7
20-180	Proteobacteria	2752841776	9
20-180	Proteobacteria	2753155929	4
20-180	Proteobacteria	clone_ANT87	1
20-180	Proteobacteria	clone_ANT94_48	2
20-180	Proteobacteria	clone_IND89_8	2
20-180	Proteobacteria	clone_MED41	7
20-180	Proteobacteria	clone_MED88	1
20-180	Proteobacteria	HBD01	19
20-180	Proteobacteria	HBD02	1
20-180	Proteobacteria	HBD03/4	8
20-180	Proteobacteria	HBD05	5
20-180	Proteobacteria	HBD06	24
20-180	Proteobacteria	HBD07	8
20-180	Proteobacteria	JCVI_READ_1093017234869	14
20-180	Proteobacteria	JCVI_READ_1095521777607	39
20-180	Proteobacteria	JCVI_READ_1106514980743	6
20-180	Proteobacteria	OM-RGC.v1.008759637	7
20-180	Proteobacteria	OM-RGC.v2.008173703	15
20-180	Proteobacteria	OM-RGC.v2.008437089	5
20-180	Proteobacteria	OM-RGC.v2.008693316	3
20-180	Proteobacteria	OM-RGC.v2.008781354	13
20-180	Proteobacteria	OM-RGC.v2.008863533	13
20-180	Proteobacteria	OM-RGC.v2.008955342	16
20-180	Proteobacteria	OM-RGC.v2.009008712	12
20-180	Proteobacteria	OM-RGC.v2.009033127	3
20-180	Proteobacteria	OM-RGC.v2.009101233	1
20-180	Proteobacteria	OM-RGC.v2.009102977	9
20-180	Proteobacteria	OM-RGC.v2.011488497	12
20-180	Proteobacteria	OM-RGC.v2.013227150	21
20-180	Proteobacteria	OM-RGC.v2.033642855	2
20-180	Proteobacteria	OM-RGC.v2.043658103	4
180-2000	Cyanobacteria	Calothrix_rhizosoleniae_SC01	3
180-2000	Cyanobacteria	Crocosphaera	16
180-2000	Cyanobacteria	filamentous	21
180-2000	Cyanobacteria	Richelia	25
180-2000	Cyanobacteria	Trichodesmium	5941
180-2000	Cyanobacteria	UCYN-A1	90
180-2000	Cyanobacteria	UCYN-A2	23
180-2000	Cyanobacteria	UCYN-C	3
180-2000	Cyanobacteria	unicellular	12
180-2000	Other_or_unassigned	2585921099	2
180-2000	Other_or_unassigned	2621277157	2
180-2000	Other_or_unassigned	2723115046	1
180-2000	Other_or_unassigned	2752540505	6
180-2000	Other_or_unassigned	2752554281	1
180-2000	Other_or_unassigned	2752562102	1
180-2000	Other_or_unassigned	OM-RGC.v2.010263197	2
180-2000	Other_or_unassigned	OM-RGC.v2.012104802	2
180-2000	Planctomycetes	HBD08	20
180-2000	Planctomycetes	HBD09	505
180-2000	Proteobacteria	2514091533	3
180-2000	Proteobacteria	2514091575	1
180-2000	Proteobacteria	2514163510	1
180-2000	Proteobacteria	2557387222	1
180-2000	Proteobacteria	2559155897	1
180-2000	Proteobacteria	2562526930	2
180-2000	Proteobacteria	2572680014	1
180-2000	Proteobacteria	2578329207	1
180-2000	Proteobacteria	2585965385	1
180-2000	Proteobacteria	2630176325	3
180-2000	Proteobacteria	2641020454	55
180-2000	Proteobacteria	2656682244	4
180-2000	Proteobacteria	2668620242	1
180-2000	Proteobacteria	2672409695	4
180-2000	Proteobacteria	2677845530	1
180-2000	Proteobacteria	2686822091	1
180-2000	Proteobacteria	2687716077	2
180-2000	Proteobacteria	2687843689	1
180-2000	Proteobacteria	2687945164	1
180-2000	Proteobacteria	2688215695	85
180-2000	Proteobacteria	2688630345	1
180-2000	Proteobacteria	2690326388	11
180-2000	Proteobacteria	2719775137	2
180-2000	Proteobacteria	2721492317	1
180-2000	Proteobacteria	2723513246	19
180-2000	Proteobacteria	2723844110	3
180-2000	Proteobacteria	2746513560	8
180-2000	Proteobacteria	2752575571	1
180-2000	Proteobacteria	2752634023	1
180-2000	Proteobacteria	2752841776	12
180-2000	Proteobacteria	clone_ANT94_48	2
180-2000	Proteobacteria	clone_MED41	120
180-2000	Proteobacteria	clone_MED88	3
180-2000	Proteobacteria	clone_MED92	1
180-2000	Proteobacteria	HBD01	277
180-2000	Proteobacteria	HBD02	9
180-2000	Proteobacteria	HBD03/4	59
180-2000	Proteobacteria	HBD05	96
180-2000	Proteobacteria	HBD06	67
180-2000	Proteobacteria	HBD07	3
180-2000	Proteobacteria	JCVI_READ_1095521777607	4
180-2000	Proteobacteria	JCVI_READ_1106514980743	7
180-2000	Proteobacteria	OM-RGC.v1.008759637	3
180-2000	Proteobacteria	OM-RGC.v2.008173703	115
180-2000	Proteobacteria	OM-RGC.v2.008693316	1
180-2000	Proteobacteria	OM-RGC.v2.008781354	8
180-2000	Proteobacteria	OM-RGC.v2.008863533	12
180-2000	Proteobacteria	OM-RGC.v2.008955342	42
180-2000	Proteobacteria	OM-RGC.v2.009008712	101
180-2000	Proteobacteria	OM-RGC.v2.009033127	2
180-2000	Proteobacteria	OM-RGC.v2.009101233	3
180-2000	Proteobacteria	OM-RGC.v2.009102977	71
180-2000	Proteobacteria	OM-RGC.v2.011488497	7
180-2000	Proteobacteria	OM-RGC.v2.013227150	213
180-2000	Proteobacteria	OM-RGC.v2.031542952	2
180-2000	Proteobacteria	OM-RGC.v2.033642855	7
180-2000	Proteobacteria	OM-RGC.v2.043658103	70

## Sheet: Fig_6a
station	size fraction (µm)	layer	Metagenome (100%*nifH/recA)	Microscopy (filaments / L)	taxon
39	20-180	surface	0.797172	0	Trichodesmium
45	20-180	surface	1.96924	0.306245	Trichodesmium
46	20-180	surface	0.904833	2.65121	Trichodesmium
47	20-180	surface	0.0991089	0.673104	Trichodesmium
50	20-180	surface	6.46604	1.71464	Trichodesmium
53	20-180	surface	42.4983	54.5881	Trichodesmium
54	20-180	surface	27.741	29.6326	Trichodesmium
58	20-180	Deep chlorophyll maximum	20.8599	14.36	Trichodesmium
58	20-180	surface	21.8601	8.56544	Trichodesmium
62	20-180	surface	7.22812	21.6515	Trichodesmium
64	20-180	surface	1.08036	0	Trichodesmium
76	20-180	Deep chlorophyll maximum	0.487327	0	Trichodesmium
76	20-180	surface	1.05605	0	Trichodesmium
80	20-180	surface	1.20446	0	Trichodesmium
96	20-180	surface	0.648194	0	Trichodesmium
97	20-180	surface	1.12682	0	Trichodesmium
112	20-180	surface	0.295254	0	Trichodesmium
129	20-180	Deep chlorophyll maximum	0.453654	0.680153	Trichodesmium
129	20-180	surface	1.63034	0	Trichodesmium
131	20-180	Deep chlorophyll maximum	9.31631	4.27844	Trichodesmium
131	20-180	surface	16.3103	13.8834	Trichodesmium
136	20-180	surface	0.68921	1.77472	Trichodesmium
140	20-180	surface	1.05416	1.10092	Trichodesmium
143	20-180	Deep chlorophyll maximum	1.16841	1.58802	Trichodesmium

[truncated: 24 more sheets: Fig_6b, Fig_6c, Fig_6d, Fig_7, Fig_8a, Fig_8b, Fig_8c, Fig9_S10_S11, Fig_10ab, Fig_10c, Fig_S3a, Fig_S3b, Fig_S3c, Fig_S3d, Fig_S4a, Fig_S4b, Fig_S4c, Fig_S4d, Fig_S5, Fig_S6 …]
